# Supplementary material for: Chromatin accessibility and gene expression during adipocyte differentiation identify context-dependent effects at cardiometabolic GWAS loci
Source: PLoS Genet. 2021 Oct 26;17(10):e1009865. doi: 10.1371/journal.pgen.1009865 (PMC8570510; doi:10.1371/journal.pgen.1009865)
Supplement: S1 Table — ATAC-seq libraries of SGBS preadipocytes (D00), immature adipocytes (D02: not included in final analyses, and D04), and adipocytes (D14) with batch, sequencing and alignment metrics. (XLSX) [file pgen.1009865.s010.xlsx]

## Sheet: Sheet1
S1 Table: ATAC-seq library metrics for SGBS libraries. ATAC-seq libraries of SGBS preadipocytes (D00), immature adipocytes (D02: not included in final analyses, and D04), and adipocytes (D14) with batch, sequencing and alignment metrics
Differentiation Timepoint	Sample ID (as identified in Fig 1B)	Batch ID	Cell Count	Amount of Tn5 Transposase (uL)	Read Length	Read Type	Sequencer	Total Raw Reads	Reads Remaining After Filtering	Uniquely Aligned Reads	Percent Mitochondrial	Percent Nuclear	Percent Remaining After Dups Removed	Final Filtered Reads	Number of Peaks	Percent Reads In Peaks	TSS Enrichment	PC1 (Visualized in S1 Fig)	PC2 (Visualized in S1 Fig)
D00	1	B1	50000	2.5	50	Paired-End	HiSeq	97338238	93834702	84317696	1	98.68	69.08	57474834	147944	64.27	5.9	166	-41.2
D00	2	B1	50000	2.5	50	Paired-End	HiSeq	75100934	72715676	64209956	1.12	98.53	71.56	45276054	133522	51.68	5.9	151	-38.8
D00	3	B4	50000	5	150	Paired-End	NovaSeq	201172544	196877024	172331354	3	96.65	61.32	102126542	162246	48.14	5.4	159	-24.1
D00	4	B4	50000	5	150	Paired-End	NovaSeq	189610302	183343332	160939968	3.99	95.63	63.13	97154896	191773	49.03	7.2	163	-16.4
D00	5	B2	50000	5	150	Paired-End	NovaSeq	65508910	63890466	55784376	1.22	98.48	78.94	43365932	116318	38.47	5.8	203	28.7
D00	6	B2	50000	5	150	Paired-End	NovaSeq	60671210	59292544	52190658	0.93	98.76	79.34	40894284	118621	43.37	6.2	209	29.4
D00	7	B2	50000	5	150	Paired-End	NovaSeq	43481902	42148532	37654476	0.71	99	90.23	33634560	155237	55.52	9.6	214	30.8
D00	8	B2	50000	5	150	Paired-End	NovaSeq	71208796	68637644	59894244	1.15	98.52	86.37	50964904	132142	48.36	6.5	207	20.5
D00	9	B2	50000	5	150	Paired-End	NovaSeq	98290152	95964286	86056206	1.13	98.56	91.12	77285432	157596	57.87	5.9	219	25
D00	10	B2	50000	5	150	Paired-End	NovaSeq	129190302	125298466	109572932	1.42	98.25	90.59	97528124	150754	49.25	5.9	220	23.4
D04	11	B3	50000	5	150	Paired-End	NovaSeq	157408876	154097088	136100394	4.78	94.85	62.6	80807596	163193	50.2	6.7	-90	4.3
D04	12	B3	50000	5	150	Paired-End	NovaSeq	116952018	114479320	100806162	3.78	95.86	74.88	72362194	154669	49.1	5.8	-88	3.2
D04	13	B4	50000	5	150	Paired-End	NovaSeq	159092140	156174772	137747026	2.22	97.4	84.14	112892568	172115	53.33	5.9	-86	11.5
D04	14	B4	50000	5	150	Paired-End	NovaSeq	47545374	46526026	40507004	2.26	97.38	86.94	34294124	124029	48.95	5.9	-86	7.6
D04	15	B2	50000	5	150	Paired-End	NovaSeq	45872036	44816454	40107016	0.97	98.66	95.34	37724142	156758	52.16	11.3	-172	56.5
D04	16	B2	50000	5	150	Paired-End	NovaSeq	101624680	98753086	86427548	0.97	98.64	79.6	67860150	141195	45.16	7.1	-160	35.3
D04	17	B2	50000	5	150	Paired-End	NovaSeq	86078592	84104026	74646152	0.97	98.62	84.59	62275188	144845	47.73	6.8	-164	44.2
D04	18	B2	50000	5	150	Paired-End	NovaSeq	91335462	87987848	76867504	0.83	98.83	88.98	67595282	154912	49.61	6.3	-165	44.7
D04	19	B2	50000	5	150	Paired-End	NovaSeq	99609272	97398256	87456816	0.88	98.76	92.27	79694554	165682	51.96	6.4	-172	51.4
D04	20	B2	50000	5	150	Paired-End	NovaSeq	147148176	144850762	129288084	1.12	98.44	84.03	106937716	164104	49.2	7.4	-167	37.4
D14	21	B1	50000	2.5	50	Paired-End	HiSeq	245143962	237175824	206507688	1.92	97.59	68.42	137878360	167758	44.66	8.5	-111	-89.7
D14	22	B1	50000	2.5	50	Paired-End	HiSeq	382611936	371164110	326041638	2.2	97.33	47.94	152136306	170636	47.64	6.8	-115	-85.8
D14	23	B1	50000	2.5	50	Paired-End	HiSeq	253711800	245253946	215963978	1.58	97.95	73.98	156493884	171050	51.5	8.4	-117	-90.3
D14	24	B3	50000	5	150	Paired-End	NovaSeq	99094444	97057326	84005024	7.11	92.5	80.52	62563568	144757	43.27	6.2	-51	-68.7
D14	25	B3	50000	5	150	Paired-End	NovaSeq	90807462	89041574	73997434	11.11	88.53	69.75	45696682	106454	23.08	5.1	-49	-59.3
D02	n/a	B3	50000	5	150	Paired-End	NovaSeq	146100126	143052976	127202248	3.37	96.29	63.6	77897392	164274	52.01	6.3	-67	32
D02	n/a	B3	50000	5	150	Paired-End	NovaSeq	92016216	89586646	72385516	2.7	96.99	67.26	47221196	113441	26.23	5.5	-54	28.5
