# Supplementary material for: Chromatin accessibility and gene expression during adipocyte differentiation identify context-dependent effects at cardiometabolic GWAS loci
Source: PLoS Genet. 2021 Oct 26;17(10):e1009865. doi: 10.1371/journal.pgen.1009865 (PMC8570510; doi:10.1371/journal.pgen.1009865)
Supplement: S2 Table — Consensus peaks were defined as the union of chromatin accessibility region accessible in majority of replicates for timepoint, overlapping by 1 or more base pairs and consensus genes were defined as those expressed in majority of replicates for timepoint (see Methods for more information). (XLSX) [file pgen.1009865.s011.xlsx]

## Sheet: Sheet1
S2 Table: Summary of chromatin accessibility consensus peaks and genes for SGBS differentiation timepoints. Consensus peaks were defined as the union of chromatin accessibility region accessible in majority of replicates for timepoint, overlapping by 1 or more base pairs and consensus genes were defined as those expressed in majority of replicates for timepoint (see methods for more information).
	Total Consensus
Differentiation Timepoint	Peaks	Genes
D00	127297	13513
D04	137602	13598
D14	144052	13323
