# Supplementary material for: Chromatin accessibility and gene expression during adipocyte differentiation identify context-dependent effects at cardiometabolic GWAS loci
Source: PLoS Genet. 2021 Oct 26;17(10):e1009865. doi: 10.1371/journal.pgen.1009865 (PMC8570510; doi:10.1371/journal.pgen.1009865)
Supplement: S3 Table — Total context-dependent peaks and genes (DESeq2, LFC>1, FDR<5%) identified for each timepoint comparison. (XLSX) [file pgen.1009865.s012.xlsx]

## Sheet: Sheet1
S3 Table: Summary of context-dependent peaks and genes. Total context-dependent peaks and genes (DESeq2, LFC>1, FDR<5%) identified for each timepoint comparison.
Differentiation Timepoints		Early > Late		Early < Late
Early	Late	Context-dependent Peaks*	Context-dependent Genes	Context-dependent Peaks*	Context-dependent Genes
D00	D04	26435	1043	26218	1128
D00	D14	21192	788	18529	1319
D04	D14	519	173	599	449
*Of top 100k consensus peaks from each day, merged
