# Supplementary material for: Chromatin accessibility and gene expression during adipocyte differentiation identify context-dependent effects at cardiometabolic GWAS loci
Source: PLoS Genet. 2021 Oct 26;17(10):e1009865. doi: 10.1371/journal.pgen.1009865 (PMC8570510; doi:10.1371/journal.pgen.1009865)
Supplement: S4 Table — Context-dependent peaks (DESeq2, LFC>1, FDR<5%) and which differentiation timepoints comparisons they were more accessible in with Log Fold Change (LFC), P-value, and Q-value reported. Visualization of top 10k context-dependent peaks in Fig 1B. Visualization of overlap of context-dependent peaks between timepoints in S2 Fig. (XLSX) [file pgen.1009865.s013.xlsx]

## Sheet: Sheet1
S4 Table: Context-dependent peaks for all differentiation timepoints. Context-dependent peaks (DESeq2, LFC>1, FDR<5%) and which differentiation timepoints comparisons they were more accessible in with Log Fold Change (LFC), P-value, and Q-value reported. Visualization of top 10k context-dependent peaks in Fig 1B. Visualization of overlap of context-dependent peaks between timepoints in S2 Fig.
				Peak more accessible in D00 compared to D04			Peak more accessible in D00 compared to D14			Peak more accessible in D04 compared to D00			Peak more accessible in D04 compared to D14			Peak more accessible in D14 compared to D00			Peak more accessible in D14 compared to D04
Chromosome	Peak Start	Peak End	Context-dependent Peak ID	D0>D4 LFC	D0>D4 Pvalue	D0>D4 Q value	D0>D14 LFC	D0>D14 Pvalue	D0>D14 Q value	D4>D0 LFC	D4>D0 Pvalue	D4>D0 Q value	D4>D14 LFC	D4>D14 Pvalue	D4>D14 Q value	D14>D0 LFC	D14>D0 Pvalue	D14>D0 Q value	D14>D4 LFC	D14>D4 Pvalue	D14>D4 Q value
chr4	71613415	71614050	peak100003	1.8172	0.000154853	0.000560098	2.41622	1.25247e-07	1.16462e-06	#N/A	#N/A	#N/A	#N/A	#N/A	#N/A	#N/A	#N/A	#N/A	#N/A	#N/A	#N/A
chr4	71633723	71634716	peak100004	4.0568	2.50631e-32	8.9369e-31	2.83591	6.56339e-10	8.64495e-09	#N/A	#N/A	#N/A	#N/A	#N/A	#N/A	#N/A	#N/A	#N/A	#N/A	#N/A	#N/A
chr4	71738643	71739580	peak100007	2.44624	6.12524e-10	3.93542e-09	1.98961	0.000371449	0.00188909	#N/A	#N/A	#N/A	#N/A	#N/A	#N/A	#N/A	#N/A	#N/A	#N/A	#N/A	#N/A
chr4	71781090	71781630	peak100010	1.75477	0.00282404	0.00878787	#N/A	#N/A	#N/A	#N/A	#N/A	#N/A	#N/A	#N/A	#N/A	#N/A	#N/A	#N/A	#N/A	#N/A	#N/A
chr4	71810656	71811659	peak100012	2.15367	2.96762e-14	2.8433e-13	1.66126	0.000333284	0.00171185	#N/A	#N/A	#N/A	#N/A	#N/A	#N/A	#N/A	#N/A	#N/A	#N/A	#N/A	#N/A
chr4	71897494	71898617	peak100018	2.49497	6.76172e-25	1.46369e-23	2.86682	6.19255e-25	4.86397e-23	#N/A	#N/A	#N/A	#N/A	#N/A	#N/A	#N/A	#N/A	#N/A	#N/A	#N/A	#N/A
chr1	180509571	180510318	peak10002	2.42643	3.31005e-09	1.97558e-08	2.55523	1.17896e-07	1.10063e-06	#N/A	#N/A	#N/A	#N/A	#N/A	#N/A	#N/A	#N/A	#N/A	#N/A	#N/A	#N/A
chr4	71992412	71993155	peak100020	5.34423	2.17964e-125	1.07229e-121	4.74099	3.56769e-67	5.72331e-64	#N/A	#N/A	#N/A	#N/A	#N/A	#N/A	#N/A	#N/A	#N/A	#N/A	#N/A	#N/A
chr4	71996507	71997609	peak100021	1.47273	0.000154278	0.000558116	#N/A	#N/A	#N/A	#N/A	#N/A	#N/A	#N/A	#N/A	#N/A	#N/A	#N/A	#N/A	#N/A	#N/A	#N/A
chr4	72012943	72014131	peak100023	1.54992	0.00188812	0.00600253	2.24122	2.2056e-08	2.30831e-07	#N/A	#N/A	#N/A	#N/A	#N/A	#N/A	#N/A	#N/A	#N/A	#N/A	#N/A	#N/A
chr4	72061282	72062051	peak100026	1.52443	0.000458693	0.00157052	#N/A	#N/A	#N/A	#N/A	#N/A	#N/A	#N/A	#N/A	#N/A	#N/A	#N/A	#N/A	#N/A	#N/A	#N/A
chr4	72067320	72068247	peak100027	1.81525	0.000358745	0.00124298	#N/A	#N/A	#N/A	#N/A	#N/A	#N/A	#N/A	#N/A	#N/A	#N/A	#N/A	#N/A	#N/A	#N/A	#N/A
chr4	72072497	72072827	peak100028	2.85063	6.25027e-24	1.26503e-22	1.93878	9.13934e-06	6.2438e-05	#N/A	#N/A	#N/A	#N/A	#N/A	#N/A	#N/A	#N/A	#N/A	#N/A	#N/A	#N/A
chr4	72076455	72077023	peak100030	1.84406	2.38953e-05	9.49119e-05	#N/A	#N/A	#N/A	#N/A	#N/A	#N/A	#N/A	#N/A	#N/A	#N/A	#N/A	#N/A	#N/A	#N/A	#N/A
chr4	72116697	72117469	peak100036	1.85212	1.32884e-05	5.42755e-05	#N/A	#N/A	#N/A	#N/A	#N/A	#N/A	#N/A	#N/A	#N/A	#N/A	#N/A	#N/A	#N/A	#N/A	#N/A
chr1	180529392	180530666	peak10004	2.80616	1.7554e-18	2.38427e-17	1.89478	0.000291771	0.00151492	#N/A	#N/A	#N/A	#N/A	#N/A	#N/A	#N/A	#N/A	#N/A	#N/A	#N/A	#N/A
chr4	72204502	72205160	peak100047	2.84205	7.74133e-19	1.07795e-17	2.86442	1.93306e-13	4.12275e-12	#N/A	#N/A	#N/A	#N/A	#N/A	#N/A	#N/A	#N/A	#N/A	#N/A	#N/A	#N/A
chr4	72272097	72272859	peak100052	2.57471	1.93886e-15	2.05686e-14	2.41735	4.27246e-09	4.99612e-08	#N/A	#N/A	#N/A	#N/A	#N/A	#N/A	#N/A	#N/A	#N/A	#N/A	#N/A	#N/A
chr4	72281243	72281620	peak100054	2.40785	8.70854e-11	6.06315e-10	2.00652	0.000100932	0.000570562	#N/A	#N/A	#N/A	#N/A	#N/A	#N/A	#N/A	#N/A	#N/A	#N/A	#N/A	#N/A
chr4	72338557	72339730	peak100056	2.72365	6.26378e-11	4.4211e-10	#N/A	#N/A	#N/A	#N/A	#N/A	#N/A	#N/A	#N/A	#N/A	#N/A	#N/A	#N/A	#N/A	#N/A	#N/A
chr1	180540085	180541682	peak10006	2.32049	8.47857e-26	1.96071e-24	2.03113	1.16715e-11	1.97164e-10	#N/A	#N/A	#N/A	#N/A	#N/A	#N/A	#N/A	#N/A	#N/A	#N/A	#N/A	#N/A
chr4	72425586	72426518	peak100063	3.36843	7.16235e-30	2.16835e-28	2.82359	3.32158e-13	6.86681e-12	#N/A	#N/A	#N/A	#N/A	#N/A	#N/A	#N/A	#N/A	#N/A	#N/A	#N/A	#N/A
chr4	72436205	72436749	peak100064	2.52274	1.72096e-08	9.55467e-08	1.92409	0.00314532	0.01336	#N/A	#N/A	#N/A	#N/A	#N/A	#N/A	#N/A	#N/A	#N/A	#N/A	#N/A	#N/A
chr4	72468009	72468727	peak100066	1.75398	2.78138e-06	1.22445e-05	2.65286	7.87595e-16	2.28502e-14	#N/A	#N/A	#N/A	#N/A	#N/A	#N/A	#N/A	#N/A	#N/A	#N/A	#N/A	#N/A
chr4	72474021	72474425	peak100067	1.64761	0.00531468	0.0159725	#N/A	#N/A	#N/A	#N/A	#N/A	#N/A	#N/A	#N/A	#N/A	#N/A	#N/A	#N/A	#N/A	#N/A	#N/A
chr4	72546306	72546976	peak100068	2.76356	1.98834e-09	1.21644e-08	#N/A	#N/A	#N/A	#N/A	#N/A	#N/A	#N/A	#N/A	#N/A	#N/A	#N/A	#N/A	#N/A	#N/A	#N/A
chr4	72872323	72872717	peak100069	2.50883	9.20398e-09	5.25936e-08	2.06761	0.00059584	0.00291737	#N/A	#N/A	#N/A	#N/A	#N/A	#N/A	#N/A	#N/A	#N/A	#N/A	#N/A	#N/A
chr1	180546423	180547101	peak10007	2.4416	4.62027e-08	2.45294e-07	2.19386	0.000178228	0.000963418	#N/A	#N/A	#N/A	#N/A	#N/A	#N/A	#N/A	#N/A	#N/A	#N/A	#N/A	#N/A
chr4	73185037	73186075	peak100073	2.54208	1.39335e-15	1.49589e-14	2.26049	8.59602e-08	8.21086e-07	#N/A	#N/A	#N/A	#N/A	#N/A	#N/A	#N/A	#N/A	#N/A	#N/A	#N/A	#N/A
chr4	73255893	73256537	peak100079	3.4826	5.4449e-30	1.65964e-28	2.94712	7.36445e-14	1.65837e-12	#N/A	#N/A	#N/A	#N/A	#N/A	#N/A	#N/A	#N/A	#N/A	#N/A	#N/A	#N/A
chr4	73354842	73355431	peak100081	1.57491	0.0105935	0.0306267	#N/A	#N/A	#N/A	#N/A	#N/A	#N/A	#N/A	#N/A	#N/A	#N/A	#N/A	#N/A	#N/A	#N/A	#N/A
chr4	73496940	73497454	peak100086	2.41262	3.10598e-09	1.85934e-08	2.36338	2.20635e-06	1.67487e-05	#N/A	#N/A	#N/A	#N/A	#N/A	#N/A	#N/A	#N/A	#N/A	#N/A	#N/A	#N/A
chr4	73682561	73683275	peak100089	3.44084	4.56758e-34	1.83134e-32	3.18823	4.32872e-19	1.86095e-17	#N/A	#N/A	#N/A	#N/A	#N/A	#N/A	#N/A	#N/A	#N/A	#N/A	#N/A	#N/A
chr1	180554517	180555099	peak10009	1.94751	6.51056e-06	2.75322e-05	1.92255	0.000299727	0.00155153	#N/A	#N/A	#N/A	#N/A	#N/A	#N/A	#N/A	#N/A	#N/A	#N/A	#N/A	#N/A
chr4	73723963	73724549	peak100091	2.07954	4.33753e-05	0.000167201	#N/A	#N/A	#N/A	#N/A	#N/A	#N/A	#N/A	#N/A	#N/A	#N/A	#N/A	#N/A	#N/A	#N/A	#N/A
chr4	73837212	73837790	peak100095	3.30702	6.73871e-13	5.703e-12	3.06632	7.9847e-08	7.66763e-07	#N/A	#N/A	#N/A	#N/A	#N/A	#N/A	#N/A	#N/A	#N/A	#N/A	#N/A	#N/A
chr4	73840545	73841416	peak100096	2.17837	3.58634e-09	2.13289e-08	#N/A	#N/A	#N/A	#N/A	#N/A	#N/A	#N/A	#N/A	#N/A	#N/A	#N/A	#N/A	#N/A	#N/A	#N/A
chr4	74074020	74074650	peak100105	3.43754	9.70539e-37	4.62061e-35	3.9778	1.59223e-32	2.65527e-30	#N/A	#N/A	#N/A	#N/A	#N/A	#N/A	#N/A	#N/A	#N/A	#N/A	#N/A	#N/A
chr4	74079607	74080252	peak100106	1.92975	0.000181415	0.000650956	#N/A	#N/A	#N/A	#N/A	#N/A	#N/A	#N/A	#N/A	#N/A	#N/A	#N/A	#N/A	#N/A	#N/A	#N/A
chr4	74174649	74175560	peak100112	3.39881	2.02523e-32	7.25656e-31	3.38768	3.37507e-21	1.82126e-19	#N/A	#N/A	#N/A	#N/A	#N/A	#N/A	#N/A	#N/A	#N/A	#N/A	#N/A	#N/A
chr4	74180749	74181318	peak100114	1.902	1.76403e-08	9.78494e-08	1.58986	0.00244285	0.010628	#N/A	#N/A	#N/A	#N/A	#N/A	#N/A	#N/A	#N/A	#N/A	#N/A	#N/A	#N/A
chr4	74304161	74304773	peak100116	2.63658	7.32526e-08	3.8117e-07	2.34588	0.000207559	0.00110793	#N/A	#N/A	#N/A	#N/A	#N/A	#N/A	#N/A	#N/A	#N/A	#N/A	#N/A	#N/A
chr4	74313403	74313782	peak100117	2.7447	3.98816e-20	6.10835e-19	3.14688	4.38222e-18	1.66862e-16	#N/A	#N/A	#N/A	#N/A	#N/A	#N/A	#N/A	#N/A	#N/A	#N/A	#N/A	#N/A
chr1	180580248	180580900	peak10012	2.14873	1.21754e-06	5.58384e-06	2.09635	0.000133879	0.000739588	#N/A	#N/A	#N/A	#N/A	#N/A	#N/A	#N/A	#N/A	#N/A	#N/A	#N/A	#N/A
chr4	74527210	74529118	peak100129	2.36633	4.33986e-16	4.8656e-15	1.93953	4.32847e-06	3.12659e-05	#N/A	#N/A	#N/A	#N/A	#N/A	#N/A	#N/A	#N/A	#N/A	#N/A	#N/A	#N/A
chr4	74545309	74546185	peak100133	2.4068	2.05218e-08	1.13068e-07	2.66198	5.34364e-08	5.2746e-07	#N/A	#N/A	#N/A	#N/A	#N/A	#N/A	#N/A	#N/A	#N/A	#N/A	#N/A	#N/A
chr4	74591749	74592380	peak100141	1.4844	0.00307941	0.0095375	#N/A	#N/A	#N/A	#N/A	#N/A	#N/A	#N/A	#N/A	#N/A	#N/A	#N/A	#N/A	#N/A	#N/A	#N/A
chr4	74606033	74607160	peak100144	2.199	1.89094e-10	1.27526e-09	#N/A	#N/A	#N/A	#N/A	#N/A	#N/A	#N/A	#N/A	#N/A	#N/A	#N/A	#N/A	#N/A	#N/A	#N/A
chr4	74688092	74688544	peak100150	3.16083	4.54525e-13	3.90989e-12	2.7395	8.34139e-07	6.78356e-06	#N/A	#N/A	#N/A	#N/A	#N/A	#N/A	#N/A	#N/A	#N/A	#N/A	#N/A	#N/A
chr4	74697723	74698975	peak100152	2.58452	2.2964e-13	2.02848e-12	2.48971	1.60794e-08	1.71765e-07	#N/A	#N/A	#N/A	#N/A	#N/A	#N/A	#N/A	#N/A	#N/A	#N/A	#N/A	#N/A
chr4	74706966	74707831	peak100154	3.83819	4.25358e-30	1.30596e-28	3.46787	2.94473e-16	8.972e-15	#N/A	#N/A	#N/A	#N/A	#N/A	#N/A	#N/A	#N/A	#N/A	#N/A	#N/A	#N/A
chr4	74709872	74710450	peak100155	1.58891	0.00141519	0.00456952	1.9679	2.43033e-05	0.00015379	#N/A	#N/A	#N/A	#N/A	#N/A	#N/A	#N/A	#N/A	#N/A	#N/A	#N/A	#N/A
chr4	74725180	74725941	peak100159	2.54379	3.98961e-24	8.19962e-23	1.5156	0.00470765	0.0192729	#N/A	#N/A	#N/A	#N/A	#N/A	#N/A	#N/A	#N/A	#N/A	#N/A	#N/A	#N/A
chr4	74728077	74728416	peak100160	2.63275	7.25561e-11	5.0912e-10	2.80642	8.57242e-09	9.57235e-08	#N/A	#N/A	#N/A	#N/A	#N/A	#N/A	#N/A	#N/A	#N/A	#N/A	#N/A	#N/A
chr4	74748902	74749406	peak100163	2.4294	6.77434e-07	3.191e-06	2.20337	0.000515919	0.00255607	#N/A	#N/A	#N/A	#N/A	#N/A	#N/A	#N/A	#N/A	#N/A	#N/A	#N/A	#N/A
chr4	74751317	74752023	peak100164	2.82232	1.31889e-13	1.18949e-12	2.92548	1.64412e-10	2.3499e-09	#N/A	#N/A	#N/A	#N/A	#N/A	#N/A	#N/A	#N/A	#N/A	#N/A	#N/A	#N/A
chr4	74850474	74850962	peak100175	3.11757	6.73054e-12	5.20974e-11	2.68806	4.13271e-06	2.99516e-05	#N/A	#N/A	#N/A	#N/A	#N/A	#N/A	#N/A	#N/A	#N/A	#N/A	#N/A	#N/A
chr4	74899373	74899711	peak100179	2.26903	3.21453e-11	2.33315e-10	2.93478	2.28801e-15	6.25799e-14	#N/A	#N/A	#N/A	#N/A	#N/A	#N/A	#N/A	#N/A	#N/A	#N/A	#N/A	#N/A
chr4	74979960	74980372	peak100187	3.14341	2.05109e-19	2.97567e-18	3.28708	5.66914e-15	1.47227e-13	#N/A	#N/A	#N/A	#N/A	#N/A	#N/A	#N/A	#N/A	#N/A	#N/A	#N/A	#N/A
chr1	180660471	180660851	peak10019	2.40337	7.37604e-12	5.68374e-11	2.44125	2.04816e-08	2.15546e-07	#N/A	#N/A	#N/A	#N/A	#N/A	#N/A	#N/A	#N/A	#N/A	#N/A	#N/A	#N/A
chr4	75073040	75073892	peak100194	2.99088	2.2279e-21	3.75609e-20	2.14259	5.55751e-06	3.94259e-05	#N/A	#N/A	#N/A	#N/A	#N/A	#N/A	#N/A	#N/A	#N/A	#N/A	#N/A	#N/A
chr4	75094989	75095370	peak100197	2.41336	7.24067e-07	3.40252e-06	3.3253	8.80593e-11	1.31144e-09	#N/A	#N/A	#N/A	#N/A	#N/A	#N/A	#N/A	#N/A	#N/A	#N/A	#N/A	#N/A
chr4	75133514	75134624	peak100199	2.10342	6.22934e-12	4.83853e-11	2.44995	6.04287e-13	1.20422e-11	#N/A	#N/A	#N/A	#N/A	#N/A	#N/A	#N/A	#N/A	#N/A	#N/A	#N/A	#N/A
chr1	15742407	15744503	peak1002	1.56769	8.67613e-05	0.000322727	#N/A	#N/A	#N/A	#N/A	#N/A	#N/A	#N/A	#N/A	#N/A	#N/A	#N/A	#N/A	#N/A	#N/A	#N/A
chr1	180720978	180721490	peak10020	3.54631	1.56949e-20	2.4766e-19	2.94037	3.14977e-10	4.32634e-09	#N/A	#N/A	#N/A	#N/A	#N/A	#N/A	#N/A	#N/A	#N/A	#N/A	#N/A	#N/A
chr4	75149247	75150314	peak100200	2.26473	5.31602e-07	2.53317e-06	2.83353	4.50361e-09	5.24564e-08	#N/A	#N/A	#N/A	#N/A	#N/A	#N/A	#N/A	#N/A	#N/A	#N/A	#N/A	#N/A
chr4	75169629	75170331	peak100201	2.3842	1.48354e-07	7.48371e-07	1.99286	0.00169748	0.0076143	#N/A	#N/A	#N/A	#N/A	#N/A	#N/A	#N/A	#N/A	#N/A	#N/A	#N/A	#N/A
chr4	75172447	75172749	peak100202	1.88033	0.000312982	0.00109206	1.89404	0.00224467	0.00983213	#N/A	#N/A	#N/A	#N/A	#N/A	#N/A	#N/A	#N/A	#N/A	#N/A	#N/A	#N/A
chr4	75173967	75174366	peak100203	1.62707	0.000508578	0.00173108	#N/A	#N/A	#N/A	#N/A	#N/A	#N/A	#N/A	#N/A	#N/A	#N/A	#N/A	#N/A	#N/A	#N/A	#N/A
chr4	75185199	75185625	peak100206	3.07259	1.13556e-26	2.78859e-25	2.87266	3.52379e-16	1.06331e-14	#N/A	#N/A	#N/A	#N/A	#N/A	#N/A	#N/A	#N/A	#N/A	#N/A	#N/A	#N/A
chr1	180742177	180743004	peak10021	2.13559	7.18377e-15	7.26185e-14	2.20057	4.00264e-11	6.26312e-10	#N/A	#N/A	#N/A	#N/A	#N/A	#N/A	#N/A	#N/A	#N/A	#N/A	#N/A	#N/A
chr4	75260378	75260943	peak100214	3.5621	3.28981e-21	5.47265e-20	3.04536	2.12583e-10	2.99547e-09	#N/A	#N/A	#N/A	#N/A	#N/A	#N/A	#N/A	#N/A	#N/A	#N/A	#N/A	#N/A
chr4	75274315	75274725	peak100215	2.97951	2.83924e-14	2.72543e-13	3.30646	2.11065e-11	3.44203e-10	#N/A	#N/A	#N/A	#N/A	#N/A	#N/A	#N/A	#N/A	#N/A	#N/A	#N/A	#N/A
chr4	75275872	75276735	peak100216	2.19934	8.53718e-09	4.89596e-08	1.6926	0.00554029	0.0223311	#N/A	#N/A	#N/A	#N/A	#N/A	#N/A	#N/A	#N/A	#N/A	#N/A	#N/A	#N/A
chr4	75340038	75340687	peak100219	2.29618	5.60986e-07	2.66588e-06	2.41324	7.53225e-06	5.21835e-05	#N/A	#N/A	#N/A	#N/A	#N/A	#N/A	#N/A	#N/A	#N/A	#N/A	#N/A	#N/A
chr1	180754242	180754810	peak10022	3.22495	1.37227e-16	1.60661e-15	2.6538	1.40831e-07	1.29938e-06	#N/A	#N/A	#N/A	#N/A	#N/A	#N/A	#N/A	#N/A	#N/A	#N/A	#N/A	#N/A
chr4	75365624	75366738	peak100220	2.01142	2.20404e-09	1.34156e-08	2.35892	6.71875e-11	1.0188e-09	#N/A	#N/A	#N/A	#N/A	#N/A	#N/A	#N/A	#N/A	#N/A	#N/A	#N/A	#N/A
chr4	75367249	75367678	peak100221	3.86648	1.28862e-51	1.5387e-49	3.53131	4.47415e-28	4.87686e-26	#N/A	#N/A	#N/A	#N/A	#N/A	#N/A	#N/A	#N/A	#N/A	#N/A	#N/A	#N/A
chr4	75369219	75369730	peak100222	3.26925	1.23822e-27	3.24074e-26	4.06831	7.10224e-30	9.17059e-28	#N/A	#N/A	#N/A	#N/A	#N/A	#N/A	#N/A	#N/A	#N/A	#N/A	#N/A	#N/A
chr4	75409692	75411002	peak100224	2.30429	5.18409e-16	5.77437e-15	2.40128	2.15354e-12	4.00246e-11	#N/A	#N/A	#N/A	#N/A	#N/A	#N/A	#N/A	#N/A	#N/A	#N/A	#N/A	#N/A
chr4	75415622	75416210	peak100226	3.04529	1.45123e-14	1.42798e-13	2.76852	3.52143e-08	3.56826e-07	#N/A	#N/A	#N/A	#N/A	#N/A	#N/A	#N/A	#N/A	#N/A	#N/A	#N/A	#N/A
chr4	75543744	75544334	peak100228	2.00212	1.05933e-06	4.88803e-06	2.78135	1.12214e-11	1.90076e-10	#N/A	#N/A	#N/A	#N/A	#N/A	#N/A	#N/A	#N/A	#N/A	#N/A	#N/A	#N/A
chr4	75549872	75550364	peak100229	1.86223	4.42653e-05	0.000170451	#N/A	#N/A	#N/A	#N/A	#N/A	#N/A	#N/A	#N/A	#N/A	#N/A	#N/A	#N/A	#N/A	#N/A	#N/A
chr1	180760984	180761392	peak10023	2.09796	0.00012171	0.00044555	#N/A	#N/A	#N/A	#N/A	#N/A	#N/A	#N/A	#N/A	#N/A	#N/A	#N/A	#N/A	#N/A	#N/A	#N/A
chr4	75607642	75608790	peak100236	1.69483	9.41135e-08	4.84239e-07	1.99942	5.17238e-10	6.91903e-09	#N/A	#N/A	#N/A	#N/A	#N/A	#N/A	#N/A	#N/A	#N/A	#N/A	#N/A	#N/A
chr4	75730724	75731211	peak100239	2.21322	4.63757e-09	2.73036e-08	1.79629	0.00132442	0.00607059	#N/A	#N/A	#N/A	#N/A	#N/A	#N/A	#N/A	#N/A	#N/A	#N/A	#N/A	#N/A
chr4	76269931	76271026	peak100248	1.453	0.00603658	0.0180137	#N/A	#N/A	#N/A	#N/A	#N/A	#N/A	#N/A	#N/A	#N/A	#N/A	#N/A	#N/A	#N/A	#N/A	#N/A
chr4	76422210	76422834	peak100250	1.85119	2.36279e-08	1.29351e-07	1.88349	2.66714e-06	1.99762e-05	#N/A	#N/A	#N/A	#N/A	#N/A	#N/A	#N/A	#N/A	#N/A	#N/A	#N/A	#N/A
chr4	76467913	76468559	peak100252	4.73604	2.31077e-84	1.43898e-81	3.81053	2.31774e-36	5.29519e-34	#N/A	#N/A	#N/A	#N/A	#N/A	#N/A	#N/A	#N/A	#N/A	#N/A	#N/A	#N/A
chr4	76470720	76471257	peak100254	2.29753	1.03938e-10	7.18123e-10	2.02963	1.78929e-05	0.000115843	#N/A	#N/A	#N/A	#N/A	#N/A	#N/A	#N/A	#N/A	#N/A	#N/A	#N/A	#N/A
chr4	76480562	76481592	peak100255	1.76511	5.94455e-06	2.52413e-05	#N/A	#N/A	#N/A	#N/A	#N/A	#N/A	#N/A	#N/A	#N/A	#N/A	#N/A	#N/A	#N/A	#N/A	#N/A
chr4	76689805	76690825	peak100265	1.71039	0.00160033	0.00513352	#N/A	#N/A	#N/A	#N/A	#N/A	#N/A	#N/A	#N/A	#N/A	#N/A	#N/A	#N/A	#N/A	#N/A	#N/A
chr4	76906100	76906838	peak100274	2.27103	1.35045e-11	1.01642e-10	2.06947	2.98749e-06	2.21777e-05	#N/A	#N/A	#N/A	#N/A	#N/A	#N/A	#N/A	#N/A	#N/A	#N/A	#N/A	#N/A
chr4	77284716	77285484	peak100304	1.79158	0.000670527	0.00225213	#N/A	#N/A	#N/A	#N/A	#N/A	#N/A	#N/A	#N/A	#N/A	#N/A	#N/A	#N/A	#N/A	#N/A	#N/A
chr4	77467869	77468803	peak100321	1.67538	7.87541e-07	3.68542e-06	#N/A	#N/A	#N/A	#N/A	#N/A	#N/A	#N/A	#N/A	#N/A	#N/A	#N/A	#N/A	#N/A	#N/A	#N/A
chr4	77479535	77479999	peak100322	3.4441	7.99537e-17	9.53854e-16	2.56033	4.11645e-06	2.98411e-05	#N/A	#N/A	#N/A	#N/A	#N/A	#N/A	#N/A	#N/A	#N/A	#N/A	#N/A	#N/A
chr4	77483193	77483849	peak100323	1.84585	2.77836e-05	0.000109542	#N/A	#N/A	#N/A	#N/A	#N/A	#N/A	#N/A	#N/A	#N/A	#N/A	#N/A	#N/A	#N/A	#N/A	#N/A
chr4	77491374	77492343	peak100325	1.98063	1.17247e-08	6.62057e-08	2.00079	2.12521e-06	1.61727e-05	#N/A	#N/A	#N/A	#N/A	#N/A	#N/A	#N/A	#N/A	#N/A	#N/A	#N/A	#N/A
chr4	77510494	77512488	peak100328	1.60164	3.01829e-06	1.32294e-05	#N/A	#N/A	#N/A	#N/A	#N/A	#N/A	#N/A	#N/A	#N/A	#N/A	#N/A	#N/A	#N/A	#N/A	#N/A
chr4	77532226	77533305	peak100331	1.55772	0.0044448	0.0134942	#N/A	#N/A	#N/A	#N/A	#N/A	#N/A	#N/A	#N/A	#N/A	#N/A	#N/A	#N/A	#N/A	#N/A	#N/A
chr4	77535661	77536326	peak100332	1.4039	0.00734423	0.0216813	#N/A	#N/A	#N/A	#N/A	#N/A	#N/A	#N/A	#N/A	#N/A	#N/A	#N/A	#N/A	#N/A	#N/A	#N/A
chr4	77558811	77559385	peak100335	3.19334	8.87466e-19	1.22938e-17	2.75163	3.2637e-09	3.88326e-08	#N/A	#N/A	#N/A	#N/A	#N/A	#N/A	#N/A	#N/A	#N/A	#N/A	#N/A	#N/A
chr4	77575991	77576289	peak100336	3.33853	6.53256e-29	1.85872e-27	2.56006	1.5821e-10	2.26675e-09	#N/A	#N/A	#N/A	#N/A	#N/A	#N/A	#N/A	#N/A	#N/A	#N/A	#N/A	#N/A
chr4	77578916	77580493	peak100337	1.98012	5.11711e-09	2.99892e-08	#N/A	#N/A	#N/A	#N/A	#N/A	#N/A	#N/A	#N/A	#N/A	#N/A	#N/A	#N/A	#N/A	#N/A	#N/A
chr4	77586243	77586787	peak100338	2.66906	2.40475e-09	1.45718e-08	2.31007	8.20306e-05	0.000471792	#N/A	#N/A	#N/A	#N/A	#N/A	#N/A	#N/A	#N/A	#N/A	#N/A	#N/A	#N/A
chr4	77665333	77666812	peak100349	2.21465	3.92656e-12	3.10579e-11	1.8134	0.000132522	0.000732858	#N/A	#N/A	#N/A	#N/A	#N/A	#N/A	#N/A	#N/A	#N/A	#N/A	#N/A	#N/A
chr4	77689069	77689801	peak100352	1.44594	0.00141594	0.00457185	#N/A	#N/A	#N/A	#N/A	#N/A	#N/A	#N/A	#N/A	#N/A	#N/A	#N/A	#N/A	#N/A	#N/A	#N/A
chr4	77693530	77694154	peak100353	2.24928	2.1175e-12	1.7157e-11	2.61142	3.1944e-13	6.61409e-12	#N/A	#N/A	#N/A	#N/A	#N/A	#N/A	#N/A	#N/A	#N/A	#N/A	#N/A	#N/A
chr4	77724602	77725678	peak100356	1.92162	3.92167e-08	2.09805e-07	#N/A	#N/A	#N/A	#N/A	#N/A	#N/A	#N/A	#N/A	#N/A	#N/A	#N/A	#N/A	#N/A	#N/A	#N/A
chr4	77771020	77771726	peak100361	2.78945	9.57865e-17	1.13431e-15	2.61839	5.37591e-10	7.16855e-09	#N/A	#N/A	#N/A	#N/A	#N/A	#N/A	#N/A	#N/A	#N/A	#N/A	#N/A	#N/A
chr4	77804242	77804757	peak100364	2.02234	0.000950687	0.00313323	#N/A	#N/A	#N/A	#N/A	#N/A	#N/A	#N/A	#N/A	#N/A	#N/A	#N/A	#N/A	#N/A	#N/A	#N/A
chr4	77826681	77827395	peak100366	2.15115	8.22048e-08	4.25577e-07	#N/A	#N/A	#N/A	#N/A	#N/A	#N/A	#N/A	#N/A	#N/A	#N/A	#N/A	#N/A	2.44734	1.63178e-08	1.00345e-05
chr4	77844753	77845131	peak100367	2.92461	1.93832e-11	1.43646e-10	3.11255	3.14514e-09	3.75248e-08	#N/A	#N/A	#N/A	#N/A	#N/A	#N/A	#N/A	#N/A	#N/A	#N/A	#N/A	#N/A
chr4	77852012	77852794	peak100368	2.39178	1.12886e-07	5.76428e-07	1.88778	0.00444798	0.0183007	#N/A	#N/A	#N/A	#N/A	#N/A	#N/A	#N/A	#N/A	#N/A	#N/A	#N/A	#N/A
chr4	77898834	77899678	peak100374	1.66295	6.03368e-07	2.85808e-06	#N/A	#N/A	#N/A	#N/A	#N/A	#N/A	#N/A	#N/A	#N/A	#N/A	#N/A	#N/A	#N/A	#N/A	#N/A
chr4	77911798	77912556	peak100377	1.9348	5.02301e-13	4.30281e-12	#N/A	#N/A	#N/A	#N/A	#N/A	#N/A	#N/A	#N/A	#N/A	#N/A	#N/A	#N/A	#N/A	#N/A	#N/A
chr4	77931894	77932599	peak100381	1.72453	1.36638e-05	5.57348e-05	#N/A	#N/A	#N/A	#N/A	#N/A	#N/A	#N/A	#N/A	#N/A	#N/A	#N/A	#N/A	#N/A	#N/A	#N/A
chr4	77961319	77962252	peak100386	1.33947	0.00453292	0.0137468	#N/A	#N/A	#N/A	#N/A	#N/A	#N/A	#N/A	#N/A	#N/A	#N/A	#N/A	#N/A	#N/A	#N/A	#N/A
chr4	78072375	78072776	peak100395	2.12147	6.05087e-06	2.56714e-05	#N/A	#N/A	#N/A	#N/A	#N/A	#N/A	#N/A	#N/A	#N/A	#N/A	#N/A	#N/A	#N/A	#N/A	#N/A
chr4	78093350	78094114	peak100398	2.16601	3.51329e-15	3.65127e-14	#N/A	#N/A	#N/A	#N/A	#N/A	#N/A	#N/A	#N/A	#N/A	#N/A	#N/A	#N/A	#N/A	#N/A	#N/A
chr4	78111241	78111543	peak100400	2.16159	0.000132149	0.000481628	#N/A	#N/A	#N/A	#N/A	#N/A	#N/A	#N/A	#N/A	#N/A	#N/A	#N/A	#N/A	#N/A	#N/A	#N/A
chr4	78122514	78122879	peak100402	2.13766	6.95944e-06	2.93338e-05	2.05033	0.000648475	0.00315395	#N/A	#N/A	#N/A	#N/A	#N/A	#N/A	#N/A	#N/A	#N/A	#N/A	#N/A	#N/A
chr4	78557854	78558461	peak100420	2.15979	1.31168e-11	9.88394e-11	1.99608	1.41402e-06	1.10735e-05	#N/A	#N/A	#N/A	#N/A	#N/A	#N/A	#N/A	#N/A	#N/A	#N/A	#N/A	#N/A
chr4	78616831	78617360	peak100421	1.4146	0.000790481	0.00263221	2.11499	9.41122e-13	1.83209e-11	#N/A	#N/A	#N/A	#N/A	#N/A	#N/A	#N/A	#N/A	#N/A	#N/A	#N/A	#N/A
chr1	181042636	181043236	peak10043	2.4839	3.23758e-24	6.70067e-23	#N/A	#N/A	#N/A	#N/A	#N/A	#N/A	#N/A	#N/A	#N/A	#N/A	#N/A	#N/A	#N/A	#N/A	#N/A
chr4	78852122	78853151	peak100435	2.10132	3.38102e-12	2.68749e-11	2.01685	1.49401e-07	1.37244e-06	#N/A	#N/A	#N/A	#N/A	#N/A	#N/A	#N/A	#N/A	#N/A	#N/A	#N/A	#N/A
chr1	181046683	181048311	peak10044	2.01088	4.564e-08	2.42533e-07	1.56646	0.0115049	0.0434174	#N/A	#N/A	#N/A	#N/A	#N/A	#N/A	#N/A	#N/A	#N/A	#N/A	#N/A	#N/A
chr4	79219663	79221235	peak100443	1.44246	0.00442709	0.0134441	#N/A	#N/A	#N/A	#N/A	#N/A	#N/A	#N/A	#N/A	#N/A	#N/A	#N/A	#N/A	#N/A	#N/A	#N/A
chr4	79448983	79449991	peak100449	2.32014	2.59353e-11	1.89839e-10	1.61359	0.00983099	0.0376519	#N/A	#N/A	#N/A	#N/A	#N/A	#N/A	#N/A	#N/A	#N/A	#N/A	#N/A	#N/A
chr1	181048524	181048822	peak10045	3.50646	1.18209e-19	1.7508e-18	3.46016	3.09846e-13	6.43258e-12	#N/A	#N/A	#N/A	#N/A	#N/A	#N/A	#N/A	#N/A	#N/A	#N/A	#N/A	#N/A
chr4	79450793	79451450	peak100450	2.30363	1.93905e-07	9.6659e-07	2.01711	0.000780655	0.00373709	#N/A	#N/A	#N/A	#N/A	#N/A	#N/A	#N/A	#N/A	#N/A	#N/A	#N/A	#N/A
chr4	79482391	79483322	peak100455	2.48584	2.31281e-12	1.86688e-11	#N/A	#N/A	#N/A	#N/A	#N/A	#N/A	#N/A	#N/A	#N/A	#N/A	#N/A	#N/A	#N/A	#N/A	#N/A
chr4	79506367	79507205	peak100458	2.03648	1.71306e-06	7.72883e-06	2.4834	4.56214e-08	4.54788e-07	#N/A	#N/A	#N/A	#N/A	#N/A	#N/A	#N/A	#N/A	#N/A	#N/A	#N/A	#N/A
chr4	79537193	79537756	peak100461	1.95988	4.38854e-06	1.89063e-05	#N/A	#N/A	#N/A	#N/A	#N/A	#N/A	#N/A	#N/A	#N/A	#N/A	#N/A	#N/A	#N/A	#N/A	#N/A
chr1	181056087	181056824	peak10047	1.45084	0.00608428	0.0181458	1.59706	0.0030455	0.012976	#N/A	#N/A	#N/A	#N/A	#N/A	#N/A	#N/A	#N/A	#N/A	#N/A	#N/A	#N/A
chr4	79581766	79582111	peak100470	1.93846	0.000100499	0.000371299	1.98444	0.000905301	0.00428486	#N/A	#N/A	#N/A	#N/A	#N/A	#N/A	#N/A	#N/A	#N/A	#N/A	#N/A	#N/A
chr4	79631723	79632088	peak100476	3.17082	4.37743e-11	3.1345e-10	2.53247	6.34971e-05	0.000372618	#N/A	#N/A	#N/A	#N/A	#N/A	#N/A	#N/A	#N/A	#N/A	#N/A	#N/A	#N/A
chr4	79685674	79686292	peak100478	2.5836	2.64685e-10	1.76178e-09	2.93968	4.91936e-10	6.59731e-09	#N/A	#N/A	#N/A	#N/A	#N/A	#N/A	#N/A	#N/A	#N/A	#N/A	#N/A	#N/A
chr4	79690707	79691209	peak100480	1.7608	6.45205e-05	0.000243745	#N/A	#N/A	#N/A	#N/A	#N/A	#N/A	#N/A	#N/A	#N/A	#N/A	#N/A	#N/A	#N/A	#N/A	#N/A
chr4	79806459	79807365	peak100484	2.11808	1.84514e-08	1.02134e-07	#N/A	#N/A	#N/A	#N/A	#N/A	#N/A	#N/A	#N/A	#N/A	#N/A	#N/A	#N/A	2.4876	1.95112e-10	1.95891e-07
chr1	15759111	15759795	peak1005	2.14025	2.39037e-12	1.92738e-11	2.04872	1.03348e-07	9.73628e-07	#N/A	#N/A	#N/A	#N/A	#N/A	#N/A	#N/A	#N/A	#N/A	#N/A	#N/A	#N/A
chr4	80786060	80787011	peak100500	2.49949	1.62856e-10	1.10513e-09	1.72475	0.00948783	0.0364581	#N/A	#N/A	#N/A	#N/A	#N/A	#N/A	#N/A	#N/A	#N/A	#N/A	#N/A	#N/A
chr4	80938192	80939123	peak100513	2.04749	2.11489e-08	1.16354e-07	#N/A	#N/A	#N/A	#N/A	#N/A	#N/A	#N/A	#N/A	#N/A	#N/A	#N/A	#N/A	#N/A	#N/A	#N/A
chr1	181070648	181070996	peak10052	1.6091	0.000749052	0.00250086	#N/A	#N/A	#N/A	#N/A	#N/A	#N/A	#N/A	#N/A	#N/A	#N/A	#N/A	#N/A	#N/A	#N/A	#N/A
chr4	81003913	81004280	peak100520	2.5218	1.10711e-06	5.09926e-06	2.11766	0.00256406	0.0111069	#N/A	#N/A	#N/A	#N/A	#N/A	#N/A	#N/A	#N/A	#N/A	#N/A	#N/A	#N/A
chr4	81036477	81037170	peak100524	2.66001	8.02704e-12	6.1619e-11	1.94182	0.00108016	0.00503802	#N/A	#N/A	#N/A	#N/A	#N/A	#N/A	#N/A	#N/A	#N/A	#N/A	#N/A	#N/A
chr4	81048414	81048895	peak100527	3.11388	5.28696e-23	1.00294e-21	2.69469	6.12732e-11	9.34401e-10	#N/A	#N/A	#N/A	#N/A	#N/A	#N/A	#N/A	#N/A	#N/A	#N/A	#N/A	#N/A
chr4	81059827	81060620	peak100528	3.063	2.62978e-27	6.73588e-26	1.70775	0.00132211	0.00606096	#N/A	#N/A	#N/A	#N/A	#N/A	#N/A	#N/A	#N/A	#N/A	#N/A	#N/A	#N/A
chr4	81094448	81095420	peak100531	1.96427	2.33265e-06	1.0354e-05	2.26161	4.77456e-07	4.03818e-06	#N/A	#N/A	#N/A	#N/A	#N/A	#N/A	#N/A	#N/A	#N/A	#N/A	#N/A	#N/A
chr4	81134237	81135281	peak100536	2.01547	1.3462e-06	6.14619e-06	2.05552	3.79825e-05	0.00023191	#N/A	#N/A	#N/A	#N/A	#N/A	#N/A	#N/A	#N/A	#N/A	#N/A	#N/A	#N/A
chr4	81140608	81141160	peak100537	2.01185	2.51351e-05	9.95656e-05	2.09836	0.000178351	0.00096401	#N/A	#N/A	#N/A	#N/A	#N/A	#N/A	#N/A	#N/A	#N/A	#N/A	#N/A	#N/A
chr4	81156418	81157378	peak100540	3.70944	2.2994e-27	5.91636e-26	2.75281	4.2322e-09	4.95375e-08	#N/A	#N/A	#N/A	#N/A	#N/A	#N/A	#N/A	#N/A	#N/A	#N/A	#N/A	#N/A
chr4	81158891	81159615	peak100541	1.57972	4.09083e-05	0.000158175	#N/A	#N/A	#N/A	#N/A	#N/A	#N/A	#N/A	#N/A	#N/A	#N/A	#N/A	#N/A	#N/A	#N/A	#N/A
chr4	81160643	81160980	peak100542	2.91727	8.66475e-17	1.03129e-15	2.12547	4.23005e-05	0.000256123	#N/A	#N/A	#N/A	#N/A	#N/A	#N/A	#N/A	#N/A	#N/A	#N/A	#N/A	#N/A
chr4	81170219	81171166	peak100543	1.99963	0.000168482	0.000606732	2.17641	0.000314926	0.0016248	#N/A	#N/A	#N/A	#N/A	#N/A	#N/A	#N/A	#N/A	#N/A	#N/A	#N/A	#N/A
chr4	81176411	81177924	peak100544	2.17076	8.918e-09	5.10385e-08	1.67005	0.00670714	0.0265827	#N/A	#N/A	#N/A	#N/A	#N/A	#N/A	#N/A	#N/A	#N/A	#N/A	#N/A	#N/A
chr1	181086672	181087166	peak10055	1.59757	0.00623052	0.018559	1.66218	0.0121537	0.0456139	#N/A	#N/A	#N/A	#N/A	#N/A	#N/A	#N/A	#N/A	#N/A	#N/A	#N/A	#N/A
chr4	81227457	81227730	peak100553	3.6568	9.96574e-31	3.19951e-29	2.95773	3.71768e-13	7.64179e-12	#N/A	#N/A	#N/A	#N/A	#N/A	#N/A	#N/A	#N/A	#N/A	#N/A	#N/A	#N/A
chr4	81229052	81229859	peak100554	1.70713	1.14687e-05	4.71763e-05	1.53293	0.00665877	0.0264073	#N/A	#N/A	#N/A	#N/A	#N/A	#N/A	#N/A	#N/A	#N/A	#N/A	#N/A	#N/A
chr4	81243762	81244462	peak100556	1.48987	0.00297002	0.00921901	#N/A	#N/A	#N/A	#N/A	#N/A	#N/A	#N/A	#N/A	#N/A	#N/A	#N/A	#N/A	#N/A	#N/A	#N/A
chr4	81288830	81289383	peak100563	1.79675	0.000367068	0.00127054	1.67478	0.0125884	0.047072	#N/A	#N/A	#N/A	#N/A	#N/A	#N/A	#N/A	#N/A	#N/A	#N/A	#N/A	#N/A
chr4	81355385	81356398	peak100567	3.23901	2.5361e-21	4.25723e-20	3.5014	7.13564e-18	2.65405e-16	#N/A	#N/A	#N/A	#N/A	#N/A	#N/A	#N/A	#N/A	#N/A	#N/A	#N/A	#N/A
chr4	81375216	81375744	peak100569	3.2295	1.21705e-17	1.54486e-16	2.69181	3.35408e-08	3.41204e-07	#N/A	#N/A	#N/A	#N/A	#N/A	#N/A	#N/A	#N/A	#N/A	#N/A	#N/A	#N/A
chr4	81459461	81459961	peak100574	3.60294	2.00729e-30	6.30857e-29	3.61596	2.33866e-20	1.14975e-18	#N/A	#N/A	#N/A	#N/A	#N/A	#N/A	#N/A	#N/A	#N/A	#N/A	#N/A	#N/A
chr4	81531900	81532408	peak100576	1.55064	0.0134285	0.0382518	#N/A	#N/A	#N/A	#N/A	#N/A	#N/A	#N/A	#N/A	#N/A	#N/A	#N/A	#N/A	#N/A	#N/A	#N/A
chr1	181108860	181109840	peak10058	2.08832	2.92758e-11	2.13233e-10	#N/A	#N/A	#N/A	#N/A	#N/A	#N/A	#N/A	#N/A	#N/A	#N/A	#N/A	#N/A	#N/A	#N/A	#N/A
chr4	82085775	82086373	peak100583	1.90359	0.000112619	0.000413561	1.8327	0.00326674	0.0138308	#N/A	#N/A	#N/A	#N/A	#N/A	#N/A	#N/A	#N/A	#N/A	#N/A	#N/A	#N/A
chr4	83331780	83332314	peak100600	2.76116	2.16726e-10	1.45463e-09	1.97318	0.00248094	0.0107788	#N/A	#N/A	#N/A	#N/A	#N/A	#N/A	#N/A	#N/A	#N/A	#N/A	#N/A	#N/A
chr4	83344651	83345135	peak100601	2.59844	4.75703e-13	4.08471e-12	2.54096	1.29629e-08	1.40673e-07	#N/A	#N/A	#N/A	#N/A	#N/A	#N/A	#N/A	#N/A	#N/A	#N/A	#N/A	#N/A
chr1	181128375	181129399	peak10061	1.5936	0.00757305	0.0223189	#N/A	#N/A	#N/A	#N/A	#N/A	#N/A	#N/A	#N/A	#N/A	#N/A	#N/A	#N/A	#N/A	#N/A	#N/A
chr4	83717385	83717976	peak100622	1.57146	0.000750514	0.00250545	#N/A	#N/A	#N/A	#N/A	#N/A	#N/A	#N/A	#N/A	#N/A	#N/A	#N/A	#N/A	#N/A	#N/A	#N/A
chr4	83743972	83744749	peak100624	1.59622	0.00405469	0.0123707	2.32438	2.3383e-07	2.0832e-06	#N/A	#N/A	#N/A	#N/A	#N/A	#N/A	#N/A	#N/A	#N/A	#N/A	#N/A	#N/A
chr4	83754799	83755669	peak100625	2.11688	1.43279e-12	1.17898e-11	#N/A	#N/A	#N/A	#N/A	#N/A	#N/A	#N/A	#N/A	#N/A	#N/A	#N/A	#N/A	#N/A	#N/A	#N/A
chr4	83787919	83788402	peak100628	1.65416	0.000560972	0.00190056	#N/A	#N/A	#N/A	#N/A	#N/A	#N/A	#N/A	#N/A	#N/A	#N/A	#N/A	#N/A	#N/A	#N/A	#N/A
chr4	83896834	83897505	peak100632	2.5097	1.19934e-12	9.9347e-12	1.96482	0.000157071	0.000857406	#N/A	#N/A	#N/A	#N/A	#N/A	#N/A	#N/A	#N/A	#N/A	#N/A	#N/A	#N/A
chr4	83909440	83910088	peak100633	1.93232	1.23464e-09	7.71089e-09	1.81227	1.76055e-05	0.000114132	#N/A	#N/A	#N/A	#N/A	#N/A	#N/A	#N/A	#N/A	#N/A	#N/A	#N/A	#N/A
chr4	84128633	84129314	peak100646	3.69203	2.07181e-53	2.78227e-51	#N/A	#N/A	#N/A	#N/A	#N/A	#N/A	#N/A	#N/A	#N/A	#N/A	#N/A	#N/A	2.72443	1.62172e-16	6.64845e-13
chr4	84241524	84242176	peak100652	1.88348	0.000140182	0.00050932	#N/A	#N/A	#N/A	#N/A	#N/A	#N/A	#N/A	#N/A	#N/A	#N/A	#N/A	#N/A	#N/A	#N/A	#N/A
chr4	84279270	84279988	peak100655	1.33118	0.00774574	0.0227968	#N/A	#N/A	#N/A	#N/A	#N/A	#N/A	#N/A	#N/A	#N/A	#N/A	#N/A	#N/A	#N/A	#N/A	#N/A
chr4	84308147	84309317	peak100658	1.43541	0.0111516	0.032137	#N/A	#N/A	#N/A	#N/A	#N/A	#N/A	#N/A	#N/A	#N/A	#N/A	#N/A	#N/A	2.11908	1.49742e-08	9.36438e-06
chr4	84474076	84474554	peak100668	1.69856	6.41843e-05	0.000242531	2.7543	5.72937e-15	1.48687e-13	#N/A	#N/A	#N/A	#N/A	#N/A	#N/A	#N/A	#N/A	#N/A	#N/A	#N/A	#N/A
chr4	84520362	84520738	peak100674	2.78434	1.5422e-17	1.94139e-16	2.41787	8.08348e-09	9.06616e-08	#N/A	#N/A	#N/A	#N/A	#N/A	#N/A	#N/A	#N/A	#N/A	#N/A	#N/A	#N/A
chr4	84539530	84540558	peak100675	3.5951	1.80832e-68	5.32704e-66	2.71562	4.663e-24	3.34077e-22	#N/A	#N/A	#N/A	#N/A	#N/A	#N/A	#N/A	#N/A	#N/A	#N/A	#N/A	#N/A
chr4	84752484	84753192	peak100682	2.40904	3.41872e-11	2.47587e-10	1.86642	0.000535997	0.00264631	#N/A	#N/A	#N/A	#N/A	#N/A	#N/A	#N/A	#N/A	#N/A	#N/A	#N/A	#N/A
chr4	84771633	84771998	peak100683	2.96236	1.08443e-10	7.47782e-10	2.97835	6.37771e-08	6.22037e-07	#N/A	#N/A	#N/A	#N/A	#N/A	#N/A	#N/A	#N/A	#N/A	#N/A	#N/A	#N/A
chr4	84773053	84773744	peak100684	2.92524	6.69184e-26	1.55876e-24	3.01559	4.9876e-19	2.13117e-17	#N/A	#N/A	#N/A	#N/A	#N/A	#N/A	#N/A	#N/A	#N/A	#N/A	#N/A	#N/A
chr4	84776218	84776988	peak100685	2.8886	2.0479e-25	4.59336e-24	1.86543	6.29749e-05	0.000369804	#N/A	#N/A	#N/A	#N/A	#N/A	#N/A	#N/A	#N/A	#N/A	#N/A	#N/A	#N/A
chr4	84796508	84797555	peak100686	2.34169	6.76219e-12	5.23286e-11	1.91078	0.000105086	0.000591957	#N/A	#N/A	#N/A	#N/A	#N/A	#N/A	#N/A	#N/A	#N/A	#N/A	#N/A	#N/A
chr4	84810901	84811783	peak100687	2.93512	3.16363e-12	2.52057e-11	2.79082	1.15325e-07	1.07813e-06	#N/A	#N/A	#N/A	#N/A	#N/A	#N/A	#N/A	#N/A	#N/A	#N/A	#N/A	#N/A
chr4	84853587	84854522	peak100691	2.86662	9.39367e-13	7.85308e-12	2.6858	9.91729e-08	9.37351e-07	#N/A	#N/A	#N/A	#N/A	#N/A	#N/A	#N/A	#N/A	#N/A	#N/A	#N/A	#N/A
chr4	85301033	85301814	peak100694	1.89694	1.4471e-05	5.88696e-05	1.91285	0.000269899	0.00141079	#N/A	#N/A	#N/A	#N/A	#N/A	#N/A	#N/A	#N/A	#N/A	#N/A	#N/A	#N/A
chr4	85602989	85603638	peak100702	3.59215	4.93435e-45	3.97081e-43	1.87303	1.89978e-05	0.000122443	#N/A	#N/A	#N/A	#N/A	#N/A	#N/A	#N/A	#N/A	#N/A	#N/A	#N/A	#N/A
chr4	85721178	85721807	peak100708	3.50222	1.94675e-13	1.73134e-12	3.16942	8.05627e-08	7.73183e-07	#N/A	#N/A	#N/A	#N/A	#N/A	#N/A	#N/A	#N/A	#N/A	#N/A	#N/A	#N/A
chr4	85791495	85792374	peak100713	2.0147	2.15406e-09	1.31205e-08	1.54018	0.00864625	0.0335059	#N/A	#N/A	#N/A	#N/A	#N/A	#N/A	#N/A	#N/A	#N/A	#N/A	#N/A	#N/A
chr4	85798199	85798914	peak100714	1.45067	0.00745856	0.0220003	#N/A	#N/A	#N/A	#N/A	#N/A	#N/A	#N/A	#N/A	#N/A	#N/A	#N/A	#N/A	#N/A	#N/A	#N/A
chr4	85799249	85800018	peak100715	2.21067	6.81775e-14	6.31249e-13	#N/A	#N/A	#N/A	#N/A	#N/A	#N/A	#N/A	#N/A	#N/A	#N/A	#N/A	#N/A	#N/A	#N/A	#N/A
chr4	85872874	85873716	peak100723	1.65669	0.000310159	0.00108278	#N/A	#N/A	#N/A	#N/A	#N/A	#N/A	#N/A	#N/A	#N/A	#N/A	#N/A	#N/A	#N/A	#N/A	#N/A
chr4	85907117	85907718	peak100725	3.28486	6.98081e-27	1.73828e-25	2.696	1.77755e-12	3.33855e-11	#N/A	#N/A	#N/A	#N/A	#N/A	#N/A	#N/A	#N/A	#N/A	#N/A	#N/A	#N/A
chr4	85950051	85950538	peak100727	1.8193	4.53088e-05	0.000174186	1.85304	0.000545112	0.0026879	#N/A	#N/A	#N/A	#N/A	#N/A	#N/A	#N/A	#N/A	#N/A	#N/A	#N/A	#N/A
chr4	86330348	86331014	peak100738	3.24905	1.75573e-17	2.2008e-16	2.98927	5.22366e-10	6.97876e-09	#N/A	#N/A	#N/A	#N/A	#N/A	#N/A	#N/A	#N/A	#N/A	#N/A	#N/A	#N/A
chr4	86464949	86465377	peak100750	1.67915	0.00156229	0.00501901	#N/A	#N/A	#N/A	#N/A	#N/A	#N/A	#N/A	#N/A	#N/A	#N/A	#N/A	#N/A	#N/A	#N/A	#N/A
chr4	86661481	86662078	peak100758	1.75688	9.95748e-06	4.12333e-05	1.95197	7.86516e-06	5.43443e-05	#N/A	#N/A	#N/A	#N/A	#N/A	#N/A	#N/A	#N/A	#N/A	#N/A	#N/A	#N/A
chr4	86697334	86698086	peak100763	1.55906	0.000221147	0.000785523	1.7424	7.91507e-05	0.000456795	#N/A	#N/A	#N/A	#N/A	#N/A	#N/A	#N/A	#N/A	#N/A	#N/A	#N/A	#N/A
chr4	86790327	86790745	peak100776	2.05999	0.000765726	0.00255364	#N/A	#N/A	#N/A	#N/A	#N/A	#N/A	#N/A	#N/A	#N/A	#N/A	#N/A	#N/A	#N/A	#N/A	#N/A
chr4	86849723	86850571	peak100777	1.95214	5.3961e-07	2.56926e-06	1.59272	0.00981008	0.0375799	#N/A	#N/A	#N/A	#N/A	#N/A	#N/A	#N/A	#N/A	#N/A	#N/A	#N/A	#N/A
chr4	86889034	86889525	peak100780	2.34794	2.38964e-10	1.59757e-09	1.67892	0.00762368	0.0298719	#N/A	#N/A	#N/A	#N/A	#N/A	#N/A	#N/A	#N/A	#N/A	#N/A	#N/A	#N/A
chr4	86890088	86890966	peak100781	1.74732	1.52258e-05	6.1782e-05	#N/A	#N/A	#N/A	#N/A	#N/A	#N/A	#N/A	#N/A	#N/A	#N/A	#N/A	#N/A	#N/A	#N/A	#N/A
chr4	86936808	86937377	peak100784	2.6623	4.82948e-08	2.55977e-07	1.91056	0.0116487	0.0439041	#N/A	#N/A	#N/A	#N/A	#N/A	#N/A	#N/A	#N/A	#N/A	#N/A	#N/A	#N/A
chr4	86977016	86977645	peak100787	2.91456	3.43397e-13	2.98422e-12	2.79016	2.57012e-08	2.66056e-07	#N/A	#N/A	#N/A	#N/A	#N/A	#N/A	#N/A	#N/A	#N/A	#N/A	#N/A	#N/A
chr4	87038509	87039591	peak100789	1.93168	2.99954e-10	1.98589e-09	1.98034	7.32794e-08	7.07655e-07	#N/A	#N/A	#N/A	#N/A	#N/A	#N/A	#N/A	#N/A	#N/A	#N/A	#N/A	#N/A
chr4	87154658	87155351	peak100790	3.05354	1.7927e-17	2.24563e-16	1.74666	0.00550238	0.0222007	#N/A	#N/A	#N/A	#N/A	#N/A	#N/A	#N/A	#N/A	#N/A	#N/A	#N/A	#N/A
chr4	87429307	87430148	peak100802	2.32666	1.01878e-14	1.01566e-13	1.82491	7.27368e-05	0.000422653	#N/A	#N/A	#N/A	#N/A	#N/A	#N/A	#N/A	#N/A	#N/A	#N/A	#N/A	#N/A
chr4	87470426	87470932	peak100804	2.86011	7.71782e-16	8.47381e-15	2.74486	6.67902e-10	8.78631e-09	#N/A	#N/A	#N/A	#N/A	#N/A	#N/A	#N/A	#N/A	#N/A	#N/A	#N/A	#N/A
chr4	87776415	87777057	peak100820	2.42259	4.0592e-09	2.40259e-08	1.85204	0.00335197	0.0141564	#N/A	#N/A	#N/A	#N/A	#N/A	#N/A	#N/A	#N/A	#N/A	#N/A	#N/A	#N/A
chr4	87845958	87846392	peak100829	1.81611	0.000152374	0.000551672	#N/A	#N/A	#N/A	#N/A	#N/A	#N/A	#N/A	#N/A	#N/A	#N/A	#N/A	#N/A	#N/A	#N/A	#N/A
chr4	87863331	87863736	peak100832	2.35025	1.14392e-09	7.1671e-09	1.78334	0.00278676	0.0119742	#N/A	#N/A	#N/A	#N/A	#N/A	#N/A	#N/A	#N/A	#N/A	#N/A	#N/A	#N/A
chr4	87884788	87885263	peak100836	2.34492	0.000110783	0.000407247	#N/A	#N/A	#N/A	#N/A	#N/A	#N/A	#N/A	#N/A	#N/A	#N/A	#N/A	#N/A	#N/A	#N/A	#N/A
chr4	87898666	87899272	peak100839	2.3942	2.66901e-08	1.45391e-07	2.08151	0.000337675	0.0017326	#N/A	#N/A	#N/A	#N/A	#N/A	#N/A	#N/A	#N/A	#N/A	#N/A	#N/A	#N/A
chr4	87959811	87960578	peak100848	1.6418	2.57376e-05	0.000101846	#N/A	#N/A	#N/A	#N/A	#N/A	#N/A	#N/A	#N/A	#N/A	#N/A	#N/A	#N/A	#N/A	#N/A	#N/A
chr4	87982070	87982573	peak100852	3.45038	9.43369e-20	1.40522e-18	3.26471	2.72071e-12	4.99244e-11	#N/A	#N/A	#N/A	#N/A	#N/A	#N/A	#N/A	#N/A	#N/A	#N/A	#N/A	#N/A
chr4	88156178	88156677	peak100871	1.93951	1.84709e-05	7.42695e-05	2.29304	1.77569e-06	1.36886e-05	#N/A	#N/A	#N/A	#N/A	#N/A	#N/A	#N/A	#N/A	#N/A	#N/A	#N/A	#N/A
chr4	88179798	88180209	peak100873	2.36918	3.9027e-08	2.08813e-07	2.29785	9.86085e-06	6.69642e-05	#N/A	#N/A	#N/A	#N/A	#N/A	#N/A	#N/A	#N/A	#N/A	#N/A	#N/A	#N/A
chr4	88346187	88346615	peak100885	1.74286	0.000201829	0.00072037	#N/A	#N/A	#N/A	#N/A	#N/A	#N/A	#N/A	#N/A	#N/A	#N/A	#N/A	#N/A	#N/A	#N/A	#N/A
chr4	88382294	88382877	peak100886	3.0525	4.31301e-11	3.09092e-10	2.95139	1.63621e-07	1.49368e-06	#N/A	#N/A	#N/A	#N/A	#N/A	#N/A	#N/A	#N/A	#N/A	#N/A	#N/A	#N/A
chr4	88428117	88429218	peak100889	1.41891	0.0176359	0.0494627	#N/A	#N/A	#N/A	#N/A	#N/A	#N/A	#N/A	#N/A	#N/A	#N/A	#N/A	#N/A	#N/A	#N/A	#N/A
chr4	88442844	88443780	peak100890	1.71084	0.00408568	0.0124609	#N/A	#N/A	#N/A	#N/A	#N/A	#N/A	#N/A	#N/A	#N/A	#N/A	#N/A	#N/A	#N/A	#N/A	#N/A
chr4	88727146	88728093	peak100906	1.79985	5.58955e-06	2.38038e-05	2.19913	4.81024e-08	4.77905e-07	#N/A	#N/A	#N/A	#N/A	#N/A	#N/A	#N/A	#N/A	#N/A	#N/A	#N/A	#N/A
chr4	88740102	88741396	peak100908	1.55346	1.86499e-05	7.49669e-05	1.95648	2.24322e-09	2.73093e-08	#N/A	#N/A	#N/A	#N/A	#N/A	#N/A	#N/A	#N/A	#N/A	#N/A	#N/A	#N/A
chr4	88770695	88771149	peak100911	1.70085	0.00434834	0.0132177	#N/A	#N/A	#N/A	#N/A	#N/A	#N/A	#N/A	#N/A	#N/A	#N/A	#N/A	#N/A	#N/A	#N/A	#N/A
chr4	88787065	88787770	peak100912	2.05017	9.96141e-06	4.12472e-05	#N/A	#N/A	#N/A	#N/A	#N/A	#N/A	#N/A	#N/A	#N/A	#N/A	#N/A	#N/A	#N/A	#N/A	#N/A
chr4	88817083	88817859	peak100913	1.69255	1.48817e-05	6.04619e-05	#N/A	#N/A	#N/A	#N/A	#N/A	#N/A	#N/A	#N/A	#N/A	#N/A	#N/A	#N/A	#N/A	#N/A	#N/A
chr4	88870796	88871834	peak100915	2.55313	3.38778e-19	4.8463e-18	2.38531	6.22091e-11	9.47987e-10	#N/A	#N/A	#N/A	#N/A	#N/A	#N/A	#N/A	#N/A	#N/A	#N/A	#N/A	#N/A
chr1	182345905	182346675	peak10092	2.84183	4.88178e-11	3.48196e-10	1.94969	0.00402063	0.0167228	#N/A	#N/A	#N/A	#N/A	#N/A	#N/A	#N/A	#N/A	#N/A	#N/A	#N/A	#N/A
chr4	88932073	88932533	peak100923	2.78567	4.11381e-11	2.95318e-10	#N/A	#N/A	#N/A	#N/A	#N/A	#N/A	#N/A	#N/A	#N/A	#N/A	#N/A	#N/A	#N/A	#N/A	#N/A
chr4	89026052	89026664	peak100930	2.05127	4.36307e-06	1.88026e-05	1.733	0.0077966	0.0304795	#N/A	#N/A	#N/A	#N/A	#N/A	#N/A	#N/A	#N/A	#N/A	#N/A	#N/A	#N/A
chr4	89027430	89027868	peak100931	2.30971	2.38575e-07	1.17824e-06	2.03156	0.000737612	0.0035483	#N/A	#N/A	#N/A	#N/A	#N/A	#N/A	#N/A	#N/A	#N/A	#N/A	#N/A	#N/A
chr4	89064591	89065275	peak100934	3.66314	1.43696e-46	1.2822e-44	3.6936	4.2823e-31	6.20227e-29	#N/A	#N/A	#N/A	#N/A	#N/A	#N/A	#N/A	#N/A	#N/A	#N/A	#N/A	#N/A
chr4	89454185	89455840	peak100950	2.56188	2.99684e-14	2.87018e-13	2.13969	4.90923e-06	3.51514e-05	#N/A	#N/A	#N/A	#N/A	#N/A	#N/A	#N/A	#N/A	#N/A	#N/A	#N/A	#N/A
chr4	89532974	89533884	peak100956	1.6668	0.000867529	0.00287366	#N/A	#N/A	#N/A	#N/A	#N/A	#N/A	#N/A	#N/A	#N/A	#N/A	#N/A	#N/A	#N/A	#N/A	#N/A
chr4	89580184	89580849	peak100961	1.42078	0.0101063	0.0292968	#N/A	#N/A	#N/A	#N/A	#N/A	#N/A	#N/A	#N/A	#N/A	#N/A	#N/A	#N/A	#N/A	#N/A	#N/A
chr4	89582818	89583445	peak100963	1.99389	2.05976e-08	1.13469e-07	2.14299	1.66494e-07	1.51766e-06	#N/A	#N/A	#N/A	#N/A	#N/A	#N/A	#N/A	#N/A	#N/A	#N/A	#N/A	#N/A
chr4	89664825	89665223	peak100974	3.30503	1.22609e-26	3.0054e-25	2.79539	2.11816e-12	3.93966e-11	#N/A	#N/A	#N/A	#N/A	#N/A	#N/A	#N/A	#N/A	#N/A	#N/A	#N/A	#N/A
chr4	89678231	89678600	peak100976	3.44449	6.74761e-14	6.25226e-13	2.95686	6.4263e-08	6.26529e-07	#N/A	#N/A	#N/A	#N/A	#N/A	#N/A	#N/A	#N/A	#N/A	#N/A	#N/A	#N/A
chr4	89788030	89788393	peak100988	2.8221	1.03045e-11	7.83643e-11	2.06277	0.000293935	0.00152471	#N/A	#N/A	#N/A	#N/A	#N/A	#N/A	#N/A	#N/A	#N/A	#N/A	#N/A	#N/A
chr4	89821438	89822045	peak100989	2.45023	1.97135e-07	9.81865e-07	2.33179	7.42558e-05	0.0004306	#N/A	#N/A	#N/A	#N/A	#N/A	#N/A	#N/A	#N/A	#N/A	#N/A	#N/A	#N/A
chr4	89858275	89858998	peak100991	3.81391	5.46108e-49	5.6049e-47	3.71213	3.10996e-30	4.16507e-28	#N/A	#N/A	#N/A	#N/A	#N/A	#N/A	#N/A	#N/A	#N/A	#N/A	#N/A	#N/A
chr4	89912389	89913440	peak101000	2.43712	3.07374e-09	1.84131e-08	2.21079	3.6955e-05	0.000226179	#N/A	#N/A	#N/A	#N/A	#N/A	#N/A	#N/A	#N/A	#N/A	#N/A	#N/A	#N/A
chr4	90050267	90050932	peak101008	1.67939	0.00538707	0.0161766	#N/A	#N/A	#N/A	#N/A	#N/A	#N/A	#N/A	#N/A	#N/A	#N/A	#N/A	#N/A	#N/A	#N/A	#N/A
chr4	90057682	90058016	peak101010	1.55265	0.00735063	0.0216993	1.7551	0.00360586	0.0151316	#N/A	#N/A	#N/A	#N/A	#N/A	#N/A	#N/A	#N/A	#N/A	#N/A	#N/A	#N/A
chr4	90331791	90332372	peak101018	1.81941	0.000226614	0.000804011	#N/A	#N/A	#N/A	#N/A	#N/A	#N/A	#N/A	#N/A	#N/A	#N/A	#N/A	#N/A	#N/A	#N/A	#N/A
chr4	90645885	90646209	peak101030	2.59609	8.65483e-08	4.46766e-07	2.64338	8.54612e-06	5.86895e-05	#N/A	#N/A	#N/A	#N/A	#N/A	#N/A	#N/A	#N/A	#N/A	#N/A	#N/A	#N/A
chr4	93153744	93154101	peak101041	1.57884	0.00649825	0.0193082	1.77129	0.00309078	0.0131481	#N/A	#N/A	#N/A	#N/A	#N/A	#N/A	#N/A	#N/A	#N/A	#N/A	#N/A	#N/A
chr4	93158093	93158400	peak101043	1.86191	3.36797e-07	1.63795e-06	2.18536	4.63303e-08	4.61355e-07	#N/A	#N/A	#N/A	#N/A	#N/A	#N/A	#N/A	#N/A	#N/A	#N/A	#N/A	#N/A
chr4	95076523	95077133	peak101049	2.04789	3.43018e-06	1.49451e-05	1.86655	0.00120718	0.0055786	#N/A	#N/A	#N/A	#N/A	#N/A	#N/A	#N/A	#N/A	#N/A	#N/A	#N/A	#N/A
chr4	95195827	95196440	peak101051	3.27135	3.71673e-33	1.39827e-31	3.59024	3.12625e-25	2.52957e-23	#N/A	#N/A	#N/A	#N/A	#N/A	#N/A	#N/A	#N/A	#N/A	#N/A	#N/A	#N/A
chr4	95278712	95279404	peak101057	2.0716	2.35887e-09	1.43073e-08	2.50485	3.63698e-11	5.72495e-10	#N/A	#N/A	#N/A	#N/A	#N/A	#N/A	#N/A	#N/A	#N/A	#N/A	#N/A	#N/A
chr4	95284333	95284915	peak101058	2.55409	3.4836e-09	2.07387e-08	2.30893	3.69352e-05	0.000226067	#N/A	#N/A	#N/A	#N/A	#N/A	#N/A	#N/A	#N/A	#N/A	#N/A	#N/A	#N/A
chr4	95286272	95286883	peak101059	2.84018	3.75625e-11	2.70836e-10	2.47807	8.30976e-06	5.71621e-05	#N/A	#N/A	#N/A	#N/A	#N/A	#N/A	#N/A	#N/A	#N/A	#N/A	#N/A	#N/A
chr4	95365960	95366797	peak101069	2.8159	5.20754e-11	3.70286e-10	2.84488	4.19365e-08	4.20153e-07	#N/A	#N/A	#N/A	#N/A	#N/A	#N/A	#N/A	#N/A	#N/A	#N/A	#N/A	#N/A
chr4	95409827	95410608	peak101074	1.79299	0.000511986	0.00174187	1.81551	0.00348347	0.0146568	#N/A	#N/A	#N/A	#N/A	#N/A	#N/A	#N/A	#N/A	#N/A	#N/A	#N/A	#N/A
chr4	95437168	95438161	peak101078	2.05995	9.29047e-06	3.8586e-05	#N/A	#N/A	#N/A	#N/A	#N/A	#N/A	#N/A	#N/A	#N/A	#N/A	#N/A	#N/A	#N/A	#N/A	#N/A
chr1	182578020	182578353	peak10108	1.99548	4.2534e-05	0.000164142	#N/A	#N/A	#N/A	#N/A	#N/A	#N/A	#N/A	#N/A	#N/A	#N/A	#N/A	#N/A	#N/A	#N/A	#N/A
chr4	95453022	95453972	peak101082	1.65775	0.000844693	0.00280223	2.4963	1.09135e-09	1.39045e-08	#N/A	#N/A	#N/A	#N/A	#N/A	#N/A	#N/A	#N/A	#N/A	#N/A	#N/A	#N/A
chr4	95466081	95466958	peak101083	2.53596	3.53357e-09	2.10269e-08	1.87905	0.00505435	0.0205622	#N/A	#N/A	#N/A	#N/A	#N/A	#N/A	#N/A	#N/A	#N/A	#N/A	#N/A	#N/A
chr4	95469510	95470213	peak101084	2.5915	2.11649e-07	1.05156e-06	#N/A	#N/A	#N/A	#N/A	#N/A	#N/A	#N/A	#N/A	#N/A	#N/A	#N/A	#N/A	#N/A	#N/A	#N/A
chr4	95482308	95483344	peak101086	1.47137	0.00360323	0.0110651	1.54672	0.00599493	0.0239984	#N/A	#N/A	#N/A	#N/A	#N/A	#N/A	#N/A	#N/A	#N/A	#N/A	#N/A	#N/A
chr4	95562803	95563949	peak101095	2.52795	1.60235e-25	3.62541e-24	1.79969	6.18463e-06	4.35233e-05	#N/A	#N/A	#N/A	#N/A	#N/A	#N/A	#N/A	#N/A	#N/A	#N/A	#N/A	#N/A
chr4	95599773	95600583	peak101100	3.11521	2.53233e-21	4.25138e-20	2.28449	9.72207e-07	7.81722e-06	#N/A	#N/A	#N/A	#N/A	#N/A	#N/A	#N/A	#N/A	#N/A	#N/A	#N/A	#N/A
chr4	95688039	95688382	peak101105	1.94534	5.75733e-05	0.000218816	2.3428	8.17272e-06	5.63218e-05	#N/A	#N/A	#N/A	#N/A	#N/A	#N/A	#N/A	#N/A	#N/A	#N/A	#N/A	#N/A
chr4	95719640	95720520	peak101106	2.51524	1.45575e-17	1.83553e-16	2.54113	1.57457e-12	2.97587e-11	#N/A	#N/A	#N/A	#N/A	#N/A	#N/A	#N/A	#N/A	#N/A	#N/A	#N/A	#N/A
chr4	95724371	95724658	peak101107	2.1157	2.71336e-05	0.00010708	#N/A	#N/A	#N/A	#N/A	#N/A	#N/A	#N/A	#N/A	#N/A	#N/A	#N/A	#N/A	#N/A	#N/A	#N/A
chr4	95880434	95880868	peak101114	2.13793	5.52581e-06	2.35466e-05	#N/A	#N/A	#N/A	#N/A	#N/A	#N/A	#N/A	#N/A	#N/A	#N/A	#N/A	#N/A	#N/A	#N/A	#N/A
chr4	95900036	95900664	peak101117	2.58854	1.16974e-13	1.05979e-12	2.3771	1.1706e-07	1.09325e-06	#N/A	#N/A	#N/A	#N/A	#N/A	#N/A	#N/A	#N/A	#N/A	#N/A	#N/A	#N/A
chr4	96027252	96028495	peak101125	2.38562	4.28213e-15	4.41733e-14	2.28964	2.52123e-09	3.04501e-08	#N/A	#N/A	#N/A	#N/A	#N/A	#N/A	#N/A	#N/A	#N/A	#N/A	#N/A	#N/A
chr4	96029880	96030376	peak101127	3.70372	1.94484e-29	5.73608e-28	3.26911	3.6116e-15	9.63706e-14	#N/A	#N/A	#N/A	#N/A	#N/A	#N/A	#N/A	#N/A	#N/A	#N/A	#N/A	#N/A
chr4	96140302	96140684	peak101135	1.89049	0.0022744	0.00716131	#N/A	#N/A	#N/A	#N/A	#N/A	#N/A	#N/A	#N/A	#N/A	#N/A	#N/A	#N/A	#N/A	#N/A	#N/A
chr4	96188261	96188758	peak101137	2.30011	1.60168e-06	7.25001e-06	#N/A	#N/A	#N/A	#N/A	#N/A	#N/A	#N/A	#N/A	#N/A	#N/A	#N/A	#N/A	#N/A	#N/A	#N/A
chr4	99214246	99215022	peak101148	2.86493	1.74653e-10	1.18203e-09	#N/A	#N/A	#N/A	#N/A	#N/A	#N/A	#N/A	#N/A	#N/A	#N/A	#N/A	#N/A	#N/A	#N/A	#N/A
chr4	99236001	99236808	peak101150	1.52299	0.00825072	0.0241905	1.77319	0.00153775	0.00696084	#N/A	#N/A	#N/A	#N/A	#N/A	#N/A	#N/A	#N/A	#N/A	#N/A	#N/A	#N/A
chr4	99342059	99342653	peak101156	2.27962	7.63686e-06	3.20363e-05	1.9208	0.0062613	0.0249701	#N/A	#N/A	#N/A	#N/A	#N/A	#N/A	#N/A	#N/A	#N/A	#N/A	#N/A	#N/A
chr4	99351638	99352792	peak101157	3.87319	2.92288e-45	2.39256e-43	3.62834	7.97499e-26	6.79957e-24	#N/A	#N/A	#N/A	#N/A	#N/A	#N/A	#N/A	#N/A	#N/A	#N/A	#N/A	#N/A
chr4	99395451	99396148	peak101162	1.79003	2.05216e-05	8.20925e-05	#N/A	#N/A	#N/A	#N/A	#N/A	#N/A	#N/A	#N/A	#N/A	#N/A	#N/A	#N/A	#N/A	#N/A	#N/A
chr4	99404059	99405578	peak101164	2.23364	3.22496e-07	1.57161e-06	2.04429	0.000356354	0.00181964	#N/A	#N/A	#N/A	#N/A	#N/A	#N/A	#N/A	#N/A	#N/A	#N/A	#N/A	#N/A
chr4	99412136	99413687	peak101165	1.38325	0.00267242	0.00833945	#N/A	#N/A	#N/A	#N/A	#N/A	#N/A	#N/A	#N/A	#N/A	#N/A	#N/A	#N/A	#N/A	#N/A	#N/A
chr4	99443752	99444603	peak101171	1.92442	3.94271e-05	0.000152736	#N/A	#N/A	#N/A	#N/A	#N/A	#N/A	#N/A	#N/A	#N/A	#N/A	#N/A	#N/A	#N/A	#N/A	#N/A
chr4	99522867	99523241	peak101177	2.08252	3.7914e-06	1.64383e-05	1.9443	0.000868373	0.00412442	#N/A	#N/A	#N/A	#N/A	#N/A	#N/A	#N/A	#N/A	#N/A	#N/A	#N/A	#N/A
chr4	99526466	99526832	peak101179	2.93179	6.34193e-13	5.38263e-12	2.58997	7.22909e-07	5.94483e-06	#N/A	#N/A	#N/A	#N/A	#N/A	#N/A	#N/A	#N/A	#N/A	#N/A	#N/A	#N/A
chr4	99564054	99564686	peak101184	1.57304	0.00214546	0.00677426	1.94675	4.10043e-05	0.000248898	#N/A	#N/A	#N/A	#N/A	#N/A	#N/A	#N/A	#N/A	#N/A	#N/A	#N/A	#N/A
chr4	99575084	99576148	peak101185	1.39414	0.00596761	0.0178176	#N/A	#N/A	#N/A	#N/A	#N/A	#N/A	#N/A	#N/A	#N/A	#N/A	#N/A	#N/A	#N/A	#N/A	#N/A
chr4	99609153	99610235	peak101188	2.0616	5.96701e-08	3.13377e-07	2.17587	9.93828e-07	7.97824e-06	#N/A	#N/A	#N/A	#N/A	#N/A	#N/A	#N/A	#N/A	#N/A	#N/A	#N/A	#N/A
chr4	99631955	99632357	peak101189	2.05483	6.92666e-05	0.00026072	#N/A	#N/A	#N/A	#N/A	#N/A	#N/A	#N/A	#N/A	#N/A	#N/A	#N/A	#N/A	#N/A	#N/A	#N/A
chr4	99700211	99701807	peak101194	1.57122	0.000600298	0.00202765	#N/A	#N/A	#N/A	#N/A	#N/A	#N/A	#N/A	#N/A	#N/A	#N/A	#N/A	#N/A	#N/A	#N/A	#N/A
chr4	99715737	99716101	peak101196	1.73603	0.00113984	0.00372138	2.49162	1.96594e-07	1.77254e-06	#N/A	#N/A	#N/A	#N/A	#N/A	#N/A	#N/A	#N/A	#N/A	#N/A	#N/A	#N/A
chr4	99826966	99827945	peak101203	2.60296	8.87103e-10	5.61887e-09	#N/A	#N/A	#N/A	#N/A	#N/A	#N/A	#N/A	#N/A	#N/A	#N/A	#N/A	#N/A	#N/A	#N/A	#N/A
chr4	99859247	99859927	peak101206	2.23709	9.28626e-17	1.10118e-15	1.97775	5.49872e-08	5.41604e-07	#N/A	#N/A	#N/A	#N/A	#N/A	#N/A	#N/A	#N/A	#N/A	#N/A	#N/A	#N/A
chr4	99897575	99898554	peak101210	3.04385	3.45193e-15	3.58977e-14	2.21063	8.65659e-05	0.000495617	#N/A	#N/A	#N/A	#N/A	#N/A	#N/A	#N/A	#N/A	#N/A	#N/A	#N/A	#N/A
chr4	99934578	99935572	peak101212	1.97315	0.000128196	0.000468018	#N/A	#N/A	#N/A	#N/A	#N/A	#N/A	#N/A	#N/A	#N/A	#N/A	#N/A	#N/A	#N/A	#N/A	#N/A
chr4	100130635	100131298	peak101230	2.82959	1.26363e-19	1.86776e-18	#N/A	#N/A	#N/A	#N/A	#N/A	#N/A	#N/A	#N/A	#N/A	#N/A	#N/A	#N/A	#N/A	#N/A	#N/A
chr4	100306300	100306695	peak101249	2.09382	2.78657e-05	0.000109851	2.27614	7.02554e-05	0.000409478	#N/A	#N/A	#N/A	#N/A	#N/A	#N/A	#N/A	#N/A	#N/A	#N/A	#N/A	#N/A
chr4	100807215	100807783	peak101272	2.66948	2.16813e-09	1.32008e-08	2.20681	0.000296311	0.00153541	#N/A	#N/A	#N/A	#N/A	#N/A	#N/A	#N/A	#N/A	#N/A	#N/A	#N/A	#N/A
chr1	182802402	182802740	peak10128	2.12363	2.07728e-05	8.30435e-05	#N/A	#N/A	#N/A	#N/A	#N/A	#N/A	#N/A	#N/A	#N/A	#N/A	#N/A	#N/A	#N/A	#N/A	#N/A
chr4	100881870	100882719	peak101280	2.32687	5.40191e-12	4.22296e-11	2.20234	3.45114e-07	2.9828e-06	#N/A	#N/A	#N/A	#N/A	#N/A	#N/A	#N/A	#N/A	#N/A	#N/A	#N/A	#N/A
chr4	100889301	100890034	peak101281	3.30679	7.39185e-51	8.37253e-49	2.60558	3.48978e-19	1.51618e-17	#N/A	#N/A	#N/A	#N/A	#N/A	#N/A	#N/A	#N/A	#N/A	#N/A	#N/A	#N/A
chr4	100900923	100901502	peak101282	3.13316	3.38059e-14	3.21953e-13	2.59952	1.55699e-06	1.21204e-05	#N/A	#N/A	#N/A	#N/A	#N/A	#N/A	#N/A	#N/A	#N/A	#N/A	#N/A	#N/A
chr4	101269574	101270225	peak101299	2.43306	1.36642e-11	1.02796e-10	2.50753	8.08826e-09	9.07084e-08	#N/A	#N/A	#N/A	#N/A	#N/A	#N/A	#N/A	#N/A	#N/A	#N/A	#N/A	#N/A
chr4	101334705	101335726	peak101301	2.13697	3.97234e-08	2.12369e-07	1.88065	0.000433172	0.00217532	#N/A	#N/A	#N/A	#N/A	#N/A	#N/A	#N/A	#N/A	#N/A	#N/A	#N/A	#N/A
chr4	101346331	101346720	peak101304	2.58911	1.47339e-07	7.43431e-07	2.94639	6.89848e-07	5.68754e-06	#N/A	#N/A	#N/A	#N/A	#N/A	#N/A	#N/A	#N/A	#N/A	#N/A	#N/A	#N/A
chr4	101348986	101349711	peak101305	2.60044	9.52244e-15	9.51322e-14	2.30162	1.72789e-07	1.57087e-06	#N/A	#N/A	#N/A	#N/A	#N/A	#N/A	#N/A	#N/A	#N/A	#N/A	#N/A	#N/A
chr4	101383398	101383753	peak101306	2.08334	1.75512e-05	7.07393e-05	2.30251	3.85084e-05	0.000234897	#N/A	#N/A	#N/A	#N/A	#N/A	#N/A	#N/A	#N/A	#N/A	#N/A	#N/A	#N/A
chr1	182830568	182832027	peak10131	2.03622	1.29267e-08	7.27146e-08	1.65112	0.00334189	0.0141178	#N/A	#N/A	#N/A	#N/A	#N/A	#N/A	#N/A	#N/A	#N/A	#N/A	#N/A	#N/A
chr4	101578149	101578755	peak101310	2.5777	2.03008e-07	1.00986e-06	2.20168	0.000852646	0.00405528	#N/A	#N/A	#N/A	#N/A	#N/A	#N/A	#N/A	#N/A	#N/A	#N/A	#N/A	#N/A
chr4	101658176	101658657	peak101311	1.90249	0.00665251	0.0197431	#N/A	#N/A	#N/A	#N/A	#N/A	#N/A	#N/A	#N/A	#N/A	#N/A	#N/A	#N/A	#N/A	#N/A	#N/A
chr4	101659424	101660099	peak101312	2.57403	6.05285e-13	5.14497e-12	#N/A	#N/A	#N/A	#N/A	#N/A	#N/A	#N/A	#N/A	#N/A	#N/A	#N/A	#N/A	#N/A	#N/A	#N/A
chr4	101905994	101907002	peak101319	2.52218	1.15043e-12	9.54621e-12	1.80968	0.00175596	0.00785156	#N/A	#N/A	#N/A	#N/A	#N/A	#N/A	#N/A	#N/A	#N/A	#N/A	#N/A	#N/A
chr4	101942043	101942577	peak101322	1.82409	8.82267e-05	0.000327897	1.75761	0.00305951	0.0130293	#N/A	#N/A	#N/A	#N/A	#N/A	#N/A	#N/A	#N/A	#N/A	#N/A	#N/A	#N/A
chr4	102076445	102077172	peak101328	2.66474	1.58101e-17	1.98804e-16	2.7054	1.7737e-12	3.3326e-11	#N/A	#N/A	#N/A	#N/A	#N/A	#N/A	#N/A	#N/A	#N/A	#N/A	#N/A	#N/A
chr4	102092848	102093381	peak101331	1.65085	0.000338301	0.00117582	#N/A	#N/A	#N/A	#N/A	#N/A	#N/A	#N/A	#N/A	#N/A	#N/A	#N/A	#N/A	#N/A	#N/A	#N/A
chr4	102104442	102105394	peak101333	2.3934	5.28568e-11	3.75589e-10	2.44724	4.01329e-08	4.03123e-07	#N/A	#N/A	#N/A	#N/A	#N/A	#N/A	#N/A	#N/A	#N/A	#N/A	#N/A	#N/A
chr4	102127001	102127465	peak101336	2.70408	2.46621e-18	3.31192e-17	2.96865	8.11785e-16	2.35058e-14	#N/A	#N/A	#N/A	#N/A	#N/A	#N/A	#N/A	#N/A	#N/A	#N/A	#N/A	#N/A
chr4	102132141	102132980	peak101337	2.15735	1.48103e-06	6.72827e-06	3.41726	1.21115e-15	3.42993e-14	#N/A	#N/A	#N/A	#N/A	#N/A	#N/A	#N/A	#N/A	#N/A	#N/A	#N/A	#N/A
chr4	102138720	102139341	peak101338	2.76975	5.11522e-19	7.2167e-18	2.77549	3.63103e-13	7.47306e-12	#N/A	#N/A	#N/A	#N/A	#N/A	#N/A	#N/A	#N/A	#N/A	#N/A	#N/A	#N/A
chr4	102150316	102150622	peak101339	2.00881	9.72071e-06	4.02992e-05	#N/A	#N/A	#N/A	#N/A	#N/A	#N/A	#N/A	#N/A	#N/A	#N/A	#N/A	#N/A	#N/A	#N/A	#N/A
chr4	102198858	102199203	peak101344	2.64517	6.73191e-27	1.6797e-25	2.68913	8.90015e-19	3.69389e-17	#N/A	#N/A	#N/A	#N/A	#N/A	#N/A	#N/A	#N/A	#N/A	#N/A	#N/A	#N/A
chr4	102226019	102226561	peak101347	1.58793	0.00788901	0.0231954	#N/A	#N/A	#N/A	#N/A	#N/A	#N/A	#N/A	#N/A	#N/A	#N/A	#N/A	#N/A	#N/A	#N/A	#N/A
chr4	102258830	102259229	peak101349	2.12359	3.34039e-09	1.99288e-08	1.9232	6.29286e-05	0.000369561	#N/A	#N/A	#N/A	#N/A	#N/A	#N/A	#N/A	#N/A	#N/A	#N/A	#N/A	#N/A
chr4	102321182	102321758	peak101354	3.69737	1.99371e-25	4.47658e-24	3.80478	1.82458e-18	7.31354e-17	#N/A	#N/A	#N/A	#N/A	#N/A	#N/A	#N/A	#N/A	#N/A	#N/A	#N/A	#N/A
chr4	102396227	102396924	peak101358	1.64542	0.0129183	0.0368798	#N/A	#N/A	#N/A	#N/A	#N/A	#N/A	#N/A	#N/A	#N/A	#N/A	#N/A	#N/A	#N/A	#N/A	#N/A
chr4	102739504	102739933	peak101375	2.768	4.19328e-09	2.4791e-08	#N/A	#N/A	#N/A	#N/A	#N/A	#N/A	#N/A	#N/A	#N/A	#N/A	#N/A	#N/A	#N/A	#N/A	#N/A
chr4	102786342	102787316	peak101378	4.55105	1.15194e-88	8.85479e-86	3.4927	2.62343e-34	5.0349e-32	#N/A	#N/A	#N/A	#N/A	#N/A	#N/A	#N/A	#N/A	#N/A	#N/A	#N/A	#N/A
chr4	102888934	102890218	peak101382	2.73413	4.23476e-22	7.54188e-21	3.45268	1.65046e-25	1.36006e-23	#N/A	#N/A	#N/A	#N/A	#N/A	#N/A	#N/A	#N/A	#N/A	#N/A	#N/A	#N/A
chr4	102891185	102892175	peak101383	1.76837	7.43446e-06	3.12307e-05	2.38812	1.08034e-10	1.5865e-09	#N/A	#N/A	#N/A	#N/A	#N/A	#N/A	#N/A	#N/A	#N/A	#N/A	#N/A	#N/A
chr4	102904967	102905578	peak101386	3.23231	7.09579e-20	1.06731e-18	3.53813	3.73001e-16	1.12301e-14	#N/A	#N/A	#N/A	#N/A	#N/A	#N/A	#N/A	#N/A	#N/A	#N/A	#N/A	#N/A
chr4	103004884	103005668	peak101389	3.03388	3.64351e-13	3.15794e-12	2.60986	1.42961e-06	1.11873e-05	#N/A	#N/A	#N/A	#N/A	#N/A	#N/A	#N/A	#N/A	#N/A	#N/A	#N/A	#N/A
chr4	103010238	103010809	peak101390	2.2928	8.25099e-07	3.85446e-06	2.4206	1.09391e-05	7.36593e-05	#N/A	#N/A	#N/A	#N/A	#N/A	#N/A	#N/A	#N/A	#N/A	#N/A	#N/A	#N/A
chr4	103060186	103060904	peak101391	2.04726	3.05796e-10	2.02238e-09	1.56188	0.00499555	0.0203455	#N/A	#N/A	#N/A	#N/A	#N/A	#N/A	#N/A	#N/A	#N/A	#N/A	#N/A	#N/A
chr4	103095687	103096467	peak101393	2.81511	3.1687e-20	4.88978e-19	2.26223	1.09648e-07	1.02884e-06	#N/A	#N/A	#N/A	#N/A	#N/A	#N/A	#N/A	#N/A	#N/A	#N/A	#N/A	#N/A
chr4	103117393	103117766	peak101394	2.90282	7.37889e-18	9.53532e-17	2.28846	2.85222e-07	2.50476e-06	#N/A	#N/A	#N/A	#N/A	#N/A	#N/A	#N/A	#N/A	#N/A	#N/A	#N/A	#N/A
chr4	103168047	103168803	peak101395	3.05167	2.65824e-15	2.78954e-14	2.70201	4.68685e-08	4.66306e-07	#N/A	#N/A	#N/A	#N/A	#N/A	#N/A	#N/A	#N/A	#N/A	#N/A	#N/A	#N/A
chr4	103220321	103221361	peak101397	1.47759	0.00104488	0.00342522	#N/A	#N/A	#N/A	#N/A	#N/A	#N/A	#N/A	#N/A	#N/A	#N/A	#N/A	#N/A	#N/A	#N/A	#N/A
chr1	182965782	182966349	peak10140	3.22127	6.30824e-30	1.91843e-28	2.78184	2.68751e-14	6.39847e-13	#N/A	#N/A	#N/A	#N/A	#N/A	#N/A	#N/A	#N/A	#N/A	#N/A	#N/A	#N/A
chr4	103350489	103351238	peak101401	2.84715	4.30886e-15	4.44334e-14	2.05145	0.000203142	0.00108592	#N/A	#N/A	#N/A	#N/A	#N/A	#N/A	#N/A	#N/A	#N/A	#N/A	#N/A	#N/A
chr4	103398655	103399490	peak101407	2.55134	9.62595e-14	8.79233e-13	2.55931	7.24933e-10	9.48415e-09	#N/A	#N/A	#N/A	#N/A	#N/A	#N/A	#N/A	#N/A	#N/A	#N/A	#N/A	#N/A
chr4	103529331	103529740	peak101416	2.7555	6.53917e-10	4.19097e-09	2.31387	9.53284e-05	0.000541374	#N/A	#N/A	#N/A	#N/A	#N/A	#N/A	#N/A	#N/A	#N/A	#N/A	#N/A	#N/A
chr4	103548893	103549806	peak101419	3.02124	6.78113e-25	1.46767e-23	3.29821	3.48177e-21	1.87473e-19	#N/A	#N/A	#N/A	#N/A	#N/A	#N/A	#N/A	#N/A	#N/A	#N/A	#N/A	#N/A
chr4	103561845	103562372	peak101420	3.24346	2.58408e-29	7.56251e-28	2.73278	4.27202e-13	8.70008e-12	#N/A	#N/A	#N/A	#N/A	#N/A	#N/A	#N/A	#N/A	#N/A	#N/A	#N/A	#N/A
chr4	103584042	103584637	peak101422	3.44706	2.36329e-27	6.07227e-26	2.75569	6.34236e-11	9.65597e-10	#N/A	#N/A	#N/A	#N/A	#N/A	#N/A	#N/A	#N/A	#N/A	#N/A	#N/A	#N/A
chr4	103596118	103596754	peak101423	2.2368	3.81471e-07	1.84476e-06	#N/A	#N/A	#N/A	#N/A	#N/A	#N/A	#N/A	#N/A	#N/A	#N/A	#N/A	#N/A	#N/A	#N/A	#N/A
chr4	103605070	103606337	peak101424	2.49675	2.54938e-16	2.91422e-15	2.84981	3.35031e-16	1.01303e-14	#N/A	#N/A	#N/A	#N/A	#N/A	#N/A	#N/A	#N/A	#N/A	#N/A	#N/A	#N/A
chr4	103608830	103609208	peak101425	2.9222	1.42929e-16	1.67072e-15	3.04665	1.16461e-12	2.23688e-11	#N/A	#N/A	#N/A	#N/A	#N/A	#N/A	#N/A	#N/A	#N/A	#N/A	#N/A	#N/A
chr4	103633846	103634674	peak101426	1.72994	0.00134152	0.00434334	#N/A	#N/A	#N/A	#N/A	#N/A	#N/A	#N/A	#N/A	#N/A	#N/A	#N/A	#N/A	#N/A	#N/A	#N/A
chr4	103655672	103656441	peak101428	2.27669	3.6636e-08	1.96539e-07	2.33047	2.20276e-06	1.67232e-05	#N/A	#N/A	#N/A	#N/A	#N/A	#N/A	#N/A	#N/A	#N/A	#N/A	#N/A	#N/A
chr4	103701566	103701987	peak101430	2.06788	2.12985e-06	9.49951e-06	1.82345	0.00172869	0.00774018	#N/A	#N/A	#N/A	#N/A	#N/A	#N/A	#N/A	#N/A	#N/A	#N/A	#N/A	#N/A
chr4	103730381	103731224	peak101435	1.50477	0.0178025	0.0499064	#N/A	#N/A	#N/A	#N/A	#N/A	#N/A	#N/A	#N/A	#N/A	#N/A	#N/A	#N/A	#N/A	#N/A	#N/A
chr4	103737038	103737673	peak101436	2.42111	1.29545e-14	1.27973e-13	2.02211	5.13119e-06	3.66021e-05	#N/A	#N/A	#N/A	#N/A	#N/A	#N/A	#N/A	#N/A	#N/A	#N/A	#N/A	#N/A
chr4	103971982	103972740	peak101446	1.60048	0.00253404	0.00792909	1.68366	0.0050628	0.0205926	#N/A	#N/A	#N/A	#N/A	#N/A	#N/A	#N/A	#N/A	#N/A	#N/A	#N/A	#N/A
chr4	103988961	103989869	peak101447	2.71204	1.02746e-17	1.31301e-16	2.70134	5.80725e-12	1.02154e-10	#N/A	#N/A	#N/A	#N/A	#N/A	#N/A	#N/A	#N/A	#N/A	#N/A	#N/A	#N/A
chr4	104026526	104027543	peak101451	2.75441	7.12891e-17	8.53797e-16	2.73034	2.56314e-11	4.1248e-10	#N/A	#N/A	#N/A	#N/A	#N/A	#N/A	#N/A	#N/A	#N/A	#N/A	#N/A	#N/A
chr4	104058291	104059235	peak101452	2.85476	1.17558e-16	1.38413e-15	2.37914	2.49557e-07	2.21156e-06	#N/A	#N/A	#N/A	#N/A	#N/A	#N/A	#N/A	#N/A	#N/A	#N/A	#N/A	#N/A
chr4	104071704	104072285	peak101453	2.38869	5.63967e-11	3.99646e-10	2.3137	4.66588e-07	3.9517e-06	#N/A	#N/A	#N/A	#N/A	#N/A	#N/A	#N/A	#N/A	#N/A	#N/A	#N/A	#N/A
chr4	105649677	105649896	peak101460	1.7538	0.0023337	0.00733536	2.02248	0.000830384	0.00395795	#N/A	#N/A	#N/A	#N/A	#N/A	#N/A	#N/A	#N/A	#N/A	#N/A	#N/A	#N/A
chr4	106115665	106116304	peak101467	3.19964	5.9411e-39	3.29387e-37	3.1369	2.98911e-24	2.20136e-22	#N/A	#N/A	#N/A	#N/A	#N/A	#N/A	#N/A	#N/A	#N/A	#N/A	#N/A	#N/A
chr4	106541868	106542547	peak101482	1.92365	7.62102e-05	0.000285553	#N/A	#N/A	#N/A	#N/A	#N/A	#N/A	#N/A	#N/A	#N/A	#N/A	#N/A	#N/A	#N/A	#N/A	#N/A
chr4	106687038	106687725	peak101485	2.26434	7.89527e-14	7.27229e-13	2.47125	2.41062e-12	4.45276e-11	#N/A	#N/A	#N/A	#N/A	#N/A	#N/A	#N/A	#N/A	#N/A	#N/A	#N/A	#N/A
chr4	106940852	106941574	peak101495	2.30325	1.27573e-07	6.48042e-07	1.8421	0.004229	0.017493	#N/A	#N/A	#N/A	#N/A	#N/A	#N/A	#N/A	#N/A	#N/A	#N/A	#N/A	#N/A
chr4	106953895	106954760	peak101496	1.8489	3.27896e-10	2.16292e-09	1.96292	6.67145e-09	7.57749e-08	#N/A	#N/A	#N/A	#N/A	#N/A	#N/A	#N/A	#N/A	#N/A	#N/A	#N/A	#N/A
chr4	106983505	106984798	peak101500	1.66976	0.000458791	0.00157082	#N/A	#N/A	#N/A	#N/A	#N/A	#N/A	#N/A	#N/A	#N/A	#N/A	#N/A	#N/A	#N/A	#N/A	#N/A
chr4	107208443	107209036	peak101505	1.68818	7.84714e-05	0.000293541	#N/A	#N/A	#N/A	#N/A	#N/A	#N/A	#N/A	#N/A	#N/A	#N/A	#N/A	#N/A	#N/A	#N/A	#N/A
chr4	107233546	107233925	peak101507	2.51913	8.06968e-09	4.64012e-08	#N/A	#N/A	#N/A	#N/A	#N/A	#N/A	#N/A	#N/A	#N/A	#N/A	#N/A	#N/A	#N/A	#N/A	#N/A
chr4	107255881	107256529	peak101510	2.9389	2.15587e-19	3.1243e-18	2.28332	4.80515e-07	4.0615e-06	#N/A	#N/A	#N/A	#N/A	#N/A	#N/A	#N/A	#N/A	#N/A	#N/A	#N/A	#N/A
chr4	107279871	107280593	peak101512	3.88421	6.06547e-24	1.22847e-22	2.42155	7.40607e-06	5.13719e-05	#N/A	#N/A	#N/A	#N/A	#N/A	#N/A	#N/A	#N/A	#N/A	#N/A	#N/A	#N/A
chr4	107342152	107343534	peak101515	2.18614	6.28437e-08	3.29201e-07	#N/A	#N/A	#N/A	#N/A	#N/A	#N/A	#N/A	#N/A	#N/A	#N/A	#N/A	#N/A	2.08398	3.91485e-05	0.00776587
chr4	107365587	107366219	peak101516	3.52294	7.43437e-18	9.60616e-17	3.00609	5.91575e-09	6.77285e-08	#N/A	#N/A	#N/A	#N/A	#N/A	#N/A	#N/A	#N/A	#N/A	#N/A	#N/A	#N/A
chr4	107395501	107395813	peak101517	3.13563	1.30846e-12	1.08034e-11	2.43688	2.08312e-05	0.000133282	#N/A	#N/A	#N/A	#N/A	#N/A	#N/A	#N/A	#N/A	#N/A	#N/A	#N/A	#N/A
chr4	107450767	107451498	peak101522	1.93108	0.000172769	0.000621445	1.7654	0.011003	0.0416974	#N/A	#N/A	#N/A	#N/A	#N/A	#N/A	#N/A	#N/A	#N/A	#N/A	#N/A	#N/A
chr4	107504443	107505331	peak101527	1.39283	0.000295818	0.00103518	1.35835	0.00733758	0.0288505	#N/A	#N/A	#N/A	#N/A	#N/A	#N/A	#N/A	#N/A	#N/A	#N/A	#N/A	#N/A
chr1	183046280	183046594	peak10153	2.31871	1.12331e-09	7.04305e-09	#N/A	#N/A	#N/A	#N/A	#N/A	#N/A	#N/A	#N/A	#N/A	#N/A	#N/A	#N/A	#N/A	#N/A	#N/A
chr4	107611534	107612119	peak101535	1.86483	3.91619e-06	1.69555e-05	1.71063	0.00207919	0.00916251	#N/A	#N/A	#N/A	#N/A	#N/A	#N/A	#N/A	#N/A	#N/A	#N/A	#N/A	#N/A
chr4	107687673	107688092	peak101540	3.01861	1.98585e-14	1.9301e-13	#N/A	#N/A	#N/A	#N/A	#N/A	#N/A	#N/A	#N/A	#N/A	#N/A	#N/A	#N/A	2.7636	1.12063e-08	7.28591e-06
chr4	107737525	107738259	peak101544	2.92323	3.57144e-25	7.88362e-24	2.20589	3.17273e-08	3.24006e-07	#N/A	#N/A	#N/A	#N/A	#N/A	#N/A	#N/A	#N/A	#N/A	#N/A	#N/A	#N/A
chr4	107789552	107790308	peak101546	1.4123	0.00567996	0.0170062	#N/A	#N/A	#N/A	#N/A	#N/A	#N/A	#N/A	#N/A	#N/A	#N/A	#N/A	#N/A	#N/A	#N/A	#N/A
chr4	107981265	107982020	peak101551	3.19628	3.34951e-30	1.03658e-28	3.14779	1.77741e-19	7.97819e-18	#N/A	#N/A	#N/A	#N/A	#N/A	#N/A	#N/A	#N/A	#N/A	#N/A	#N/A	#N/A
chr4	108051281	108051780	peak101557	2.85172	1.69974e-09	1.04629e-08	3.03346	5.63391e-08	5.53922e-07	#N/A	#N/A	#N/A	#N/A	#N/A	#N/A	#N/A	#N/A	#N/A	#N/A	#N/A	#N/A
chr4	108052507	108052810	peak101558	1.82065	0.000238765	0.000844889	2.25411	1.08012e-05	7.27957e-05	#N/A	#N/A	#N/A	#N/A	#N/A	#N/A	#N/A	#N/A	#N/A	#N/A	#N/A	#N/A
chr4	108176300	108177143	peak101567	2.56714	2.21859e-10	1.48834e-09	2.44073	1.64227e-06	1.27259e-05	#N/A	#N/A	#N/A	#N/A	#N/A	#N/A	#N/A	#N/A	#N/A	#N/A	#N/A	#N/A
chr4	108179465	108179995	peak101568	3.76187	5.31548e-26	1.248e-24	3.22393	5.20686e-13	1.0481e-11	#N/A	#N/A	#N/A	#N/A	#N/A	#N/A	#N/A	#N/A	#N/A	#N/A	#N/A	#N/A
chr4	108200729	108201278	peak101569	2.50864	2.39926e-12	1.93412e-11	#N/A	#N/A	#N/A	#N/A	#N/A	#N/A	#N/A	#N/A	#N/A	#N/A	#N/A	#N/A	#N/A	#N/A	#N/A
chr4	108238776	108239471	peak101571	1.60155	0.00253241	0.0079245	#N/A	#N/A	#N/A	#N/A	#N/A	#N/A	#N/A	#N/A	#N/A	#N/A	#N/A	#N/A	#N/A	#N/A	#N/A
chr4	108611072	108612061	peak101581	2.20224	2.34719e-17	2.91595e-16	2.44119	3.18845e-16	9.66867e-15	#N/A	#N/A	#N/A	#N/A	#N/A	#N/A	#N/A	#N/A	#N/A	#N/A	#N/A	#N/A
chr4	108620498	108621274	peak101583	2.55098	1.03318e-09	6.5017e-09	2.10433	0.000268424	0.00140352	#N/A	#N/A	#N/A	#N/A	#N/A	#N/A	#N/A	#N/A	#N/A	#N/A	#N/A	#N/A
chr4	108722785	108723456	peak101591	2.36021	8.53571e-08	4.40969e-07	2.96286	6.49309e-10	8.55927e-09	#N/A	#N/A	#N/A	#N/A	#N/A	#N/A	#N/A	#N/A	#N/A	#N/A	#N/A	#N/A
chr4	108817207	108818388	peak101599	1.3385	0.000448998	0.00153861	#N/A	#N/A	#N/A	#N/A	#N/A	#N/A	#N/A	#N/A	#N/A	#N/A	#N/A	#N/A	#N/A	#N/A	#N/A
chr4	108872014	108873287	peak101603	1.94897	3.74261e-06	1.62373e-05	1.63096	0.0111954	0.0423575	#N/A	#N/A	#N/A	#N/A	#N/A	#N/A	#N/A	#N/A	#N/A	#N/A	#N/A	#N/A
chr4	108931287	108931698	peak101610	3.23632	9.55571e-26	2.1981e-24	2.76703	6.76671e-12	1.1781e-10	#N/A	#N/A	#N/A	#N/A	#N/A	#N/A	#N/A	#N/A	#N/A	#N/A	#N/A	#N/A
chr4	109281882	109282872	peak101618	1.63898	0.00189975	0.00603704	#N/A	#N/A	#N/A	#N/A	#N/A	#N/A	#N/A	#N/A	#N/A	#N/A	#N/A	#N/A	#N/A	#N/A	#N/A
chr4	109354684	109355726	peak101621	2.21452	2.26724e-10	1.51973e-09	2.00787	1.41782e-05	9.3441e-05	#N/A	#N/A	#N/A	#N/A	#N/A	#N/A	#N/A	#N/A	#N/A	#N/A	#N/A	#N/A
chr4	109513134	109514060	peak101627	2.01695	5.33019e-07	2.5396e-06	#N/A	#N/A	#N/A	#N/A	#N/A	#N/A	#N/A	#N/A	#N/A	#N/A	#N/A	#N/A	#N/A	#N/A	#N/A
chr4	109565024	109566079	peak101632	3.04936	2.25233e-31	7.53433e-30	#N/A	#N/A	#N/A	#N/A	#N/A	#N/A	#N/A	#N/A	#N/A	#N/A	#N/A	#N/A	#N/A	#N/A	#N/A
chr4	109755244	109755761	peak101644	1.34651	0.0135798	0.0386554	2.48875	2.4331e-16	7.47023e-15	#N/A	#N/A	#N/A	#N/A	#N/A	#N/A	#N/A	#N/A	#N/A	#N/A	#N/A	#N/A
chr4	109770596	109771897	peak101646	1.88758	6.72703e-11	4.73449e-10	1.69031	3.47282e-05	0.000213578	#N/A	#N/A	#N/A	#N/A	#N/A	#N/A	#N/A	#N/A	#N/A	#N/A	#N/A	#N/A
chr4	109802165	109802869	peak101650	3.75125	1.02195e-48	1.0366e-46	3.15426	2.14138e-21	1.17794e-19	#N/A	#N/A	#N/A	#N/A	#N/A	#N/A	#N/A	#N/A	#N/A	#N/A	#N/A	#N/A
chr4	109806362	109806754	peak101651	3.29438	3.22741e-26	7.69878e-25	2.57802	9.84013e-10	1.26142e-08	#N/A	#N/A	#N/A	#N/A	#N/A	#N/A	#N/A	#N/A	#N/A	#N/A	#N/A	#N/A
chr4	109858129	109858835	peak101653	2.53239	3.48447e-06	1.51704e-05	2.17332	0.0027948	0.0120053	#N/A	#N/A	#N/A	#N/A	#N/A	#N/A	#N/A	#N/A	#N/A	#N/A	#N/A	#N/A
chr4	110047935	110048616	peak101667	2.11599	0.000214488	0.000762841	2.23696	0.000737469	0.00354796	#N/A	#N/A	#N/A	#N/A	#N/A	#N/A	#N/A	#N/A	#N/A	#N/A	#N/A	#N/A
chr4	110085202	110085550	peak101668	1.64228	0.00255645	0.00799701	#N/A	#N/A	#N/A	#N/A	#N/A	#N/A	#N/A	#N/A	#N/A	#N/A	#N/A	#N/A	#N/A	#N/A	#N/A
chr1	183129089	183129509	peak10167	2.70908	2.04508e-07	1.01721e-06	2.40736	0.000324909	0.00167186	#N/A	#N/A	#N/A	#N/A	#N/A	#N/A	#N/A	#N/A	#N/A	#N/A	#N/A	#N/A
chr4	110217657	110218175	peak101671	2.73805	1.11437e-09	6.99055e-09	2.42017	2.71676e-05	0.000170483	#N/A	#N/A	#N/A	#N/A	#N/A	#N/A	#N/A	#N/A	#N/A	#N/A	#N/A	#N/A
chr1	183132206	183133227	peak10168	2.39466	1.38783e-13	1.24963e-12	2.31152	1.34281e-08	1.45295e-07	#N/A	#N/A	#N/A	#N/A	#N/A	#N/A	#N/A	#N/A	#N/A	#N/A	#N/A	#N/A
chr4	110469609	110470406	peak101682	3.53631	2.74386e-77	1.24987e-74	3.04165	3.46711e-36	7.82416e-34	#N/A	#N/A	#N/A	#N/A	#N/A	#N/A	#N/A	#N/A	#N/A	#N/A	#N/A	#N/A
chr4	110532177	110532707	peak101685	2.25997	2.79124e-08	1.5172e-07	2.30904	2.95643e-06	2.19648e-05	#N/A	#N/A	#N/A	#N/A	#N/A	#N/A	#N/A	#N/A	#N/A	#N/A	#N/A	#N/A
chr1	183133471	183133824	peak10169	3.00121	1.7617e-33	6.76566e-32	2.73451	1.97006e-18	7.86039e-17	#N/A	#N/A	#N/A	#N/A	#N/A	#N/A	#N/A	#N/A	#N/A	#N/A	#N/A	#N/A
chr4	110642225	110642640	peak101690	1.67214	0.00777523	0.02288	2.09517	0.000476396	0.00237533	#N/A	#N/A	#N/A	#N/A	#N/A	#N/A	#N/A	#N/A	#N/A	#N/A	#N/A	#N/A
chr4	110656936	110657766	peak101692	1.93162	1.66269e-08	9.24855e-08	1.86251	1.96316e-05	0.000126176	#N/A	#N/A	#N/A	#N/A	#N/A	#N/A	#N/A	#N/A	#N/A	#N/A	#N/A	#N/A
chr4	110794361	110795447	peak101697	2.10557	9.72356e-06	4.03098e-05	#N/A	#N/A	#N/A	#N/A	#N/A	#N/A	#N/A	#N/A	#N/A	#N/A	#N/A	#N/A	#N/A	#N/A	#N/A
chr4	110842403	110843018	peak101699	2.35578	4.74164e-20	7.22565e-19	#N/A	#N/A	#N/A	#N/A	#N/A	#N/A	#N/A	#N/A	#N/A	#N/A	#N/A	#N/A	#N/A	#N/A	#N/A
chr4	110888854	110889500	peak101700	2.79573	1.24691e-17	1.58031e-16	3.17058	9.03567e-16	2.60811e-14	#N/A	#N/A	#N/A	#N/A	#N/A	#N/A	#N/A	#N/A	#N/A	#N/A	#N/A	#N/A
chr4	110901162	110902092	peak101702	1.74696	0.00319113	0.00986799	1.88991	0.00379333	0.0158511	#N/A	#N/A	#N/A	#N/A	#N/A	#N/A	#N/A	#N/A	#N/A	#N/A	#N/A	#N/A
chr4	111012479	111013362	peak101712	1.34314	0.0176321	0.0494532	#N/A	#N/A	#N/A	#N/A	#N/A	#N/A	#N/A	#N/A	#N/A	#N/A	#N/A	#N/A	#N/A	#N/A	#N/A
chr4	111079870	111080321	peak101719	1.96747	8.31646e-07	3.88283e-06	1.89883	0.000167056	0.000906847	#N/A	#N/A	#N/A	#N/A	#N/A	#N/A	#N/A	#N/A	#N/A	#N/A	#N/A	#N/A
chr4	111084501	111085770	peak101720	1.5968	2.60229e-06	1.14938e-05	1.86056	4.55696e-08	4.54333e-07	#N/A	#N/A	#N/A	#N/A	#N/A	#N/A	#N/A	#N/A	#N/A	#N/A	#N/A	#N/A
chr4	111105322	111106341	peak101722	1.81226	2.1776e-08	1.1967e-07	1.52011	0.00287688	0.012322	#N/A	#N/A	#N/A	#N/A	#N/A	#N/A	#N/A	#N/A	#N/A	#N/A	#N/A	#N/A
chr4	111196975	111197809	peak101729	2.42062	6.14706e-11	4.34142e-10	1.87623	0.000634905	0.00309365	#N/A	#N/A	#N/A	#N/A	#N/A	#N/A	#N/A	#N/A	#N/A	#N/A	#N/A	#N/A
chr4	111405901	111406891	peak101736	2.71834	2.68547e-28	7.34507e-27	1.84533	6.09109e-06	4.29039e-05	#N/A	#N/A	#N/A	#N/A	#N/A	#N/A	#N/A	#N/A	#N/A	#N/A	#N/A	#N/A
chr4	111422842	111423324	peak101738	2.06193	9.92446e-06	4.11046e-05	1.90542	0.00203598	0.00898577	#N/A	#N/A	#N/A	#N/A	#N/A	#N/A	#N/A	#N/A	#N/A	#N/A	#N/A	#N/A
chr4	111454602	111455626	peak101742	1.87984	8.76142e-05	0.000325686	#N/A	#N/A	#N/A	#N/A	#N/A	#N/A	#N/A	#N/A	#N/A	#N/A	#N/A	#N/A	#N/A	#N/A	#N/A
chr4	111461865	111462798	peak101743	2.55901	1.11008e-15	1.20307e-14	2.49461	4.25424e-10	5.74816e-09	#N/A	#N/A	#N/A	#N/A	#N/A	#N/A	#N/A	#N/A	#N/A	#N/A	#N/A	#N/A
chr4	111471296	111471908	peak101744	1.82283	0.000114414	0.000419883	1.69725	0.00723513	0.0284772	#N/A	#N/A	#N/A	#N/A	#N/A	#N/A	#N/A	#N/A	#N/A	#N/A	#N/A	#N/A
chr1	183164036	183164807	peak10175	2.42691	5.04667e-13	4.32283e-12	2.22085	3.25476e-07	2.82664e-06	#N/A	#N/A	#N/A	#N/A	#N/A	#N/A	#N/A	#N/A	#N/A	#N/A	#N/A	#N/A
chr4	111575121	111575928	peak101751	2.3102	5.78622e-21	9.44032e-20	#N/A	#N/A	#N/A	#N/A	#N/A	#N/A	#N/A	#N/A	#N/A	#N/A	#N/A	#N/A	#N/A	#N/A	#N/A
chr4	111584301	111585744	peak101752	1.40553	0.00894234	0.0260949	#N/A	#N/A	#N/A	#N/A	#N/A	#N/A	#N/A	#N/A	#N/A	#N/A	#N/A	#N/A	#N/A	#N/A	#N/A
chr4	111663021	111663910	peak101759	2.66929	5.94972e-14	5.54043e-13	2.47064	5.66214e-08	5.56364e-07	#N/A	#N/A	#N/A	#N/A	#N/A	#N/A	#N/A	#N/A	#N/A	#N/A	#N/A	#N/A
chr4	111775178	111776414	peak101767	1.75641	2.573e-06	1.13722e-05	#N/A	#N/A	#N/A	#N/A	#N/A	#N/A	#N/A	#N/A	#N/A	#N/A	#N/A	#N/A	#N/A	#N/A	#N/A
chr4	111874266	111874808	peak101772	2.32415	9.87241e-10	6.2256e-09	1.65479	0.00903231	0.0348629	#N/A	#N/A	#N/A	#N/A	#N/A	#N/A	#N/A	#N/A	#N/A	#N/A	#N/A	#N/A
chr4	111947706	111949227	peak101776	2.13511	2.58301e-11	1.89115e-10	#N/A	#N/A	#N/A	#N/A	#N/A	#N/A	#N/A	#N/A	#N/A	#N/A	#N/A	#N/A	#N/A	#N/A	#N/A
chr4	111952338	111953067	peak101777	2.75163	2.12045e-30	6.6557e-29	2.63906	1.65921e-18	6.67244e-17	#N/A	#N/A	#N/A	#N/A	#N/A	#N/A	#N/A	#N/A	#N/A	#N/A	#N/A	#N/A
chr4	111985090	111986077	peak101778	1.72505	4.6674e-05	0.000179187	2.52822	5.45989e-12	9.63772e-11	#N/A	#N/A	#N/A	#N/A	#N/A	#N/A	#N/A	#N/A	#N/A	#N/A	#N/A	#N/A
chr4	111987231	111988398	peak101779	2.3422	1.60307e-15	1.7132e-14	1.70698	0.000523032	0.00258784	#N/A	#N/A	#N/A	#N/A	#N/A	#N/A	#N/A	#N/A	#N/A	#N/A	#N/A	#N/A
chr4	112149590	112150445	peak101783	2.75474	9.78236e-20	1.45598e-18	2.7124	6.59524e-13	1.309e-11	#N/A	#N/A	#N/A	#N/A	#N/A	#N/A	#N/A	#N/A	#N/A	#N/A	#N/A	#N/A
chr4	112244609	112245611	peak101786	1.45683	0.00629751	0.0187476	#N/A	#N/A	#N/A	#N/A	#N/A	#N/A	#N/A	#N/A	#N/A	#N/A	#N/A	#N/A	#N/A	#N/A	#N/A
chr1	183192593	183193045	peak10179	2.2522	3.40619e-07	1.65539e-06	1.89514	0.00213454	0.00938345	#N/A	#N/A	#N/A	#N/A	#N/A	#N/A	#N/A	#N/A	#N/A	#N/A	#N/A	#N/A
chr4	112401629	112402211	peak101794	2.46815	1.34335e-07	6.8068e-07	2.53214	7.51276e-06	5.20581e-05	#N/A	#N/A	#N/A	#N/A	#N/A	#N/A	#N/A	#N/A	#N/A	#N/A	#N/A	#N/A
chr4	112415650	112416564	peak101795	2.57568	4.44225e-15	4.57451e-14	#N/A	#N/A	#N/A	#N/A	#N/A	#N/A	#N/A	#N/A	#N/A	#N/A	#N/A	#N/A	#N/A	#N/A	#N/A
chr4	112431677	112432348	peak101797	4.91354	6.62373e-41	4.14403e-39	4.1408	5.27499e-20	2.50248e-18	#N/A	#N/A	#N/A	#N/A	#N/A	#N/A	#N/A	#N/A	#N/A	#N/A	#N/A	#N/A
chr4	112458979	112459479	peak101801	3.13048	5.28776e-12	4.13656e-11	#N/A	#N/A	#N/A	#N/A	#N/A	#N/A	#N/A	#N/A	#N/A	#N/A	#N/A	#N/A	#N/A	#N/A	#N/A
chr4	112477233	112478659	peak101803	2.17491	9.36325e-07	4.34694e-06	2.26227	1.64216e-05	0.000107017	#N/A	#N/A	#N/A	#N/A	#N/A	#N/A	#N/A	#N/A	#N/A	#N/A	#N/A	#N/A
chr4	112483945	112484432	peak101804	3.988	1.10518e-24	2.35913e-23	3.50083	1.40601e-13	3.0579e-12	#N/A	#N/A	#N/A	#N/A	#N/A	#N/A	#N/A	#N/A	#N/A	#N/A	#N/A	#N/A
chr4	112696980	112698080	peak101812	2.20846	3.83971e-07	1.85612e-06	#N/A	#N/A	#N/A	#N/A	#N/A	#N/A	#N/A	#N/A	#N/A	#N/A	#N/A	#N/A	#N/A	#N/A	#N/A
chr4	112844858	112845595	peak101814	2.2762	5.56448e-06	2.37025e-05	2.36317	7.49342e-05	0.000434159	#N/A	#N/A	#N/A	#N/A	#N/A	#N/A	#N/A	#N/A	#N/A	#N/A	#N/A	#N/A
chr4	112880341	112880881	peak101816	1.63632	0.00404167	0.0123333	1.70939	0.00852673	0.0330801	#N/A	#N/A	#N/A	#N/A	#N/A	#N/A	#N/A	#N/A	#N/A	#N/A	#N/A	#N/A
chr4	112882945	112883359	peak101818	2.26504	2.02121e-06	9.03979e-06	2.24558	0.000142774	0.00078482	#N/A	#N/A	#N/A	#N/A	#N/A	#N/A	#N/A	#N/A	#N/A	#N/A	#N/A	#N/A
chr4	112979711	112980155	peak101824	2.28563	8.48383e-09	4.86783e-08	#N/A	#N/A	#N/A	#N/A	#N/A	#N/A	#N/A	#N/A	#N/A	#N/A	#N/A	#N/A	#N/A	#N/A	#N/A
chr4	113004243	113005593	peak101827	1.74451	1.10405e-08	6.25385e-08	1.50122	0.0016629	0.00747487	#N/A	#N/A	#N/A	#N/A	#N/A	#N/A	#N/A	#N/A	#N/A	#N/A	#N/A	#N/A
chr4	113191782	113192460	peak101844	2.71103	3.10799e-18	4.13877e-17	2.94436	1.36882e-15	3.85371e-14	#N/A	#N/A	#N/A	#N/A	#N/A	#N/A	#N/A	#N/A	#N/A	#N/A	#N/A	#N/A
chr4	113194362	113194934	peak101845	2.73802	7.96691e-22	1.38985e-20	1.93713	1.38752e-05	9.15465e-05	#N/A	#N/A	#N/A	#N/A	#N/A	#N/A	#N/A	#N/A	#N/A	#N/A	#N/A	#N/A
chr4	113369471	113369942	peak101852	2.19096	5.25796e-07	2.50697e-06	2.15188	6.88948e-05	0.000402071	#N/A	#N/A	#N/A	#N/A	#N/A	#N/A	#N/A	#N/A	#N/A	#N/A	#N/A	#N/A
chr4	113447240	113447561	peak101855	2.82859	8.34121e-18	1.07347e-16	2.37289	3.35162e-08	3.40977e-07	#N/A	#N/A	#N/A	#N/A	#N/A	#N/A	#N/A	#N/A	#N/A	#N/A	#N/A	#N/A
chr4	113452380	113452886	peak101856	1.73997	0.000711952	0.00238378	2.35285	9.99814e-07	8.02259e-06	#N/A	#N/A	#N/A	#N/A	#N/A	#N/A	#N/A	#N/A	#N/A	#N/A	#N/A	#N/A
chr4	113453237	113453865	peak101857	1.70506	0.000281567	0.000988009	2.60794	2.52285e-10	3.5143e-09	#N/A	#N/A	#N/A	#N/A	#N/A	#N/A	#N/A	#N/A	#N/A	#N/A	#N/A	#N/A
chr4	113471809	113472494	peak101858	2.90792	6.66331e-20	1.0042e-18	2.75892	5.51418e-12	9.72423e-11	#N/A	#N/A	#N/A	#N/A	#N/A	#N/A	#N/A	#N/A	#N/A	#N/A	#N/A	#N/A
chr4	113473810	113474317	peak101859	1.86049	1.74152e-05	7.02181e-05	1.61116	0.0118286	0.0445205	#N/A	#N/A	#N/A	#N/A	#N/A	#N/A	#N/A	#N/A	#N/A	#N/A	#N/A	#N/A
chr4	113569539	113570400	peak101864	3.66407	5.07935e-25	1.11059e-23	3.56807	6.93812e-16	2.02407e-14	#N/A	#N/A	#N/A	#N/A	#N/A	#N/A	#N/A	#N/A	#N/A	#N/A	#N/A	#N/A
chr4	113761035	113761812	peak101871	2.86082	1.08762e-15	1.1795e-14	2.26877	4.96527e-06	3.55198e-05	#N/A	#N/A	#N/A	#N/A	#N/A	#N/A	#N/A	#N/A	#N/A	#N/A	#N/A	#N/A
chr4	113778440	113779403	peak101872	2.10122	4.20709e-09	2.48693e-08	#N/A	#N/A	#N/A	#N/A	#N/A	#N/A	#N/A	#N/A	#N/A	#N/A	#N/A	#N/A	#N/A	#N/A	#N/A
chr4	113816808	113817502	peak101874	1.53672	0.00352766	0.0108457	#N/A	#N/A	#N/A	#N/A	#N/A	#N/A	#N/A	#N/A	#N/A	#N/A	#N/A	#N/A	#N/A	#N/A	#N/A
chr4	113819822	113820344	peak101875	3.28811	1.82876e-31	6.17198e-30	2.47904	8.40284e-11	1.25538e-09	#N/A	#N/A	#N/A	#N/A	#N/A	#N/A	#N/A	#N/A	#N/A	#N/A	#N/A	#N/A
chr4	113838017	113838958	peak101877	2.19534	5.99285e-12	4.6622e-11	1.61388	0.00312168	0.0132684	#N/A	#N/A	#N/A	#N/A	#N/A	#N/A	#N/A	#N/A	#N/A	#N/A	#N/A	#N/A
chr4	113889770	113890429	peak101880	2.13346	4.24916e-14	4.00844e-13	2.5409	3.03302e-15	8.17596e-14	#N/A	#N/A	#N/A	#N/A	#N/A	#N/A	#N/A	#N/A	#N/A	#N/A	#N/A	#N/A
chr4	113897175	113897680	peak101881	1.95967	0.000736897	0.0024625	#N/A	#N/A	#N/A	#N/A	#N/A	#N/A	#N/A	#N/A	#N/A	#N/A	#N/A	#N/A	#N/A	#N/A	#N/A
chr4	113924913	113925377	peak101883	2.43346	8.24956e-05	0.000307744	#N/A	#N/A	#N/A	#N/A	#N/A	#N/A	#N/A	#N/A	#N/A	#N/A	#N/A	#N/A	#N/A	#N/A	#N/A
chr4	113947413	113948673	peak101886	1.7911	0.000178745	0.000641859	#N/A	#N/A	#N/A	#N/A	#N/A	#N/A	#N/A	#N/A	#N/A	#N/A	#N/A	#N/A	#N/A	#N/A	#N/A
chr4	114022821	114023361	peak101888	2.11751	1.02106e-08	5.80646e-08	1.9751	3.45182e-05	0.000212374	#N/A	#N/A	#N/A	#N/A	#N/A	#N/A	#N/A	#N/A	#N/A	#N/A	#N/A	#N/A
chr1	183241341	183241993	peak10189	1.67502	3.41363e-07	1.65875e-06	#N/A	#N/A	#N/A	#N/A	#N/A	#N/A	#N/A	#N/A	#N/A	#N/A	#N/A	#N/A	#N/A	#N/A	#N/A
chr4	114142820	114144514	peak101898	2.1545	1.18359e-12	9.80977e-12	1.61904	0.00170254	0.00763447	#N/A	#N/A	#N/A	#N/A	#N/A	#N/A	#N/A	#N/A	#N/A	#N/A	#N/A	#N/A
chr4	114153307	114153786	peak101899	2.21026	3.33168e-08	1.79654e-07	#N/A	#N/A	#N/A	#N/A	#N/A	#N/A	#N/A	#N/A	#N/A	#N/A	#N/A	#N/A	#N/A	#N/A	#N/A
chr4	114228075	114228498	peak101906	2.05896	0.000384676	0.00132827	1.94966	0.00770103	0.030147	#N/A	#N/A	#N/A	#N/A	#N/A	#N/A	#N/A	#N/A	#N/A	#N/A	#N/A	#N/A
chr4	114288947	114289711	peak101910	2.51668	1.46676e-15	1.57253e-14	3.61511	8.06005e-26	6.86812e-24	#N/A	#N/A	#N/A	#N/A	#N/A	#N/A	#N/A	#N/A	#N/A	#N/A	#N/A	#N/A
chr1	183256238	183257064	peak10192	1.57415	9.82928e-11	6.80525e-10	#N/A	#N/A	#N/A	#N/A	#N/A	#N/A	#N/A	#N/A	#N/A	#N/A	#N/A	#N/A	#N/A	#N/A	#N/A
chr4	114392635	114392978	peak101924	1.99309	1.35434e-06	6.18143e-06	2.05453	2.62814e-05	0.000165245	#N/A	#N/A	#N/A	#N/A	#N/A	#N/A	#N/A	#N/A	#N/A	#N/A	#N/A	#N/A
chr4	114395102	114395694	peak101925	2.52626	1.1156e-12	9.26919e-12	#N/A	#N/A	#N/A	#N/A	#N/A	#N/A	#N/A	#N/A	#N/A	#N/A	#N/A	#N/A	#N/A	#N/A	#N/A
chr4	114420882	114421253	peak101926	1.50585	0.00523257	0.0157398	1.85456	0.000187117	0.00100667	#N/A	#N/A	#N/A	#N/A	#N/A	#N/A	#N/A	#N/A	#N/A	#N/A	#N/A	#N/A
chr1	183260548	183261477	peak10193	2.52799	7.33094e-19	1.02206e-17	#N/A	#N/A	#N/A	#N/A	#N/A	#N/A	#N/A	#N/A	#N/A	#N/A	#N/A	#N/A	#N/A	#N/A	#N/A
chr4	114455706	114456584	peak101930	1.68457	2.27166e-08	1.24533e-07	1.90962	3.66242e-09	4.33009e-08	#N/A	#N/A	#N/A	#N/A	#N/A	#N/A	#N/A	#N/A	#N/A	#N/A	#N/A	#N/A
chr4	114460563	114460983	peak101931	3.64877	1.09886e-37	5.62104e-36	3.05549	8.45036e-17	2.74584e-15	#N/A	#N/A	#N/A	#N/A	#N/A	#N/A	#N/A	#N/A	#N/A	#N/A	#N/A	#N/A
chr4	114485909	114486807	peak101935	3.63849	4.78476e-28	1.28651e-26	2.47155	1.22191e-07	1.13835e-06	#N/A	#N/A	#N/A	#N/A	#N/A	#N/A	#N/A	#N/A	#N/A	#N/A	#N/A	#N/A
chr4	114525132	114525457	peak101940	1.78384	0.00549514	0.016482	#N/A	#N/A	#N/A	#N/A	#N/A	#N/A	#N/A	#N/A	#N/A	#N/A	#N/A	#N/A	#N/A	#N/A	#N/A
chr4	114526058	114526684	peak101941	1.83735	0.00117019	0.00381549	1.85937	0.00615292	0.0245669	#N/A	#N/A	#N/A	#N/A	#N/A	#N/A	#N/A	#N/A	#N/A	#N/A	#N/A	#N/A
chr4	114556902	114557928	peak101943	2.46408	1.29154e-16	1.51558e-15	#N/A	#N/A	#N/A	#N/A	#N/A	#N/A	#N/A	#N/A	#N/A	#N/A	#N/A	#N/A	#N/A	#N/A	#N/A
chr4	114566530	114567970	peak101946	1.66028	8.14605e-07	3.80712e-06	2.1013	4.46384e-11	6.93991e-10	#N/A	#N/A	#N/A	#N/A	#N/A	#N/A	#N/A	#N/A	#N/A	#N/A	#N/A	#N/A
chr4	114594315	114594997	peak101949	1.8975	0.000102376	0.00037791	#N/A	#N/A	#N/A	#N/A	#N/A	#N/A	#N/A	#N/A	#N/A	#N/A	#N/A	#N/A	#N/A	#N/A	#N/A
chr4	114603843	114604485	peak101952	1.96757	0.000576072	0.00194939	2.35405	7.74794e-05	0.000448008	#N/A	#N/A	#N/A	#N/A	#N/A	#N/A	#N/A	#N/A	#N/A	#N/A	#N/A	#N/A
chr4	114616695	114617460	peak101956	2.87447	5.8538e-12	4.55883e-11	2.6645	3.83999e-07	3.29605e-06	#N/A	#N/A	#N/A	#N/A	#N/A	#N/A	#N/A	#N/A	#N/A	#N/A	#N/A	#N/A
chr4	114623828	114624148	peak101958	1.71018	0.00552499	0.0165652	1.91812	0.00348783	0.0146722	#N/A	#N/A	#N/A	#N/A	#N/A	#N/A	#N/A	#N/A	#N/A	#N/A	#N/A	#N/A
chr4	114628173	114628665	peak101959	1.59813	0.000731429	0.00244534	1.78617	0.000354935	0.00181324	#N/A	#N/A	#N/A	#N/A	#N/A	#N/A	#N/A	#N/A	#N/A	#N/A	#N/A	#N/A
chr4	114756172	114756565	peak101969	3.53978	1.04203e-32	3.81613e-31	3.55516	4.13023e-22	2.44709e-20	#N/A	#N/A	#N/A	#N/A	#N/A	#N/A	#N/A	#N/A	#N/A	#N/A	#N/A	#N/A
chr4	114790960	114791552	peak101973	2.73443	8.39747e-11	5.85625e-10	2.66036	2.94559e-07	2.57939e-06	#N/A	#N/A	#N/A	#N/A	#N/A	#N/A	#N/A	#N/A	#N/A	#N/A	#N/A	#N/A
chr4	114802450	114802837	peak101975	2.23676	2.57816e-07	1.2686e-06	2.18181	5.74811e-05	0.000339814	#N/A	#N/A	#N/A	#N/A	#N/A	#N/A	#N/A	#N/A	#N/A	#N/A	#N/A	#N/A
chr4	114864308	114865534	peak101980	1.95727	4.11554e-08	2.19691e-07	1.75847	0.000347988	0.00178062	#N/A	#N/A	#N/A	#N/A	#N/A	#N/A	#N/A	#N/A	#N/A	#N/A	#N/A	#N/A
chr4	114866960	114867592	peak101981	1.90831	0.000160912	0.000580762	#N/A	#N/A	#N/A	#N/A	#N/A	#N/A	#N/A	#N/A	#N/A	#N/A	#N/A	#N/A	#N/A	#N/A	#N/A
chr4	114892921	114893492	peak101987	1.43258	0.0115342	0.0331697	#N/A	#N/A	#N/A	#N/A	#N/A	#N/A	#N/A	#N/A	#N/A	#N/A	#N/A	#N/A	#N/A	#N/A	#N/A
chr4	114926980	114927574	peak101992	1.79001	0.002292	0.0072124	#N/A	#N/A	#N/A	#N/A	#N/A	#N/A	#N/A	#N/A	#N/A	#N/A	#N/A	#N/A	#N/A	#N/A	#N/A
chr4	114936152	114937159	peak101993	1.75229	0.000734198	0.00245409	2.08984	6.26882e-05	0.000368281	#N/A	#N/A	#N/A	#N/A	#N/A	#N/A	#N/A	#N/A	#N/A	#N/A	#N/A	#N/A
chr4	114961709	114962609	peak101995	2.08723	2.6507e-16	3.02513e-15	#N/A	#N/A	#N/A	#N/A	#N/A	#N/A	#N/A	#N/A	#N/A	#N/A	#N/A	#N/A	#N/A	#N/A	#N/A
chr4	115186104	115186642	peak102005	1.99978	0.000253793	0.00089534	2.10101	0.000996239	0.00467614	#N/A	#N/A	#N/A	#N/A	#N/A	#N/A	#N/A	#N/A	#N/A	#N/A	#N/A	#N/A
chr4	115198803	115199242	peak102007	2.68591	1.1369e-13	1.0313e-12	2.12758	3.37836e-05	0.000208234	#N/A	#N/A	#N/A	#N/A	#N/A	#N/A	#N/A	#N/A	#N/A	#N/A	#N/A	#N/A
chr4	115207404	115207991	peak102009	2.50907	9.89579e-06	4.09916e-05	2.33172	0.000927899	0.00438297	#N/A	#N/A	#N/A	#N/A	#N/A	#N/A	#N/A	#N/A	#N/A	#N/A	#N/A	#N/A
chr1	183348796	183349496	peak10201	2.12242	6.60278e-05	0.000249057	2.56685	7.80082e-06	5.39225e-05	#N/A	#N/A	#N/A	#N/A	#N/A	#N/A	#N/A	#N/A	#N/A	#N/A	#N/A	#N/A
chr4	115270791	115271464	peak102010	2.06963	7.83054e-05	0.000292963	2.9674	6.938e-09	7.85485e-08	#N/A	#N/A	#N/A	#N/A	#N/A	#N/A	#N/A	#N/A	#N/A	#N/A	#N/A	#N/A
chr4	115285719	115286569	peak102011	1.94808	0.00874013	0.0255386	#N/A	#N/A	#N/A	#N/A	#N/A	#N/A	#N/A	#N/A	#N/A	#N/A	#N/A	#N/A	#N/A	#N/A	#N/A
chr4	119075810	119076173	peak102024	2.53212	4.27506e-10	2.78845e-09	2.54435	3.52657e-07	3.04318e-06	#N/A	#N/A	#N/A	#N/A	#N/A	#N/A	#N/A	#N/A	#N/A	#N/A	#N/A	#N/A
chr4	119098296	119098624	peak102027	3.60453	1.41807e-24	3.00574e-23	3.8202	5.31935e-19	2.26571e-17	#N/A	#N/A	#N/A	#N/A	#N/A	#N/A	#N/A	#N/A	#N/A	#N/A	#N/A	#N/A
chr4	119259191	119259519	peak102038	1.898	5.07336e-05	0.000194045	2.32929	1.52182e-06	1.18604e-05	#N/A	#N/A	#N/A	#N/A	#N/A	#N/A	#N/A	#N/A	#N/A	#N/A	#N/A	#N/A
chr4	119260055	119261060	peak102039	2.77806	9.92728e-09	5.65079e-08	2.43482	0.000115786	0.000647241	#N/A	#N/A	#N/A	#N/A	#N/A	#N/A	#N/A	#N/A	#N/A	#N/A	#N/A	#N/A
chr4	119350010	119350434	peak102047	2.33098	5.60085e-06	2.38499e-05	3.59447	4.83931e-12	8.60298e-11	#N/A	#N/A	#N/A	#N/A	#N/A	#N/A	#N/A	#N/A	#N/A	#N/A	#N/A	#N/A
chr4	119353524	119353848	peak102048	2.64241	7.99911e-09	4.60152e-08	1.87529	0.00529998	0.0214515	#N/A	#N/A	#N/A	#N/A	#N/A	#N/A	#N/A	#N/A	#N/A	#N/A	#N/A	#N/A
chr4	119382519	119383028	peak102050	3.73159	8.68829e-17	1.034e-15	3.72658	2.81537e-12	5.15972e-11	#N/A	#N/A	#N/A	#N/A	#N/A	#N/A	#N/A	#N/A	#N/A	#N/A	#N/A	#N/A
chr4	119487105	119487886	peak102054	2.56359	3.11284e-15	3.24744e-14	#N/A	#N/A	#N/A	#N/A	#N/A	#N/A	#N/A	#N/A	#N/A	#N/A	#N/A	#N/A	#N/A	#N/A	#N/A
chr4	119496234	119496637	peak102056	2.10898	1.63637e-05	6.61788e-05	#N/A	#N/A	#N/A	#N/A	#N/A	#N/A	#N/A	#N/A	#N/A	#N/A	#N/A	#N/A	#N/A	#N/A	#N/A
chr4	119653647	119654391	peak102064	1.85002	8.03785e-07	3.75846e-06	#N/A	#N/A	#N/A	#N/A	#N/A	#N/A	#N/A	#N/A	#N/A	#N/A	#N/A	#N/A	#N/A	#N/A	#N/A
chr4	119672668	119673584	peak102066	2.17461	4.53311e-10	2.94856e-09	#N/A	#N/A	#N/A	#N/A	#N/A	#N/A	#N/A	#N/A	#N/A	#N/A	#N/A	#N/A	#N/A	#N/A	#N/A
chr4	119719941	119721006	peak102073	1.57242	0.000520125	0.00176818	#N/A	#N/A	#N/A	#N/A	#N/A	#N/A	#N/A	#N/A	#N/A	#N/A	#N/A	#N/A	#N/A	#N/A	#N/A
chr4	119737699	119738083	peak102076	2.82139	2.89661e-32	1.02988e-30	3.10786	1.51996e-25	1.25744e-23	#N/A	#N/A	#N/A	#N/A	#N/A	#N/A	#N/A	#N/A	#N/A	#N/A	#N/A	#N/A
chr1	183450213	183450832	peak10208	1.95669	5.50517e-08	2.90062e-07	#N/A	#N/A	#N/A	#N/A	#N/A	#N/A	#N/A	#N/A	#N/A	#N/A	#N/A	#N/A	#N/A	#N/A	#N/A
chr4	119762851	119763871	peak102080	3.59891	2.15725e-27	5.55834e-26	3.23188	8.69361e-15	2.20344e-13	#N/A	#N/A	#N/A	#N/A	#N/A	#N/A	#N/A	#N/A	#N/A	#N/A	#N/A	#N/A
chr4	119826621	119827228	peak102090	2.37957	2.44274e-11	1.7929e-10	2.26437	4.89098e-07	4.1286e-06	#N/A	#N/A	#N/A	#N/A	#N/A	#N/A	#N/A	#N/A	#N/A	#N/A	#N/A	#N/A
chr4	119832329	119833098	peak102091	3.35086	2.82121e-30	8.77685e-29	3.14346	2.15015e-17	7.52334e-16	#N/A	#N/A	#N/A	#N/A	#N/A	#N/A	#N/A	#N/A	#N/A	#N/A	#N/A	#N/A
chr4	119841426	119841774	peak102094	1.46431	0.0107976	0.0311808	#N/A	#N/A	#N/A	#N/A	#N/A	#N/A	#N/A	#N/A	#N/A	#N/A	#N/A	#N/A	#N/A	#N/A	#N/A
chr4	119895795	119896738	peak102101	1.97981	1.29645e-09	8.07782e-09	1.79788	5.06844e-05	0.00030242	#N/A	#N/A	#N/A	#N/A	#N/A	#N/A	#N/A	#N/A	#N/A	#N/A	#N/A	#N/A
chr1	183535215	183535530	peak10211	2.05674	4.00668e-05	0.000155072	1.99215	0.00130919	0.00600637	#N/A	#N/A	#N/A	#N/A	#N/A	#N/A	#N/A	#N/A	#N/A	#N/A	#N/A	#N/A
chr4	119970501	119971035	peak102111	2.27776	1.64681e-08	9.1661e-08	2.03889	0.000130394	0.000722067	#N/A	#N/A	#N/A	#N/A	#N/A	#N/A	#N/A	#N/A	#N/A	#N/A	#N/A	#N/A
chr4	119974183	119974742	peak102112	1.83618	4.3743e-05	0.000168553	#N/A	#N/A	#N/A	#N/A	#N/A	#N/A	#N/A	#N/A	#N/A	#N/A	#N/A	#N/A	#N/A	#N/A	#N/A
chr4	120056781	120057355	peak102121	1.84852	4.02259e-05	0.000155655	1.71502	0.00437923	0.018052	#N/A	#N/A	#N/A	#N/A	#N/A	#N/A	#N/A	#N/A	#N/A	#N/A	#N/A	#N/A
chr4	120429279	120429811	peak102144	2.3777	1.04464e-06	4.8246e-06	2.15109	0.000762871	0.00366015	#N/A	#N/A	#N/A	#N/A	#N/A	#N/A	#N/A	#N/A	#N/A	#N/A	#N/A	#N/A
chr4	120472317	120472786	peak102149	1.55162	0.00322176	0.00995643	#N/A	#N/A	#N/A	#N/A	#N/A	#N/A	#N/A	#N/A	#N/A	#N/A	#N/A	#N/A	#N/A	#N/A	#N/A
chr4	120553470	120553736	peak102156	3.22661	5.97355e-25	1.29936e-23	2.37005	5.34583e-08	5.27628e-07	#N/A	#N/A	#N/A	#N/A	#N/A	#N/A	#N/A	#N/A	#N/A	#N/A	#N/A	#N/A
chr4	120574127	120574525	peak102159	2.86676	3.88565e-15	4.02153e-14	3.22114	6.29356e-14	1.4301e-12	#N/A	#N/A	#N/A	#N/A	#N/A	#N/A	#N/A	#N/A	#N/A	#N/A	#N/A	#N/A
chr4	120577644	120578918	peak102160	3.26441	1.49025e-48	1.49926e-46	2.41224	3.41647e-14	8.03805e-13	#N/A	#N/A	#N/A	#N/A	#N/A	#N/A	#N/A	#N/A	#N/A	#N/A	#N/A	#N/A
chr4	120580678	120581246	peak102161	3.68536	1.16302e-55	1.82408e-53	1.99657	3.70248e-07	3.18475e-06	#N/A	#N/A	#N/A	#N/A	#N/A	#N/A	#N/A	#N/A	#N/A	#N/A	#N/A	#N/A
chr4	120647429	120648091	peak102168	1.84888	8.32114e-06	3.47508e-05	#N/A	#N/A	#N/A	#N/A	#N/A	#N/A	#N/A	#N/A	#N/A	#N/A	#N/A	#N/A	#N/A	#N/A	#N/A
chr4	120651052	120651695	peak102169	2.29669	1.13794e-06	5.23472e-06	1.96474	0.00270247	0.011649	#N/A	#N/A	#N/A	#N/A	#N/A	#N/A	#N/A	#N/A	#N/A	#N/A	#N/A	#N/A
chr1	183573231	183573706	peak10217	2.29115	2.23956e-10	1.50186e-09	2.16169	2.19121e-06	1.66415e-05	#N/A	#N/A	#N/A	#N/A	#N/A	#N/A	#N/A	#N/A	#N/A	#N/A	#N/A	#N/A
chr4	120655779	120656892	peak102170	1.87024	4.8555e-12	3.81114e-11	1.56324	0.000246006	0.00129553	#N/A	#N/A	#N/A	#N/A	#N/A	#N/A	#N/A	#N/A	#N/A	#N/A	#N/A	#N/A
chr4	120671861	120672508	peak102173	3.39078	5.6449e-18	7.37073e-17	2.71752	1.45514e-07	1.3394e-06	#N/A	#N/A	#N/A	#N/A	#N/A	#N/A	#N/A	#N/A	#N/A	#N/A	#N/A	#N/A
chr4	120712635	120713030	peak102174	1.88248	0.00115619	0.00377176	1.95291	0.00408148	0.0169473	#N/A	#N/A	#N/A	#N/A	#N/A	#N/A	#N/A	#N/A	#N/A	#N/A	#N/A	#N/A
chr1	183577267	183577933	peak10218	1.6837	0.000185366	0.000664204	1.64354	0.00393698	0.0164045	#N/A	#N/A	#N/A	#N/A	#N/A	#N/A	#N/A	#N/A	#N/A	#N/A	#N/A	#N/A
chr4	122060447	122061544	peak102224	2.19406	6.62286e-08	3.46171e-07	2.16012	1.72782e-05	0.000112129	#N/A	#N/A	#N/A	#N/A	#N/A	#N/A	#N/A	#N/A	#N/A	#N/A	#N/A	#N/A
chr4	122061847	122062515	peak102225	2.34454	4.54457e-10	2.95576e-09	2.15116	1.16014e-05	7.77151e-05	#N/A	#N/A	#N/A	#N/A	#N/A	#N/A	#N/A	#N/A	#N/A	#N/A	#N/A	#N/A
chr4	122067649	122068175	peak102226	3.04814	1.67882e-21	2.86176e-20	2.68012	7.72807e-11	1.16171e-09	#N/A	#N/A	#N/A	#N/A	#N/A	#N/A	#N/A	#N/A	#N/A	#N/A	#N/A	#N/A
chr4	122085366	122085778	peak102230	2.40322	2.24871e-07	1.11433e-06	2.35098	3.7612e-05	0.000229874	#N/A	#N/A	#N/A	#N/A	#N/A	#N/A	#N/A	#N/A	#N/A	#N/A	#N/A	#N/A
chr4	122518473	122518929	peak102244	2.41365	1.36348e-07	6.90283e-07	2.27419	7.53931e-05	0.000436629	#N/A	#N/A	#N/A	#N/A	#N/A	#N/A	#N/A	#N/A	#N/A	#N/A	#N/A	#N/A
chr4	122710614	122711833	peak102263	2.36748	6.89266e-12	5.32991e-11	2.64292	2.21854e-11	3.60682e-10	#N/A	#N/A	#N/A	#N/A	#N/A	#N/A	#N/A	#N/A	#N/A	#N/A	#N/A	#N/A
chr4	122712152	122713057	peak102264	3.3448	1.33704e-62	2.99439e-60	2.39796	3.50809e-17	1.19297e-15	#N/A	#N/A	#N/A	#N/A	#N/A	#N/A	#N/A	#N/A	#N/A	#N/A	#N/A	#N/A
chr4	123679213	123679811	peak102296	1.62659	0.00173121	0.00553146	#N/A	#N/A	#N/A	#N/A	#N/A	#N/A	#N/A	#N/A	#N/A	#N/A	#N/A	#N/A	#N/A	#N/A	#N/A
chr4	123758079	123758550	peak102304	2.43458	5.79052e-10	3.72946e-09	2.30076	4.58465e-06	3.2976e-05	#N/A	#N/A	#N/A	#N/A	#N/A	#N/A	#N/A	#N/A	#N/A	#N/A	#N/A	#N/A
chr4	123794320	123795747	peak102308	1.46177	0.00607899	0.0181303	#N/A	#N/A	#N/A	#N/A	#N/A	#N/A	#N/A	#N/A	#N/A	#N/A	#N/A	#N/A	#N/A	#N/A	#N/A
chr4	123816617	123817232	peak102310	1.83847	0.00123048	0.00400122	#N/A	#N/A	#N/A	#N/A	#N/A	#N/A	#N/A	#N/A	#N/A	#N/A	#N/A	#N/A	#N/A	#N/A	#N/A
chr4	123819463	123820155	peak102311	1.68412	2.39822e-05	9.52391e-05	#N/A	#N/A	#N/A	#N/A	#N/A	#N/A	#N/A	#N/A	#N/A	#N/A	#N/A	#N/A	#N/A	#N/A	#N/A
chr4	123889442	123890003	peak102316	2.00787	6.76964e-05	0.000255044	1.97098	0.00162627	0.00732494	#N/A	#N/A	#N/A	#N/A	#N/A	#N/A	#N/A	#N/A	#N/A	#N/A	#N/A	#N/A
chr4	123955050	123955617	peak102319	2.45223	3.07248e-07	1.50067e-06	1.95705	0.00446217	0.018355	#N/A	#N/A	#N/A	#N/A	#N/A	#N/A	#N/A	#N/A	#N/A	#N/A	#N/A	#N/A
chr4	123976936	123977619	peak102321	2.39821	6.06221e-10	3.89641e-09	1.995	0.000269132	0.00140703	#N/A	#N/A	#N/A	#N/A	#N/A	#N/A	#N/A	#N/A	#N/A	#N/A	#N/A	#N/A
chr4	124031779	124032290	peak102326	2.33487	1.51154e-07	7.62082e-07	1.80076	0.00845169	0.0328192	#N/A	#N/A	#N/A	#N/A	#N/A	#N/A	#N/A	#N/A	#N/A	#N/A	#N/A	#N/A
chr4	124041654	124042060	peak102327	1.69241	0.00272268	0.00848892	1.71381	0.0119952	0.0450741	#N/A	#N/A	#N/A	#N/A	#N/A	#N/A	#N/A	#N/A	#N/A	#N/A	#N/A	#N/A
chr4	124042423	124043037	peak102328	2.04039	4.3882e-05	0.000169057	2.48917	1.88266e-06	1.44582e-05	#N/A	#N/A	#N/A	#N/A	#N/A	#N/A	#N/A	#N/A	#N/A	#N/A	#N/A	#N/A
chr4	124156137	124157047	peak102332	1.8626	0.00135422	0.00438206	#N/A	#N/A	#N/A	#N/A	#N/A	#N/A	#N/A	#N/A	#N/A	#N/A	#N/A	#N/A	#N/A	#N/A	#N/A
chr1	183725682	183726673	peak10234	2.24151	2.42647e-10	1.62124e-09	#N/A	#N/A	#N/A	#N/A	#N/A	#N/A	#N/A	#N/A	#N/A	#N/A	#N/A	#N/A	#N/A	#N/A	#N/A
chr4	124333856	124334435	peak102343	1.9143	1.1118e-06	5.11941e-06	1.75323	0.000964479	0.00453992	#N/A	#N/A	#N/A	#N/A	#N/A	#N/A	#N/A	#N/A	#N/A	#N/A	#N/A	#N/A
chr4	124402059	124402611	peak102349	2.25071	1.2653e-07	6.43004e-07	1.93324	0.000881148	0.00417926	#N/A	#N/A	#N/A	#N/A	#N/A	#N/A	#N/A	#N/A	#N/A	#N/A	#N/A	#N/A
chr1	183733981	183734512	peak10235	4.03047	4.33708e-25	9.51252e-24	2.98964	7.12622e-10	9.3355e-09	#N/A	#N/A	#N/A	#N/A	#N/A	#N/A	#N/A	#N/A	#N/A	#N/A	#N/A	#N/A
chr4	124481021	124481643	peak102355	2.11193	4.03584e-11	2.89947e-10	#N/A	#N/A	#N/A	#N/A	#N/A	#N/A	#N/A	#N/A	#N/A	#N/A	#N/A	#N/A	#N/A	#N/A	#N/A
chr4	124561279	124561753	peak102359	1.95118	9.33382e-07	4.3341e-06	2.16717	1.29942e-06	1.02418e-05	#N/A	#N/A	#N/A	#N/A	#N/A	#N/A	#N/A	#N/A	#N/A	#N/A	#N/A	#N/A
chr4	124588578	124589463	peak102363	2.58902	4.35086e-11	3.11684e-10	2.3112	6.53211e-06	4.57678e-05	#N/A	#N/A	#N/A	#N/A	#N/A	#N/A	#N/A	#N/A	#N/A	#N/A	#N/A	#N/A
chr4	124705081	124705561	peak102369	2.87668	1.60276e-12	1.31415e-11	1.99641	0.00151808	0.00688025	#N/A	#N/A	#N/A	#N/A	#N/A	#N/A	#N/A	#N/A	#N/A	#N/A	#N/A	#N/A
chr4	124916776	124917541	peak102388	2.22818	1.34056e-07	6.79428e-07	2.11773	7.95717e-05	0.00045899	#N/A	#N/A	#N/A	#N/A	#N/A	#N/A	#N/A	#N/A	#N/A	#N/A	#N/A	#N/A
chr1	16005050	16005473	peak1024	3.60888	1.221e-36	5.77576e-35	2.54523	9.77894e-11	1.44527e-09	#N/A	#N/A	#N/A	#N/A	#N/A	#N/A	#N/A	#N/A	#N/A	#N/A	#N/A	#N/A
chr1	183776649	183777383	peak10240	2.03007	3.19533e-10	2.11049e-09	2.20658	2.80541e-09	3.36511e-08	#N/A	#N/A	#N/A	#N/A	#N/A	#N/A	#N/A	#N/A	#N/A	#N/A	#N/A	#N/A
chr4	125124836	125125444	peak102405	1.93117	0.000569563	0.00192838	#N/A	#N/A	#N/A	#N/A	#N/A	#N/A	#N/A	#N/A	#N/A	#N/A	#N/A	#N/A	#N/A	#N/A	#N/A
chr4	125330214	125330596	peak102412	1.86788	0.000122321	0.000447663	#N/A	#N/A	#N/A	#N/A	#N/A	#N/A	#N/A	#N/A	#N/A	#N/A	#N/A	#N/A	#N/A	#N/A	#N/A
chr4	125352850	125353370	peak102416	1.64887	0.00846104	0.0247697	#N/A	#N/A	#N/A	#N/A	#N/A	#N/A	#N/A	#N/A	#N/A	#N/A	#N/A	#N/A	#N/A	#N/A	#N/A
chr4	125353595	125354244	peak102417	1.94954	0.000741473	0.00247679	#N/A	#N/A	#N/A	#N/A	#N/A	#N/A	#N/A	#N/A	#N/A	#N/A	#N/A	#N/A	#N/A	#N/A	#N/A
chr4	125552820	125553469	peak102422	1.87048	1.59034e-05	6.44199e-05	2.03523	2.74022e-05	0.000171802	#N/A	#N/A	#N/A	#N/A	#N/A	#N/A	#N/A	#N/A	#N/A	#N/A	#N/A	#N/A
chr4	125561229	125561578	peak102423	2.524	1.74575e-09	1.07354e-08	2.88583	8.05326e-09	9.03622e-08	#N/A	#N/A	#N/A	#N/A	#N/A	#N/A	#N/A	#N/A	#N/A	#N/A	#N/A	#N/A
chr4	125562672	125563515	peak102424	2.83994	1.17186e-24	2.49496e-23	3.00147	1.09229e-18	4.47426e-17	#N/A	#N/A	#N/A	#N/A	#N/A	#N/A	#N/A	#N/A	#N/A	#N/A	#N/A	#N/A
chr4	125724834	125725176	peak102429	2.0055	3.98515e-05	0.000154291	2.64926	3.07439e-07	2.68199e-06	#N/A	#N/A	#N/A	#N/A	#N/A	#N/A	#N/A	#N/A	#N/A	#N/A	#N/A	#N/A
chr4	125864328	125864994	peak102436	2.23411	1.35009e-09	8.39539e-09	2.18342	2.08931e-06	1.5925e-05	#N/A	#N/A	#N/A	#N/A	#N/A	#N/A	#N/A	#N/A	#N/A	#N/A	#N/A	#N/A
chr4	125891080	125891543	peak102439	2.83087	3.14056e-13	2.73745e-12	2.40977	2.29219e-06	1.73459e-05	#N/A	#N/A	#N/A	#N/A	#N/A	#N/A	#N/A	#N/A	#N/A	#N/A	#N/A	#N/A
chr4	125901301	125902264	peak102440	3.01646	6.88801e-25	1.48928e-23	3.20393	1.18778e-19	5.42561e-18	#N/A	#N/A	#N/A	#N/A	#N/A	#N/A	#N/A	#N/A	#N/A	#N/A	#N/A	#N/A
chr4	126037139	126037507	peak102445	2.24014	2.12321e-05	8.48039e-05	2.17632	0.000901672	0.00426892	#N/A	#N/A	#N/A	#N/A	#N/A	#N/A	#N/A	#N/A	#N/A	#N/A	#N/A	#N/A
chr1	183809306	183809613	peak10245	3.31536	5.02534e-12	3.94005e-11	3.25841	1.94302e-08	2.05154e-07	#N/A	#N/A	#N/A	#N/A	#N/A	#N/A	#N/A	#N/A	#N/A	#N/A	#N/A	#N/A
chr4	126112228	126113477	peak102451	1.79879	0.000100691	0.000371972	2.06549	2.17734e-05	0.000138817	#N/A	#N/A	#N/A	#N/A	#N/A	#N/A	#N/A	#N/A	#N/A	#N/A	#N/A	#N/A
chr4	126650483	126651119	peak102467	3.29435	6.95584e-20	1.0469e-18	2.6709	2.39152e-08	2.49083e-07	#N/A	#N/A	#N/A	#N/A	#N/A	#N/A	#N/A	#N/A	#N/A	#N/A	#N/A	#N/A
chr4	126812833	126813523	peak102472	2.7773	3.10772e-13	2.70995e-12	1.84982	0.00305799	0.0130236	#N/A	#N/A	#N/A	#N/A	#N/A	#N/A	#N/A	#N/A	#N/A	#N/A	#N/A	#N/A
chr4	127185887	127186458	peak102477	2.00862	1.34324e-07	6.80647e-07	1.7617	0.00109755	0.00511134	#N/A	#N/A	#N/A	#N/A	#N/A	#N/A	#N/A	#N/A	#N/A	#N/A	#N/A	#N/A
chr1	183819952	183820601	peak10248	2.09379	3.30023e-05	0.00012906	1.85181	0.0077194	0.0302141	#N/A	#N/A	#N/A	#N/A	#N/A	#N/A	#N/A	#N/A	#N/A	#N/A	#N/A	#N/A
chr4	127654505	127654810	peak102487	1.98146	0.00356102	0.0109423	#N/A	#N/A	#N/A	#N/A	#N/A	#N/A	#N/A	#N/A	#N/A	#N/A	#N/A	#N/A	#N/A	#N/A	#N/A
chr4	127698780	127699229	peak102489	2.21447	1.0068e-08	5.72893e-08	#N/A	#N/A	#N/A	#N/A	#N/A	#N/A	#N/A	#N/A	#N/A	#N/A	#N/A	#N/A	#N/A	#N/A	#N/A
chr4	127771319	127771959	peak102493	2.79672	1.38949e-14	1.36914e-13	2.15823	3.88962e-05	0.000237086	#N/A	#N/A	#N/A	#N/A	#N/A	#N/A	#N/A	#N/A	#N/A	#N/A	#N/A	#N/A
chr4	127810067	127810572	peak102494	2.12954	4.20772e-05	0.00016249	1.9184	0.00564971	0.0227249	#N/A	#N/A	#N/A	#N/A	#N/A	#N/A	#N/A	#N/A	#N/A	#N/A	#N/A	#N/A
chr4	127860392	127861297	peak102498	2.73021	5.15013e-13	4.40735e-12	2.137	8.05698e-05	0.000464258	#N/A	#N/A	#N/A	#N/A	#N/A	#N/A	#N/A	#N/A	#N/A	#N/A	#N/A	#N/A
chr4	127907853	127908365	peak102501	3.69421	1.24555e-18	1.70843e-17	3.46937	2.16341e-11	3.52263e-10	#N/A	#N/A	#N/A	#N/A	#N/A	#N/A	#N/A	#N/A	#N/A	#N/A	#N/A	#N/A
chr4	128124642	128125412	peak102511	2.48011	3.01837e-12	2.40978e-11	1.98991	9.55248e-05	0.000542302	#N/A	#N/A	#N/A	#N/A	#N/A	#N/A	#N/A	#N/A	#N/A	#N/A	#N/A	#N/A
chr4	128630071	128630811	peak102522	1.60036	0.00336305	0.0103657	1.81474	0.00116368	0.00539467	#N/A	#N/A	#N/A	#N/A	#N/A	#N/A	#N/A	#N/A	#N/A	#N/A	#N/A	#N/A
chr4	128777548	128778453	peak102525	2.17758	1.40721e-08	7.88631e-08	#N/A	#N/A	#N/A	#N/A	#N/A	#N/A	#N/A	#N/A	#N/A	#N/A	#N/A	#N/A	#N/A	#N/A	#N/A
chr4	128833216	128833812	peak102529	2.43156	7.52781e-08	3.912e-07	1.93959	0.0028905	0.0123745	#N/A	#N/A	#N/A	#N/A	#N/A	#N/A	#N/A	#N/A	#N/A	#N/A	#N/A	#N/A
chr4	128858077	128858739	peak102531	1.98698	4.24225e-07	2.04221e-06	1.9905	3.9103e-05	0.000238258	#N/A	#N/A	#N/A	#N/A	#N/A	#N/A	#N/A	#N/A	#N/A	#N/A	#N/A	#N/A
chr1	183854506	183854825	peak10254	2.91105	4.30646e-21	7.10618e-20	2.80869	1.36207e-13	2.96759e-12	#N/A	#N/A	#N/A	#N/A	#N/A	#N/A	#N/A	#N/A	#N/A	#N/A	#N/A	#N/A
chr4	129196403	129197164	peak102544	3.21068	8.62057e-20	1.28837e-18	2.45158	4.3504e-07	3.70342e-06	#N/A	#N/A	#N/A	#N/A	#N/A	#N/A	#N/A	#N/A	#N/A	#N/A	#N/A	#N/A
chr4	129242439	129243853	peak102548	2.80313	9.39463e-33	3.4525e-31	1.52118	0.00367972	0.0154157	#N/A	#N/A	#N/A	#N/A	#N/A	#N/A	#N/A	#N/A	#N/A	#N/A	#N/A	#N/A
chr4	129244057	129244824	peak102549	3.62296	2.51513e-38	1.34056e-36	2.30377	6.44294e-08	6.27985e-07	#N/A	#N/A	#N/A	#N/A	#N/A	#N/A	#N/A	#N/A	#N/A	#N/A	#N/A	#N/A
chr4	129259580	129260457	peak102550	1.55382	3.30217e-05	0.000129132	#N/A	#N/A	#N/A	#N/A	#N/A	#N/A	#N/A	#N/A	#N/A	#N/A	#N/A	#N/A	#N/A	#N/A	#N/A
chr4	129267171	129267867	peak102551	2.5431	6.69499e-10	4.28674e-09	#N/A	#N/A	#N/A	#N/A	#N/A	#N/A	#N/A	#N/A	#N/A	#N/A	#N/A	#N/A	#N/A	#N/A	#N/A
chr4	129305134	129305882	peak102557	2.14418	0.00231022	0.00726588	#N/A	#N/A	#N/A	#N/A	#N/A	#N/A	#N/A	#N/A	#N/A	#N/A	#N/A	#N/A	#N/A	#N/A	#N/A
chr4	129450017	129450815	peak102574	1.59564	0.0034228	0.0105409	#N/A	#N/A	#N/A	#N/A	#N/A	#N/A	#N/A	#N/A	#N/A	#N/A	#N/A	#N/A	#N/A	#N/A	#N/A
chr4	129527360	129527759	peak102585	2.20262	3.1739e-07	1.54775e-06	2.50623	2.33127e-07	2.07772e-06	#N/A	#N/A	#N/A	#N/A	#N/A	#N/A	#N/A	#N/A	#N/A	#N/A	#N/A	#N/A
chr4	129570639	129571344	peak102588	1.88403	2.56779e-05	0.00010162	1.69069	0.00657783	0.0261207	#N/A	#N/A	#N/A	#N/A	#N/A	#N/A	#N/A	#N/A	#N/A	#N/A	#N/A	#N/A
chr4	129689471	129690624	peak102598	2.09616	1.1844e-07	6.03409e-07	1.98552	9.40784e-05	0.000534893	#N/A	#N/A	#N/A	#N/A	#N/A	#N/A	#N/A	#N/A	#N/A	#N/A	#N/A	#N/A
chr4	129743743	129744841	peak102604	1.383	0.0062566	0.0186318	#N/A	#N/A	#N/A	#N/A	#N/A	#N/A	#N/A	#N/A	#N/A	#N/A	#N/A	#N/A	#N/A	#N/A	#N/A
chr4	131178350	131179014	peak102630	2.01358	3.63652e-07	1.76263e-06	2.33821	5.17279e-08	5.11413e-07	#N/A	#N/A	#N/A	#N/A	#N/A	#N/A	#N/A	#N/A	#N/A	#N/A	#N/A	#N/A
chr4	131406028	131406934	peak102634	1.87792	0.00142387	0.00459654	#N/A	#N/A	#N/A	#N/A	#N/A	#N/A	#N/A	#N/A	#N/A	#N/A	#N/A	#N/A	#N/A	#N/A	#N/A
chr4	133101095	133101748	peak102640	3.25169	9.03294e-19	1.25014e-17	1.98422	0.000747432	0.003591	#N/A	#N/A	#N/A	#N/A	#N/A	#N/A	#N/A	#N/A	#N/A	#N/A	#N/A	#N/A
chr4	134051109	134051813	peak102641	2.57876	1.46557e-08	8.19872e-08	#N/A	#N/A	#N/A	#N/A	#N/A	#N/A	#N/A	#N/A	#N/A	#N/A	#N/A	#N/A	#N/A	#N/A	#N/A
chr4	134696872	134697414	peak102645	3.44341	6.99898e-41	4.36216e-39	3.68988	8.72414e-30	1.1206e-27	#N/A	#N/A	#N/A	#N/A	#N/A	#N/A	#N/A	#N/A	#N/A	#N/A	#N/A	#N/A
chr4	134777560	134778443	peak102646	1.85548	5.99281e-05	0.000227263	1.89711	0.000612049	0.00299068	#N/A	#N/A	#N/A	#N/A	#N/A	#N/A	#N/A	#N/A	#N/A	#N/A	#N/A	#N/A
chr4	134786756	134787965	peak102647	1.73081	2.19807e-06	9.78544e-06	#N/A	#N/A	#N/A	#N/A	#N/A	#N/A	#N/A	#N/A	#N/A	#N/A	#N/A	#N/A	#N/A	#N/A	#N/A
chr4	135136865	135138384	peak102649	2.80705	1.30755e-31	4.45573e-30	2.53105	6.26227e-16	1.83743e-14	#N/A	#N/A	#N/A	#N/A	#N/A	#N/A	#N/A	#N/A	#N/A	#N/A	#N/A	#N/A
chr4	135240892	135241758	peak102650	2.56318	7.1378e-07	3.35674e-06	2.49393	8.18638e-05	0.000470921	#N/A	#N/A	#N/A	#N/A	#N/A	#N/A	#N/A	#N/A	#N/A	#N/A	#N/A	#N/A
chr4	135465345	135466061	peak102652	1.71035	2.08623e-06	9.31675e-06	2.30418	2.72126e-11	4.36451e-10	#N/A	#N/A	#N/A	#N/A	#N/A	#N/A	#N/A	#N/A	#N/A	#N/A	#N/A	#N/A
chr4	136098491	136098856	peak102658	2.20141	0.000170971	0.000615216	#N/A	#N/A	#N/A	#N/A	#N/A	#N/A	#N/A	#N/A	#N/A	#N/A	#N/A	#N/A	#N/A	#N/A	#N/A
chr1	183956117	183956471	peak10266	3.29779	4.2666e-16	4.78637e-15	1.8315	0.0100019	0.0382461	#N/A	#N/A	#N/A	#N/A	#N/A	#N/A	#N/A	#N/A	#N/A	#N/A	#N/A	#N/A
chr4	136122055	136122593	peak102661	3.02689	3.72512e-19	5.30828e-18	2.3425	4.07116e-07	3.48137e-06	#N/A	#N/A	#N/A	#N/A	#N/A	#N/A	#N/A	#N/A	#N/A	#N/A	#N/A	#N/A
chr4	136177209	136177956	peak102664	3.27871	2.04496e-41	1.31679e-39	1.93128	1.44275e-06	1.12817e-05	#N/A	#N/A	#N/A	#N/A	#N/A	#N/A	#N/A	#N/A	#N/A	#N/A	#N/A	#N/A
chr4	136198195	136199505	peak102665	2.68994	4.32776e-32	1.51932e-30	2.29801	1.07541e-13	2.37174e-12	#N/A	#N/A	#N/A	#N/A	#N/A	#N/A	#N/A	#N/A	#N/A	#N/A	#N/A	#N/A
chr4	136225829	136226629	peak102667	2.49453	1.36929e-10	9.35559e-10	2.36756	1.61841e-06	1.25535e-05	#N/A	#N/A	#N/A	#N/A	#N/A	#N/A	#N/A	#N/A	#N/A	#N/A	#N/A	#N/A
chr4	136286010	136287273	peak102668	2.11953	8.46783e-06	3.53364e-05	1.93589	0.00211275	0.00929421	#N/A	#N/A	#N/A	#N/A	#N/A	#N/A	#N/A	#N/A	#N/A	#N/A	#N/A	#N/A
chr4	136428942	136429856	peak102671	2.32136	4.33155e-12	3.41204e-11	2.52202	1.33661e-10	1.93512e-09	#N/A	#N/A	#N/A	#N/A	#N/A	#N/A	#N/A	#N/A	#N/A	#N/A	#N/A	#N/A
chr1	183958184	183958717	peak10268	2.9019	6.64935e-16	7.3389e-15	1.87485	0.00188851	0.00839025	#N/A	#N/A	#N/A	#N/A	#N/A	#N/A	#N/A	#N/A	#N/A	#N/A	#N/A	#N/A
chr4	138175001	138175537	peak102680	2.88849	1.61434e-15	1.72449e-14	3.32021	7.61938e-15	1.95026e-13	#N/A	#N/A	#N/A	#N/A	#N/A	#N/A	#N/A	#N/A	#N/A	#N/A	#N/A	#N/A
chr4	138187602	138188964	peak102681	1.37559	0.0157823	0.0445603	#N/A	#N/A	#N/A	#N/A	#N/A	#N/A	#N/A	#N/A	#N/A	#N/A	#N/A	#N/A	#N/A	#N/A	#N/A
chr4	138221519	138222448	peak102686	3.09732	9.37083e-11	6.50218e-10	3.29484	4.96913e-09	5.75155e-08	#N/A	#N/A	#N/A	#N/A	#N/A	#N/A	#N/A	#N/A	#N/A	#N/A	#N/A	#N/A
chr1	183971042	183971892	peak10269	1.80095	0.0011218	0.00366533	#N/A	#N/A	#N/A	#N/A	#N/A	#N/A	#N/A	#N/A	#N/A	#N/A	#N/A	#N/A	#N/A	#N/A	#N/A
chr4	138392478	138393521	peak102699	2.22673	1.40708e-06	6.41046e-06	2.05973	0.0005885	0.00288449	#N/A	#N/A	#N/A	#N/A	#N/A	#N/A	#N/A	#N/A	#N/A	#N/A	#N/A	#N/A
chr1	184002840	184003253	peak10272	3.05332	1.5498e-21	2.64764e-20	2.38532	5.01545e-08	4.96956e-07	#N/A	#N/A	#N/A	#N/A	#N/A	#N/A	#N/A	#N/A	#N/A	#N/A	#N/A	#N/A
chr4	138595004	138595710	peak102720	4.09228	1.29031e-17	1.63363e-16	2.97976	2.94835e-06	2.19103e-05	#N/A	#N/A	#N/A	#N/A	#N/A	#N/A	#N/A	#N/A	#N/A	#N/A	#N/A	#N/A
chr4	138675943	138676752	peak102728	1.79695	0.000896456	0.00296376	#N/A	#N/A	#N/A	#N/A	#N/A	#N/A	#N/A	#N/A	#N/A	#N/A	#N/A	#N/A	#N/A	#N/A	#N/A
chr4	138817339	138817875	peak102730	1.94647	0.000177334	0.000637089	#N/A	#N/A	#N/A	#N/A	#N/A	#N/A	#N/A	#N/A	#N/A	#N/A	#N/A	#N/A	#N/A	#N/A	#N/A
chr4	138827111	138827446	peak102731	1.59463	0.00399005	0.0121861	1.9536	0.000249881	0.00131463	#N/A	#N/A	#N/A	#N/A	#N/A	#N/A	#N/A	#N/A	#N/A	#N/A	#N/A	#N/A
chr4	138867553	138868061	peak102732	3.68089	1.69873e-25	3.83349e-24	2.87357	2.53836e-10	3.5349e-09	#N/A	#N/A	#N/A	#N/A	#N/A	#N/A	#N/A	#N/A	#N/A	#N/A	#N/A	#N/A
chr4	138877309	138877765	peak102733	3.51242	2.78248e-12	2.23002e-11	3.13855	2.7051e-07	2.38437e-06	#N/A	#N/A	#N/A	#N/A	#N/A	#N/A	#N/A	#N/A	#N/A	#N/A	#N/A	#N/A
chr4	138915964	138916458	peak102735	2.34769	1.61838e-06	7.32053e-06	#N/A	#N/A	#N/A	#N/A	#N/A	#N/A	#N/A	#N/A	#N/A	#N/A	#N/A	#N/A	2.30167	9.08866e-05	0.0158554
chr4	138919702	138920484	peak102736	2.8031	1.31349e-17	1.66227e-16	#N/A	#N/A	#N/A	#N/A	#N/A	#N/A	#N/A	#N/A	#N/A	#N/A	#N/A	#N/A	2.98633	1.54449e-15	5.36718e-12
chr4	138972354	138972703	peak102740	2.38122	5.17228e-08	2.73214e-07	2.6411	1.71119e-07	1.55732e-06	#N/A	#N/A	#N/A	#N/A	#N/A	#N/A	#N/A	#N/A	#N/A	#N/A	#N/A	#N/A
chr4	138984082	138984667	peak102742	2.13428	1.3295e-10	9.0951e-10	1.94089	6.74878e-06	4.71941e-05	#N/A	#N/A	#N/A	#N/A	#N/A	#N/A	#N/A	#N/A	#N/A	#N/A	#N/A	#N/A
chr4	139031873	139033088	peak102745	3.34601	1.54121e-16	1.79642e-15	3.0046	4.6117e-09	5.36349e-08	#N/A	#N/A	#N/A	#N/A	#N/A	#N/A	#N/A	#N/A	#N/A	#N/A	#N/A	#N/A
chr1	184025979	184026732	peak10275	1.80321	3.07843e-05	0.000120776	#N/A	#N/A	#N/A	#N/A	#N/A	#N/A	#N/A	#N/A	#N/A	#N/A	#N/A	#N/A	#N/A	#N/A	#N/A
chr4	139113264	139113624	peak102752	2.27248	3.31936e-05	0.000129791	2.46102	0.00020717	0.00110609	#N/A	#N/A	#N/A	#N/A	#N/A	#N/A	#N/A	#N/A	#N/A	#N/A	#N/A	#N/A
chr4	139431106	139431779	peak102769	2.50365	3.81842e-09	2.26525e-08	2.32553	1.82849e-05	0.000118169	#N/A	#N/A	#N/A	#N/A	#N/A	#N/A	#N/A	#N/A	#N/A	#N/A	#N/A	#N/A
chr4	139571744	139572712	peak102779	2.07534	8.4521e-08	4.36818e-07	#N/A	#N/A	#N/A	#N/A	#N/A	#N/A	#N/A	#N/A	#N/A	#N/A	#N/A	#N/A	#N/A	#N/A	#N/A
chr4	139590526	139591193	peak102780	2.29768	1.91715e-07	9.56287e-07	1.90522	0.00225043	0.00985601	#N/A	#N/A	#N/A	#N/A	#N/A	#N/A	#N/A	#N/A	#N/A	#N/A	#N/A	#N/A
chr4	139618776	139619488	peak102782	2.06556	8.1142e-06	3.39422e-05	1.72863	0.0113327	0.0428335	#N/A	#N/A	#N/A	#N/A	#N/A	#N/A	#N/A	#N/A	#N/A	#N/A	#N/A	#N/A
chr4	139782339	139782726	peak102784	1.88582	0.00165483	0.00530003	1.97167	0.00458605	0.0188194	#N/A	#N/A	#N/A	#N/A	#N/A	#N/A	#N/A	#N/A	#N/A	#N/A	#N/A	#N/A
chr4	139796884	139797991	peak102786	2.49817	5.12851e-22	9.08099e-21	#N/A	#N/A	#N/A	#N/A	#N/A	#N/A	#N/A	#N/A	#N/A	#N/A	#N/A	#N/A	#N/A	#N/A	#N/A
chr4	139818882	139819901	peak102787	2.1263	1.76846e-17	2.21638e-16	2.31971	1.08298e-15	3.09217e-14	#N/A	#N/A	#N/A	#N/A	#N/A	#N/A	#N/A	#N/A	#N/A	#N/A	#N/A	#N/A
chr4	140163600	140164060	peak102815	2.36638	3.59678e-10	2.3639e-09	#N/A	#N/A	#N/A	#N/A	#N/A	#N/A	#N/A	#N/A	#N/A	#N/A	#N/A	#N/A	#N/A	#N/A	#N/A
chr4	140203165	140204263	peak102820	1.81909	4.39736e-07	2.11364e-06	#N/A	#N/A	#N/A	#N/A	#N/A	#N/A	#N/A	#N/A	#N/A	#N/A	#N/A	#N/A	#N/A	#N/A	#N/A
chr4	140207302	140207835	peak102821	3.46588	8.34024e-22	1.45309e-20	2.96435	1.2402e-10	1.80398e-09	#N/A	#N/A	#N/A	#N/A	#N/A	#N/A	#N/A	#N/A	#N/A	#N/A	#N/A	#N/A
chr4	140340418	140341117	peak102826	1.66994	4.90866e-06	2.10444e-05	#N/A	#N/A	#N/A	#N/A	#N/A	#N/A	#N/A	#N/A	#N/A	#N/A	#N/A	#N/A	#N/A	#N/A	#N/A
chr4	140514180	140514795	peak102842	2.28403	3.67351e-13	3.1832e-12	1.85063	6.15031e-05	0.000361998	#N/A	#N/A	#N/A	#N/A	#N/A	#N/A	#N/A	#N/A	#N/A	#N/A	#N/A	#N/A
chr4	140521164	140521540	peak102844	2.80912	6.24424e-12	4.84908e-11	2.38047	1.11317e-05	7.48542e-05	#N/A	#N/A	#N/A	#N/A	#N/A	#N/A	#N/A	#N/A	#N/A	#N/A	#N/A	#N/A
chr4	140540825	140541116	peak102848	1.60683	0.0157475	0.0444691	#N/A	#N/A	#N/A	#N/A	#N/A	#N/A	#N/A	#N/A	#N/A	#N/A	#N/A	#N/A	#N/A	#N/A	#N/A
chr4	140562058	140562791	peak102850	2.27672	4.01986e-12	3.17636e-11	1.81334	0.00018496	0.000995974	#N/A	#N/A	#N/A	#N/A	#N/A	#N/A	#N/A	#N/A	#N/A	#N/A	#N/A	#N/A
chr4	140563562	140563985	peak102851	1.67457	0.00791262	0.0232597	#N/A	#N/A	#N/A	#N/A	#N/A	#N/A	#N/A	#N/A	#N/A	#N/A	#N/A	#N/A	#N/A	#N/A	#N/A
chr4	140785696	140786083	peak102862	2.5057	4.01779e-05	0.000155477	2.76278	5.63078e-05	0.000333319	#N/A	#N/A	#N/A	#N/A	#N/A	#N/A	#N/A	#N/A	#N/A	#N/A	#N/A	#N/A
chr4	140793355	140793856	peak102863	2.31906	8.5744e-13	7.18976e-12	2.13495	4.49796e-07	3.81912e-06	#N/A	#N/A	#N/A	#N/A	#N/A	#N/A	#N/A	#N/A	#N/A	#N/A	#N/A	#N/A
chr4	140910200	140911062	peak102870	1.79902	5.25168e-07	2.50413e-06	#N/A	#N/A	#N/A	#N/A	#N/A	#N/A	#N/A	#N/A	#N/A	#N/A	#N/A	#N/A	#N/A	#N/A	#N/A
chr4	140958455	140959753	peak102873	2.13143	2.54355e-10	1.69609e-09	2.04647	1.73034e-06	1.33607e-05	#N/A	#N/A	#N/A	#N/A	#N/A	#N/A	#N/A	#N/A	#N/A	#N/A	#N/A	#N/A
chr1	184181878	184182559	peak10288	2.07091	2.92101e-08	1.58441e-07	#N/A	#N/A	#N/A	#N/A	#N/A	#N/A	#N/A	#N/A	#N/A	#N/A	#N/A	#N/A	#N/A	#N/A	#N/A
chr4	141017205	141017826	peak102884	1.88035	2.6458e-08	1.44176e-07	1.95174	9.91209e-07	7.9583e-06	#N/A	#N/A	#N/A	#N/A	#N/A	#N/A	#N/A	#N/A	#N/A	#N/A	#N/A	#N/A
chr4	141024774	141025381	peak102887	2.53168	1.63372e-08	9.09597e-08	2.06152	0.000974273	0.00458164	#N/A	#N/A	#N/A	#N/A	#N/A	#N/A	#N/A	#N/A	#N/A	#N/A	#N/A	#N/A
chr4	141037649	141038162	peak102888	2.09563	2.28711e-05	9.10299e-05	2.1304	0.000309113	0.00159698	#N/A	#N/A	#N/A	#N/A	#N/A	#N/A	#N/A	#N/A	#N/A	#N/A	#N/A	#N/A
chr4	141057684	141058004	peak102890	2.34564	2.2975e-06	1.02068e-05	1.89454	0.00675003	0.0267398	#N/A	#N/A	#N/A	#N/A	#N/A	#N/A	#N/A	#N/A	#N/A	#N/A	#N/A	#N/A
chr4	141143319	141143825	peak102897	3.36744	3.11734e-22	5.59774e-21	3.39065	5.2499e-15	1.36894e-13	#N/A	#N/A	#N/A	#N/A	#N/A	#N/A	#N/A	#N/A	#N/A	#N/A	#N/A	#N/A
chr4	141181213	141181865	peak102901	1.92881	5.64477e-06	2.40286e-05	#N/A	#N/A	#N/A	#N/A	#N/A	#N/A	#N/A	#N/A	#N/A	#N/A	#N/A	#N/A	#N/A	#N/A	#N/A
chr4	141188044	141188818	peak102902	1.62529	0.00243197	0.00762668	#N/A	#N/A	#N/A	#N/A	#N/A	#N/A	#N/A	#N/A	#N/A	#N/A	#N/A	#N/A	#N/A	#N/A	#N/A
chr1	184229256	184230184	peak10291	3.76545	1.0441e-43	7.78259e-42	3.14769	1.22489e-19	5.58302e-18	#N/A	#N/A	#N/A	#N/A	#N/A	#N/A	#N/A	#N/A	#N/A	#N/A	#N/A	#N/A
chr4	141288715	141289413	peak102912	3.58992	9.70846e-29	2.73339e-27	3.00722	1.22064e-13	2.67563e-12	#N/A	#N/A	#N/A	#N/A	#N/A	#N/A	#N/A	#N/A	#N/A	#N/A	#N/A	#N/A
chr4	141454871	141455621	peak102916	2.56178	6.65337e-09	3.85487e-08	2.51093	3.9781e-06	2.89191e-05	#N/A	#N/A	#N/A	#N/A	#N/A	#N/A	#N/A	#N/A	#N/A	#N/A	#N/A	#N/A
chr4	141556808	141557336	peak102919	1.44689	0.0148776	0.042143	#N/A	#N/A	#N/A	#N/A	#N/A	#N/A	#N/A	#N/A	#N/A	#N/A	#N/A	#N/A	#N/A	#N/A	#N/A
chr1	184239656	184240080	peak10292	1.76741	0.00126113	0.00409509	#N/A	#N/A	#N/A	#N/A	#N/A	#N/A	#N/A	#N/A	#N/A	#N/A	#N/A	#N/A	#N/A	#N/A	#N/A
chr4	141640237	141640792	peak102927	1.48832	0.00569659	0.0170529	#N/A	#N/A	#N/A	#N/A	#N/A	#N/A	#N/A	#N/A	#N/A	#N/A	#N/A	#N/A	#N/A	#N/A	#N/A
chr4	141647805	141648897	peak102928	1.50306	0.00792189	0.0232851	#N/A	#N/A	#N/A	#N/A	#N/A	#N/A	#N/A	#N/A	#N/A	#N/A	#N/A	#N/A	#N/A	#N/A	#N/A
chr4	141649164	141649543	peak102929	2.17797	9.65476e-13	8.06176e-12	#N/A	#N/A	#N/A	#N/A	#N/A	#N/A	#N/A	#N/A	#N/A	#N/A	#N/A	#N/A	1.75226	0.000136436	0.0218396
chr1	184241365	184242188	peak10293	2.19575	4.54745e-13	3.91155e-12	1.77509	7.23796e-05	0.000420679	#N/A	#N/A	#N/A	#N/A	#N/A	#N/A	#N/A	#N/A	#N/A	#N/A	#N/A	#N/A
chr4	141967305	141967886	peak102958	2.05611	3.16181e-21	5.26803e-20	#N/A	#N/A	#N/A	#N/A	#N/A	#N/A	#N/A	#N/A	#N/A	#N/A	#N/A	#N/A	#N/A	#N/A	#N/A
chr1	184267853	184268964	peak10296	1.62118	2.49981e-07	1.23197e-06	#N/A	#N/A	#N/A	#N/A	#N/A	#N/A	#N/A	#N/A	#N/A	#N/A	#N/A	#N/A	#N/A	#N/A	#N/A
chr4	141981291	141982038	peak102960	2.06412	0.00100774	0.00331032	2.08066	0.00554123	0.0223336	#N/A	#N/A	#N/A	#N/A	#N/A	#N/A	#N/A	#N/A	#N/A	#N/A	#N/A	#N/A
chr4	142023437	142024197	peak102964	1.8013	0.000496013	0.00169053	#N/A	#N/A	#N/A	#N/A	#N/A	#N/A	#N/A	#N/A	#N/A	#N/A	#N/A	#N/A	#N/A	#N/A	#N/A
chr1	184269641	184269887	peak10297	2.27971	1.24024e-06	5.6835e-06	2.08416	0.000648607	0.00315448	#N/A	#N/A	#N/A	#N/A	#N/A	#N/A	#N/A	#N/A	#N/A	#N/A	#N/A	#N/A
chr4	142159108	142159973	peak102970	2.56679	7.87502e-14	7.25409e-13	2.05161	2.45314e-05	0.000155083	#N/A	#N/A	#N/A	#N/A	#N/A	#N/A	#N/A	#N/A	#N/A	#N/A	#N/A	#N/A
chr4	142176002	142176808	peak102973	2.64821	3.67857e-12	2.91636e-11	#N/A	#N/A	#N/A	#N/A	#N/A	#N/A	#N/A	#N/A	#N/A	#N/A	#N/A	#N/A	#N/A	#N/A	#N/A
chr4	142196345	142197490	peak102974	2.547	1.49693e-22	2.75128e-21	1.63768	0.000836015	0.0039826	#N/A	#N/A	#N/A	#N/A	#N/A	#N/A	#N/A	#N/A	#N/A	#N/A	#N/A	#N/A
chr4	142274255	142275071	peak102982	1.77133	3.27926e-05	0.000128279	#N/A	#N/A	#N/A	#N/A	#N/A	#N/A	#N/A	#N/A	#N/A	#N/A	#N/A	#N/A	#N/A	#N/A	#N/A
chr4	142296985	142297664	peak102983	2.84924	1.35685e-27	3.53803e-26	2.27635	3.04031e-10	4.18613e-09	#N/A	#N/A	#N/A	#N/A	#N/A	#N/A	#N/A	#N/A	#N/A	#N/A	#N/A	#N/A
chr4	142316558	142316976	peak102986	1.73663	0.00241271	0.00756871	#N/A	#N/A	#N/A	#N/A	#N/A	#N/A	#N/A	#N/A	#N/A	#N/A	#N/A	#N/A	#N/A	#N/A	#N/A
chr4	142345903	142346795	peak102989	1.62471	0.0050528	0.0152254	#N/A	#N/A	#N/A	#N/A	#N/A	#N/A	#N/A	#N/A	#N/A	#N/A	#N/A	#N/A	#N/A	#N/A	#N/A
chr4	142348849	142349515	peak102990	2.42735	2.92172e-13	2.55319e-12	2.36614	1.33598e-08	1.44619e-07	#N/A	#N/A	#N/A	#N/A	#N/A	#N/A	#N/A	#N/A	#N/A	#N/A	#N/A	#N/A
chr4	142353436	142353838	peak102991	1.87571	0.000203557	0.000726081	#N/A	#N/A	#N/A	#N/A	#N/A	#N/A	#N/A	#N/A	#N/A	#N/A	#N/A	#N/A	#N/A	#N/A	#N/A
chr4	142407194	142408277	peak102995	3.0963	1.36958e-25	3.1126e-24	2.60338	3.5657e-11	5.62325e-10	#N/A	#N/A	#N/A	#N/A	#N/A	#N/A	#N/A	#N/A	#N/A	#N/A	#N/A	#N/A
chr4	142490299	142490721	peak103001	3.05233	6.11974e-19	8.57815e-18	2.65236	2.08664e-09	2.55124e-08	#N/A	#N/A	#N/A	#N/A	#N/A	#N/A	#N/A	#N/A	#N/A	#N/A	#N/A	#N/A
chr4	142501532	142502469	peak103003	1.88488	0.0023118	0.00726975	#N/A	#N/A	#N/A	#N/A	#N/A	#N/A	#N/A	#N/A	#N/A	#N/A	#N/A	#N/A	#N/A	#N/A	#N/A
chr4	142509103	142509644	peak103004	2.96165	2.09707e-12	1.70027e-11	2.77834	1.54846e-07	1.41814e-06	#N/A	#N/A	#N/A	#N/A	#N/A	#N/A	#N/A	#N/A	#N/A	#N/A	#N/A	#N/A
chr4	142566691	142567342	peak103009	1.53321	0.000579612	0.00196083	2.64844	5.19929e-17	1.73726e-15	#N/A	#N/A	#N/A	#N/A	#N/A	#N/A	#N/A	#N/A	#N/A	#N/A	#N/A	#N/A
chr4	142599794	142600572	peak103013	1.97328	1.59098e-05	6.44424e-05	2.71249	1.16234e-09	1.47402e-08	#N/A	#N/A	#N/A	#N/A	#N/A	#N/A	#N/A	#N/A	#N/A	#N/A	#N/A	#N/A
chr4	142634732	142635789	peak103015	2.37637	1.0132e-16	1.19781e-15	1.93771	1.99518e-06	1.52579e-05	#N/A	#N/A	#N/A	#N/A	#N/A	#N/A	#N/A	#N/A	#N/A	#N/A	#N/A	#N/A
chr4	142642150	142642870	peak103016	2.74965	2.93755e-12	2.34831e-11	2.46594	1.32302e-06	1.04117e-05	#N/A	#N/A	#N/A	#N/A	#N/A	#N/A	#N/A	#N/A	#N/A	#N/A	#N/A	#N/A
chr4	142719104	142719461	peak103022	2.70747	7.09174e-13	5.98598e-12	2.78627	1.77119e-09	2.18675e-08	#N/A	#N/A	#N/A	#N/A	#N/A	#N/A	#N/A	#N/A	#N/A	#N/A	#N/A	#N/A
chr4	142723242	142724131	peak103023	1.83353	2.91621e-05	0.000114708	#N/A	#N/A	#N/A	#N/A	#N/A	#N/A	#N/A	#N/A	#N/A	#N/A	#N/A	#N/A	#N/A	#N/A	#N/A
chr4	142728319	142729018	peak103024	1.52353	0.00515629	0.015523	1.97457	3.23049e-05	0.000199773	#N/A	#N/A	#N/A	#N/A	#N/A	#N/A	#N/A	#N/A	#N/A	#N/A	#N/A	#N/A
chr4	142964461	142966109	peak103033	2.28929	8.46072e-12	6.48234e-11	2.95476	1.16721e-16	3.7311e-15	#N/A	#N/A	#N/A	#N/A	#N/A	#N/A	#N/A	#N/A	#N/A	#N/A	#N/A	#N/A
chr4	143159536	143160200	peak103042	2.85051	5.92655e-20	8.97386e-19	2.40258	7.60133e-09	8.55857e-08	#N/A	#N/A	#N/A	#N/A	#N/A	#N/A	#N/A	#N/A	#N/A	#N/A	#N/A	#N/A
chr4	143170082	143170495	peak103045	2.65577	2.27239e-13	2.00811e-12	2.84395	7.08695e-11	1.07165e-09	#N/A	#N/A	#N/A	#N/A	#N/A	#N/A	#N/A	#N/A	#N/A	#N/A	#N/A	#N/A
chr4	143195283	143195806	peak103046	3.51276	7.81622e-19	1.08797e-17	2.61687	4.64463e-07	3.93461e-06	#N/A	#N/A	#N/A	#N/A	#N/A	#N/A	#N/A	#N/A	#N/A	#N/A	#N/A	#N/A
chr4	143294670	143295177	peak103053	1.83751	0.00339963	0.0104739	#N/A	#N/A	#N/A	#N/A	#N/A	#N/A	#N/A	#N/A	#N/A	#N/A	#N/A	#N/A	#N/A	#N/A	#N/A
chr4	143325266	143325578	peak103055	2.73598	2.47632e-19	3.57535e-18	2.28191	3.20628e-08	3.27161e-07	#N/A	#N/A	#N/A	#N/A	#N/A	#N/A	#N/A	#N/A	#N/A	#N/A	#N/A	#N/A
chr4	143328830	143329769	peak103057	2.16423	1.52732e-09	9.45009e-09	#N/A	#N/A	#N/A	#N/A	#N/A	#N/A	#N/A	#N/A	#N/A	#N/A	#N/A	#N/A	#N/A	#N/A	#N/A
chr4	143337272	143338467	peak103058	1.76294	1.21233e-08	6.83701e-08	#N/A	#N/A	#N/A	#N/A	#N/A	#N/A	#N/A	#N/A	#N/A	#N/A	#N/A	#N/A	#N/A	#N/A	#N/A
chr4	143360796	143361616	peak103059	2.5365	5.15092e-13	4.40778e-12	2.10941	1.12958e-05	7.58367e-05	#N/A	#N/A	#N/A	#N/A	#N/A	#N/A	#N/A	#N/A	#N/A	#N/A	#N/A	#N/A
chr4	143373200	143373839	peak103060	1.74722	9.84421e-05	0.000364111	#N/A	#N/A	#N/A	#N/A	#N/A	#N/A	#N/A	#N/A	#N/A	#N/A	#N/A	#N/A	#N/A	#N/A	#N/A
chr4	143470994	143471820	peak103065	3.16273	1.21465e-64	2.97784e-62	2.92223	1.64416e-36	3.79744e-34	#N/A	#N/A	#N/A	#N/A	#N/A	#N/A	#N/A	#N/A	#N/A	#N/A	#N/A	#N/A
chr4	143535565	143536908	peak103068	3.7233	2.24334e-85	1.4715e-82	3.93783	1.15116e-60	1.23113e-57	#N/A	#N/A	#N/A	#N/A	#N/A	#N/A	#N/A	#N/A	#N/A	#N/A	#N/A	#N/A
chr4	143585031	143585481	peak103069	2.57384	2.81114e-11	2.05093e-10	2.10985	5.37208e-05	0.000319234	#N/A	#N/A	#N/A	#N/A	#N/A	#N/A	#N/A	#N/A	#N/A	#N/A	#N/A	#N/A
chr4	143745412	143745961	peak103074	2.80338	6.70383e-22	1.17575e-20	2.2383	3.51556e-08	3.56329e-07	#N/A	#N/A	#N/A	#N/A	#N/A	#N/A	#N/A	#N/A	#N/A	#N/A	#N/A	#N/A
chr4	144282029	144282847	peak103090	1.81298	0.000139093	0.000505647	#N/A	#N/A	#N/A	#N/A	#N/A	#N/A	#N/A	#N/A	#N/A	#N/A	#N/A	#N/A	#N/A	#N/A	#N/A
chr4	144308006	144308313	peak103096	3.04338	5.60174e-15	5.71626e-14	2.45807	5.88799e-07	4.90955e-06	#N/A	#N/A	#N/A	#N/A	#N/A	#N/A	#N/A	#N/A	#N/A	#N/A	#N/A	#N/A
chr4	144345254	144346144	peak103100	2.2176	8.02176e-06	3.35736e-05	1.93049	0.00468978	0.0192046	#N/A	#N/A	#N/A	#N/A	#N/A	#N/A	#N/A	#N/A	#N/A	#N/A	#N/A	#N/A
chr4	144506781	144507785	peak103105	2.68402	5.20688e-13	4.45437e-12	1.77853	0.0047368	0.0193799	#N/A	#N/A	#N/A	#N/A	#N/A	#N/A	#N/A	#N/A	#N/A	#N/A	#N/A	#N/A
chr4	144649252	144649849	peak103108	1.69768	0.00167935	0.00537414	#N/A	#N/A	#N/A	#N/A	#N/A	#N/A	#N/A	#N/A	#N/A	#N/A	#N/A	#N/A	#N/A	#N/A	#N/A
chr4	144926064	144927060	peak103111	1.65139	0.00541506	0.0162553	#N/A	#N/A	#N/A	#N/A	#N/A	#N/A	#N/A	#N/A	#N/A	#N/A	#N/A	#N/A	#N/A	#N/A	#N/A
chr4	145271839	145272423	peak103114	1.9829	3.41568e-05	0.000133369	2.03271	0.000432547	0.00217263	#N/A	#N/A	#N/A	#N/A	#N/A	#N/A	#N/A	#N/A	#N/A	#N/A	#N/A	#N/A
chr4	145370542	145371405	peak103118	1.56297	0.00313986	0.00971657	#N/A	#N/A	#N/A	#N/A	#N/A	#N/A	#N/A	#N/A	#N/A	#N/A	#N/A	#N/A	#N/A	#N/A	#N/A
chr4	145486602	145487475	peak103119	2.50606	4.74348e-14	4.45511e-13	2.65421	3.05763e-11	4.87224e-10	#N/A	#N/A	#N/A	#N/A	#N/A	#N/A	#N/A	#N/A	#N/A	#N/A	#N/A	#N/A
chr4	145499786	145500246	peak103121	4.88045	3.20155e-40	1.91842e-38	4.46522	6.90985e-24	4.86315e-22	#N/A	#N/A	#N/A	#N/A	#N/A	#N/A	#N/A	#N/A	#N/A	#N/A	#N/A	#N/A
chr4	145500495	145501234	peak103122	3.10372	5.72002e-09	3.33373e-08	3.16482	5.15614e-07	4.33854e-06	#N/A	#N/A	#N/A	#N/A	#N/A	#N/A	#N/A	#N/A	#N/A	#N/A	#N/A	#N/A
chr4	145503239	145504410	peak103123	2.97988	4.03577e-18	5.33333e-17	2.66623	1.89775e-09	2.33461e-08	#N/A	#N/A	#N/A	#N/A	#N/A	#N/A	#N/A	#N/A	#N/A	#N/A	#N/A	#N/A
chr4	145536111	145536764	peak103126	1.8968	0.000137852	0.000501395	2.39248	3.02072e-06	2.2403e-05	#N/A	#N/A	#N/A	#N/A	#N/A	#N/A	#N/A	#N/A	#N/A	#N/A	#N/A	#N/A
chr4	145548480	145549485	peak103127	3.40623	3.77411e-27	9.57719e-26	2.89988	1.40994e-12	2.67949e-11	#N/A	#N/A	#N/A	#N/A	#N/A	#N/A	#N/A	#N/A	#N/A	#N/A	#N/A	#N/A
chr4	145555365	145555768	peak103128	3.14563	3.15776e-11	2.29285e-10	2.75223	4.14318e-06	3.00145e-05	#N/A	#N/A	#N/A	#N/A	#N/A	#N/A	#N/A	#N/A	#N/A	#N/A	#N/A	#N/A
chr4	145576624	145577130	peak103130	3.18404	1.24364e-16	1.4603e-15	2.88181	3.02887e-09	3.62078e-08	#N/A	#N/A	#N/A	#N/A	#N/A	#N/A	#N/A	#N/A	#N/A	#N/A	#N/A	#N/A
chr4	145579946	145580470	peak103132	3.61758	2.2461e-18	3.02597e-17	3.67757	4.21314e-13	8.58728e-12	#N/A	#N/A	#N/A	#N/A	#N/A	#N/A	#N/A	#N/A	#N/A	#N/A	#N/A	#N/A
chr4	145587516	145588477	peak103133	1.9552	4.12547e-06	1.78271e-05	1.94902	0.000178765	0.00096607	#N/A	#N/A	#N/A	#N/A	#N/A	#N/A	#N/A	#N/A	#N/A	#N/A	#N/A	#N/A
chr4	145630133	145630820	peak103139	3.30062	9.20245e-22	1.59784e-20	3.37433	8.47816e-16	2.45154e-14	#N/A	#N/A	#N/A	#N/A	#N/A	#N/A	#N/A	#N/A	#N/A	#N/A	#N/A	#N/A
chr4	145655622	145656122	peak103142	1.49378	0.0068918	0.0204159	1.69259	0.00219356	0.00962453	#N/A	#N/A	#N/A	#N/A	#N/A	#N/A	#N/A	#N/A	#N/A	#N/A	#N/A	#N/A
chr4	145965527	145965892	peak103153	1.93787	0.00163212	0.00523082	#N/A	#N/A	#N/A	#N/A	#N/A	#N/A	#N/A	#N/A	#N/A	#N/A	#N/A	#N/A	#N/A	#N/A	#N/A
chr4	145969993	145970346	peak103154	2.25483	2.3825e-05	9.4645e-05	2.37272	0.000196814	0.00105477	#N/A	#N/A	#N/A	#N/A	#N/A	#N/A	#N/A	#N/A	#N/A	#N/A	#N/A	#N/A
chr4	145990334	145990937	peak103157	1.81455	4.55744e-05	0.000175161	#N/A	#N/A	#N/A	#N/A	#N/A	#N/A	#N/A	#N/A	#N/A	#N/A	#N/A	#N/A	#N/A	#N/A	#N/A
chr4	146199634	146201305	peak103166	1.39065	0.0119852	0.0343848	#N/A	#N/A	#N/A	#N/A	#N/A	#N/A	#N/A	#N/A	#N/A	#N/A	#N/A	#N/A	#N/A	#N/A	#N/A
chr4	146210542	146211192	peak103167	2.35934	1.16982e-11	8.85383e-11	2.61338	8.91675e-11	1.32728e-09	#N/A	#N/A	#N/A	#N/A	#N/A	#N/A	#N/A	#N/A	#N/A	#N/A	#N/A	#N/A
chr4	146600425	146601660	peak103181	1.94639	4.68066e-14	4.39751e-13	1.61863	5.36436e-05	0.000318801	#N/A	#N/A	#N/A	#N/A	#N/A	#N/A	#N/A	#N/A	#N/A	#N/A	#N/A	#N/A
chr4	146630781	146631648	peak103182	1.89535	6.87423e-09	3.97768e-08	1.84775	7.52248e-06	5.21206e-05	#N/A	#N/A	#N/A	#N/A	#N/A	#N/A	#N/A	#N/A	#N/A	#N/A	#N/A	#N/A
chr4	146655607	146656812	peak103185	1.75914	2.96356e-07	1.44959e-06	#N/A	#N/A	#N/A	#N/A	#N/A	#N/A	#N/A	#N/A	#N/A	#N/A	#N/A	#N/A	#N/A	#N/A	#N/A
chr4	146676568	146677568	peak103186	1.47634	0.00481223	0.0145397	1.64009	0.00209406	0.00922033	#N/A	#N/A	#N/A	#N/A	#N/A	#N/A	#N/A	#N/A	#N/A	#N/A	#N/A	#N/A
chr4	146703321	146704412	peak103187	2.10717	2.29587e-07	1.13648e-06	1.88276	0.000647775	0.00315075	#N/A	#N/A	#N/A	#N/A	#N/A	#N/A	#N/A	#N/A	#N/A	#N/A	#N/A	#N/A
chr4	146736602	146737554	peak103191	1.85523	0.00485904	0.0146704	2.14671	0.00176245	0.00787794	#N/A	#N/A	#N/A	#N/A	#N/A	#N/A	#N/A	#N/A	#N/A	#N/A	#N/A	#N/A
chr4	146875621	146876637	peak103202	3.00654	1.17476e-27	3.07872e-26	3.22538	1.37615e-22	8.55167e-21	#N/A	#N/A	#N/A	#N/A	#N/A	#N/A	#N/A	#N/A	#N/A	#N/A	#N/A	#N/A
chr4	147116828	147117452	peak103214	1.94252	2.95495e-07	1.44556e-06	2.90826	2.24684e-16	6.9391e-15	#N/A	#N/A	#N/A	#N/A	#N/A	#N/A	#N/A	#N/A	#N/A	#N/A	#N/A	#N/A
chr4	147176583	147177712	peak103219	2.04718	1.01694e-05	4.20564e-05	#N/A	#N/A	#N/A	#N/A	#N/A	#N/A	#N/A	#N/A	#N/A	#N/A	#N/A	#N/A	#N/A	#N/A	#N/A
chr4	147250133	147250810	peak103221	2.37352	3.00597e-05	0.000118072	2.41628	0.000333818	0.00171436	#N/A	#N/A	#N/A	#N/A	#N/A	#N/A	#N/A	#N/A	#N/A	#N/A	#N/A	#N/A
chr4	147254509	147255373	peak103222	1.65414	2.24914e-06	1.00001e-05	1.79315	3.4324e-06	2.5238e-05	#N/A	#N/A	#N/A	#N/A	#N/A	#N/A	#N/A	#N/A	#N/A	#N/A	#N/A	#N/A
chr4	147291999	147292477	peak103225	2.76402	6.09026e-19	8.53845e-18	3.03487	5.79526e-16	1.70822e-14	#N/A	#N/A	#N/A	#N/A	#N/A	#N/A	#N/A	#N/A	#N/A	#N/A	#N/A	#N/A
chr4	147292743	147293639	peak103226	1.84808	1.58581e-08	8.84222e-08	2.35036	9.55597e-13	1.8584e-11	#N/A	#N/A	#N/A	#N/A	#N/A	#N/A	#N/A	#N/A	#N/A	#N/A	#N/A	#N/A
chr4	147328738	147329124	peak103229	1.99188	0.000180263	0.000646982	1.88843	0.00567114	0.0228011	#N/A	#N/A	#N/A	#N/A	#N/A	#N/A	#N/A	#N/A	#N/A	#N/A	#N/A	#N/A
chr4	147877912	147878993	peak103243	2.52732	5.97163e-19	8.3809e-18	2.05303	3.19197e-07	2.77555e-06	#N/A	#N/A	#N/A	#N/A	#N/A	#N/A	#N/A	#N/A	#N/A	#N/A	#N/A	#N/A
chr4	148064071	148064587	peak103259	1.72072	0.00694304	0.0205619	#N/A	#N/A	#N/A	#N/A	#N/A	#N/A	#N/A	#N/A	#N/A	#N/A	#N/A	#N/A	#N/A	#N/A	#N/A
chr4	148115877	148116987	peak103262	1.7307	0.00354714	0.0109022	#N/A	#N/A	#N/A	#N/A	#N/A	#N/A	#N/A	#N/A	#N/A	#N/A	#N/A	#N/A	#N/A	#N/A	#N/A
chr4	148255453	148256099	peak103269	2.72626	1.06576e-08	6.04576e-08	#N/A	#N/A	#N/A	#N/A	#N/A	#N/A	#N/A	#N/A	#N/A	#N/A	#N/A	#N/A	#N/A	#N/A	#N/A
chr4	148276880	148277453	peak103271	2.48557	2.38231e-14	2.30179e-13	2.65442	7.04722e-12	1.22492e-10	#N/A	#N/A	#N/A	#N/A	#N/A	#N/A	#N/A	#N/A	#N/A	#N/A	#N/A	#N/A
chr4	148291506	148292362	peak103275	2.79349	3.28503e-16	3.72e-15	2.81602	1.5176e-11	2.52825e-10	#N/A	#N/A	#N/A	#N/A	#N/A	#N/A	#N/A	#N/A	#N/A	#N/A	#N/A	#N/A
chr4	148292827	148293185	peak103276	2.87186	1.22079e-09	7.628e-09	2.75156	2.74826e-06	2.05392e-05	#N/A	#N/A	#N/A	#N/A	#N/A	#N/A	#N/A	#N/A	#N/A	#N/A	#N/A	#N/A
chr4	148467442	148467942	peak103283	1.80334	4.32451e-05	0.000166747	2.86375	4.74102e-14	1.09484e-12	#N/A	#N/A	#N/A	#N/A	#N/A	#N/A	#N/A	#N/A	#N/A	#N/A	#N/A	#N/A
chr4	148518103	148518663	peak103291	1.58801	0.00341869	0.0105295	#N/A	#N/A	#N/A	#N/A	#N/A	#N/A	#N/A	#N/A	#N/A	#N/A	#N/A	#N/A	#N/A	#N/A	#N/A
chr4	148567468	148567837	peak103294	2.58744	5.0581e-06	2.16486e-05	#N/A	#N/A	#N/A	#N/A	#N/A	#N/A	#N/A	#N/A	#N/A	#N/A	#N/A	#N/A	#N/A	#N/A	#N/A
chr4	148631074	148631497	peak103297	2.40577	8.39386e-07	3.9176e-06	1.86968	0.00938053	0.036088	#N/A	#N/A	#N/A	#N/A	#N/A	#N/A	#N/A	#N/A	#N/A	#N/A	#N/A	#N/A
chr4	148646813	148647348	peak103300	2.5816	3.03946e-06	1.33167e-05	#N/A	#N/A	#N/A	#N/A	#N/A	#N/A	#N/A	#N/A	#N/A	#N/A	#N/A	#N/A	#N/A	#N/A	#N/A
chr4	148662431	148663365	peak103303	1.95564	1.76524e-10	1.1937e-09	#N/A	#N/A	#N/A	#N/A	#N/A	#N/A	#N/A	#N/A	#N/A	#N/A	#N/A	#N/A	#N/A	#N/A	#N/A
chr4	148674909	148675707	peak103304	1.62066	4.53964e-06	1.95259e-05	1.66125	7.26144e-05	0.000421993	#N/A	#N/A	#N/A	#N/A	#N/A	#N/A	#N/A	#N/A	#N/A	#N/A	#N/A	#N/A
chr4	148708215	148709023	peak103309	1.71125	0.000613755	0.00207083	#N/A	#N/A	#N/A	#N/A	#N/A	#N/A	#N/A	#N/A	#N/A	#N/A	#N/A	#N/A	#N/A	#N/A	#N/A
chr4	148746601	148746980	peak103314	1.6942	0.0136456	0.0388367	#N/A	#N/A	#N/A	#N/A	#N/A	#N/A	#N/A	#N/A	#N/A	#N/A	#N/A	#N/A	#N/A	#N/A	#N/A
chr4	148822370	148823580	peak103324	1.91646	3.18038e-06	1.39048e-05	1.91698	0.000147985	0.000811349	#N/A	#N/A	#N/A	#N/A	#N/A	#N/A	#N/A	#N/A	#N/A	#N/A	#N/A	#N/A
chr4	148902464	148902883	peak103327	3.58529	1.31726e-37	6.68999e-36	3.09757	7.33069e-19	3.07449e-17	#N/A	#N/A	#N/A	#N/A	#N/A	#N/A	#N/A	#N/A	#N/A	#N/A	#N/A	#N/A
chr4	148928347	148929381	peak103330	1.31074	0.0103329	0.0299196	1.38788	0.00934079	0.0359478	#N/A	#N/A	#N/A	#N/A	#N/A	#N/A	#N/A	#N/A	#N/A	#N/A	#N/A	#N/A
chr4	148977958	148978490	peak103334	1.81578	9.80606e-05	0.000362746	1.88556	0.000534348	0.0026387	#N/A	#N/A	#N/A	#N/A	#N/A	#N/A	#N/A	#N/A	#N/A	#N/A	#N/A	#N/A
chr4	149025097	149025486	peak103338	2.08119	0.000165049	0.000594878	1.8623	0.0120521	0.0452638	#N/A	#N/A	#N/A	#N/A	#N/A	#N/A	#N/A	#N/A	#N/A	#N/A	#N/A	#N/A
chr4	149198845	149199258	peak103344	2.71959	4.17958e-15	4.31365e-14	2.05643	3.32464e-05	0.0002052	#N/A	#N/A	#N/A	#N/A	#N/A	#N/A	#N/A	#N/A	#N/A	#N/A	#N/A	#N/A
chr4	149236169	149236604	peak103346	2.48401	2.25828e-09	1.37316e-08	2.15517	8.49362e-05	0.000487079	#N/A	#N/A	#N/A	#N/A	#N/A	#N/A	#N/A	#N/A	#N/A	#N/A	#N/A	#N/A
chr4	149375781	149376531	peak103350	2.67796	1.76739e-10	1.19505e-09	2.94438	1.23899e-09	1.56558e-08	#N/A	#N/A	#N/A	#N/A	#N/A	#N/A	#N/A	#N/A	#N/A	#N/A	#N/A	#N/A
chr4	149435051	149435918	peak103351	3.9891	3.8175e-36	1.75847e-34	3.20252	4.11413e-15	1.08874e-13	#N/A	#N/A	#N/A	#N/A	#N/A	#N/A	#N/A	#N/A	#N/A	#N/A	#N/A	#N/A
chr4	149436414	149436791	peak103352	3.25101	5.40658e-20	8.20505e-19	3.09089	2.64963e-12	4.87175e-11	#N/A	#N/A	#N/A	#N/A	#N/A	#N/A	#N/A	#N/A	#N/A	#N/A	#N/A	#N/A
chr4	149451148	149451620	peak103353	2.21052	6.0391e-06	2.56251e-05	2.46482	9.77882e-06	6.645e-05	#N/A	#N/A	#N/A	#N/A	#N/A	#N/A	#N/A	#N/A	#N/A	#N/A	#N/A	#N/A
chr4	149464397	149464752	peak103354	2.33341	2.63626e-06	1.16382e-05	2.39763	6.90759e-05	0.000403064	#N/A	#N/A	#N/A	#N/A	#N/A	#N/A	#N/A	#N/A	#N/A	#N/A	#N/A	#N/A
chr4	149495528	149496108	peak103355	1.98052	1.9177e-06	8.60215e-06	#N/A	#N/A	#N/A	#N/A	#N/A	#N/A	#N/A	#N/A	#N/A	#N/A	#N/A	#N/A	#N/A	#N/A	#N/A
chr4	149553601	149553991	peak103356	3.18033	6.76478e-13	5.7244e-12	2.6873	2.98949e-06	2.21909e-05	#N/A	#N/A	#N/A	#N/A	#N/A	#N/A	#N/A	#N/A	#N/A	#N/A	#N/A	#N/A
chr4	149555634	149556216	peak103357	2.24171	4.43576e-11	3.17458e-10	2.53011	6.1696e-11	9.40654e-10	#N/A	#N/A	#N/A	#N/A	#N/A	#N/A	#N/A	#N/A	#N/A	#N/A	#N/A	#N/A
chr4	149678222	149679048	peak103363	3.46553	2.11967e-33	8.10036e-32	3.19103	6.95443e-19	2.92667e-17	#N/A	#N/A	#N/A	#N/A	#N/A	#N/A	#N/A	#N/A	#N/A	#N/A	#N/A	#N/A
chr4	149697721	149698562	peak103366	1.88981	1.67406e-06	7.5612e-06	#N/A	#N/A	#N/A	#N/A	#N/A	#N/A	#N/A	#N/A	#N/A	#N/A	#N/A	#N/A	#N/A	#N/A	#N/A
chr4	149701602	149702372	peak103367	2.68232	1.14175e-16	1.34569e-15	2.81522	4.41206e-13	8.96548e-12	#N/A	#N/A	#N/A	#N/A	#N/A	#N/A	#N/A	#N/A	#N/A	#N/A	#N/A	#N/A
chr4	149714353	149714731	peak103369	4.22186	8.54843e-46	7.19291e-44	4.0977	1.14762e-28	1.32182e-26	#N/A	#N/A	#N/A	#N/A	#N/A	#N/A	#N/A	#N/A	#N/A	#N/A	#N/A	#N/A
chr4	149716119	149716921	peak103370	3.3012	4.08783e-64	9.82591e-62	1.89602	1.6333e-08	1.7426e-07	#N/A	#N/A	#N/A	#N/A	#N/A	#N/A	#N/A	#N/A	#N/A	#N/A	#N/A	#N/A
chr4	149883718	149884524	peak103374	3.50068	4.95119e-55	7.47169e-53	3.52038	2.31419e-36	5.29519e-34	#N/A	#N/A	#N/A	#N/A	#N/A	#N/A	#N/A	#N/A	#N/A	#N/A	#N/A	#N/A
chr4	150034814	150035710	peak103376	1.69795	4.46752e-05	0.000171893	#N/A	#N/A	#N/A	#N/A	#N/A	#N/A	#N/A	#N/A	#N/A	#N/A	#N/A	#N/A	#N/A	#N/A	#N/A
chr1	184663700	184664550	peak10338	3.44184	8.16888e-22	1.42357e-20	3.32385	8.72571e-14	1.9465e-12	#N/A	#N/A	#N/A	#N/A	#N/A	#N/A	#N/A	#N/A	#N/A	#N/A	#N/A	#N/A
chr4	150066718	150067442	peak103382	2.99375	2.15368e-20	3.36675e-19	3.20224	1.49199e-16	4.71215e-15	#N/A	#N/A	#N/A	#N/A	#N/A	#N/A	#N/A	#N/A	#N/A	#N/A	#N/A	#N/A
chr4	150085334	150086069	peak103385	2.17575	8.68039e-08	4.4802e-07	#N/A	#N/A	#N/A	#N/A	#N/A	#N/A	#N/A	#N/A	#N/A	#N/A	#N/A	#N/A	#N/A	#N/A	#N/A
chr4	150144798	150145368	peak103387	3.26305	9.95913e-18	1.27413e-16	2.39396	3.35134e-06	2.46863e-05	#N/A	#N/A	#N/A	#N/A	#N/A	#N/A	#N/A	#N/A	#N/A	#N/A	#N/A	#N/A
chr4	150347588	150347992	peak103394	1.90776	0.00163585	0.00524222	2.13147	0.00129616	0.00595142	#N/A	#N/A	#N/A	#N/A	#N/A	#N/A	#N/A	#N/A	#N/A	#N/A	#N/A	#N/A
chr4	150362421	150362894	peak103395	2.46269	1.12749e-14	1.11995e-13	2.19709	1.77819e-07	1.61332e-06	#N/A	#N/A	#N/A	#N/A	#N/A	#N/A	#N/A	#N/A	#N/A	#N/A	#N/A	#N/A
chr4	150559223	150559661	peak103405	2.88906	4.0253e-10	2.63183e-09	2.50622	1.42559e-05	9.39239e-05	#N/A	#N/A	#N/A	#N/A	#N/A	#N/A	#N/A	#N/A	#N/A	#N/A	#N/A	#N/A
chr4	150628142	150628679	peak103406	1.55739	0.0149892	0.0424431	#N/A	#N/A	#N/A	#N/A	#N/A	#N/A	#N/A	#N/A	#N/A	#N/A	#N/A	#N/A	#N/A	#N/A	#N/A
chr4	150675736	150675998	peak103409	1.88793	0.000293512	0.00102745	#N/A	#N/A	#N/A	#N/A	#N/A	#N/A	#N/A	#N/A	#N/A	#N/A	#N/A	#N/A	#N/A	#N/A	#N/A
chr4	150686327	150687535	peak103410	2.49139	1.04744e-20	1.67449e-19	2.68976	2.32799e-17	8.10524e-16	#N/A	#N/A	#N/A	#N/A	#N/A	#N/A	#N/A	#N/A	#N/A	#N/A	#N/A	#N/A
chr4	150701897	150703087	peak103411	2.56274	2.42023e-15	2.54811e-14	2.87722	1.70746e-14	4.17771e-13	#N/A	#N/A	#N/A	#N/A	#N/A	#N/A	#N/A	#N/A	#N/A	#N/A	#N/A	#N/A
chr4	150807010	150807831	peak103414	3.7516	5.20146e-75	2.13835e-72	3.11482	2.80442e-32	4.54331e-30	#N/A	#N/A	#N/A	#N/A	#N/A	#N/A	#N/A	#N/A	#N/A	#N/A	#N/A	#N/A
chr4	150918707	150919562	peak103423	1.65982	0.000138479	0.000503577	#N/A	#N/A	#N/A	#N/A	#N/A	#N/A	#N/A	#N/A	#N/A	#N/A	#N/A	#N/A	#N/A	#N/A	#N/A
chr4	150922919	150924074	peak103425	3.19542	2.30967e-11	1.69988e-10	2.50824	0.000119324	0.000665208	#N/A	#N/A	#N/A	#N/A	#N/A	#N/A	#N/A	#N/A	#N/A	#N/A	#N/A	#N/A
chr4	150928627	150929121	peak103428	4.21576	4.84616e-66	1.27039e-63	2.18992	9.28519e-09	1.03098e-07	#N/A	#N/A	#N/A	#N/A	#N/A	#N/A	#N/A	#N/A	#N/A	2.02585	6.17139e-06	0.00166816
chr4	150934014	150934670	peak103430	1.87824	3.18932e-06	1.39426e-05	1.71276	0.00193593	0.00858166	#N/A	#N/A	#N/A	#N/A	#N/A	#N/A	#N/A	#N/A	#N/A	#N/A	#N/A	#N/A
chr4	151035817	151036148	peak103439	3.91697	1.94783e-17	2.43416e-16	3.12744	1.24523e-08	1.35511e-07	#N/A	#N/A	#N/A	#N/A	#N/A	#N/A	#N/A	#N/A	#N/A	#N/A	#N/A	#N/A
chr4	151040659	151041273	peak103441	1.9049	0.000324017	0.00112854	#N/A	#N/A	#N/A	#N/A	#N/A	#N/A	#N/A	#N/A	#N/A	#N/A	#N/A	#N/A	#N/A	#N/A	#N/A
chr4	151057085	151058521	peak103445	2.63348	9.93618e-20	1.47813e-18	2.06764	9.5032e-07	7.65249e-06	#N/A	#N/A	#N/A	#N/A	#N/A	#N/A	#N/A	#N/A	#N/A	#N/A	#N/A	#N/A
chr4	151066321	151067507	peak103447	1.67923	0.0027087	0.00844694	#N/A	#N/A	#N/A	#N/A	#N/A	#N/A	#N/A	#N/A	#N/A	#N/A	#N/A	#N/A	#N/A	#N/A	#N/A
chr4	151091707	151092626	peak103450	1.84558	1.36272e-06	6.21738e-06	2.31662	1.52842e-09	1.90696e-08	#N/A	#N/A	#N/A	#N/A	#N/A	#N/A	#N/A	#N/A	#N/A	#N/A	#N/A	#N/A
chr4	151141008	151141347	peak103457	2.93585	7.44363e-10	4.74817e-09	2.2455	0.000768268	0.00368389	#N/A	#N/A	#N/A	#N/A	#N/A	#N/A	#N/A	#N/A	#N/A	#N/A	#N/A	#N/A
chr4	151145977	151146913	peak103458	1.43675	5.89457e-06	2.50377e-05	1.51421	1.49125e-05	9.78825e-05	#N/A	#N/A	#N/A	#N/A	#N/A	#N/A	#N/A	#N/A	#N/A	#N/A	#N/A	#N/A
chr4	151150627	151151077	peak103459	2.78376	9.92573e-19	1.37074e-17	3.19555	4.70131e-18	1.78598e-16	#N/A	#N/A	#N/A	#N/A	#N/A	#N/A	#N/A	#N/A	#N/A	#N/A	#N/A	#N/A
chr4	151156956	151159124	peak103460	1.96994	2.21885e-09	1.35024e-08	1.61125	0.00194382	0.00861328	#N/A	#N/A	#N/A	#N/A	#N/A	#N/A	#N/A	#N/A	#N/A	#N/A	#N/A	#N/A
chr4	151165706	151166566	peak103462	1.93412	4.08162e-05	0.00015784	#N/A	#N/A	#N/A	#N/A	#N/A	#N/A	#N/A	#N/A	#N/A	#N/A	#N/A	#N/A	#N/A	#N/A	#N/A
chr4	151204510	151205372	peak103464	1.45812	0.000655877	0.00220564	#N/A	#N/A	#N/A	#N/A	#N/A	#N/A	#N/A	#N/A	#N/A	#N/A	#N/A	#N/A	#N/A	#N/A	#N/A
chr4	151230000	151230505	peak103467	3.16751	7.14512e-24	1.4416e-22	3.45005	7.68009e-20	3.58356e-18	#N/A	#N/A	#N/A	#N/A	#N/A	#N/A	#N/A	#N/A	#N/A	#N/A	#N/A	#N/A
chr4	151231001	151231864	peak103468	2.55978	1.01751e-18	1.40426e-17	2.18555	3.84316e-08	3.87352e-07	#N/A	#N/A	#N/A	#N/A	#N/A	#N/A	#N/A	#N/A	#N/A	#N/A	#N/A	#N/A
chr4	151237449	151237926	peak103469	1.80145	0.000623198	0.00210081	#N/A	#N/A	#N/A	#N/A	#N/A	#N/A	#N/A	#N/A	#N/A	#N/A	#N/A	#N/A	#N/A	#N/A	#N/A
chr4	151268031	151268542	peak103473	2.98312	1.23874e-10	8.49621e-10	2.63006	5.79433e-06	4.09563e-05	#N/A	#N/A	#N/A	#N/A	#N/A	#N/A	#N/A	#N/A	#N/A	#N/A	#N/A	#N/A
chr4	151300545	151301109	peak103475	4.35779	4.36538e-22	7.76702e-21	3.535	2.66211e-10	3.69364e-09	#N/A	#N/A	#N/A	#N/A	#N/A	#N/A	#N/A	#N/A	#N/A	#N/A	#N/A	#N/A
chr4	151494816	151495158	peak103482	2.2349	2.84568e-08	1.5452e-07	2.52035	8.72972e-08	8.33089e-07	#N/A	#N/A	#N/A	#N/A	#N/A	#N/A	#N/A	#N/A	#N/A	#N/A	#N/A	#N/A
chr4	151568040	151568925	peak103484	2.86347	4.13559e-14	3.9073e-13	2.10468	0.000143753	0.000789817	#N/A	#N/A	#N/A	#N/A	#N/A	#N/A	#N/A	#N/A	#N/A	#N/A	#N/A	#N/A
chr4	151737516	151738137	peak103492	3.3982	6.15385e-18	8.01118e-17	2.80241	3.55995e-08	3.60482e-07	#N/A	#N/A	#N/A	#N/A	#N/A	#N/A	#N/A	#N/A	#N/A	#N/A	#N/A	#N/A
chr4	151953033	151953504	peak103501	2.64016	1.98058e-15	2.09976e-14	2.32909	7.06112e-08	6.83453e-07	#N/A	#N/A	#N/A	#N/A	#N/A	#N/A	#N/A	#N/A	#N/A	#N/A	#N/A	#N/A
chr1	184796842	184797780	peak10351	2.12046	2.55946e-11	1.87419e-10	#N/A	#N/A	#N/A	#N/A	#N/A	#N/A	#N/A	#N/A	#N/A	#N/A	#N/A	#N/A	#N/A	#N/A	#N/A
chr4	152187646	152188451	peak103521	2.64628	2.33522e-10	1.5631e-09	2.48909	2.17416e-06	1.65213e-05	#N/A	#N/A	#N/A	#N/A	#N/A	#N/A	#N/A	#N/A	#N/A	#N/A	#N/A	#N/A
chr4	152189288	152189644	peak103522	2.02827	0.00027827	0.000976997	2.08721	0.00197544	0.00874291	#N/A	#N/A	#N/A	#N/A	#N/A	#N/A	#N/A	#N/A	#N/A	#N/A	#N/A	#N/A
chr4	152212364	152213044	peak103524	1.76895	0.00181457	0.00578148	#N/A	#N/A	#N/A	#N/A	#N/A	#N/A	#N/A	#N/A	#N/A	#N/A	#N/A	#N/A	#N/A	#N/A	#N/A
chr4	152277554	152278123	peak103526	1.68307	0.00503531	0.0151746	1.98028	0.00103367	0.00483785	#N/A	#N/A	#N/A	#N/A	#N/A	#N/A	#N/A	#N/A	#N/A	#N/A	#N/A	#N/A
chr4	152339128	152340010	peak103529	2.26672	7.50923e-14	6.92752e-13	1.70603	0.00055874	0.00274967	#N/A	#N/A	#N/A	#N/A	#N/A	#N/A	#N/A	#N/A	#N/A	#N/A	#N/A	#N/A
chr4	152405692	152406224	peak103530	2.37504	2.52745e-18	3.39077e-17	1.53377	0.00387236	0.016158	#N/A	#N/A	#N/A	#N/A	#N/A	#N/A	#N/A	#N/A	#N/A	#N/A	#N/A	#N/A
chr4	152407004	152407733	peak103531	2.26534	1.63997e-09	1.01149e-08	2.02586	4.24823e-05	0.000257161	#N/A	#N/A	#N/A	#N/A	#N/A	#N/A	#N/A	#N/A	#N/A	#N/A	#N/A	#N/A
chr4	152461796	152463267	peak103533	1.43233	0.000111147	0.000408494	1.88308	3.12542e-10	4.29689e-09	#N/A	#N/A	#N/A	#N/A	#N/A	#N/A	#N/A	#N/A	#N/A	#N/A	#N/A	#N/A
chr4	152521473	152522220	peak103535	2.31276	9.19515e-07	4.2724e-06	#N/A	#N/A	#N/A	#N/A	#N/A	#N/A	#N/A	#N/A	#N/A	#N/A	#N/A	#N/A	#N/A	#N/A	#N/A
chr4	152648481	152648863	peak103543	2.13635	5.0559e-06	2.16399e-05	1.871	0.00320657	0.0135975	#N/A	#N/A	#N/A	#N/A	#N/A	#N/A	#N/A	#N/A	#N/A	#N/A	#N/A	#N/A
chr4	152665752	152666319	peak103545	2.5766	1.80103e-12	1.46977e-11	2.15464	1.90289e-05	0.000122612	#N/A	#N/A	#N/A	#N/A	#N/A	#N/A	#N/A	#N/A	#N/A	#N/A	#N/A	#N/A
chr4	152842506	152844262	peak103552	2.2494	1.15667e-10	7.95437e-10	1.92473	8.7521e-05	0.000500582	#N/A	#N/A	#N/A	#N/A	#N/A	#N/A	#N/A	#N/A	#N/A	#N/A	#N/A	#N/A
chr4	152869218	152870113	peak103553	2.49643	5.21562e-12	4.08208e-11	2.49301	2.90108e-08	2.98018e-07	#N/A	#N/A	#N/A	#N/A	#N/A	#N/A	#N/A	#N/A	#N/A	#N/A	#N/A	#N/A
chr4	152876932	152877575	peak103554	2.39123	3.23448e-10	2.1354e-09	2.42979	1.28294e-07	1.19085e-06	#N/A	#N/A	#N/A	#N/A	#N/A	#N/A	#N/A	#N/A	#N/A	#N/A	#N/A	#N/A
chr4	152878043	152878745	peak103555	1.45407	0.00244218	0.00765676	#N/A	#N/A	#N/A	#N/A	#N/A	#N/A	#N/A	#N/A	#N/A	#N/A	#N/A	#N/A	#N/A	#N/A	#N/A
chr4	152911269	152912048	peak103556	2.84751	1.4461e-20	2.28973e-19	2.66787	1.21605e-12	2.32779e-11	#N/A	#N/A	#N/A	#N/A	#N/A	#N/A	#N/A	#N/A	#N/A	#N/A	#N/A	#N/A
chr4	153023293	153023772	peak103559	2.14451	7.34169e-06	3.08612e-05	2.25792	5.0047e-05	0.000299004	#N/A	#N/A	#N/A	#N/A	#N/A	#N/A	#N/A	#N/A	#N/A	#N/A	#N/A	#N/A
chr4	153114169	153114827	peak103563	1.97019	5.73519e-06	2.43903e-05	1.89668	0.000546313	0.00269328	#N/A	#N/A	#N/A	#N/A	#N/A	#N/A	#N/A	#N/A	#N/A	#N/A	#N/A	#N/A
chr4	153176560	153176917	peak103566	2.32308	1.86818e-05	7.50909e-05	2.35068	0.000279566	0.00145678	#N/A	#N/A	#N/A	#N/A	#N/A	#N/A	#N/A	#N/A	#N/A	#N/A	#N/A	#N/A
chr1	184855514	184856122	peak10357	3.45878	9.63271e-39	5.27519e-37	3.05606	1.00908e-19	4.64816e-18	#N/A	#N/A	#N/A	#N/A	#N/A	#N/A	#N/A	#N/A	#N/A	#N/A	#N/A	#N/A
chr4	153263402	153263917	peak103571	2.51588	1.64251e-07	8.25122e-07	2.65534	2.76934e-06	2.06841e-05	#N/A	#N/A	#N/A	#N/A	#N/A	#N/A	#N/A	#N/A	#N/A	#N/A	#N/A	#N/A
chr4	153336767	153337568	peak103577	2.26146	1.02374e-08	5.82057e-08	#N/A	#N/A	#N/A	#N/A	#N/A	#N/A	#N/A	#N/A	#N/A	#N/A	#N/A	#N/A	#N/A	#N/A	#N/A
chr4	153406771	153407888	peak103584	1.54328	5.3132e-05	0.000202709	#N/A	#N/A	#N/A	#N/A	#N/A	#N/A	#N/A	#N/A	#N/A	#N/A	#N/A	#N/A	#N/A	#N/A	#N/A
chr4	153436732	153437854	peak103586	1.44884	0.00560949	0.0168065	#N/A	#N/A	#N/A	#N/A	#N/A	#N/A	#N/A	#N/A	#N/A	#N/A	#N/A	#N/A	#N/A	#N/A	#N/A
chr4	153493640	153494374	peak103588	2.91469	1.43202e-24	3.03355e-23	2.98308	1.0137e-17	3.69224e-16	#N/A	#N/A	#N/A	#N/A	#N/A	#N/A	#N/A	#N/A	#N/A	#N/A	#N/A	#N/A
chr4	153499015	153499772	peak103589	1.73336	0.000202091	0.000721217	1.64712	0.00679623	0.0269026	#N/A	#N/A	#N/A	#N/A	#N/A	#N/A	#N/A	#N/A	#N/A	#N/A	#N/A	#N/A
chr4	153601957	153602473	peak103597	3.3342	1.91409e-35	8.42512e-34	3.10038	1.97502e-20	9.78145e-19	#N/A	#N/A	#N/A	#N/A	#N/A	#N/A	#N/A	#N/A	#N/A	#N/A	#N/A	#N/A
chr1	16102056	16102942	peak1036	2.45451	7.27818e-13	6.13598e-12	1.75097	0.00168998	0.00758368	#N/A	#N/A	#N/A	#N/A	#N/A	#N/A	#N/A	#N/A	#N/A	#N/A	#N/A	#N/A
chr4	153815704	153816407	peak103607	2.23499	9.51766e-16	1.03751e-14	2.49702	6.87042e-15	1.76714e-13	#N/A	#N/A	#N/A	#N/A	#N/A	#N/A	#N/A	#N/A	#N/A	#N/A	#N/A	#N/A
chr1	184875928	184876261	peak10361	2.47468	1.29124e-08	7.2637e-08	2.52218	2.32234e-06	1.75579e-05	#N/A	#N/A	#N/A	#N/A	#N/A	#N/A	#N/A	#N/A	#N/A	#N/A	#N/A	#N/A
chr4	153891462	153892073	peak103613	3.103	8.87709e-30	2.67213e-28	2.7669	2.38776e-15	6.51391e-14	#N/A	#N/A	#N/A	#N/A	#N/A	#N/A	#N/A	#N/A	#N/A	#N/A	#N/A	#N/A
chr4	154061503	154061991	peak103626	1.54908	0.000693869	0.00232656	1.48967	0.0119814	0.0450304	#N/A	#N/A	#N/A	#N/A	#N/A	#N/A	#N/A	#N/A	#N/A	#N/A	#N/A	#N/A
chr4	154080804	154081505	peak103629	2.33902	2.04103e-06	9.12265e-06	1.89343	0.00847424	0.0328981	#N/A	#N/A	#N/A	#N/A	#N/A	#N/A	#N/A	#N/A	#N/A	#N/A	#N/A	#N/A
chr4	154154700	154156380	peak103639	1.41516	0.00276505	0.00861468	#N/A	#N/A	#N/A	#N/A	#N/A	#N/A	#N/A	#N/A	#N/A	#N/A	#N/A	#N/A	#N/A	#N/A	#N/A
chr1	184920752	184921344	peak10364	2.09937	3.25328e-06	1.42067e-05	2.07414	0.000169696	0.000920226	#N/A	#N/A	#N/A	#N/A	#N/A	#N/A	#N/A	#N/A	#N/A	#N/A	#N/A	#N/A
chr4	154262940	154263296	peak103644	2.61749	7.03916e-21	1.14088e-19	2.5233	3.04982e-13	6.34142e-12	#N/A	#N/A	#N/A	#N/A	#N/A	#N/A	#N/A	#N/A	#N/A	#N/A	#N/A	#N/A
chr4	154348679	154349451	peak103652	1.63079	0.00280652	0.00873557	1.81221	0.00173536	0.00776819	#N/A	#N/A	#N/A	#N/A	#N/A	#N/A	#N/A	#N/A	#N/A	#N/A	#N/A	#N/A
chr4	154423749	154424013	peak103663	2.05287	6.06346e-08	3.1825e-07	2.10922	4.4885e-06	3.23333e-05	#N/A	#N/A	#N/A	#N/A	#N/A	#N/A	#N/A	#N/A	#N/A	#N/A	#N/A	#N/A
chr4	154427478	154427971	peak103664	1.76731	0.0147475	0.0417977	2.02434	0.00714118	0.0281427	#N/A	#N/A	#N/A	#N/A	#N/A	#N/A	#N/A	#N/A	#N/A	#N/A	#N/A	#N/A
chr4	154433622	154433993	peak103665	2.12045	2.57827e-09	1.55784e-08	2.18474	2.67057e-07	2.35589e-06	#N/A	#N/A	#N/A	#N/A	#N/A	#N/A	#N/A	#N/A	#N/A	#N/A	#N/A	#N/A
chr4	154434171	154435762	peak103666	1.40151	0.00519117	0.0156236	1.67738	0.000128325	0.000711436	#N/A	#N/A	#N/A	#N/A	#N/A	#N/A	#N/A	#N/A	#N/A	#N/A	#N/A	#N/A
chr1	184935036	184936037	peak10367	2.54531	1.79162e-17	2.24465e-16	1.65635	0.00225051	0.00985601	#N/A	#N/A	#N/A	#N/A	#N/A	#N/A	#N/A	#N/A	#N/A	#N/A	#N/A	#N/A
chr4	154462522	154463409	peak103671	2.23402	2.82619e-14	2.71361e-13	1.75295	0.000129247	0.000716114	#N/A	#N/A	#N/A	#N/A	#N/A	#N/A	#N/A	#N/A	#N/A	#N/A	#N/A	#N/A
chr4	154481980	154482423	peak103673	2.23521	4.65439e-08	2.47034e-07	2.09484	7.81114e-05	0.000451415	#N/A	#N/A	#N/A	#N/A	#N/A	#N/A	#N/A	#N/A	#N/A	#N/A	#N/A	#N/A
chr4	154597712	154598760	peak103681	2.20618	2.48312e-13	2.18517e-12	2.38663	1.07844e-11	1.83221e-10	#N/A	#N/A	#N/A	#N/A	#N/A	#N/A	#N/A	#N/A	#N/A	#N/A	#N/A	#N/A
chr1	184941422	184941795	peak10369	2.01286	5.01039e-06	2.14556e-05	#N/A	#N/A	#N/A	#N/A	#N/A	#N/A	#N/A	#N/A	#N/A	#N/A	#N/A	#N/A	#N/A	#N/A	#N/A
chr4	154908213	154909375	peak103697	1.96519	1.67737e-06	7.57454e-06	#N/A	#N/A	#N/A	#N/A	#N/A	#N/A	#N/A	#N/A	#N/A	#N/A	#N/A	#N/A	#N/A	#N/A	#N/A
chr4	155045516	155046334	peak103706	2.03361	3.2834e-10	2.16566e-09	2.34948	3.27397e-11	5.19788e-10	#N/A	#N/A	#N/A	#N/A	#N/A	#N/A	#N/A	#N/A	#N/A	#N/A	#N/A	#N/A
chr4	155085887	155087137	peak103707	2.75461	1.08019e-20	1.72591e-19	2.23296	6.34677e-08	6.19266e-07	#N/A	#N/A	#N/A	#N/A	#N/A	#N/A	#N/A	#N/A	#N/A	#N/A	#N/A	#N/A
chr4	155481766	155482511	peak103718	2.40002	2.53893e-14	2.44686e-13	1.99005	8.27383e-06	5.69415e-05	#N/A	#N/A	#N/A	#N/A	#N/A	#N/A	#N/A	#N/A	#N/A	#N/A	#N/A	#N/A
chr4	155968690	155969351	peak103735	2.18051	3.22251e-06	1.40794e-05	2.78092	1.96553e-08	2.07367e-07	#N/A	#N/A	#N/A	#N/A	#N/A	#N/A	#N/A	#N/A	#N/A	#N/A	#N/A	#N/A
chr4	156007016	156007858	peak103739	1.48886	0.00239673	0.00752194	2.1528	1.30174e-08	1.41213e-07	#N/A	#N/A	#N/A	#N/A	#N/A	#N/A	#N/A	#N/A	#N/A	#N/A	#N/A	#N/A
chr4	156015435	156016322	peak103740	1.79695	1.49633e-06	6.79315e-06	1.95543	3.19839e-06	2.36363e-05	#N/A	#N/A	#N/A	#N/A	#N/A	#N/A	#N/A	#N/A	#N/A	#N/A	#N/A	#N/A
chr4	156313566	156314391	peak103750	1.42874	0.00770652	0.0226873	#N/A	#N/A	#N/A	#N/A	#N/A	#N/A	#N/A	#N/A	#N/A	#N/A	#N/A	#N/A	#N/A	#N/A	#N/A
chr4	156760382	156760939	peak103761	2.09246	3.05288e-07	1.49149e-06	2.39682	1.53705e-07	1.40812e-06	#N/A	#N/A	#N/A	#N/A	#N/A	#N/A	#N/A	#N/A	#N/A	#N/A	#N/A	#N/A
chr4	157172926	157174239	peak103777	2.26014	6.47968e-16	7.16074e-15	1.96743	3.27981e-07	2.84672e-06	#N/A	#N/A	#N/A	#N/A	#N/A	#N/A	#N/A	#N/A	#N/A	#N/A	#N/A	#N/A
chr4	157212044	157212945	peak103779	1.54834	0.00102475	0.00336326	2.64678	1.15174e-14	2.8752e-13	#N/A	#N/A	#N/A	#N/A	#N/A	#N/A	#N/A	#N/A	#N/A	#N/A	#N/A	#N/A
chr4	157215089	157215424	peak103780	2.1948	5.81062e-08	3.05599e-07	2.54506	3.59589e-08	3.63797e-07	#N/A	#N/A	#N/A	#N/A	#N/A	#N/A	#N/A	#N/A	#N/A	#N/A	#N/A	#N/A
chr4	157242247	157242783	peak103783	1.32544	0.0116566	0.0334973	1.82523	3.35049e-07	2.90244e-06	#N/A	#N/A	#N/A	#N/A	#N/A	#N/A	#N/A	#N/A	#N/A	#N/A	#N/A	#N/A
chr4	157243555	157244163	peak103784	2.94255	7.00811e-30	2.12296e-28	3.35131	5.21559e-27	5.04425e-25	#N/A	#N/A	#N/A	#N/A	#N/A	#N/A	#N/A	#N/A	#N/A	#N/A	#N/A	#N/A
chr4	157250984	157251402	peak103785	1.95052	1.68067e-06	7.58907e-06	2.05453	2.31718e-05	0.000147173	#N/A	#N/A	#N/A	#N/A	#N/A	#N/A	#N/A	#N/A	#N/A	#N/A	#N/A	#N/A
chr4	157268117	157269229	peak103786	2.31404	3.88378e-10	2.54381e-09	2.62429	4.66783e-10	6.27995e-09	#N/A	#N/A	#N/A	#N/A	#N/A	#N/A	#N/A	#N/A	#N/A	#N/A	#N/A	#N/A
chr4	157397171	157398064	peak103793	1.46139	7.17247e-05	0.000269526	#N/A	#N/A	#N/A	#N/A	#N/A	#N/A	#N/A	#N/A	#N/A	#N/A	#N/A	#N/A	#N/A	#N/A	#N/A
chr4	157414911	157415376	peak103794	2.06678	0.00063822	0.00214851	#N/A	#N/A	#N/A	#N/A	#N/A	#N/A	#N/A	#N/A	#N/A	#N/A	#N/A	#N/A	#N/A	#N/A	#N/A
chr4	157527648	157528630	peak103799	2.01076	4.93819e-06	2.11637e-05	1.72366	0.00703895	0.0277725	#N/A	#N/A	#N/A	#N/A	#N/A	#N/A	#N/A	#N/A	#N/A	#N/A	#N/A	#N/A
chr1	16112921	16114078	peak1038	1.62174	0.00147478	0.00475227	#N/A	#N/A	#N/A	#N/A	#N/A	#N/A	#N/A	#N/A	#N/A	#N/A	#N/A	#N/A	#N/A	#N/A	#N/A
chr1	185042793	185044020	peak10380	1.6479	0.00352859	0.0108481	#N/A	#N/A	#N/A	#N/A	#N/A	#N/A	#N/A	#N/A	#N/A	#N/A	#N/A	#N/A	#N/A	#N/A	#N/A
chr4	157559486	157560959	peak103801	1.37501	0.00404632	0.0123469	#N/A	#N/A	#N/A	#N/A	#N/A	#N/A	#N/A	#N/A	#N/A	#N/A	#N/A	#N/A	#N/A	#N/A	#N/A
chr4	157626338	157626898	peak103806	2.38225	5.41039e-11	3.83951e-10	2.55746	4.69165e-09	5.45132e-08	#N/A	#N/A	#N/A	#N/A	#N/A	#N/A	#N/A	#N/A	#N/A	#N/A	#N/A	#N/A
chr4	157656032	157657035	peak103808	3.49664	1.651e-23	3.24889e-22	3.05829	8.52581e-12	1.46433e-10	#N/A	#N/A	#N/A	#N/A	#N/A	#N/A	#N/A	#N/A	#N/A	#N/A	#N/A	#N/A
chr1	185113331	185114066	peak10381	2.43546	4.7809e-10	3.10208e-09	2.45383	2.94989e-07	2.58285e-06	#N/A	#N/A	#N/A	#N/A	#N/A	#N/A	#N/A	#N/A	#N/A	#N/A	#N/A	#N/A
chr4	157699725	157701328	peak103813	2.23331	3.22252e-10	2.12769e-09	#N/A	#N/A	#N/A	#N/A	#N/A	#N/A	#N/A	#N/A	#N/A	#N/A	#N/A	#N/A	#N/A	#N/A	#N/A
chr4	157703046	157703366	peak103814	1.6374	0.00223116	0.00703055	#N/A	#N/A	#N/A	#N/A	#N/A	#N/A	#N/A	#N/A	#N/A	#N/A	#N/A	#N/A	#N/A	#N/A	#N/A
chr4	157751364	157752266	peak103820	2.46254	2.10462e-16	2.42479e-15	2.50691	6.29829e-12	1.10136e-10	#N/A	#N/A	#N/A	#N/A	#N/A	#N/A	#N/A	#N/A	#N/A	#N/A	#N/A	#N/A
chr4	157854651	157855702	peak103829	2.85825	7.52684e-21	1.21738e-19	2.79673	1.52416e-13	3.2964e-12	#N/A	#N/A	#N/A	#N/A	#N/A	#N/A	#N/A	#N/A	#N/A	#N/A	#N/A	#N/A
chr4	157898490	157899108	peak103838	3.34865	2.71126e-16	3.09017e-15	1.98727	0.00386197	0.0161183	#N/A	#N/A	#N/A	#N/A	#N/A	#N/A	#N/A	#N/A	#N/A	#N/A	#N/A	#N/A
chr1	185213338	185214054	peak10384	3.4884	4.69849e-48	4.60144e-46	3.74859	3.98214e-37	9.63463e-35	#N/A	#N/A	#N/A	#N/A	#N/A	#N/A	#N/A	#N/A	#N/A	#N/A	#N/A	#N/A
chr4	158036496	158037664	peak103853	2.50047	2.07821e-15	2.19916e-14	#N/A	#N/A	#N/A	#N/A	#N/A	#N/A	#N/A	#N/A	#N/A	#N/A	#N/A	#N/A	#N/A	#N/A	#N/A
chr4	158929674	158930167	peak103866	1.99543	0.000903301	0.00298512	#N/A	#N/A	#N/A	#N/A	#N/A	#N/A	#N/A	#N/A	#N/A	#N/A	#N/A	#N/A	#N/A	#N/A	#N/A
chr4	158934599	158935649	peak103867	3.61023	9.76112e-42	6.41413e-40	3.38602	8.7393e-24	6.08687e-22	#N/A	#N/A	#N/A	#N/A	#N/A	#N/A	#N/A	#N/A	#N/A	#N/A	#N/A	#N/A
chr1	185329534	185330380	peak10387	2.79451	5.49623e-21	8.99204e-20	2.69755	4.17724e-13	8.51763e-12	#N/A	#N/A	#N/A	#N/A	#N/A	#N/A	#N/A	#N/A	#N/A	#N/A	#N/A	#N/A
chr4	159080247	159080784	peak103881	2.30901	2.12115e-11	1.56715e-10	1.77001	0.00102111	0.00478452	#N/A	#N/A	#N/A	#N/A	#N/A	#N/A	#N/A	#N/A	#N/A	#N/A	#N/A	#N/A
chr4	159097274	159097915	peak103885	2.20045	2.54308e-07	1.25209e-06	#N/A	#N/A	#N/A	#N/A	#N/A	#N/A	#N/A	#N/A	#N/A	#N/A	#N/A	#N/A	#N/A	#N/A	#N/A
chr1	185342934	185343652	peak10389	1.85845	0.000125311	0.000458005	2.21259	1.13016e-05	7.58721e-05	#N/A	#N/A	#N/A	#N/A	#N/A	#N/A	#N/A	#N/A	#N/A	#N/A	#N/A	#N/A
chr1	185369220	185369569	peak10390	1.58459	0.00372356	0.0114147	1.86168	0.000684591	0.00331474	#N/A	#N/A	#N/A	#N/A	#N/A	#N/A	#N/A	#N/A	#N/A	#N/A	#N/A	#N/A
chr4	159405475	159405985	peak103905	2.80791	1.19576e-09	7.47884e-09	2.05094	0.00205343	0.0090563	#N/A	#N/A	#N/A	#N/A	#N/A	#N/A	#N/A	#N/A	#N/A	#N/A	#N/A	#N/A
chr4	159458979	159459801	peak103907	2.20027	3.39602e-07	1.65088e-06	#N/A	#N/A	#N/A	#N/A	#N/A	#N/A	#N/A	#N/A	#N/A	#N/A	#N/A	#N/A	#N/A	#N/A	#N/A
chr4	159543330	159543792	peak103910	3.21429	8.42579e-15	8.45484e-14	3.18161	3.42037e-10	4.67887e-09	#N/A	#N/A	#N/A	#N/A	#N/A	#N/A	#N/A	#N/A	#N/A	#N/A	#N/A	#N/A
chr4	159551922	159552677	peak103912	2.16965	8.06452e-07	3.77057e-06	1.93831	0.00104028	0.00486663	#N/A	#N/A	#N/A	#N/A	#N/A	#N/A	#N/A	#N/A	#N/A	#N/A	#N/A	#N/A
chr4	159671485	159671958	peak103918	1.68272	0.00262982	0.00821293	#N/A	#N/A	#N/A	#N/A	#N/A	#N/A	#N/A	#N/A	#N/A	#N/A	#N/A	#N/A	#N/A	#N/A	#N/A
chr4	159681678	159682646	peak103921	2.39717	3.16436e-14	3.02258e-13	2.10257	5.08254e-07	4.27904e-06	#N/A	#N/A	#N/A	#N/A	#N/A	#N/A	#N/A	#N/A	#N/A	#N/A	#N/A	#N/A
chr4	159703227	159704488	peak103924	1.53427	0.000463261	0.00158532	#N/A	#N/A	#N/A	#N/A	#N/A	#N/A	#N/A	#N/A	#N/A	#N/A	#N/A	#N/A	#N/A	#N/A	#N/A
chr4	159704866	159705219	peak103925	2.51447	3.12105e-09	1.86776e-08	1.96214	0.00138405	0.00632132	#N/A	#N/A	#N/A	#N/A	#N/A	#N/A	#N/A	#N/A	#N/A	#N/A	#N/A	#N/A
chr4	159794835	159795699	peak103936	2.74326	5.02145e-17	6.08557e-16	2.25361	6.57684e-07	5.44089e-06	#N/A	#N/A	#N/A	#N/A	#N/A	#N/A	#N/A	#N/A	#N/A	#N/A	#N/A	#N/A
chr1	185422729	185423611	peak10395	1.93333	1.29678e-05	5.30351e-05	#N/A	#N/A	#N/A	#N/A	#N/A	#N/A	#N/A	#N/A	#N/A	#N/A	#N/A	#N/A	#N/A	#N/A	#N/A
chr4	159992588	159993441	peak103952	2.1927	4.08067e-12	3.22181e-11	1.90997	1.14165e-05	7.65879e-05	#N/A	#N/A	#N/A	#N/A	#N/A	#N/A	#N/A	#N/A	#N/A	#N/A	#N/A	#N/A
chr4	159996595	159997102	peak103953	2.62664	2.66915e-18	3.57665e-17	2.72987	1.94435e-13	4.14563e-12	#N/A	#N/A	#N/A	#N/A	#N/A	#N/A	#N/A	#N/A	#N/A	#N/A	#N/A	#N/A
chr4	160040985	160041361	peak103955	2.01239	0.00160293	0.0051414	2.46336	0.000237699	0.00125505	#N/A	#N/A	#N/A	#N/A	#N/A	#N/A	#N/A	#N/A	#N/A	#N/A	#N/A	#N/A
chr4	160112989	160113525	peak103960	1.9169	0.00114009	0.00372212	1.95378	0.00513054	0.0208366	#N/A	#N/A	#N/A	#N/A	#N/A	#N/A	#N/A	#N/A	#N/A	#N/A	#N/A	#N/A
chr4	160127663	160128106	peak103962	1.96068	1.3288e-07	6.73723e-07	#N/A	#N/A	#N/A	#N/A	#N/A	#N/A	#N/A	#N/A	#N/A	#N/A	#N/A	#N/A	#N/A	#N/A	#N/A
chr1	185468874	185469859	peak10397	2.68237	9.87173e-20	1.46869e-18	1.90594	4.08969e-05	0.000248287	#N/A	#N/A	#N/A	#N/A	#N/A	#N/A	#N/A	#N/A	#N/A	#N/A	#N/A	#N/A
chr4	160195632	160196453	peak103970	2.90262	1.8851e-28	5.20711e-27	2.02351	5.6591e-07	4.73127e-06	#N/A	#N/A	#N/A	#N/A	#N/A	#N/A	#N/A	#N/A	#N/A	#N/A	#N/A	#N/A
chr4	160202957	160203279	peak103971	2.41913	3.79821e-06	1.64669e-05	2.65044	1.4572e-05	9.58222e-05	#N/A	#N/A	#N/A	#N/A	#N/A	#N/A	#N/A	#N/A	#N/A	#N/A	#N/A	#N/A
chr4	160204761	160205673	peak103972	1.74547	0.000180158	0.000646667	#N/A	#N/A	#N/A	#N/A	#N/A	#N/A	#N/A	#N/A	#N/A	#N/A	#N/A	#N/A	#N/A	#N/A	#N/A
chr4	160217253	160217542	peak103973	2.57493	1.41667e-09	8.79497e-09	2.26585	4.66375e-05	0.00028029	#N/A	#N/A	#N/A	#N/A	#N/A	#N/A	#N/A	#N/A	#N/A	#N/A	#N/A	#N/A
chr4	160219409	160220172	peak103974	1.49606	0.00866145	0.0253222	#N/A	#N/A	#N/A	#N/A	#N/A	#N/A	#N/A	#N/A	#N/A	#N/A	#N/A	#N/A	#N/A	#N/A	#N/A
chr4	160229157	160230421	peak103975	2.77089	1.2974e-25	2.95402e-24	2.25842	6.56931e-10	8.65124e-09	#N/A	#N/A	#N/A	#N/A	#N/A	#N/A	#N/A	#N/A	#N/A	#N/A	#N/A	#N/A
chr4	160281557	160282096	peak103977	2.73322	2.82982e-44	2.16172e-42	3.15373	4.7202e-41	1.50462e-38	#N/A	#N/A	#N/A	#N/A	#N/A	#N/A	#N/A	#N/A	#N/A	#N/A	#N/A	#N/A
chr4	160311664	160312429	peak103979	1.90509	4.25992e-10	2.7787e-09	1.60933	0.000515535	0.00255443	#N/A	#N/A	#N/A	#N/A	#N/A	#N/A	#N/A	#N/A	#N/A	#N/A	#N/A	#N/A
chr4	160331182	160332050	peak103982	2.40008	6.57096e-15	6.66567e-14	2.34898	8.56558e-10	1.10911e-08	#N/A	#N/A	#N/A	#N/A	#N/A	#N/A	#N/A	#N/A	#N/A	#N/A	#N/A	#N/A
chr4	160338974	160339436	peak103983	2.23481	0.000194188	0.000694426	#N/A	#N/A	#N/A	#N/A	#N/A	#N/A	#N/A	#N/A	#N/A	#N/A	#N/A	#N/A	#N/A	#N/A	#N/A
chr4	160372178	160372509	peak103988	2.67446	1.28246e-07	6.5128e-07	2.32165	0.000499174	0.00247902	#N/A	#N/A	#N/A	#N/A	#N/A	#N/A	#N/A	#N/A	#N/A	#N/A	#N/A	#N/A
chr4	162857556	162858529	peak103996	3.77665	3.35422e-15	3.4921e-14	2.41924	0.000509603	0.00252775	#N/A	#N/A	#N/A	#N/A	#N/A	#N/A	#N/A	#N/A	#N/A	#N/A	#N/A	#N/A
chr1	185528991	185529318	peak10400	1.75648	0.000848867	0.00281532	#N/A	#N/A	#N/A	#N/A	#N/A	#N/A	#N/A	#N/A	#N/A	#N/A	#N/A	#N/A	#N/A	#N/A	#N/A
chr4	164078128	164078697	peak104000	2.65859	1.66618e-32	6.0021e-31	#N/A	#N/A	#N/A	#N/A	#N/A	#N/A	#N/A	#N/A	#N/A	#N/A	#N/A	#N/A	1.77681	4.99057e-06	0.00139497
chr4	164082623	164083409	peak104001	2.52372	6.08e-23	1.1491e-21	2.07358	1.11166e-08	1.21801e-07	#N/A	#N/A	#N/A	#N/A	#N/A	#N/A	#N/A	#N/A	#N/A	#N/A	#N/A	#N/A
chr4	164463406	164463878	peak104009	3.23614	6.2623e-43	4.46059e-41	2.98403	4.88219e-24	3.48765e-22	#N/A	#N/A	#N/A	#N/A	#N/A	#N/A	#N/A	#N/A	#N/A	#N/A	#N/A	#N/A
chr1	185534112	185534905	peak10401	3.21081	1.42586e-20	2.25889e-19	1.87207	0.00142345	0.00648604	#N/A	#N/A	#N/A	#N/A	#N/A	#N/A	#N/A	#N/A	#N/A	#N/A	#N/A	#N/A
chr4	164614412	164616011	peak104013	2.75251	1.95504e-16	2.26004e-15	2.47046	1.30998e-08	1.42044e-07	#N/A	#N/A	#N/A	#N/A	#N/A	#N/A	#N/A	#N/A	#N/A	#N/A	#N/A	#N/A
chr4	164623036	164623651	peak104014	2.42967	3.41047e-11	2.47039e-10	2.4892	2.04312e-08	2.15046e-07	#N/A	#N/A	#N/A	#N/A	#N/A	#N/A	#N/A	#N/A	#N/A	#N/A	#N/A	#N/A
chr4	166246820	166247318	peak104032	1.56619	0.00240269	0.00753982	2.17889	3.07549e-07	2.68279e-06	#N/A	#N/A	#N/A	#N/A	#N/A	#N/A	#N/A	#N/A	#N/A	#N/A	#N/A	#N/A
chr4	166382370	166383097	peak104040	1.65415	0.000230536	0.000817117	#N/A	#N/A	#N/A	#N/A	#N/A	#N/A	#N/A	#N/A	#N/A	#N/A	#N/A	#N/A	#N/A	#N/A	#N/A
chr4	166605230	166605736	peak104046	1.78224	0.00422028	0.0128501	#N/A	#N/A	#N/A	#N/A	#N/A	#N/A	#N/A	#N/A	#N/A	#N/A	#N/A	#N/A	#N/A	#N/A	#N/A
chr4	167198481	167199433	peak104051	3.58455	1.2724e-23	2.52406e-22	2.72198	9.80543e-09	1.08385e-07	#N/A	#N/A	#N/A	#N/A	#N/A	#N/A	#N/A	#N/A	#N/A	#N/A	#N/A	#N/A
chr4	167222249	167223163	peak104053	1.85386	4.89963e-05	0.000187731	#N/A	#N/A	#N/A	#N/A	#N/A	#N/A	#N/A	#N/A	#N/A	#N/A	#N/A	#N/A	#N/A	#N/A	#N/A
chr4	167239918	167240701	peak104054	1.9176	2.60323e-07	1.2805e-06	2.14188	1.97159e-07	1.77731e-06	#N/A	#N/A	#N/A	#N/A	#N/A	#N/A	#N/A	#N/A	#N/A	#N/A	#N/A	#N/A
chr4	167320207	167320558	peak104055	1.97025	6.58673e-05	0.000248502	1.75699	0.00905038	0.0349262	#N/A	#N/A	#N/A	#N/A	#N/A	#N/A	#N/A	#N/A	#N/A	#N/A	#N/A	#N/A
chr4	167356384	167357124	peak104058	4.10318	3.39887e-86	2.30105e-83	2.0882	3.0854e-10	4.24424e-09	#N/A	#N/A	#N/A	#N/A	#N/A	#N/A	#N/A	#N/A	#N/A	2.01498	1.23327e-07	5.75997e-05
chr4	167379854	167380362	peak104059	2.66107	4.20791e-08	2.24443e-07	2.04529	0.0033627	0.014198	#N/A	#N/A	#N/A	#N/A	#N/A	#N/A	#N/A	#N/A	#N/A	#N/A	#N/A	#N/A
chr4	167448636	167449068	peak104062	1.92052	6.94021e-05	0.000261204	#N/A	#N/A	#N/A	#N/A	#N/A	#N/A	#N/A	#N/A	#N/A	#N/A	#N/A	#N/A	#N/A	#N/A	#N/A
chr4	168634869	168635303	peak104069	2.62503	1.66163e-09	1.02433e-08	2.80751	6.32234e-08	6.17167e-07	#N/A	#N/A	#N/A	#N/A	#N/A	#N/A	#N/A	#N/A	#N/A	#N/A	#N/A	#N/A
chr1	185687804	185688655	peak10407	1.82474	4.05238e-08	2.16444e-07	#N/A	#N/A	#N/A	#N/A	#N/A	#N/A	#N/A	#N/A	#N/A	#N/A	#N/A	#N/A	#N/A	#N/A	#N/A
chr4	168636169	168636809	peak104070	2.97105	7.83478e-14	7.22018e-13	3.01877	5.17415e-10	6.91951e-09	#N/A	#N/A	#N/A	#N/A	#N/A	#N/A	#N/A	#N/A	#N/A	#N/A	#N/A	#N/A
chr4	168642395	168643118	peak104071	1.74537	0.00172945	0.00552598	1.89337	0.00232997	0.0101777	#N/A	#N/A	#N/A	#N/A	#N/A	#N/A	#N/A	#N/A	#N/A	#N/A	#N/A	#N/A
chr4	168806979	168807549	peak104075	2.7465	1.66188e-09	1.02444e-08	2.87118	1.64615e-07	1.50192e-06	#N/A	#N/A	#N/A	#N/A	#N/A	#N/A	#N/A	#N/A	#N/A	#N/A	#N/A	#N/A
chr4	168824306	168825037	peak104077	2.57717	7.20335e-22	1.26067e-20	3.04023	5.29251e-23	3.43193e-21	#N/A	#N/A	#N/A	#N/A	#N/A	#N/A	#N/A	#N/A	#N/A	#N/A	#N/A	#N/A
chr4	168940081	168940894	peak104080	3.05708	1.35735e-16	1.5899e-15	2.53524	2.90316e-07	2.54646e-06	#N/A	#N/A	#N/A	#N/A	#N/A	#N/A	#N/A	#N/A	#N/A	#N/A	#N/A	#N/A
chr4	168980422	168980808	peak104081	2.47314	4.89893e-10	3.17754e-09	2.05288	0.000222714	0.00118223	#N/A	#N/A	#N/A	#N/A	#N/A	#N/A	#N/A	#N/A	#N/A	#N/A	#N/A	#N/A
chr4	169016853	169017831	peak104083	2.96952	1.44577e-23	2.85683e-22	3.26087	1.3677e-20	6.90808e-19	#N/A	#N/A	#N/A	#N/A	#N/A	#N/A	#N/A	#N/A	#N/A	#N/A	#N/A	#N/A
chr4	169019307	169020012	peak104084	3.34394	2.2217e-16	2.55409e-15	3.56044	1.65396e-13	3.56043e-12	#N/A	#N/A	#N/A	#N/A	#N/A	#N/A	#N/A	#N/A	#N/A	#N/A	#N/A	#N/A
chr4	169031934	169032733	peak104085	1.52093	0.00775932	0.0228359	1.79173	0.00114135	0.0053003	#N/A	#N/A	#N/A	#N/A	#N/A	#N/A	#N/A	#N/A	#N/A	#N/A	#N/A	#N/A
chr4	169040174	169040663	peak104086	3.41198	9.75343e-12	7.43072e-11	3.19974	2.17045e-07	1.94482e-06	#N/A	#N/A	#N/A	#N/A	#N/A	#N/A	#N/A	#N/A	#N/A	#N/A	#N/A	#N/A
chr4	169045177	169046003	peak104088	2.34754	1.49488e-08	8.35353e-08	3.10158	6.75945e-13	1.33853e-11	#N/A	#N/A	#N/A	#N/A	#N/A	#N/A	#N/A	#N/A	#N/A	#N/A	#N/A	#N/A
chr4	169058911	169059844	peak104089	1.5802	0.00126169	0.00409655	2.37333	7.23449e-10	9.46641e-09	#N/A	#N/A	#N/A	#N/A	#N/A	#N/A	#N/A	#N/A	#N/A	#N/A	#N/A	#N/A
chr4	169060167	169060946	peak104090	1.6152	5.30036e-05	0.00020224	2.26625	3.57348e-11	5.63401e-10	#N/A	#N/A	#N/A	#N/A	#N/A	#N/A	#N/A	#N/A	#N/A	#N/A	#N/A	#N/A
chr4	169071839	169072225	peak104091	2.27348	4.46169e-06	1.92052e-05	2.01557	0.00218412	0.00958596	#N/A	#N/A	#N/A	#N/A	#N/A	#N/A	#N/A	#N/A	#N/A	#N/A	#N/A	#N/A
chr4	169083470	169084173	peak104093	2.19375	1.93899e-12	1.57721e-11	2.07355	2.07078e-07	1.86059e-06	#N/A	#N/A	#N/A	#N/A	#N/A	#N/A	#N/A	#N/A	#N/A	#N/A	#N/A	#N/A
chr4	169121879	169122207	peak104094	2.35363	5.93545e-06	2.52041e-05	2.37331	0.000165323	0.000898135	#N/A	#N/A	#N/A	#N/A	#N/A	#N/A	#N/A	#N/A	#N/A	#N/A	#N/A	#N/A
chr4	169139638	169140578	peak104095	3.39164	1.47303e-51	1.7504e-49	3.2665	1.61336e-31	2.4497e-29	#N/A	#N/A	#N/A	#N/A	#N/A	#N/A	#N/A	#N/A	#N/A	#N/A	#N/A	#N/A
chr4	169309812	169310381	peak104099	2.2864	6.9352e-13	5.86156e-12	2.81727	1.15425e-15	3.28105e-14	#N/A	#N/A	#N/A	#N/A	#N/A	#N/A	#N/A	#N/A	#N/A	#N/A	#N/A	#N/A
chr1	16121522	16122182	peak1041	1.95188	6.86301e-09	3.9715e-08	1.6065	0.00239637	0.0104439	#N/A	#N/A	#N/A	#N/A	#N/A	#N/A	#N/A	#N/A	#N/A	#N/A	#N/A	#N/A
chr4	169354515	169355906	peak104103	2.05683	3.44969e-09	2.05509e-08	#N/A	#N/A	#N/A	#N/A	#N/A	#N/A	#N/A	#N/A	#N/A	#N/A	#N/A	#N/A	#N/A	#N/A	#N/A
chr4	169361335	169362279	peak104104	2.03091	1.84763e-08	1.0226e-07	2.05975	2.59149e-06	1.94523e-05	#N/A	#N/A	#N/A	#N/A	#N/A	#N/A	#N/A	#N/A	#N/A	#N/A	#N/A	#N/A
chr4	169371162	169371902	peak104105	1.93458	0.00100718	0.00330876	#N/A	#N/A	#N/A	#N/A	#N/A	#N/A	#N/A	#N/A	#N/A	#N/A	#N/A	#N/A	#N/A	#N/A	#N/A
chr4	169372459	169373430	peak104106	1.6602	0.000905728	0.00299234	#N/A	#N/A	#N/A	#N/A	#N/A	#N/A	#N/A	#N/A	#N/A	#N/A	#N/A	#N/A	#N/A	#N/A	#N/A
chr4	169382793	169383286	peak104107	2.36902	3.3982e-07	1.65178e-06	1.96683	0.00232252	0.0101469	#N/A	#N/A	#N/A	#N/A	#N/A	#N/A	#N/A	#N/A	#N/A	#N/A	#N/A	#N/A
chr4	169405008	169405357	peak104109	3.27755	1.48349e-19	2.17876e-18	2.38054	3.21601e-06	2.37558e-05	#N/A	#N/A	#N/A	#N/A	#N/A	#N/A	#N/A	#N/A	#N/A	#N/A	#N/A	#N/A
chr4	169408007	169409051	peak104111	1.95609	1.43803e-09	8.9219e-09	2.26768	7.87973e-11	1.18217e-09	#N/A	#N/A	#N/A	#N/A	#N/A	#N/A	#N/A	#N/A	#N/A	#N/A	#N/A	#N/A
chr4	169448738	169450090	peak104116	2.45961	5.42496e-12	4.2403e-11	2.29581	5.01594e-07	4.22707e-06	#N/A	#N/A	#N/A	#N/A	#N/A	#N/A	#N/A	#N/A	#N/A	#N/A	#N/A	#N/A
chr4	169461020	169461687	peak104117	1.76646	3.55512e-05	0.000138503	2.17179	4.24632e-07	3.62172e-06	#N/A	#N/A	#N/A	#N/A	#N/A	#N/A	#N/A	#N/A	#N/A	#N/A	#N/A	#N/A
chr1	185758742	185759757	peak10412	1.34592	0.0153794	0.0434943	1.45175	0.0102397	0.0390954	#N/A	#N/A	#N/A	#N/A	#N/A	#N/A	#N/A	#N/A	#N/A	#N/A	#N/A	#N/A
chr4	169483186	169483640	peak104123	2.50379	4.95385e-17	6.00858e-16	2.42169	1.05281e-10	1.54839e-09	#N/A	#N/A	#N/A	#N/A	#N/A	#N/A	#N/A	#N/A	#N/A	#N/A	#N/A	#N/A
chr4	169495652	169496547	peak104126	2.30062	3.756e-12	2.97663e-11	2.90473	8.70268e-16	2.51548e-14	#N/A	#N/A	#N/A	#N/A	#N/A	#N/A	#N/A	#N/A	#N/A	#N/A	#N/A	#N/A
chr4	169532046	169532434	peak104133	2.77353	5.01496e-20	7.62641e-19	2.32304	6.41857e-09	7.30714e-08	#N/A	#N/A	#N/A	#N/A	#N/A	#N/A	#N/A	#N/A	#N/A	#N/A	#N/A	#N/A
chr4	169539710	169540774	peak104136	3.43346	4.79736e-37	2.32827e-35	#N/A	#N/A	#N/A	#N/A	#N/A	#N/A	#N/A	#N/A	#N/A	#N/A	#N/A	#N/A	1.8878	0.00013366	0.0214886
chr4	169555408	169556084	peak104139	1.71531	2.4859e-05	9.85355e-05	#N/A	#N/A	#N/A	#N/A	#N/A	#N/A	#N/A	#N/A	#N/A	#N/A	#N/A	#N/A	#N/A	#N/A	#N/A
chr4	169569786	169570459	peak104143	1.65598	0.00196072	0.0062202	#N/A	#N/A	#N/A	#N/A	#N/A	#N/A	#N/A	#N/A	#N/A	#N/A	#N/A	#N/A	#N/A	#N/A	#N/A
chr4	169587267	169588338	peak104146	2.29429	6.60675e-15	6.69967e-14	2.44094	2.98566e-12	5.45487e-11	#N/A	#N/A	#N/A	#N/A	#N/A	#N/A	#N/A	#N/A	#N/A	#N/A	#N/A	#N/A
chr4	169628342	169628860	peak104151	1.88442	0.000384081	0.00132641	1.90893	0.00257396	0.0111468	#N/A	#N/A	#N/A	#N/A	#N/A	#N/A	#N/A	#N/A	#N/A	#N/A	#N/A	#N/A
chr4	169645989	169646669	peak104155	2.46428	2.37307e-11	1.7442e-10	1.73135	0.00523228	0.0212042	#N/A	#N/A	#N/A	#N/A	#N/A	#N/A	#N/A	#N/A	#N/A	#N/A	#N/A	#N/A
chr4	169690610	169691033	peak104162	2.20526	7.69791e-12	5.91848e-11	2.39536	1.39626e-10	2.01633e-09	#N/A	#N/A	#N/A	#N/A	#N/A	#N/A	#N/A	#N/A	#N/A	#N/A	#N/A	#N/A
chr4	169717402	169718783	peak104165	1.58292	7.93996e-05	0.000296765	#N/A	#N/A	#N/A	#N/A	#N/A	#N/A	#N/A	#N/A	#N/A	#N/A	#N/A	#N/A	#N/A	#N/A	#N/A
chr4	169747024	169747686	peak104171	1.62136	0.000340749	0.00118383	1.85029	7.93999e-05	0.000458126	#N/A	#N/A	#N/A	#N/A	#N/A	#N/A	#N/A	#N/A	#N/A	#N/A	#N/A	#N/A
chr4	169777361	169778021	peak104177	2.20447	2.72711e-09	1.6426e-08	#N/A	#N/A	#N/A	#N/A	#N/A	#N/A	#N/A	#N/A	#N/A	#N/A	#N/A	#N/A	#N/A	#N/A	#N/A
chr4	169789235	169789978	peak104179	2.0684	1.52657e-12	1.25384e-11	#N/A	#N/A	#N/A	#N/A	#N/A	#N/A	#N/A	#N/A	#N/A	#N/A	#N/A	#N/A	#N/A	#N/A	#N/A
chr1	185819532	185819882	peak10418	1.98034	5.80853e-07	2.75648e-06	2.60683	7.10183e-11	1.07358e-09	#N/A	#N/A	#N/A	#N/A	#N/A	#N/A	#N/A	#N/A	#N/A	#N/A	#N/A	#N/A
chr4	169807490	169808232	peak104183	2.54899	6.40323e-11	4.51435e-10	2.41639	8.40049e-07	6.82861e-06	#N/A	#N/A	#N/A	#N/A	#N/A	#N/A	#N/A	#N/A	#N/A	#N/A	#N/A	#N/A
chr4	169808976	169809345	peak104184	2.30795	1.18062e-06	5.42257e-06	2.0133	0.00172363	0.00771943	#N/A	#N/A	#N/A	#N/A	#N/A	#N/A	#N/A	#N/A	#N/A	#N/A	#N/A	#N/A
chr4	169899124	169899914	peak104189	3.5986	1.81236e-29	5.35498e-28	2.65647	4.28595e-10	5.78888e-09	#N/A	#N/A	#N/A	#N/A	#N/A	#N/A	#N/A	#N/A	#N/A	#N/A	#N/A	#N/A
chr1	185822850	185823247	peak10419	1.72914	0.000264831	0.000932232	#N/A	#N/A	#N/A	#N/A	#N/A	#N/A	#N/A	#N/A	#N/A	#N/A	#N/A	#N/A	#N/A	#N/A	#N/A
chr4	169902669	169903010	peak104190	3.26359	5.48675e-17	6.62933e-16	3.10125	1.15543e-10	1.68888e-09	#N/A	#N/A	#N/A	#N/A	#N/A	#N/A	#N/A	#N/A	#N/A	#N/A	#N/A	#N/A
chr1	185830790	185831156	peak10420	3.13477	2.86996e-14	2.75348e-13	4.01977	5.65724e-18	2.12885e-16	#N/A	#N/A	#N/A	#N/A	#N/A	#N/A	#N/A	#N/A	#N/A	#N/A	#N/A	#N/A
chr4	169990976	169992218	peak104200	2.08199	6.33138e-11	4.46604e-10	#N/A	#N/A	#N/A	#N/A	#N/A	#N/A	#N/A	#N/A	#N/A	#N/A	#N/A	#N/A	#N/A	#N/A	#N/A
chr4	170019598	170020373	peak104202	2.2446	1.50744e-11	1.12888e-10	1.90248	4.97551e-05	0.000297428	#N/A	#N/A	#N/A	#N/A	#N/A	#N/A	#N/A	#N/A	#N/A	#N/A	#N/A	#N/A
chr4	170038713	170039371	peak104207	2.03292	2.77067e-07	1.3592e-06	2.25021	3.89946e-07	3.34307e-06	#N/A	#N/A	#N/A	#N/A	#N/A	#N/A	#N/A	#N/A	#N/A	#N/A	#N/A	#N/A
chr4	170072562	170073468	peak104208	1.55652	0.012641	0.0361448	#N/A	#N/A	#N/A	#N/A	#N/A	#N/A	#N/A	#N/A	#N/A	#N/A	#N/A	#N/A	#N/A	#N/A	#N/A
chr4	170074685	170075344	peak104209	2.35323	3.23892e-05	0.000126783	#N/A	#N/A	#N/A	#N/A	#N/A	#N/A	#N/A	#N/A	#N/A	#N/A	#N/A	#N/A	#N/A	#N/A	#N/A
chr1	185833499	185834672	peak10421	1.56437	1.40783e-05	5.73399e-05	1.96655	1.83806e-09	2.26571e-08	#N/A	#N/A	#N/A	#N/A	#N/A	#N/A	#N/A	#N/A	#N/A	#N/A	#N/A	#N/A
chr4	170085741	170086675	peak104212	1.67142	0.00311859	0.00965397	#N/A	#N/A	#N/A	#N/A	#N/A	#N/A	#N/A	#N/A	#N/A	#N/A	#N/A	#N/A	#N/A	#N/A	#N/A
chr4	170129513	170129990	peak104216	1.96508	3.64661e-05	0.000141842	2.00944	0.000425218	0.00213902	#N/A	#N/A	#N/A	#N/A	#N/A	#N/A	#N/A	#N/A	#N/A	#N/A	#N/A	#N/A
chr4	170146506	170147319	peak104218	1.33195	0.0124744	0.0357079	#N/A	#N/A	#N/A	#N/A	#N/A	#N/A	#N/A	#N/A	#N/A	#N/A	#N/A	#N/A	#N/A	#N/A	#N/A
chr4	170170510	170171411	peak104222	2.11475	6.97758e-11	4.90453e-10	1.77728	0.000193543	0.00103848	#N/A	#N/A	#N/A	#N/A	#N/A	#N/A	#N/A	#N/A	#N/A	#N/A	#N/A	#N/A
chr4	170174904	170175522	peak104223	3.19288	5.52775e-20	8.38721e-19	2.1261	8.91062e-05	0.000508976	#N/A	#N/A	#N/A	#N/A	#N/A	#N/A	#N/A	#N/A	#N/A	#N/A	#N/A	#N/A
chr4	170177277	170177667	peak104225	2.32283	4.81122e-12	3.77799e-11	2.41063	2.39074e-09	2.8988e-08	#N/A	#N/A	#N/A	#N/A	#N/A	#N/A	#N/A	#N/A	#N/A	#N/A	#N/A	#N/A
chr4	170193319	170193876	peak104228	1.83028	9.24885e-05	0.000343036	#N/A	#N/A	#N/A	#N/A	#N/A	#N/A	#N/A	#N/A	#N/A	#N/A	#N/A	#N/A	#N/A	#N/A	#N/A
chr4	170203623	170204734	peak104229	2.28983	1.21548e-15	1.31325e-14	2.08093	4.16195e-08	4.17148e-07	#N/A	#N/A	#N/A	#N/A	#N/A	#N/A	#N/A	#N/A	#N/A	#N/A	#N/A	#N/A
chr1	185885917	185886357	peak10423	3.76832	7.31745e-29	2.07605e-27	4.08196	7.85413e-22	4.52093e-20	#N/A	#N/A	#N/A	#N/A	#N/A	#N/A	#N/A	#N/A	#N/A	#N/A	#N/A	#N/A
chr4	170205801	170206358	peak104230	2.3963	2.67978e-11	1.95841e-10	#N/A	#N/A	#N/A	#N/A	#N/A	#N/A	#N/A	#N/A	#N/A	#N/A	#N/A	#N/A	#N/A	#N/A	#N/A
chr4	170256352	170256981	peak104233	2.94938	4.15123e-23	7.9433e-22	2.31398	2.85859e-08	2.93939e-07	#N/A	#N/A	#N/A	#N/A	#N/A	#N/A	#N/A	#N/A	#N/A	#N/A	#N/A	#N/A
chr4	170258537	170259745	peak104234	2.18886	9.11241e-09	5.21006e-08	#N/A	#N/A	#N/A	#N/A	#N/A	#N/A	#N/A	#N/A	#N/A	#N/A	#N/A	#N/A	#N/A	#N/A	#N/A
chr4	170319009	170319862	peak104239	1.55347	0.01282	0.0366175	#N/A	#N/A	#N/A	#N/A	#N/A	#N/A	#N/A	#N/A	#N/A	#N/A	#N/A	#N/A	#N/A	#N/A	#N/A
chr4	170406204	170406654	peak104243	1.5004	0.0120387	0.0345303	2.09256	1.81941e-05	0.000117638	#N/A	#N/A	#N/A	#N/A	#N/A	#N/A	#N/A	#N/A	#N/A	#N/A	#N/A	#N/A
chr4	170585072	170585403	peak104256	3.33699	1.06221e-24	2.27201e-23	2.32857	2.79615e-07	2.45904e-06	#N/A	#N/A	#N/A	#N/A	#N/A	#N/A	#N/A	#N/A	#N/A	#N/A	#N/A	#N/A
chr4	170637857	170638144	peak104259	2.32467	0.000112676	0.000413753	#N/A	#N/A	#N/A	#N/A	#N/A	#N/A	#N/A	#N/A	#N/A	#N/A	#N/A	#N/A	#N/A	#N/A	#N/A
chr4	170716564	170717133	peak104267	2.64942	1.25418e-21	2.15659e-20	2.44285	3.87564e-12	6.9815e-11	#N/A	#N/A	#N/A	#N/A	#N/A	#N/A	#N/A	#N/A	#N/A	#N/A	#N/A	#N/A
chr4	170736716	170737209	peak104269	1.57681	0.0177901	0.0498772	#N/A	#N/A	#N/A	#N/A	#N/A	#N/A	#N/A	#N/A	#N/A	#N/A	#N/A	#N/A	#N/A	#N/A	#N/A
chr4	170877383	170878050	peak104271	2.05345	3.50585e-06	1.52554e-05	2.07207	0.000105422	0.000593718	#N/A	#N/A	#N/A	#N/A	#N/A	#N/A	#N/A	#N/A	#N/A	#N/A	#N/A	#N/A
chr4	170889923	170891020	peak104272	1.92977	8.41565e-09	4.83096e-08	1.72304	0.000237422	0.00125386	#N/A	#N/A	#N/A	#N/A	#N/A	#N/A	#N/A	#N/A	#N/A	#N/A	#N/A	#N/A
chr4	170909124	170910443	peak104274	1.99878	6.46274e-12	5.01112e-11	2.15124	2.10132e-10	2.96461e-09	#N/A	#N/A	#N/A	#N/A	#N/A	#N/A	#N/A	#N/A	#N/A	#N/A	#N/A	#N/A
chr4	170925873	170926364	peak104276	1.67937	0.00116605	0.00380251	2.04465	6.13629e-05	0.000361229	#N/A	#N/A	#N/A	#N/A	#N/A	#N/A	#N/A	#N/A	#N/A	#N/A	#N/A	#N/A
chr4	170929576	170930094	peak104277	1.77957	0.00013	0.000474241	#N/A	#N/A	#N/A	#N/A	#N/A	#N/A	#N/A	#N/A	#N/A	#N/A	#N/A	#N/A	#N/A	#N/A	#N/A
chr4	170935412	170936243	peak104279	2.16563	8.64506e-09	4.95398e-08	2.12828	5.09496e-06	3.63678e-05	#N/A	#N/A	#N/A	#N/A	#N/A	#N/A	#N/A	#N/A	#N/A	#N/A	#N/A	#N/A
chr4	171060808	171061362	peak104285	1.82262	0.00101154	0.0033223	#N/A	#N/A	#N/A	#N/A	#N/A	#N/A	#N/A	#N/A	#N/A	#N/A	#N/A	#N/A	#N/A	#N/A	#N/A
chr4	171307702	171308519	peak104288	3.26924	4.06766e-45	3.29673e-43	3.02368	4.47626e-25	3.56716e-23	#N/A	#N/A	#N/A	#N/A	#N/A	#N/A	#N/A	#N/A	#N/A	#N/A	#N/A	#N/A
chr4	171309449	171309859	peak104289	2.96378	4.86398e-20	7.40596e-19	2.85512	7.9428e-13	1.5603e-11	#N/A	#N/A	#N/A	#N/A	#N/A	#N/A	#N/A	#N/A	#N/A	#N/A	#N/A	#N/A
chr4	171311966	171312985	peak104290	3.24105	7.67697e-32	2.6491e-30	3.21031	4.49828e-21	2.39325e-19	#N/A	#N/A	#N/A	#N/A	#N/A	#N/A	#N/A	#N/A	#N/A	#N/A	#N/A	#N/A
chr4	171531569	171531940	peak104292	1.81146	0.00553463	0.0165923	2.53999	2.35656e-05	0.00014949	#N/A	#N/A	#N/A	#N/A	#N/A	#N/A	#N/A	#N/A	#N/A	#N/A	#N/A	#N/A
chr4	171572810	171573329	peak104293	3.4504	2.66892e-24	5.56038e-23	3.14736	1.34779e-13	2.93993e-12	#N/A	#N/A	#N/A	#N/A	#N/A	#N/A	#N/A	#N/A	#N/A	#N/A	#N/A	#N/A
chr4	173055722	173056226	peak104298	2.88966	7.57906e-12	5.83257e-11	2.49642	5.46878e-06	3.88375e-05	#N/A	#N/A	#N/A	#N/A	#N/A	#N/A	#N/A	#N/A	#N/A	#N/A	#N/A	#N/A
chr4	173063301	173064076	peak104299	2.14459	3.72788e-09	2.21332e-08	1.60657	0.00987977	0.0378213	#N/A	#N/A	#N/A	#N/A	#N/A	#N/A	#N/A	#N/A	#N/A	#N/A	#N/A	#N/A
chr4	173646411	173647736	peak104301	1.65868	0.000301656	0.0010545	#N/A	#N/A	#N/A	#N/A	#N/A	#N/A	#N/A	#N/A	#N/A	#N/A	#N/A	#N/A	#N/A	#N/A	#N/A
chr4	173679541	173680472	peak104302	2.52894	6.99701e-27	1.74172e-25	2.45028	1.15908e-16	3.70672e-15	#N/A	#N/A	#N/A	#N/A	#N/A	#N/A	#N/A	#N/A	#N/A	#N/A	#N/A	#N/A
chr1	185940802	185941624	peak10431	3.59163	2.40196e-32	8.57104e-31	2.15777	8.47932e-06	5.82687e-05	#N/A	#N/A	#N/A	#N/A	#N/A	#N/A	#N/A	#N/A	#N/A	#N/A	#N/A	#N/A
chr4	174042127	174042873	peak104312	1.81293	1.4277e-05	5.8114e-05	#N/A	#N/A	#N/A	#N/A	#N/A	#N/A	#N/A	#N/A	#N/A	#N/A	#N/A	#N/A	#N/A	#N/A	#N/A
chr4	174102954	174104145	peak104316	2.11881	8.24689e-11	5.75504e-10	#N/A	#N/A	#N/A	#N/A	#N/A	#N/A	#N/A	#N/A	#N/A	#N/A	#N/A	#N/A	#N/A	#N/A	#N/A
chr4	174132840	174133364	peak104317	2.97306	4.05124e-34	1.62918e-32	2.47273	2.63326e-14	6.27337e-13	#N/A	#N/A	#N/A	#N/A	#N/A	#N/A	#N/A	#N/A	#N/A	#N/A	#N/A	#N/A
chr4	174138820	174140492	peak104318	2.09464	1.64274e-09	1.01315e-08	1.81108	0.000259825	0.00136204	#N/A	#N/A	#N/A	#N/A	#N/A	#N/A	#N/A	#N/A	#N/A	#N/A	#N/A	#N/A
chr4	174164095	174164962	peak104320	1.66428	0.000316451	0.00110344	1.97717	1.83698e-05	0.000118665	#N/A	#N/A	#N/A	#N/A	#N/A	#N/A	#N/A	#N/A	#N/A	#N/A	#N/A	#N/A
chr4	174266767	174267812	peak104330	3.50878	1.56676e-42	1.08357e-40	#N/A	#N/A	#N/A	#N/A	#N/A	#N/A	#N/A	#N/A	#N/A	#N/A	#N/A	#N/A	2.09697	8.62985e-07	0.000311636
chr4	174330177	174330992	peak104334	2.9569	1.42004e-32	5.15065e-31	2.2094	3.86264e-10	5.25028e-09	#N/A	#N/A	#N/A	#N/A	#N/A	#N/A	#N/A	#N/A	#N/A	#N/A	#N/A	#N/A
chr4	174365013	174365751	peak104341	2.98139	6.16084e-25	1.33853e-23	3.09747	8.58426e-19	3.57082e-17	#N/A	#N/A	#N/A	#N/A	#N/A	#N/A	#N/A	#N/A	#N/A	#N/A	#N/A	#N/A
chr1	185964936	185965887	peak10435	1.9408	2.48041e-06	1.09784e-05	2.06409	1.53485e-05	0.000100539	#N/A	#N/A	#N/A	#N/A	#N/A	#N/A	#N/A	#N/A	#N/A	#N/A	#N/A	#N/A
chr4	174434793	174435159	peak104353	2.27058	5.30884e-09	3.10524e-08	2.17941	8.67521e-06	5.95262e-05	#N/A	#N/A	#N/A	#N/A	#N/A	#N/A	#N/A	#N/A	#N/A	#N/A	#N/A	#N/A
chr4	174715198	174716230	peak104359	2.5303	1.46783e-15	1.57356e-14	2.467	5.23981e-10	6.99781e-09	#N/A	#N/A	#N/A	#N/A	#N/A	#N/A	#N/A	#N/A	#N/A	#N/A	#N/A	#N/A
chr1	185983471	185984504	peak10438	2.34373	6.16444e-11	4.35286e-10	2.3523	7.57528e-08	7.30012e-07	#N/A	#N/A	#N/A	#N/A	#N/A	#N/A	#N/A	#N/A	#N/A	#N/A	#N/A	#N/A
chr4	175114669	175114956	peak104380	1.55403	0.0165458	0.0465788	2.14935	9.668e-05	0.000548354	#N/A	#N/A	#N/A	#N/A	#N/A	#N/A	#N/A	#N/A	#N/A	#N/A	#N/A	#N/A
chr4	175119892	175120526	peak104381	1.86227	8.15803e-07	3.81232e-06	1.81132	0.000150642	0.000824689	#N/A	#N/A	#N/A	#N/A	#N/A	#N/A	#N/A	#N/A	#N/A	#N/A	#N/A	#N/A
chr4	175132140	175132611	peak104383	2.90581	1.85309e-12	1.51092e-11	2.84628	1.63128e-08	1.74069e-07	#N/A	#N/A	#N/A	#N/A	#N/A	#N/A	#N/A	#N/A	#N/A	#N/A	#N/A	#N/A
chr4	175165602	175165952	peak104386	3.2836	1.94746e-21	3.29989e-20	3.03473	1.09699e-12	2.1147e-11	#N/A	#N/A	#N/A	#N/A	#N/A	#N/A	#N/A	#N/A	#N/A	#N/A	#N/A	#N/A
chr1	186019470	186019943	peak10439	2.86408	6.30023e-29	1.79435e-27	2.5743	5.4575e-15	1.42031e-13	#N/A	#N/A	#N/A	#N/A	#N/A	#N/A	#N/A	#N/A	#N/A	#N/A	#N/A	#N/A
chr4	175279914	175280709	peak104394	3.2068	5.24605e-23	9.95691e-22	2.97505	4.52464e-13	9.17908e-12	#N/A	#N/A	#N/A	#N/A	#N/A	#N/A	#N/A	#N/A	#N/A	#N/A	#N/A	#N/A
chr4	175315947	175316709	peak104395	2.27313	1.508e-10	1.02615e-09	#N/A	#N/A	#N/A	#N/A	#N/A	#N/A	#N/A	#N/A	#N/A	#N/A	#N/A	#N/A	#N/A	#N/A	#N/A
chr4	175381520	175382241	peak104399	1.94146	0.000361551	0.00125217	2.11253	0.000586124	0.00287409	#N/A	#N/A	#N/A	#N/A	#N/A	#N/A	#N/A	#N/A	#N/A	#N/A	#N/A	#N/A
chr1	186024980	186025387	peak10440	1.96213	0.00225241	0.00709373	2.30689	0.000768201	0.00368369	#N/A	#N/A	#N/A	#N/A	#N/A	#N/A	#N/A	#N/A	#N/A	#N/A	#N/A	#N/A
chr4	175544678	175545157	peak104407	2.77527	1.44097e-14	1.41807e-13	1.9423	0.000281586	0.00146632	#N/A	#N/A	#N/A	#N/A	#N/A	#N/A	#N/A	#N/A	#N/A	#N/A	#N/A	#N/A
chr4	175584076	175585163	peak104409	2.32331	2.71048e-10	1.8017e-09	1.73193	0.00351236	0.0147678	#N/A	#N/A	#N/A	#N/A	#N/A	#N/A	#N/A	#N/A	#N/A	#N/A	#N/A	#N/A
chr4	175602646	175603572	peak104412	1.74647	2.76939e-05	0.000109209	2.481	2.455e-11	3.96244e-10	#N/A	#N/A	#N/A	#N/A	#N/A	#N/A	#N/A	#N/A	#N/A	#N/A	#N/A	#N/A
chr4	175624053	175624547	peak104414	1.71781	0.00629067	0.0187284	#N/A	#N/A	#N/A	#N/A	#N/A	#N/A	#N/A	#N/A	#N/A	#N/A	#N/A	#N/A	#N/A	#N/A	#N/A
chr4	175956670	175957662	peak104419	2.64126	5.63528e-10	3.63344e-09	1.81021	0.00900475	0.0347688	#N/A	#N/A	#N/A	#N/A	#N/A	#N/A	#N/A	#N/A	#N/A	#N/A	#N/A	#N/A
chr4	176211426	176211928	peak104421	1.76473	0.00797199	0.0234226	#N/A	#N/A	#N/A	#N/A	#N/A	#N/A	#N/A	#N/A	#N/A	#N/A	#N/A	#N/A	#N/A	#N/A	#N/A
chr4	176229402	176230079	peak104423	2.82485	7.35267e-25	1.58672e-23	2.74055	8.22617e-16	2.38008e-14	#N/A	#N/A	#N/A	#N/A	#N/A	#N/A	#N/A	#N/A	#N/A	#N/A	#N/A	#N/A
chr4	176289999	176290675	peak104427	3.12452	2.23083e-31	7.46581e-30	3.12765	1.59164e-21	8.90128e-20	#N/A	#N/A	#N/A	#N/A	#N/A	#N/A	#N/A	#N/A	#N/A	#N/A	#N/A	#N/A
chr4	176333240	176335116	peak104429	2.17306	1.02331e-08	5.81836e-08	#N/A	#N/A	#N/A	#N/A	#N/A	#N/A	#N/A	#N/A	#N/A	#N/A	#N/A	#N/A	#N/A	#N/A	#N/A
chr4	176342736	176343016	peak104431	2.34803	2.93572e-09	1.76264e-08	2.48487	1.08428e-07	1.01856e-06	#N/A	#N/A	#N/A	#N/A	#N/A	#N/A	#N/A	#N/A	#N/A	#N/A	#N/A	#N/A
chr4	176343529	176343806	peak104432	2.72982	4.1783e-16	4.69124e-15	1.95447	0.000105488	0.00059404	#N/A	#N/A	#N/A	#N/A	#N/A	#N/A	#N/A	#N/A	#N/A	#N/A	#N/A	#N/A
chr4	176390659	176391820	peak104433	3.27967	1.89659e-31	6.3919e-30	#N/A	#N/A	#N/A	#N/A	#N/A	#N/A	#N/A	#N/A	#N/A	#N/A	#N/A	#N/A	#N/A	#N/A	#N/A
chr4	176452408	176453123	peak104435	1.68445	0.00162491	0.00520828	2.05703	8.63739e-05	0.000494594	#N/A	#N/A	#N/A	#N/A	#N/A	#N/A	#N/A	#N/A	#N/A	#N/A	#N/A	#N/A
chr1	186063124	186063785	peak10444	1.65517	0.000309179	0.00107948	#N/A	#N/A	#N/A	#N/A	#N/A	#N/A	#N/A	#N/A	#N/A	#N/A	#N/A	#N/A	#N/A	#N/A	#N/A
chr4	177115075	177115630	peak104443	3.23786	7.45359e-32	2.57383e-30	3.21494	4.30199e-21	2.29461e-19	#N/A	#N/A	#N/A	#N/A	#N/A	#N/A	#N/A	#N/A	#N/A	#N/A	#N/A	#N/A
chr4	177191723	177192348	peak104448	1.44124	0.00574526	0.0171902	#N/A	#N/A	#N/A	#N/A	#N/A	#N/A	#N/A	#N/A	#N/A	#N/A	#N/A	#N/A	#N/A	#N/A	#N/A
chr1	186071312	186072350	peak10445	1.95062	3.73896e-07	1.80984e-06	#N/A	#N/A	#N/A	#N/A	#N/A	#N/A	#N/A	#N/A	#N/A	#N/A	#N/A	#N/A	#N/A	#N/A	#N/A
chr4	177195613	177196011	peak104450	2.42369	5.30145e-08	2.79747e-07	#N/A	#N/A	#N/A	#N/A	#N/A	#N/A	#N/A	#N/A	#N/A	#N/A	#N/A	#N/A	#N/A	#N/A	#N/A
chr4	177223321	177223946	peak104452	1.57147	0.000736731	0.002462	#N/A	#N/A	#N/A	#N/A	#N/A	#N/A	#N/A	#N/A	#N/A	#N/A	#N/A	#N/A	#N/A	#N/A	#N/A
chr4	177230952	177231274	peak104453	2.52276	4.54884e-08	2.4178e-07	1.96073	0.00309966	0.0131831	#N/A	#N/A	#N/A	#N/A	#N/A	#N/A	#N/A	#N/A	#N/A	#N/A	#N/A	#N/A
chr4	177256389	177257039	peak104455	2.87263	2.30189e-16	2.64401e-15	2.4493	1.38033e-07	1.27587e-06	#N/A	#N/A	#N/A	#N/A	#N/A	#N/A	#N/A	#N/A	#N/A	#N/A	#N/A	#N/A
chr4	177321759	177322784	peak104461	2.28386	3.91037e-07	1.88879e-06	2.65623	8.82817e-08	8.41736e-07	#N/A	#N/A	#N/A	#N/A	#N/A	#N/A	#N/A	#N/A	#N/A	#N/A	#N/A	#N/A
chr4	177327646	177328733	peak104462	3.55032	6.02276e-29	1.71864e-27	3.29484	1.4787e-16	4.67317e-15	#N/A	#N/A	#N/A	#N/A	#N/A	#N/A	#N/A	#N/A	#N/A	#N/A	#N/A	#N/A
chr4	177330817	177331110	peak104463	3.12459	6.59578e-11	4.64455e-10	3.08279	1.04882e-07	9.87262e-07	#N/A	#N/A	#N/A	#N/A	#N/A	#N/A	#N/A	#N/A	#N/A	#N/A	#N/A	#N/A
chr4	177343143	177343842	peak104464	2.52114	3.49797e-07	1.69804e-06	2.2678	0.000331133	0.00170187	#N/A	#N/A	#N/A	#N/A	#N/A	#N/A	#N/A	#N/A	#N/A	#N/A	#N/A	#N/A
chr4	177357040	177358251	peak104465	3.20675	4.13885e-33	1.55391e-31	2.14115	2.4185e-07	2.14777e-06	#N/A	#N/A	#N/A	#N/A	#N/A	#N/A	#N/A	#N/A	#N/A	#N/A	#N/A	#N/A
chr4	177365874	177366275	peak104468	2.74033	1.06067e-13	9.65294e-13	2.89028	8.42248e-11	1.25802e-09	#N/A	#N/A	#N/A	#N/A	#N/A	#N/A	#N/A	#N/A	#N/A	#N/A	#N/A	#N/A
chr4	177455772	177456094	peak104474	2.22604	3.35594e-11	2.43232e-10	1.57782	0.00757016	0.0296835	#N/A	#N/A	#N/A	#N/A	#N/A	#N/A	#N/A	#N/A	#N/A	#N/A	#N/A	#N/A
chr4	177469666	177471047	peak104478	1.50208	0.00120677	0.00392853	#N/A	#N/A	#N/A	#N/A	#N/A	#N/A	#N/A	#N/A	#N/A	#N/A	#N/A	#N/A	#N/A	#N/A	#N/A
chr1	186121452	186122334	peak10448	2.0793	3.09911e-09	1.85568e-08	#N/A	#N/A	#N/A	#N/A	#N/A	#N/A	#N/A	#N/A	#N/A	#N/A	#N/A	#N/A	#N/A	#N/A	#N/A
chr4	177562285	177563011	peak104489	2.78903	2.63852e-22	4.76344e-21	3.09664	3.02868e-19	1.32364e-17	#N/A	#N/A	#N/A	#N/A	#N/A	#N/A	#N/A	#N/A	#N/A	#N/A	#N/A	#N/A
chr1	186134394	186134952	peak10450	1.89978	0.00399555	0.0122011	2.24754	0.00109542	0.00510303	#N/A	#N/A	#N/A	#N/A	#N/A	#N/A	#N/A	#N/A	#N/A	#N/A	#N/A	#N/A
chr4	177722018	177722713	peak104505	1.99092	6.41753e-05	0.000242503	1.92907	0.00213476	0.00938386	#N/A	#N/A	#N/A	#N/A	#N/A	#N/A	#N/A	#N/A	#N/A	#N/A	#N/A	#N/A
chr4	177735847	177736454	peak104508	3.17233	5.61858e-31	1.8362e-29	2.92751	4.12863e-17	1.39467e-15	#N/A	#N/A	#N/A	#N/A	#N/A	#N/A	#N/A	#N/A	#N/A	#N/A	#N/A	#N/A
chr4	177759870	177761699	peak104511	2.1854	1.89207e-13	1.68443e-12	1.81391	3.34326e-05	0.000206237	#N/A	#N/A	#N/A	#N/A	#N/A	#N/A	#N/A	#N/A	#N/A	#N/A	#N/A	#N/A
chr4	177762806	177763437	peak104512	3.33214	1.36771e-15	1.46943e-14	2.53283	1.09448e-05	7.36877e-05	#N/A	#N/A	#N/A	#N/A	#N/A	#N/A	#N/A	#N/A	#N/A	#N/A	#N/A	#N/A
chr4	177804102	177805706	peak104514	3.00134	8.70608e-17	1.03588e-15	2.69224	5.91159e-09	6.76861e-08	#N/A	#N/A	#N/A	#N/A	#N/A	#N/A	#N/A	#N/A	#N/A	#N/A	#N/A	#N/A
chr4	177823231	177824801	peak104516	1.84468	2.32969e-11	1.71359e-10	#N/A	#N/A	#N/A	#N/A	#N/A	#N/A	#N/A	#N/A	#N/A	#N/A	#N/A	#N/A	#N/A	#N/A	#N/A
chr4	177841768	177842231	peak104517	2.31602	5.46318e-09	3.19046e-08	2.72428	9.94144e-10	1.27363e-08	#N/A	#N/A	#N/A	#N/A	#N/A	#N/A	#N/A	#N/A	#N/A	#N/A	#N/A	#N/A
chr4	177860503	177861092	peak104519	2.9072	7.61974e-13	6.41588e-12	2.55563	1.38459e-06	1.08597e-05	#N/A	#N/A	#N/A	#N/A	#N/A	#N/A	#N/A	#N/A	#N/A	#N/A	#N/A	#N/A
chr4	177926918	177927373	peak104523	2.88981	4.28171e-13	3.69222e-12	2.91144	1.46728e-09	1.83549e-08	#N/A	#N/A	#N/A	#N/A	#N/A	#N/A	#N/A	#N/A	#N/A	#N/A	#N/A	#N/A
chr4	177937434	177938987	peak104525	1.56535	0.00333147	0.010274	#N/A	#N/A	#N/A	#N/A	#N/A	#N/A	#N/A	#N/A	#N/A	#N/A	#N/A	#N/A	#N/A	#N/A	#N/A
chr4	178048733	178049877	peak104535	3.45264	1.31403e-16	1.541e-15	2.4604	1.71124e-05	0.000111141	#N/A	#N/A	#N/A	#N/A	#N/A	#N/A	#N/A	#N/A	#N/A	#N/A	#N/A	#N/A
chr1	186156841	186158198	peak10454	1.71517	0.00015388	0.000556773	1.92698	5.88813e-05	0.000347633	#N/A	#N/A	#N/A	#N/A	#N/A	#N/A	#N/A	#N/A	#N/A	#N/A	#N/A	#N/A
chr4	178112372	178112740	peak104540	1.55982	0.0158345	0.044701	#N/A	#N/A	#N/A	#N/A	#N/A	#N/A	#N/A	#N/A	#N/A	#N/A	#N/A	#N/A	#N/A	#N/A	#N/A
chr4	178135867	178137062	peak104541	3.36953	5.64795e-26	1.3227e-24	2.96423	3.27555e-13	6.77545e-12	#N/A	#N/A	#N/A	#N/A	#N/A	#N/A	#N/A	#N/A	#N/A	#N/A	#N/A	#N/A
chr4	178153364	178153983	peak104544	2.82186	1.42449e-22	2.62205e-21	2.32902	1.30791e-09	1.64688e-08	#N/A	#N/A	#N/A	#N/A	#N/A	#N/A	#N/A	#N/A	#N/A	#N/A	#N/A	#N/A
chr1	186164197	186165239	peak10455	2.55693	1.8001e-16	2.08713e-15	2.34487	5.33486e-09	6.14593e-08	#N/A	#N/A	#N/A	#N/A	#N/A	#N/A	#N/A	#N/A	#N/A	#N/A	#N/A	#N/A
chr4	178204234	178204866	peak104551	2.80569	3.73573e-27	9.4847e-26	2.04018	5.77481e-08	5.66567e-07	#N/A	#N/A	#N/A	#N/A	#N/A	#N/A	#N/A	#N/A	#N/A	#N/A	#N/A	#N/A
chr4	178288488	178288889	peak104558	2.04605	1.24579e-05	5.10532e-05	#N/A	#N/A	#N/A	#N/A	#N/A	#N/A	#N/A	#N/A	#N/A	#N/A	#N/A	#N/A	#N/A	#N/A	#N/A
chr4	178290325	178291291	peak104559	2.28615	1.05839e-06	4.88416e-06	2.05292	0.000942342	0.0044455	#N/A	#N/A	#N/A	#N/A	#N/A	#N/A	#N/A	#N/A	#N/A	#N/A	#N/A	#N/A
chr4	178348106	178349094	peak104561	1.58544	3.52632e-05	0.000137442	2.48264	4.96595e-16	1.47437e-14	#N/A	#N/A	#N/A	#N/A	#N/A	#N/A	#N/A	#N/A	#N/A	#N/A	#N/A	#N/A
chr4	178369925	178370436	peak104563	2.18097	6.50837e-07	3.07209e-06	#N/A	#N/A	#N/A	#N/A	#N/A	#N/A	#N/A	#N/A	#N/A	#N/A	#N/A	#N/A	2.41764	2.92027e-07	0.000121407
chr4	178401850	178402503	peak104566	4.50762	3.07837e-37	1.52e-35	3.39893	5.81021e-14	1.32721e-12	#N/A	#N/A	#N/A	#N/A	#N/A	#N/A	#N/A	#N/A	#N/A	#N/A	#N/A	#N/A
chr4	178405529	178406334	peak104567	2.43837	1.96184e-18	2.65343e-17	1.7169	0.000276784	0.0014435	#N/A	#N/A	#N/A	#N/A	#N/A	#N/A	#N/A	#N/A	#N/A	#N/A	#N/A	#N/A
chr4	178440565	178441353	peak104568	1.8246	0.000194241	0.000694598	#N/A	#N/A	#N/A	#N/A	#N/A	#N/A	#N/A	#N/A	#N/A	#N/A	#N/A	#N/A	#N/A	#N/A	#N/A
chr4	178517151	178517726	peak104572	1.7276	4.0565e-06	1.75393e-05	2.14658	5.13344e-09	5.92917e-08	#N/A	#N/A	#N/A	#N/A	#N/A	#N/A	#N/A	#N/A	#N/A	#N/A	#N/A	#N/A
chr4	178781993	178782379	peak104573	2.02361	0.0024762	0.00775777	#N/A	#N/A	#N/A	#N/A	#N/A	#N/A	#N/A	#N/A	#N/A	#N/A	#N/A	#N/A	#N/A	#N/A	#N/A
chr4	178884978	178886464	peak104574	2.2958	1.64409e-06	7.43151e-06	1.88284	0.00671753	0.0266203	#N/A	#N/A	#N/A	#N/A	#N/A	#N/A	#N/A	#N/A	#N/A	#N/A	#N/A	#N/A
chr4	180516807	180517155	peak104575	1.63365	0.01541	0.0435743	2.47834	1.90183e-05	0.000122565	#N/A	#N/A	#N/A	#N/A	#N/A	#N/A	#N/A	#N/A	#N/A	#N/A	#N/A	#N/A
chr4	180545882	180547360	peak104576	1.34234	0.0145386	0.0412358	#N/A	#N/A	#N/A	#N/A	#N/A	#N/A	#N/A	#N/A	#N/A	#N/A	#N/A	#N/A	#N/A	#N/A	#N/A
chr4	181301872	181302301	peak104583	2.79318	1.29942e-07	6.59413e-07	3.28613	4.09651e-08	4.11007e-07	#N/A	#N/A	#N/A	#N/A	#N/A	#N/A	#N/A	#N/A	#N/A	#N/A	#N/A	#N/A
chr4	181834613	181835563	peak104590	2.89834	7.73244e-26	1.79492e-24	3.3138	8.43744e-25	6.53678e-23	#N/A	#N/A	#N/A	#N/A	#N/A	#N/A	#N/A	#N/A	#N/A	#N/A	#N/A	#N/A
chr4	181846946	181847346	peak104592	2.26535	1.077e-07	5.50902e-07	2.64499	5.12763e-08	5.0722e-07	#N/A	#N/A	#N/A	#N/A	#N/A	#N/A	#N/A	#N/A	#N/A	#N/A	#N/A	#N/A
chr4	181929291	181929749	peak104599	1.55876	0.0054908	0.0164693	#N/A	#N/A	#N/A	#N/A	#N/A	#N/A	#N/A	#N/A	#N/A	#N/A	#N/A	#N/A	#N/A	#N/A	#N/A
chr1	186205821	186206503	peak10460	1.40218	0.000690368	0.00231572	1.57268	9.34608e-05	0.000531689	#N/A	#N/A	#N/A	#N/A	#N/A	#N/A	#N/A	#N/A	#N/A	#N/A	#N/A	#N/A
chr4	182097008	182097861	peak104605	2.17051	4.7856e-06	2.05413e-05	1.83603	0.00674609	0.026727	#N/A	#N/A	#N/A	#N/A	#N/A	#N/A	#N/A	#N/A	#N/A	#N/A	#N/A	#N/A
chr4	182120660	182121872	peak104606	2.6146	8.81647e-20	1.31657e-18	2.45424	2.13438e-11	3.47953e-10	#N/A	#N/A	#N/A	#N/A	#N/A	#N/A	#N/A	#N/A	#N/A	#N/A	#N/A	#N/A
chr4	182127694	182128041	peak104607	2.42191	2.90023e-06	1.27388e-05	2.46366	6.46963e-05	0.000379143	#N/A	#N/A	#N/A	#N/A	#N/A	#N/A	#N/A	#N/A	#N/A	#N/A	#N/A	#N/A
chr4	182528292	182528584	peak104619	1.82178	0.00216064	0.00681913	1.90914	0.00627204	0.0250066	#N/A	#N/A	#N/A	#N/A	#N/A	#N/A	#N/A	#N/A	#N/A	#N/A	#N/A	#N/A
chr4	182597447	182598140	peak104627	2.65351	2.40729e-08	1.31645e-07	2.51381	2.25642e-05	0.00014361	#N/A	#N/A	#N/A	#N/A	#N/A	#N/A	#N/A	#N/A	#N/A	#N/A	#N/A	#N/A
chr4	182598362	182598831	peak104628	2.13035	7.21183e-06	3.0337e-05	2.06441	0.000479507	0.00238939	#N/A	#N/A	#N/A	#N/A	#N/A	#N/A	#N/A	#N/A	#N/A	#N/A	#N/A	#N/A
chr4	182681685	182682993	peak104631	2.49802	7.21186e-09	4.16553e-08	3.31163	4.69996e-13	9.51383e-12	#N/A	#N/A	#N/A	#N/A	#N/A	#N/A	#N/A	#N/A	#N/A	#N/A	#N/A	#N/A
chr4	182692099	182692707	peak104632	3.01226	1.3256e-20	2.10639e-19	2.64961	1.4424e-10	2.07911e-09	#N/A	#N/A	#N/A	#N/A	#N/A	#N/A	#N/A	#N/A	#N/A	#N/A	#N/A	#N/A
chr4	182742484	182743810	peak104635	1.52506	0.0067233	0.0199396	#N/A	#N/A	#N/A	#N/A	#N/A	#N/A	#N/A	#N/A	#N/A	#N/A	#N/A	#N/A	#N/A	#N/A	#N/A
chr4	182791367	182791984	peak104637	2.88213	2.61427e-12	2.09931e-11	3.87244	1.6238e-16	5.10222e-15	#N/A	#N/A	#N/A	#N/A	#N/A	#N/A	#N/A	#N/A	#N/A	#N/A	#N/A	#N/A
chr4	182886968	182887936	peak104647	1.74909	0.00265447	0.00828588	2.17036	0.000114515	0.000640771	#N/A	#N/A	#N/A	#N/A	#N/A	#N/A	#N/A	#N/A	#N/A	#N/A	#N/A	#N/A
chr4	183005972	183006622	peak104652	2.70943	4.17634e-18	5.51022e-17	1.94957	4.46654e-05	0.000269436	#N/A	#N/A	#N/A	#N/A	#N/A	#N/A	#N/A	#N/A	#N/A	#N/A	#N/A	#N/A
chr4	183047234	183048193	peak104654	2.59537	5.70289e-10	3.67543e-09	2.12914	0.000268647	0.00140459	#N/A	#N/A	#N/A	#N/A	#N/A	#N/A	#N/A	#N/A	#N/A	#N/A	#N/A	#N/A
chr4	183110406	183111757	peak104659	1.54647	0.00579241	0.0173227	#N/A	#N/A	#N/A	#N/A	#N/A	#N/A	#N/A	#N/A	#N/A	#N/A	#N/A	#N/A	#N/A	#N/A	#N/A
chr4	183159380	183159937	peak104665	1.73159	0.000892593	0.00295223	1.86537	0.0012604	0.00580238	#N/A	#N/A	#N/A	#N/A	#N/A	#N/A	#N/A	#N/A	#N/A	#N/A	#N/A	#N/A
chr4	183170888	183171221	peak104668	2.21241	0.000106469	0.000392207	2.42146	0.000183656	0.000989783	#N/A	#N/A	#N/A	#N/A	#N/A	#N/A	#N/A	#N/A	#N/A	#N/A	#N/A	#N/A
chr4	183176574	183176982	peak104669	1.73762	0.00581859	0.0173966	#N/A	#N/A	#N/A	#N/A	#N/A	#N/A	#N/A	#N/A	#N/A	#N/A	#N/A	#N/A	#N/A	#N/A	#N/A
chr4	183218645	183219244	peak104674	2.67408	2.69903e-16	3.07719e-15	2.75377	1.89928e-12	3.55271e-11	#N/A	#N/A	#N/A	#N/A	#N/A	#N/A	#N/A	#N/A	#N/A	#N/A	#N/A	#N/A
chr4	183228705	183229598	peak104677	1.44538	0.0107103	0.0309445	#N/A	#N/A	#N/A	#N/A	#N/A	#N/A	#N/A	#N/A	#N/A	#N/A	#N/A	#N/A	#N/A	#N/A	#N/A
chr4	183290381	183290775	peak104681	1.80085	0.000404657	0.00139437	#N/A	#N/A	#N/A	#N/A	#N/A	#N/A	#N/A	#N/A	#N/A	#N/A	#N/A	#N/A	#N/A	#N/A	#N/A
chr4	183499442	183500041	peak104694	3.32951	2.87572e-24	5.97689e-23	2.00801	0.000159901	0.000871497	#N/A	#N/A	#N/A	#N/A	#N/A	#N/A	#N/A	#N/A	#N/A	#N/A	#N/A	#N/A
chr4	183525236	183525840	peak104696	3.11748	3.51696e-30	1.08521e-28	3.43158	6.72129e-26	5.79086e-24	#N/A	#N/A	#N/A	#N/A	#N/A	#N/A	#N/A	#N/A	#N/A	#N/A	#N/A	#N/A
chr4	183526121	183526472	peak104697	2.93217	4.86154e-12	3.81567e-11	2.84339	5.11633e-08	5.06283e-07	#N/A	#N/A	#N/A	#N/A	#N/A	#N/A	#N/A	#N/A	#N/A	#N/A	#N/A	#N/A
chr4	183673257	183674030	peak104706	2.79483	4.23439e-14	3.99553e-13	#N/A	#N/A	#N/A	#N/A	#N/A	#N/A	#N/A	#N/A	#N/A	#N/A	#N/A	#N/A	#N/A	#N/A	#N/A
chr1	186411316	186412507	peak10471	1.73877	1.49155e-06	6.77332e-06	2.65528	4.08069e-17	1.37879e-15	#N/A	#N/A	#N/A	#N/A	#N/A	#N/A	#N/A	#N/A	#N/A	#N/A	#N/A	#N/A
chr4	183850371	183851041	peak104715	1.64728	2.30923e-05	9.18632e-05	#N/A	#N/A	#N/A	#N/A	#N/A	#N/A	#N/A	#N/A	#N/A	#N/A	#N/A	#N/A	#N/A	#N/A	#N/A
chr4	183852860	183853203	peak104716	3.73978	3.94602e-48	3.87222e-46	3.25286	7.36492e-26	6.3159e-24	#N/A	#N/A	#N/A	#N/A	#N/A	#N/A	#N/A	#N/A	#N/A	#N/A	#N/A	#N/A
chr4	183876485	183876975	peak104718	2.21477	1.38204e-06	6.30083e-06	2.12518	0.000157403	0.000858962	#N/A	#N/A	#N/A	#N/A	#N/A	#N/A	#N/A	#N/A	#N/A	#N/A	#N/A	#N/A
chr4	183894517	183895142	peak104719	2.33629	1.03122e-09	6.49046e-09	2.43607	8.96777e-08	8.54163e-07	#N/A	#N/A	#N/A	#N/A	#N/A	#N/A	#N/A	#N/A	#N/A	#N/A	#N/A	#N/A
chr4	183896850	183897348	peak104720	2.07124	8.38534e-08	4.33633e-07	2.15802	2.32103e-06	1.75497e-05	#N/A	#N/A	#N/A	#N/A	#N/A	#N/A	#N/A	#N/A	#N/A	#N/A	#N/A	#N/A
chr4	183899624	183900197	peak104721	3.42158	1.31063e-41	8.56652e-40	3.05031	4.50165e-22	2.65967e-20	#N/A	#N/A	#N/A	#N/A	#N/A	#N/A	#N/A	#N/A	#N/A	#N/A	#N/A	#N/A
chr4	184061922	184062534	peak104727	3.56997	3.2003e-37	1.57809e-35	2.49449	3.33792e-10	4.57285e-09	#N/A	#N/A	#N/A	#N/A	#N/A	#N/A	#N/A	#N/A	#N/A	#N/A	#N/A	#N/A
chr4	184086112	184087278	peak104730	1.70715	0.000249962	0.000882522	#N/A	#N/A	#N/A	#N/A	#N/A	#N/A	#N/A	#N/A	#N/A	#N/A	#N/A	#N/A	#N/A	#N/A	#N/A
chr4	184096968	184097432	peak104732	2.53259	1.4396e-11	1.08021e-10	2.01715	0.00018016	0.000972823	#N/A	#N/A	#N/A	#N/A	#N/A	#N/A	#N/A	#N/A	#N/A	#N/A	#N/A	#N/A
chr1	186445358	186446134	peak10474	1.76465	3.43963e-05	0.000134258	#N/A	#N/A	#N/A	#N/A	#N/A	#N/A	#N/A	#N/A	#N/A	#N/A	#N/A	#N/A	#N/A	#N/A	#N/A
chr4	184185355	184186223	peak104740	1.72169	1.23961e-05	5.08154e-05	#N/A	#N/A	#N/A	#N/A	#N/A	#N/A	#N/A	#N/A	#N/A	#N/A	#N/A	#N/A	#N/A	#N/A	#N/A
chr4	184256432	184257065	peak104743	1.77126	1.19619e-05	4.91171e-05	#N/A	#N/A	#N/A	#N/A	#N/A	#N/A	#N/A	#N/A	#N/A	#N/A	#N/A	#N/A	#N/A	#N/A	#N/A
chr4	184276529	184277178	peak104748	2.45605	1.36398e-14	1.345e-13	2.49222	1.22649e-10	1.78515e-09	#N/A	#N/A	#N/A	#N/A	#N/A	#N/A	#N/A	#N/A	#N/A	#N/A	#N/A	#N/A
chr4	184281245	184282203	peak104749	1.91757	1.55481e-05	6.30361e-05	1.86529	0.000786478	0.00376191	#N/A	#N/A	#N/A	#N/A	#N/A	#N/A	#N/A	#N/A	#N/A	#N/A	#N/A	#N/A
chr4	184359689	184360307	peak104753	3.54306	2.46881e-26	5.93524e-25	3.23905	1.06651e-14	2.67102e-13	#N/A	#N/A	#N/A	#N/A	#N/A	#N/A	#N/A	#N/A	#N/A	#N/A	#N/A	#N/A
chr1	186456034	186456754	peak10476	3.19029	1.42943e-20	2.26406e-19	3.12098	2.9994e-13	6.2401e-12	#N/A	#N/A	#N/A	#N/A	#N/A	#N/A	#N/A	#N/A	#N/A	#N/A	#N/A	#N/A
chr4	184413690	184414664	peak104761	3.07391	1.26176e-23	2.50328e-22	2.5903	1.77978e-10	2.53472e-09	#N/A	#N/A	#N/A	#N/A	#N/A	#N/A	#N/A	#N/A	#N/A	#N/A	#N/A	#N/A
chr1	186461675	186462485	peak10477	2.41003	3.58384e-17	4.39272e-16	1.529	0.00553263	0.0223081	#N/A	#N/A	#N/A	#N/A	#N/A	#N/A	#N/A	#N/A	#N/A	#N/A	#N/A	#N/A
chr1	186467696	186468672	peak10478	2.81013	1.87429e-23	3.67554e-22	2.39591	2.58724e-10	3.59721e-09	#N/A	#N/A	#N/A	#N/A	#N/A	#N/A	#N/A	#N/A	#N/A	#N/A	#N/A	#N/A
chr4	185092056	185092466	peak104789	1.66514	0.000105275	0.000388158	1.81921	8.85962e-05	0.000506298	#N/A	#N/A	#N/A	#N/A	#N/A	#N/A	#N/A	#N/A	#N/A	#N/A	#N/A	#N/A
chr1	186472309	186472852	peak10479	3.89891	3.48766e-39	1.95716e-37	3.77249	2.80436e-24	2.0767e-22	#N/A	#N/A	#N/A	#N/A	#N/A	#N/A	#N/A	#N/A	#N/A	#N/A	#N/A	#N/A
chr1	186500701	186501429	peak10480	2.94883	9.7627e-36	4.37549e-34	3.19863	5.91208e-30	7.74221e-28	#N/A	#N/A	#N/A	#N/A	#N/A	#N/A	#N/A	#N/A	#N/A	#N/A	#N/A	#N/A
chr4	185260651	185261358	peak104804	3.40456	4.00761e-34	1.61296e-32	3.26722	4.09571e-21	2.19012e-19	#N/A	#N/A	#N/A	#N/A	#N/A	#N/A	#N/A	#N/A	#N/A	#N/A	#N/A	#N/A
chr4	185348845	185349315	peak104818	2.24348	8.99153e-09	5.14434e-08	1.98301	0.000148035	0.000811589	#N/A	#N/A	#N/A	#N/A	#N/A	#N/A	#N/A	#N/A	#N/A	#N/A	#N/A	#N/A
chr1	186528531	186529368	peak10482	3.65007	1.96759e-61	4.12486e-59	3.06412	5.46369e-28	5.89883e-26	#N/A	#N/A	#N/A	#N/A	#N/A	#N/A	#N/A	#N/A	#N/A	#N/A	#N/A	#N/A
chr4	185380522	185381522	peak104823	2.52542	3.30271e-21	5.49224e-20	2.12606	4.9443e-09	5.7255e-08	#N/A	#N/A	#N/A	#N/A	#N/A	#N/A	#N/A	#N/A	#N/A	#N/A	#N/A	#N/A
chr4	185609381	185610092	peak104833	2.89974	3.29184e-32	1.16646e-30	2.64834	3.22607e-17	1.10087e-15	#N/A	#N/A	#N/A	#N/A	#N/A	#N/A	#N/A	#N/A	#N/A	#N/A	#N/A	#N/A
chr1	186535331	186535785	peak10484	3.08218	1.07099e-11	8.13252e-11	3.21498	9.00993e-09	1.00283e-07	#N/A	#N/A	#N/A	#N/A	#N/A	#N/A	#N/A	#N/A	#N/A	#N/A	#N/A	#N/A
chr4	186143683	186144145	peak104886	1.98717	3.19593e-06	1.39694e-05	2.29672	6.6071e-07	5.4641e-06	#N/A	#N/A	#N/A	#N/A	#N/A	#N/A	#N/A	#N/A	#N/A	#N/A	#N/A	#N/A
chr4	186177643	186178127	peak104891	2.7496	5.93148e-17	7.15028e-16	2.57262	5.20292e-10	6.95484e-09	#N/A	#N/A	#N/A	#N/A	#N/A	#N/A	#N/A	#N/A	#N/A	#N/A	#N/A	#N/A
chr4	186186980	186187531	peak104893	2.70846	1.51254e-27	3.9329e-26	2.3049	4.50118e-12	8.03769e-11	#N/A	#N/A	#N/A	#N/A	#N/A	#N/A	#N/A	#N/A	#N/A	#N/A	#N/A	#N/A
chr4	186196699	186198047	peak104894	2.03462	9.03976e-09	5.17122e-08	1.6753	0.00207586	0.00914892	#N/A	#N/A	#N/A	#N/A	#N/A	#N/A	#N/A	#N/A	#N/A	#N/A	#N/A	#N/A
chr4	186227002	186227616	peak104897	2.71671	1.20836e-27	3.16428e-26	2.28768	1.69995e-11	2.81426e-10	#N/A	#N/A	#N/A	#N/A	#N/A	#N/A	#N/A	#N/A	#N/A	#N/A	#N/A	#N/A
chr4	186233686	186234303	peak104898	2.92744	9.78601e-09	5.57403e-08	2.33077	0.000541143	0.0026702	#N/A	#N/A	#N/A	#N/A	#N/A	#N/A	#N/A	#N/A	#N/A	#N/A	#N/A	#N/A
chr4	186244745	186246039	peak104900	2.89174	2.2435e-26	5.4059e-25	2.38295	1.28614e-10	1.86791e-09	#N/A	#N/A	#N/A	#N/A	#N/A	#N/A	#N/A	#N/A	#N/A	#N/A	#N/A	#N/A
chr4	186250891	186251653	peak104901	3.16238	2.69818e-28	7.37847e-27	2.27605	1.06904e-08	1.17463e-07	#N/A	#N/A	#N/A	#N/A	#N/A	#N/A	#N/A	#N/A	#N/A	#N/A	#N/A	#N/A
chr4	186279646	186280563	peak104904	3.49815	6.43337e-23	1.212e-21	2.09167	0.000290519	0.001509	#N/A	#N/A	#N/A	#N/A	#N/A	#N/A	#N/A	#N/A	#N/A	#N/A	#N/A	#N/A
chr4	186333603	186334356	peak104906	1.80832	0.00156878	0.00503854	#N/A	#N/A	#N/A	#N/A	#N/A	#N/A	#N/A	#N/A	#N/A	#N/A	#N/A	#N/A	#N/A	#N/A	#N/A
chr4	186342690	186343364	peak104907	1.48746	0.00106442	0.00348674	2.22077	8.89004e-11	1.3237e-09	#N/A	#N/A	#N/A	#N/A	#N/A	#N/A	#N/A	#N/A	#N/A	#N/A	#N/A	#N/A
chr4	186388235	186388772	peak104909	2.15986	1.75644e-08	9.74432e-08	2.57784	6.06754e-10	8.03203e-09	#N/A	#N/A	#N/A	#N/A	#N/A	#N/A	#N/A	#N/A	#N/A	#N/A	#N/A	#N/A
chr4	186433574	186434331	peak104912	3.24865	2.05669e-23	4.02095e-22	2.30614	6.23075e-07	5.17431e-06	#N/A	#N/A	#N/A	#N/A	#N/A	#N/A	#N/A	#N/A	#N/A	#N/A	#N/A	#N/A
chr4	186480628	186481675	peak104916	1.56494	0.000977528	0.00321702	#N/A	#N/A	#N/A	#N/A	#N/A	#N/A	#N/A	#N/A	#N/A	#N/A	#N/A	#N/A	#N/A	#N/A	#N/A
chr4	186494749	186495469	peak104918	1.85431	4.45806e-07	2.14191e-06	2.07518	2.15895e-07	1.9351e-06	#N/A	#N/A	#N/A	#N/A	#N/A	#N/A	#N/A	#N/A	#N/A	#N/A	#N/A	#N/A
chr4	186603260	186603879	peak104924	2.03342	9.835e-07	4.55435e-06	2.07868	3.41586e-05	0.000210346	#N/A	#N/A	#N/A	#N/A	#N/A	#N/A	#N/A	#N/A	#N/A	#N/A	#N/A	#N/A
chr1	186731948	186732924	peak10493	3.59675	1.82226e-67	5.11297e-65	2.16325	2.13458e-11	3.47953e-10	#N/A	#N/A	#N/A	#N/A	#N/A	#N/A	#N/A	#N/A	#N/A	#N/A	#N/A	#N/A
chr4	186713765	186714541	peak104937	1.47252	0.00311578	0.00964568	#N/A	#N/A	#N/A	#N/A	#N/A	#N/A	#N/A	#N/A	#N/A	#N/A	#N/A	#N/A	#N/A	#N/A	#N/A
chr4	186754084	186754602	peak104938	1.85792	0.00118045	0.00384732	#N/A	#N/A	#N/A	#N/A	#N/A	#N/A	#N/A	#N/A	#N/A	#N/A	#N/A	#N/A	#N/A	#N/A	#N/A
chr4	186767830	186769174	peak104940	1.21728	0.0166487	0.046848	#N/A	#N/A	#N/A	#N/A	#N/A	#N/A	#N/A	#N/A	#N/A	#N/A	#N/A	#N/A	#N/A	#N/A	#N/A
chr4	186832934	186833285	peak104944	2.20279	1.85184e-05	7.44526e-05	2.33689	0.000109803	0.000616508	#N/A	#N/A	#N/A	#N/A	#N/A	#N/A	#N/A	#N/A	#N/A	#N/A	#N/A	#N/A
chr4	186835661	186836482	peak104946	2.25336	4.12073e-10	2.6916e-09	2.27297	2.36683e-07	2.10618e-06	#N/A	#N/A	#N/A	#N/A	#N/A	#N/A	#N/A	#N/A	#N/A	#N/A	#N/A	#N/A
chr4	186842412	186843711	peak104947	1.39686	0.00530074	0.0159336	#N/A	#N/A	#N/A	#N/A	#N/A	#N/A	#N/A	#N/A	#N/A	#N/A	#N/A	#N/A	#N/A	#N/A	#N/A
chr4	187606596	187607446	peak104979	2.62754	1.39252e-26	3.3998e-25	#N/A	#N/A	#N/A	#N/A	#N/A	#N/A	#N/A	#N/A	#N/A	#N/A	#N/A	#N/A	#N/A	#N/A	#N/A
chr4	187702156	187703059	peak104987	1.95185	1.3987e-10	9.54586e-10	1.95443	1.76018e-07	1.59864e-06	#N/A	#N/A	#N/A	#N/A	#N/A	#N/A	#N/A	#N/A	#N/A	#N/A	#N/A	#N/A
chr4	187729157	187730499	peak104989	2.87757	1.50671e-18	2.05386e-17	1.8922	0.000500326	0.00248424	#N/A	#N/A	#N/A	#N/A	#N/A	#N/A	#N/A	#N/A	#N/A	#N/A	#N/A	#N/A
chr4	187754036	187754470	peak104992	2.73493	2.40635e-14	2.32379e-13	2.01735	0.000121721	0.000677676	#N/A	#N/A	#N/A	#N/A	#N/A	#N/A	#N/A	#N/A	#N/A	#N/A	#N/A	#N/A
chr4	187802657	187803357	peak104995	1.62304	0.000904461	0.00298855	1.7545	0.00109627	0.00510644	#N/A	#N/A	#N/A	#N/A	#N/A	#N/A	#N/A	#N/A	#N/A	#N/A	#N/A	#N/A
chr4	187853493	187854596	peak105001	2.68094	5.63953e-13	4.80944e-12	2.20918	1.75455e-05	0.000113749	#N/A	#N/A	#N/A	#N/A	#N/A	#N/A	#N/A	#N/A	#N/A	#N/A	#N/A	#N/A
chr4	188049186	188049834	peak105005	1.83947	0.00247255	0.00774719	#N/A	#N/A	#N/A	#N/A	#N/A	#N/A	#N/A	#N/A	#N/A	#N/A	#N/A	#N/A	#N/A	#N/A	#N/A
chr4	188050085	188050560	peak105006	2.46287	1.6184e-06	7.32053e-06	2.14269	0.00153095	0.00693221	#N/A	#N/A	#N/A	#N/A	#N/A	#N/A	#N/A	#N/A	#N/A	#N/A	#N/A	#N/A
chr4	188523364	188524775	peak105010	1.78773	0.000410975	0.00141501	#N/A	#N/A	#N/A	#N/A	#N/A	#N/A	#N/A	#N/A	#N/A	#N/A	#N/A	#N/A	#N/A	#N/A	#N/A
chr5	152965	153821	peak105030	1.94177	8.11738e-05	0.000303127	2.16946	6.20586e-05	0.000364902	#N/A	#N/A	#N/A	#N/A	#N/A	#N/A	#N/A	#N/A	#N/A	#N/A	#N/A	#N/A
chr5	159477	161145	peak105031	2.19944	2.41723e-19	3.49244e-18	1.89859	2.31651e-08	2.41667e-07	#N/A	#N/A	#N/A	#N/A	#N/A	#N/A	#N/A	#N/A	#N/A	#N/A	#N/A	#N/A
chr5	167762	169180	peak105032	1.38243	0.000979909	0.00322428	1.43444	0.00222353	0.00974649	#N/A	#N/A	#N/A	#N/A	#N/A	#N/A	#N/A	#N/A	#N/A	#N/A	#N/A	#N/A
chr5	245817	246171	peak105037	2.20457	0.00103968	0.00340938	#N/A	#N/A	#N/A	#N/A	#N/A	#N/A	#N/A	#N/A	#N/A	#N/A	#N/A	#N/A	#N/A	#N/A	#N/A
chr5	297035	297611	peak105040	2.12607	8.76765e-10	5.55719e-09	#N/A	#N/A	#N/A	#N/A	#N/A	#N/A	#N/A	#N/A	#N/A	#N/A	#N/A	#N/A	#N/A	#N/A	#N/A
chr5	310818	311443	peak105042	1.73063	8.28405e-05	0.000308984	#N/A	#N/A	#N/A	#N/A	#N/A	#N/A	#N/A	#N/A	#N/A	#N/A	#N/A	#N/A	#N/A	#N/A	#N/A
chr5	318390	318999	peak105045	1.46103	0.00371222	0.0113825	#N/A	#N/A	#N/A	#N/A	#N/A	#N/A	#N/A	#N/A	#N/A	#N/A	#N/A	#N/A	#N/A	#N/A	#N/A
chr5	329139	329848	peak105047	2.44559	4.453e-15	4.58462e-14	2.3802	9.74406e-10	1.25041e-08	#N/A	#N/A	#N/A	#N/A	#N/A	#N/A	#N/A	#N/A	#N/A	#N/A	#N/A	#N/A
chr1	186851302	186851849	peak10505	1.80357	0.00304549	0.00943819	#N/A	#N/A	#N/A	#N/A	#N/A	#N/A	#N/A	#N/A	#N/A	#N/A	#N/A	#N/A	#N/A	#N/A	#N/A
chr5	368301	369587	peak105050	1.647	1.17062e-07	5.96781e-07	#N/A	#N/A	#N/A	#N/A	#N/A	#N/A	#N/A	#N/A	#N/A	#N/A	#N/A	#N/A	#N/A	#N/A	#N/A
chr5	378480	379260	peak105052	2.63875	1.76821e-21	3.00685e-20	2.72982	2.06071e-16	6.39072e-15	#N/A	#N/A	#N/A	#N/A	#N/A	#N/A	#N/A	#N/A	#N/A	#N/A	#N/A	#N/A
chr5	379521	379888	peak105053	4.02106	9.28784e-39	5.09199e-37	3.58055	1.6943e-21	9.4468e-20	#N/A	#N/A	#N/A	#N/A	#N/A	#N/A	#N/A	#N/A	#N/A	#N/A	#N/A	#N/A
chr5	399681	401376	peak105058	1.34856	0.000113254	0.000415791	#N/A	#N/A	#N/A	#N/A	#N/A	#N/A	#N/A	#N/A	#N/A	#N/A	#N/A	#N/A	#N/A	#N/A	#N/A
chr5	458870	459459	peak105065	2.60034	1.06725e-10	7.3628e-10	2.04241	0.00040944	0.00206591	#N/A	#N/A	#N/A	#N/A	#N/A	#N/A	#N/A	#N/A	#N/A	#N/A	#N/A	#N/A
chr1	186857383	186857912	peak10507	3.20076	1.0588e-16	1.25022e-15	3.05727	1.49106e-10	2.14318e-09	#N/A	#N/A	#N/A	#N/A	#N/A	#N/A	#N/A	#N/A	#N/A	#N/A	#N/A	#N/A
chr5	657489	658573	peak105076	1.9855	3.25386e-09	1.94401e-08	2.67837	7.70746e-16	2.23921e-14	#N/A	#N/A	#N/A	#N/A	#N/A	#N/A	#N/A	#N/A	#N/A	#N/A	#N/A	#N/A
chr1	186862036	186862502	peak10508	2.69404	1.12694e-07	5.75507e-07	2.11693	0.00320235	0.0135804	#N/A	#N/A	#N/A	#N/A	#N/A	#N/A	#N/A	#N/A	#N/A	#N/A	#N/A	#N/A
chr5	956878	957973	peak105094	1.37093	1.66336e-05	6.72246e-05	#N/A	#N/A	#N/A	#N/A	#N/A	#N/A	#N/A	#N/A	#N/A	#N/A	#N/A	#N/A	#N/A	#N/A	#N/A
chr5	1171430	1171861	peak105114	2.38062	1.16108e-22	2.15033e-21	1.88269	1.02534e-07	9.66823e-07	#N/A	#N/A	#N/A	#N/A	#N/A	#N/A	#N/A	#N/A	#N/A	#N/A	#N/A	#N/A
chr5	1488966	1489822	peak105126	1.51176	0.000174247	0.000626577	1.49775	0.00265675	0.0114703	#N/A	#N/A	#N/A	#N/A	#N/A	#N/A	#N/A	#N/A	#N/A	#N/A	#N/A	#N/A
chr1	186899392	186899782	peak10513	2.02614	3.51612e-05	0.000137067	#N/A	#N/A	#N/A	#N/A	#N/A	#N/A	#N/A	#N/A	#N/A	#N/A	#N/A	#N/A	#N/A	#N/A	#N/A
chr5	1511810	1512619	peak105130	1.54614	0.00128391	0.00416439	#N/A	#N/A	#N/A	#N/A	#N/A	#N/A	#N/A	#N/A	#N/A	#N/A	#N/A	#N/A	#N/A	#N/A	#N/A
chr5	1542740	1543372	peak105134	3.2785	2.47867e-30	7.74548e-29	2.42001	3.34199e-10	4.578e-09	#N/A	#N/A	#N/A	#N/A	#N/A	#N/A	#N/A	#N/A	#N/A	#N/A	#N/A	#N/A
chr5	1564014	1564746	peak105138	1.86555	9.92177e-06	4.10946e-05	2.1297	2.54754e-06	1.91399e-05	#N/A	#N/A	#N/A	#N/A	#N/A	#N/A	#N/A	#N/A	#N/A	#N/A	#N/A	#N/A
chr5	1608348	1608837	peak105141	2.40039	2.36346e-09	1.43333e-08	2.29469	5.11757e-06	3.65102e-05	#N/A	#N/A	#N/A	#N/A	#N/A	#N/A	#N/A	#N/A	#N/A	#N/A	#N/A	#N/A
chr5	1789558	1790675	peak105150	1.36726	2.40273e-05	9.54103e-05	1.58593	6.99937e-08	6.77788e-07	#N/A	#N/A	#N/A	#N/A	#N/A	#N/A	#N/A	#N/A	#N/A	#N/A	#N/A	#N/A
chr5	1792909	1793218	peak105151	2.58325	3.08381e-23	5.95097e-22	2.41265	9.82361e-14	2.17726e-12	#N/A	#N/A	#N/A	#N/A	#N/A	#N/A	#N/A	#N/A	#N/A	#N/A	#N/A	#N/A
chr5	3612397	3613499	peak105165	1.48237	0.000222148	0.000788888	#N/A	#N/A	#N/A	#N/A	#N/A	#N/A	#N/A	#N/A	#N/A	#N/A	#N/A	#N/A	#N/A	#N/A	#N/A
chr1	186936514	186937574	peak10517	2.13508	8.44985e-11	5.89082e-10	1.58227	0.00587701	0.023566	#N/A	#N/A	#N/A	#N/A	#N/A	#N/A	#N/A	#N/A	#N/A	#N/A	#N/A	#N/A
chr5	5018110	5019047	peak105170	2.70604	6.85392e-18	8.87791e-17	3.12232	3.16431e-18	1.22254e-16	#N/A	#N/A	#N/A	#N/A	#N/A	#N/A	#N/A	#N/A	#N/A	#N/A	#N/A	#N/A
chr5	5126563	5127054	peak105171	1.83158	0.00025572	0.000901838	2.05609	0.000144288	0.000792549	#N/A	#N/A	#N/A	#N/A	#N/A	#N/A	#N/A	#N/A	#N/A	#N/A	#N/A	#N/A
chr5	5229523	5230200	peak105178	2.46524	6.91839e-10	4.42594e-09	2.29133	6.08921e-06	4.28927e-05	#N/A	#N/A	#N/A	#N/A	#N/A	#N/A	#N/A	#N/A	#N/A	#N/A	#N/A	#N/A
chr5	5288335	5289275	peak105181	2.22476	2.45782e-05	9.74801e-05	2.12647	0.00131781	0.00604347	#N/A	#N/A	#N/A	#N/A	#N/A	#N/A	#N/A	#N/A	#N/A	#N/A	#N/A	#N/A
chr5	5316357	5316876	peak105184	1.99688	2.15139e-05	8.58736e-05	1.98106	0.000575442	0.00282546	#N/A	#N/A	#N/A	#N/A	#N/A	#N/A	#N/A	#N/A	#N/A	#N/A	#N/A	#N/A
chr5	5335223	5336599	peak105185	2.94484	1.14759e-11	8.68992e-11	2.28368	0.000187054	0.00100637	#N/A	#N/A	#N/A	#N/A	#N/A	#N/A	#N/A	#N/A	#N/A	#N/A	#N/A	#N/A
chr5	5351291	5351900	peak105190	1.86763	0.00155083	0.00498404	2.36386	4.27097e-05	0.000258389	#N/A	#N/A	#N/A	#N/A	#N/A	#N/A	#N/A	#N/A	#N/A	#N/A	#N/A	#N/A
chr5	5432131	5432680	peak105198	2.26349	4.03661e-08	2.15633e-07	2.22049	1.50708e-05	9.88687e-05	#N/A	#N/A	#N/A	#N/A	#N/A	#N/A	#N/A	#N/A	#N/A	#N/A	#N/A	#N/A
chr5	6365415	6366292	peak105205	2.4568	1.88838e-12	1.53833e-11	2.22362	9.24055e-07	7.4589e-06	#N/A	#N/A	#N/A	#N/A	#N/A	#N/A	#N/A	#N/A	#N/A	#N/A	#N/A	#N/A
chr5	6400061	6400553	peak105207	2.48937	3.47278e-14	3.30306e-13	2.51185	2.43302e-10	3.39654e-09	#N/A	#N/A	#N/A	#N/A	#N/A	#N/A	#N/A	#N/A	#N/A	#N/A	#N/A	#N/A
chr5	6404169	6404691	peak105208	2.46279	3.62542e-07	1.75766e-06	#N/A	#N/A	#N/A	#N/A	#N/A	#N/A	#N/A	#N/A	#N/A	#N/A	#N/A	#N/A	#N/A	#N/A	#N/A
chr5	6581893	6582481	peak105210	2.71802	2.92971e-15	3.06375e-14	2.05602	3.78095e-05	0.000230968	#N/A	#N/A	#N/A	#N/A	#N/A	#N/A	#N/A	#N/A	#N/A	#N/A	#N/A	#N/A
chr5	6704022	6705383	peak105216	1.64132	6.84828e-06	2.88925e-05	#N/A	#N/A	#N/A	#N/A	#N/A	#N/A	#N/A	#N/A	#N/A	#N/A	#N/A	#N/A	#N/A	#N/A	#N/A
chr5	7321556	7322406	peak105231	2.40499	2.82981e-18	3.78471e-17	#N/A	#N/A	#N/A	#N/A	#N/A	#N/A	#N/A	#N/A	#N/A	#N/A	#N/A	#N/A	#N/A	#N/A	#N/A
chr1	186996268	186997051	peak10524	1.76358	0.00127558	0.00413912	#N/A	#N/A	#N/A	#N/A	#N/A	#N/A	#N/A	#N/A	#N/A	#N/A	#N/A	#N/A	#N/A	#N/A	#N/A
chr5	7876998	7877432	peak105244	2.09215	2.52104e-11	1.84734e-10	2.07389	9.85185e-08	9.31756e-07	#N/A	#N/A	#N/A	#N/A	#N/A	#N/A	#N/A	#N/A	#N/A	#N/A	#N/A	#N/A
chr5	7897157	7897503	peak105248	1.76351	0.000109566	0.000403045	1.62263	0.00883314	0.0341638	#N/A	#N/A	#N/A	#N/A	#N/A	#N/A	#N/A	#N/A	#N/A	#N/A	#N/A	#N/A
chr5	7904306	7904680	peak105249	2.50309	3.63221e-13	3.14889e-12	1.77309	0.00126333	0.00581407	#N/A	#N/A	#N/A	#N/A	#N/A	#N/A	#N/A	#N/A	#N/A	#N/A	#N/A	#N/A
chr5	7926103	7927592	peak105250	2.24359	2.23315e-20	3.48582e-19	2.00311	8.9656e-10	1.15727e-08	#N/A	#N/A	#N/A	#N/A	#N/A	#N/A	#N/A	#N/A	#N/A	#N/A	#N/A	#N/A
chr5	8500541	8500962	peak105254	2.22627	7.40544e-05	0.000277863	1.9618	0.00905495	0.034942	#N/A	#N/A	#N/A	#N/A	#N/A	#N/A	#N/A	#N/A	#N/A	#N/A	#N/A	#N/A
chr5	8730124	8730971	peak105259	1.84067	1.65947e-09	1.02304e-08	1.9625	2.87794e-08	2.95764e-07	#N/A	#N/A	#N/A	#N/A	#N/A	#N/A	#N/A	#N/A	#N/A	#N/A	#N/A	#N/A
chr1	187060797	187061197	peak10526	2.64002	7.47081e-08	3.88415e-07	2.61463	1.35834e-05	8.97483e-05	#N/A	#N/A	#N/A	#N/A	#N/A	#N/A	#N/A	#N/A	#N/A	#N/A	#N/A	#N/A
chr5	8750230	8750616	peak105260	2.48914	2.95826e-10	1.95952e-09	1.92188	0.000575294	0.0028249	#N/A	#N/A	#N/A	#N/A	#N/A	#N/A	#N/A	#N/A	#N/A	#N/A	#N/A	#N/A
chr5	8849368	8849700	peak105270	2.32292	4.3523e-07	2.09314e-06	2.37006	1.69719e-05	0.000110311	#N/A	#N/A	#N/A	#N/A	#N/A	#N/A	#N/A	#N/A	#N/A	#N/A	#N/A	#N/A
chr5	8907185	8908500	peak105274	2.48257	1.54834e-13	1.38906e-12	2.34799	3.96854e-08	3.99008e-07	#N/A	#N/A	#N/A	#N/A	#N/A	#N/A	#N/A	#N/A	#N/A	#N/A	#N/A	#N/A
chr5	8912212	8912755	peak105275	3.74845	3.22153e-21	5.36268e-20	3.19023	1.32363e-10	1.91844e-09	#N/A	#N/A	#N/A	#N/A	#N/A	#N/A	#N/A	#N/A	#N/A	#N/A	#N/A	#N/A
chr5	9046286	9047639	peak105280	2.06326	2.78676e-12	2.23321e-11	2.48131	3.57675e-15	9.55095e-14	#N/A	#N/A	#N/A	#N/A	#N/A	#N/A	#N/A	#N/A	#N/A	#N/A	#N/A	#N/A
chr5	9059820	9060887	peak105281	1.44438	2.62297e-05	0.000103682	1.9714	2.45977e-13	5.18096e-12	#N/A	#N/A	#N/A	#N/A	#N/A	#N/A	#N/A	#N/A	#N/A	#N/A	#N/A	#N/A
chr5	9149910	9150576	peak105285	3.64689	3.43258e-36	1.5881e-34	3.01811	3.75908e-16	1.13107e-14	#N/A	#N/A	#N/A	#N/A	#N/A	#N/A	#N/A	#N/A	#N/A	#N/A	#N/A	#N/A
chr5	9187948	9188782	peak105291	2.33071	5.15058e-10	3.33417e-09	#N/A	#N/A	#N/A	#N/A	#N/A	#N/A	#N/A	#N/A	#N/A	#N/A	#N/A	#N/A	#N/A	#N/A	#N/A
chr5	9196515	9197110	peak105293	2.62389	4.58874e-11	3.2804e-10	2.81007	1.87295e-09	2.30583e-08	#N/A	#N/A	#N/A	#N/A	#N/A	#N/A	#N/A	#N/A	#N/A	#N/A	#N/A	#N/A
chr5	9212738	9213106	peak105296	2.49667	2.7384e-12	2.19636e-11	2.55039	5.38216e-09	6.19849e-08	#N/A	#N/A	#N/A	#N/A	#N/A	#N/A	#N/A	#N/A	#N/A	#N/A	#N/A	#N/A
chr5	9359114	9359825	peak105313	3.038	5.83472e-25	1.26991e-23	1.88623	0.000152021	0.000831681	#N/A	#N/A	#N/A	#N/A	#N/A	#N/A	#N/A	#N/A	#N/A	#N/A	#N/A	#N/A
chr5	9370350	9370753	peak105315	1.98709	3.50252e-06	1.52423e-05	2.22317	4.1472e-06	3.00404e-05	#N/A	#N/A	#N/A	#N/A	#N/A	#N/A	#N/A	#N/A	#N/A	#N/A	#N/A	#N/A
chr5	9375435	9376344	peak105317	2.66517	1.97172e-13	1.75302e-12	1.8746	0.00107982	0.00503667	#N/A	#N/A	#N/A	#N/A	#N/A	#N/A	#N/A	#N/A	#N/A	#N/A	#N/A	#N/A
chr5	9437767	9438212	peak105324	1.77107	0.000347343	0.00120566	2.27707	1.61806e-06	1.25521e-05	#N/A	#N/A	#N/A	#N/A	#N/A	#N/A	#N/A	#N/A	#N/A	#N/A	#N/A	#N/A
chr5	9453904	9454803	peak105328	1.73743	0.00268416	0.00837324	#N/A	#N/A	#N/A	#N/A	#N/A	#N/A	#N/A	#N/A	#N/A	#N/A	#N/A	#N/A	#N/A	#N/A	#N/A
chr5	9455990	9457084	peak105329	1.48094	0.0165965	0.04671	#N/A	#N/A	#N/A	#N/A	#N/A	#N/A	#N/A	#N/A	#N/A	#N/A	#N/A	#N/A	#N/A	#N/A	#N/A
chr5	9479378	9479892	peak105332	2.57994	7.83246e-09	4.50952e-08	#N/A	#N/A	#N/A	#N/A	#N/A	#N/A	#N/A	#N/A	#N/A	#N/A	#N/A	#N/A	#N/A	#N/A	#N/A
chr5	9540856	9541292	peak105340	1.74232	0.00755402	0.0222668	#N/A	#N/A	#N/A	#N/A	#N/A	#N/A	#N/A	#N/A	#N/A	#N/A	#N/A	#N/A	#N/A	#N/A	#N/A
chr5	9622985	9623580	peak105349	1.7965	1.96939e-06	8.82114e-06	#N/A	#N/A	#N/A	#N/A	#N/A	#N/A	#N/A	#N/A	#N/A	#N/A	#N/A	#N/A	#N/A	#N/A	#N/A
chr5	9686110	9686842	peak105353	2.74039	5.52524e-22	9.75656e-21	2.85345	1.22094e-16	3.89526e-15	#N/A	#N/A	#N/A	#N/A	#N/A	#N/A	#N/A	#N/A	#N/A	#N/A	#N/A	#N/A
chr5	9698234	9699257	peak105354	2.53124	1.04306e-19	1.55011e-18	#N/A	#N/A	#N/A	#N/A	#N/A	#N/A	#N/A	#N/A	#N/A	#N/A	#N/A	#N/A	#N/A	#N/A	#N/A
chr5	9699613	9700425	peak105355	2.38207	4.34198e-08	2.31293e-07	#N/A	#N/A	#N/A	#N/A	#N/A	#N/A	#N/A	#N/A	#N/A	#N/A	#N/A	#N/A	#N/A	#N/A	#N/A
chr5	9712615	9713295	peak105357	2.18906	1.59042e-29	4.7124e-28	#N/A	#N/A	#N/A	#N/A	#N/A	#N/A	#N/A	#N/A	#N/A	#N/A	#N/A	#N/A	#N/A	#N/A	#N/A
chr5	9716844	9717448	peak105360	3.32772	1.86735e-26	4.51946e-25	2.56576	2.69619e-09	3.24174e-08	#N/A	#N/A	#N/A	#N/A	#N/A	#N/A	#N/A	#N/A	#N/A	#N/A	#N/A	#N/A
chr5	9766662	9767387	peak105362	2.11033	6.68464e-10	4.28048e-09	1.99644	4.14057e-06	3.00041e-05	#N/A	#N/A	#N/A	#N/A	#N/A	#N/A	#N/A	#N/A	#N/A	#N/A	#N/A	#N/A
chr1	187660394	187661057	peak10537	3.90805	2.95076e-53	3.93401e-51	3.87164	3.28158e-34	6.24122e-32	#N/A	#N/A	#N/A	#N/A	#N/A	#N/A	#N/A	#N/A	#N/A	#N/A	#N/A	#N/A
chr5	9851568	9852101	peak105371	2.54389	5.24673e-21	8.59624e-20	1.9763	7.8263e-07	6.39675e-06	#N/A	#N/A	#N/A	#N/A	#N/A	#N/A	#N/A	#N/A	#N/A	#N/A	#N/A	#N/A
chr5	9869380	9870467	peak105373	2.71124	1.75046e-20	2.75274e-19	2.70692	6.33178e-14	1.43834e-12	#N/A	#N/A	#N/A	#N/A	#N/A	#N/A	#N/A	#N/A	#N/A	#N/A	#N/A	#N/A
chr5	9932933	9933819	peak105377	2.40098	2.22983e-09	1.35636e-08	1.78092	0.00481223	0.0196591	#N/A	#N/A	#N/A	#N/A	#N/A	#N/A	#N/A	#N/A	#N/A	#N/A	#N/A	#N/A
chr5	10056107	10057059	peak105381	2.21133	3.20587e-08	1.73205e-07	2.11766	2.51584e-05	0.000158741	#N/A	#N/A	#N/A	#N/A	#N/A	#N/A	#N/A	#N/A	#N/A	#N/A	#N/A	#N/A
chr5	10227544	10227876	peak105392	2.5304	5.71597e-12	4.45737e-11	2.16244	1.00239e-05	6.79655e-05	#N/A	#N/A	#N/A	#N/A	#N/A	#N/A	#N/A	#N/A	#N/A	#N/A	#N/A	#N/A
chr5	10229218	10230127	peak105393	1.60698	4.00006e-05	0.000154844	1.52468	0.00377435	0.0157803	#N/A	#N/A	#N/A	#N/A	#N/A	#N/A	#N/A	#N/A	#N/A	#N/A	#N/A	#N/A
chr1	188059388	188059970	peak10540	2.53957	2.12595e-13	1.88514e-12	2.75034	1.56868e-11	2.60776e-10	#N/A	#N/A	#N/A	#N/A	#N/A	#N/A	#N/A	#N/A	#N/A	#N/A	#N/A	#N/A
chr1	188394827	188395244	peak10541	2.76377	9.25576e-11	6.42747e-10	2.86222	7.97311e-08	7.6575e-07	#N/A	#N/A	#N/A	#N/A	#N/A	#N/A	#N/A	#N/A	#N/A	#N/A	#N/A	#N/A
chr1	190137109	190137647	peak10542	4.02707	1.10238e-21	1.90289e-20	3.54951	1.82157e-11	3.00279e-10	#N/A	#N/A	#N/A	#N/A	#N/A	#N/A	#N/A	#N/A	#N/A	#N/A	#N/A	#N/A
chr5	10469472	10470177	peak105425	3.19037	7.02892e-28	1.87218e-26	2.70624	1.1144e-12	2.14574e-11	#N/A	#N/A	#N/A	#N/A	#N/A	#N/A	#N/A	#N/A	#N/A	#N/A	#N/A	#N/A
chr5	10471845	10472124	peak105426	1.88011	0.00043516	0.00149351	1.84804	0.00481339	0.0196632	#N/A	#N/A	#N/A	#N/A	#N/A	#N/A	#N/A	#N/A	#N/A	#N/A	#N/A	#N/A
chr5	10478613	10478919	peak105428	1.68962	0.00030381	0.0010618	1.96824	3.82305e-05	0.000233318	#N/A	#N/A	#N/A	#N/A	#N/A	#N/A	#N/A	#N/A	#N/A	#N/A	#N/A	#N/A
chr5	10555563	10555865	peak105439	2.31967	7.25301e-12	5.59536e-11	2.10286	1.94138e-06	1.4875e-05	#N/A	#N/A	#N/A	#N/A	#N/A	#N/A	#N/A	#N/A	#N/A	#N/A	#N/A	#N/A
chr1	190139502	190139787	peak10544	2.69748	1.84167e-10	1.24317e-09	3.07919	6.79436e-10	8.92294e-09	#N/A	#N/A	#N/A	#N/A	#N/A	#N/A	#N/A	#N/A	#N/A	#N/A	#N/A	#N/A
chr5	10611342	10611856	peak105452	2.01417	5.90653e-07	2.80019e-06	1.65942	0.00626801	0.0249926	#N/A	#N/A	#N/A	#N/A	#N/A	#N/A	#N/A	#N/A	#N/A	#N/A	#N/A	#N/A
chr5	10635401	10636323	peak105455	1.72942	6.60952e-05	0.000249298	1.67617	0.00216452	0.00950563	#N/A	#N/A	#N/A	#N/A	#N/A	#N/A	#N/A	#N/A	#N/A	#N/A	#N/A	#N/A
chr5	10668893	10669326	peak105457	2.08409	1.56945e-05	6.36052e-05	1.77343	0.00864699	0.0335079	#N/A	#N/A	#N/A	#N/A	#N/A	#N/A	#N/A	#N/A	#N/A	#N/A	#N/A	#N/A
chr1	190148836	190149475	peak10546	3.16721	1.11292e-42	7.80297e-41	2.91871	1.74746e-23	1.18249e-21	#N/A	#N/A	#N/A	#N/A	#N/A	#N/A	#N/A	#N/A	#N/A	#N/A	#N/A	#N/A
chr5	10691809	10693080	peak105460	1.64313	8.58125e-05	0.000319415	#N/A	#N/A	#N/A	#N/A	#N/A	#N/A	#N/A	#N/A	#N/A	#N/A	#N/A	#N/A	#N/A	#N/A	#N/A
chr5	10703049	10703489	peak105463	1.92471	1.57985e-10	1.07341e-09	1.87233	6.83414e-07	5.63984e-06	#N/A	#N/A	#N/A	#N/A	#N/A	#N/A	#N/A	#N/A	#N/A	#N/A	#N/A	#N/A
chr5	10707493	10708292	peak105464	2.2134	3.84681e-11	2.77054e-10	2.25548	2.27021e-08	2.37206e-07	#N/A	#N/A	#N/A	#N/A	#N/A	#N/A	#N/A	#N/A	#N/A	#N/A	#N/A	#N/A
chr5	10719661	10720674	peak105465	3.69696	2.29534e-40	1.38894e-38	3.4108	1.09034e-22	6.86228e-21	#N/A	#N/A	#N/A	#N/A	#N/A	#N/A	#N/A	#N/A	#N/A	#N/A	#N/A	#N/A
chr1	190174449	190175403	peak10547	2.99606	1.03779e-20	1.65978e-19	2.80828	5.12364e-12	9.07891e-11	#N/A	#N/A	#N/A	#N/A	#N/A	#N/A	#N/A	#N/A	#N/A	#N/A	#N/A	#N/A
chr5	10831432	10832105	peak105470	2.20106	1.94295e-16	2.24677e-15	#N/A	#N/A	#N/A	#N/A	#N/A	#N/A	#N/A	#N/A	#N/A	#N/A	#N/A	#N/A	#N/A	#N/A	#N/A
chr5	10836918	10837761	peak105471	3.84109	1.64515e-31	5.57271e-30	2.88312	2.26346e-11	3.67349e-10	#N/A	#N/A	#N/A	#N/A	#N/A	#N/A	#N/A	#N/A	#N/A	#N/A	#N/A	#N/A
chr5	10860795	10861407	peak105474	2.60487	3.94514e-10	2.5817e-09	1.88039	0.00309005	0.0131453	#N/A	#N/A	#N/A	#N/A	#N/A	#N/A	#N/A	#N/A	#N/A	#N/A	#N/A	#N/A
chr5	10913629	10914574	peak105475	2.29087	7.89365e-11	5.52159e-10	2.41158	7.75974e-09	8.72561e-08	#N/A	#N/A	#N/A	#N/A	#N/A	#N/A	#N/A	#N/A	#N/A	#N/A	#N/A	#N/A
chr5	13477367	13477988	peak105478	3.41063	2.13349e-42	1.46046e-40	2.8838	1.28242e-19	5.83083e-18	#N/A	#N/A	#N/A	#N/A	#N/A	#N/A	#N/A	#N/A	#N/A	#N/A	#N/A	#N/A
chr5	13601033	13601815	peak105483	1.81556	0.000381142	0.00131675	#N/A	#N/A	#N/A	#N/A	#N/A	#N/A	#N/A	#N/A	#N/A	#N/A	#N/A	#N/A	#N/A	#N/A	#N/A
chr5	13664455	13664990	peak105485	2.44383	9.12781e-10	5.77505e-09	2.43303	5.55157e-07	4.64557e-06	#N/A	#N/A	#N/A	#N/A	#N/A	#N/A	#N/A	#N/A	#N/A	#N/A	#N/A	#N/A
chr5	13745549	13746016	peak105486	2.4591	6.12213e-06	2.59573e-05	#N/A	#N/A	#N/A	#N/A	#N/A	#N/A	#N/A	#N/A	#N/A	#N/A	#N/A	#N/A	#N/A	#N/A	#N/A
chr1	190873217	190873847	peak10549	2.23784	5.80869e-11	4.11189e-10	2.06082	4.5103e-06	3.2476e-05	#N/A	#N/A	#N/A	#N/A	#N/A	#N/A	#N/A	#N/A	#N/A	#N/A	#N/A	#N/A
chr5	14035900	14036947	peak105493	1.52446	0.000944294	0.0031128	#N/A	#N/A	#N/A	#N/A	#N/A	#N/A	#N/A	#N/A	#N/A	#N/A	#N/A	#N/A	#N/A	#N/A	#N/A
chr5	14063265	14063588	peak105497	2.26646	3.83821e-08	2.05466e-07	2.40187	1.47512e-06	1.15202e-05	#N/A	#N/A	#N/A	#N/A	#N/A	#N/A	#N/A	#N/A	#N/A	#N/A	#N/A	#N/A
chr5	14068190	14068680	peak105498	1.84246	0.000323317	0.00112631	#N/A	#N/A	#N/A	#N/A	#N/A	#N/A	#N/A	#N/A	#N/A	#N/A	#N/A	#N/A	#N/A	#N/A	#N/A
chr1	190877493	190878140	peak10550	2.37756	2.23347e-14	2.16307e-13	1.76537	0.000335143	0.00172056	#N/A	#N/A	#N/A	#N/A	#N/A	#N/A	#N/A	#N/A	#N/A	#N/A	#N/A	#N/A
chr5	14105868	14106265	peak105501	2.43426	2.85003e-09	1.7137e-08	2.15959	7.02208e-05	0.000409308	#N/A	#N/A	#N/A	#N/A	#N/A	#N/A	#N/A	#N/A	#N/A	#N/A	#N/A	#N/A
chr5	14114697	14115296	peak105504	3.13719	1.18621e-47	1.13829e-45	2.89018	1.42018e-27	1.47918e-25	#N/A	#N/A	#N/A	#N/A	#N/A	#N/A	#N/A	#N/A	#N/A	#N/A	#N/A	#N/A
chr5	14165485	14166310	peak105510	2.2542	3.09342e-13	2.69844e-12	2.30098	6.87125e-10	9.01989e-09	#N/A	#N/A	#N/A	#N/A	#N/A	#N/A	#N/A	#N/A	#N/A	#N/A	#N/A	#N/A
chr5	14265599	14266039	peak105527	2.67324	7.24335e-07	3.40356e-06	#N/A	#N/A	#N/A	#N/A	#N/A	#N/A	#N/A	#N/A	#N/A	#N/A	#N/A	#N/A	#N/A	#N/A	#N/A
chr5	14268286	14269214	peak105528	1.62668	0.000723682	0.00242076	1.94313	3.24306e-05	0.0002005	#N/A	#N/A	#N/A	#N/A	#N/A	#N/A	#N/A	#N/A	#N/A	#N/A	#N/A	#N/A
chr1	192102490	192103115	peak10553	2.12706	5.64373e-06	2.40248e-05	#N/A	#N/A	#N/A	#N/A	#N/A	#N/A	#N/A	#N/A	#N/A	#N/A	#N/A	#N/A	#N/A	#N/A	#N/A
chr5	14399202	14400788	peak105538	1.41657	0.00621064	0.0185021	#N/A	#N/A	#N/A	#N/A	#N/A	#N/A	#N/A	#N/A	#N/A	#N/A	#N/A	#N/A	#N/A	#N/A	#N/A
chr5	14406058	14407052	peak105539	2.31109	8.83867e-15	8.85409e-14	1.90657	1.00484e-05	6.81093e-05	#N/A	#N/A	#N/A	#N/A	#N/A	#N/A	#N/A	#N/A	#N/A	#N/A	#N/A	#N/A
chr1	192116832	192117916	peak10554	2.6495	2.98334e-12	2.38349e-11	2.18969	2.93821e-05	0.000183126	#N/A	#N/A	#N/A	#N/A	#N/A	#N/A	#N/A	#N/A	#N/A	#N/A	#N/A	#N/A
chr5	14435352	14435976	peak105545	2.85007	2.25995e-21	3.80665e-20	2.87272	4.46407e-15	1.17545e-13	#N/A	#N/A	#N/A	#N/A	#N/A	#N/A	#N/A	#N/A	#N/A	#N/A	#N/A	#N/A
chr1	192122359	192122788	peak10555	2.69179	2.70194e-11	1.97402e-10	2.76113	2.57079e-08	2.66107e-07	#N/A	#N/A	#N/A	#N/A	#N/A	#N/A	#N/A	#N/A	#N/A	#N/A	#N/A	#N/A
chr5	14476373	14477438	peak105554	2.81397	1.41145e-14	1.38977e-13	2.74734	1.25525e-09	1.58463e-08	#N/A	#N/A	#N/A	#N/A	#N/A	#N/A	#N/A	#N/A	#N/A	#N/A	#N/A	#N/A
chr5	14706402	14707192	peak105566	1.66712	3.51702e-05	0.000137098	#N/A	#N/A	#N/A	#N/A	#N/A	#N/A	#N/A	#N/A	#N/A	#N/A	#N/A	#N/A	#N/A	#N/A	#N/A
chr5	14726161	14727039	peak105568	1.75925	0.000211205	0.000751782	#N/A	#N/A	#N/A	#N/A	#N/A	#N/A	#N/A	#N/A	#N/A	#N/A	#N/A	#N/A	#N/A	#N/A	#N/A
chr5	14739655	14740082	peak105570	2.14214	7.33547e-07	3.44454e-06	2.29115	4.82636e-06	3.45999e-05	#N/A	#N/A	#N/A	#N/A	#N/A	#N/A	#N/A	#N/A	#N/A	#N/A	#N/A	#N/A
chr5	14743717	14744571	peak105571	3.21924	4.29073e-35	1.84677e-33	2.29285	1.38207e-09	1.73522e-08	#N/A	#N/A	#N/A	#N/A	#N/A	#N/A	#N/A	#N/A	#N/A	#N/A	#N/A	#N/A
chr5	14849023	14849362	peak105577	2.28581	1.92605e-05	7.72948e-05	#N/A	#N/A	#N/A	#N/A	#N/A	#N/A	#N/A	#N/A	#N/A	#N/A	#N/A	#N/A	#N/A	#N/A	#N/A
chr5	14900726	14902368	peak105580	1.65717	4.2722e-07	2.05562e-06	#N/A	#N/A	#N/A	#N/A	#N/A	#N/A	#N/A	#N/A	#N/A	#N/A	#N/A	#N/A	#N/A	#N/A	#N/A
chr5	14908293	14908955	peak105581	2.01618	0.000245041	0.000866015	#N/A	#N/A	#N/A	#N/A	#N/A	#N/A	#N/A	#N/A	#N/A	#N/A	#N/A	#N/A	#N/A	#N/A	#N/A
chr5	14913071	14913809	peak105582	3.26772	1.82516e-24	3.83992e-23	#N/A	#N/A	#N/A	#N/A	#N/A	#N/A	#N/A	#N/A	#N/A	#N/A	#N/A	#N/A	2.58114	2.74825e-09	2.10158e-06
chr5	14925992	14927002	peak105585	1.51464	1.43006e-05	5.82052e-05	#N/A	#N/A	#N/A	#N/A	#N/A	#N/A	#N/A	#N/A	#N/A	#N/A	#N/A	#N/A	#N/A	#N/A	#N/A
chr5	14932966	14933615	peak105586	2.60028	5.51342e-11	3.91019e-10	2.87014	5.93426e-10	7.86264e-09	#N/A	#N/A	#N/A	#N/A	#N/A	#N/A	#N/A	#N/A	#N/A	#N/A	#N/A	#N/A
chr5	15014803	15015590	peak105592	1.43869	0.0117351	0.0337098	#N/A	#N/A	#N/A	#N/A	#N/A	#N/A	#N/A	#N/A	#N/A	#N/A	#N/A	#N/A	#N/A	#N/A	#N/A
chr5	15018840	15019232	peak105593	2.8319	1.28056e-09	7.98252e-09	2.02294	0.00410312	0.017029	#N/A	#N/A	#N/A	#N/A	#N/A	#N/A	#N/A	#N/A	#N/A	#N/A	#N/A	#N/A
chr5	15026026	15027143	peak105595	1.37936	0.00254177	0.00795226	#N/A	#N/A	#N/A	#N/A	#N/A	#N/A	#N/A	#N/A	#N/A	#N/A	#N/A	#N/A	#N/A	#N/A	#N/A
chr5	15252480	15252827	peak105599	2.75568	8.01808e-13	6.73744e-12	2.6955	9.66867e-09	1.06977e-07	#N/A	#N/A	#N/A	#N/A	#N/A	#N/A	#N/A	#N/A	#N/A	#N/A	#N/A	#N/A
chr5	15285897	15286561	peak105601	1.88254	2.56205e-05	0.000101407	#N/A	#N/A	#N/A	#N/A	#N/A	#N/A	#N/A	#N/A	#N/A	#N/A	#N/A	#N/A	#N/A	#N/A	#N/A
chr1	192408300	192409077	peak10561	3.02036	2.37773e-29	6.97242e-28	2.88649	7.83183e-18	2.90057e-16	#N/A	#N/A	#N/A	#N/A	#N/A	#N/A	#N/A	#N/A	#N/A	#N/A	#N/A	#N/A
chr5	15665082	15665595	peak105629	2.63735	2.24126e-08	1.22976e-07	1.95504	0.00525566	0.0212926	#N/A	#N/A	#N/A	#N/A	#N/A	#N/A	#N/A	#N/A	#N/A	#N/A	#N/A	#N/A
chr5	15757120	15757811	peak105639	2.50076	5.60004e-18	7.31669e-17	#N/A	#N/A	#N/A	#N/A	#N/A	#N/A	#N/A	#N/A	#N/A	#N/A	#N/A	#N/A	#N/A	#N/A	#N/A
chr5	15821486	15822212	peak105644	1.97276	4.2716e-09	2.52334e-08	1.96866	1.6529e-06	1.27995e-05	#N/A	#N/A	#N/A	#N/A	#N/A	#N/A	#N/A	#N/A	#N/A	#N/A	#N/A	#N/A
chr5	15834661	15836024	peak105646	1.39405	0.00248084	0.00777085	1.85651	1.57122e-07	1.43746e-06	#N/A	#N/A	#N/A	#N/A	#N/A	#N/A	#N/A	#N/A	#N/A	#N/A	#N/A	#N/A
chr5	15939032	15939733	peak105651	3.24183	8.69563e-54	1.19717e-51	3.70889	3.81479e-48	1.90207e-45	#N/A	#N/A	#N/A	#N/A	#N/A	#N/A	#N/A	#N/A	#N/A	#N/A	#N/A	#N/A
chr5	15943528	15944000	peak105652	3.70682	3.3978e-34	1.37502e-32	3.15402	8.777e-17	2.84697e-15	#N/A	#N/A	#N/A	#N/A	#N/A	#N/A	#N/A	#N/A	#N/A	#N/A	#N/A	#N/A
chr5	15992959	15994380	peak105655	1.3398	0.00144122	0.00464919	1.37133	0.0048463	0.0197829	#N/A	#N/A	#N/A	#N/A	#N/A	#N/A	#N/A	#N/A	#N/A	#N/A	#N/A	#N/A
chr5	16411382	16412798	peak105660	2.69055	4.72793e-31	1.55132e-29	2.70906	1.56801e-21	8.7725e-20	#N/A	#N/A	#N/A	#N/A	#N/A	#N/A	#N/A	#N/A	#N/A	#N/A	#N/A	#N/A
chr5	16467236	16468272	peak105664	1.99252	6.7844e-09	3.92816e-08	1.60164	0.00386479	0.0161283	#N/A	#N/A	#N/A	#N/A	#N/A	#N/A	#N/A	#N/A	#N/A	#N/A	#N/A	#N/A
chr5	16536294	16536707	peak105667	2.28423	4.16357e-09	2.46268e-08	2.05113	5.26517e-05	0.000313386	#N/A	#N/A	#N/A	#N/A	#N/A	#N/A	#N/A	#N/A	#N/A	#N/A	#N/A	#N/A
chr5	16540461	16540954	peak105669	1.98576	2.51735e-06	1.11356e-05	#N/A	#N/A	#N/A	#N/A	#N/A	#N/A	#N/A	#N/A	#N/A	#N/A	#N/A	#N/A	#N/A	#N/A	#N/A
chr1	192491621	192492217	peak10567	1.84478	0.000124459	0.000455039	2.12235	4.11543e-05	0.000249736	#N/A	#N/A	#N/A	#N/A	#N/A	#N/A	#N/A	#N/A	#N/A	#N/A	#N/A	#N/A
chr5	16812922	16813496	peak105695	3.60634	1.58826e-17	1.99682e-16	2.57486	1.34106e-05	8.86951e-05	#N/A	#N/A	#N/A	#N/A	#N/A	#N/A	#N/A	#N/A	#N/A	#N/A	#N/A	#N/A
chr5	16856326	16857033	peak105699	2.00511	1.51405e-05	6.14646e-05	1.84974	0.00234096	0.0102221	#N/A	#N/A	#N/A	#N/A	#N/A	#N/A	#N/A	#N/A	#N/A	#N/A	#N/A	#N/A
chr5	16916489	16917124	peak105708	1.76375	0.000422863	0.00145387	#N/A	#N/A	#N/A	#N/A	#N/A	#N/A	#N/A	#N/A	#N/A	#N/A	#N/A	#N/A	#N/A	#N/A	#N/A
chr1	192514039	192514593	peak10571	1.94609	2.42067e-06	1.07288e-05	#N/A	#N/A	#N/A	#N/A	#N/A	#N/A	#N/A	#N/A	#N/A	#N/A	#N/A	#N/A	#N/A	#N/A	#N/A
chr5	16957507	16958457	peak105713	3.7834	1.98296e-44	1.53065e-42	2.8768	3.70559e-15	9.85755e-14	#N/A	#N/A	#N/A	#N/A	#N/A	#N/A	#N/A	#N/A	#N/A	#N/A	#N/A	#N/A
chr5	16964918	16965441	peak105714	2.38083	2.01006e-06	8.99291e-06	2.08596	0.00161293	0.00727077	#N/A	#N/A	#N/A	#N/A	#N/A	#N/A	#N/A	#N/A	#N/A	#N/A	#N/A	#N/A
chr5	16970938	16971315	peak105715	2.59693	1.58585e-09	9.79535e-09	2.44634	5.82024e-06	4.11237e-05	#N/A	#N/A	#N/A	#N/A	#N/A	#N/A	#N/A	#N/A	#N/A	#N/A	#N/A	#N/A
chr5	16992034	16992810	peak105716	3.26359	5.68818e-61	1.15316e-58	3.14636	3.51238e-37	8.56828e-35	#N/A	#N/A	#N/A	#N/A	#N/A	#N/A	#N/A	#N/A	#N/A	#N/A	#N/A	#N/A
chr5	17001301	17001862	peak105718	2.45032	2.63755e-11	1.9286e-10	2.78304	4.14227e-11	6.46858e-10	#N/A	#N/A	#N/A	#N/A	#N/A	#N/A	#N/A	#N/A	#N/A	#N/A	#N/A	#N/A
chr5	17037632	17038717	peak105723	2.47873	1.58326e-13	1.41918e-12	2.1435	1.70206e-06	1.31574e-05	#N/A	#N/A	#N/A	#N/A	#N/A	#N/A	#N/A	#N/A	#N/A	#N/A	#N/A	#N/A
chr5	17089872	17090348	peak105726	1.70841	0.00681194	0.0201903	#N/A	#N/A	#N/A	#N/A	#N/A	#N/A	#N/A	#N/A	#N/A	#N/A	#N/A	#N/A	#N/A	#N/A	#N/A
chr5	17113306	17114481	peak105729	1.55215	1.71352e-05	6.91493e-05	#N/A	#N/A	#N/A	#N/A	#N/A	#N/A	#N/A	#N/A	#N/A	#N/A	#N/A	#N/A	#N/A	#N/A	#N/A
chr5	17154683	17155102	peak105735	3.57858	1.09466e-34	4.57929e-33	3.67204	1.33559e-24	1.01397e-22	#N/A	#N/A	#N/A	#N/A	#N/A	#N/A	#N/A	#N/A	#N/A	#N/A	#N/A	#N/A
chr5	17180987	17181831	peak105740	2.05506	1.09071e-12	9.06897e-12	1.77042	1.99143e-05	0.000127864	#N/A	#N/A	#N/A	#N/A	#N/A	#N/A	#N/A	#N/A	#N/A	#N/A	#N/A	#N/A
chr5	17187413	17187937	peak105743	3.16795	4.84575e-19	6.84635e-18	2.50625	2.05147e-07	1.84447e-06	#N/A	#N/A	#N/A	#N/A	#N/A	#N/A	#N/A	#N/A	#N/A	#N/A	#N/A	#N/A
chr5	17224733	17225559	peak105750	1.69293	1.16805e-05	4.8022e-05	1.52788	0.00625814	0.0249599	#N/A	#N/A	#N/A	#N/A	#N/A	#N/A	#N/A	#N/A	#N/A	#N/A	#N/A	#N/A
chr5	17233516	17233908	peak105752	2.92319	7.47571e-11	5.23967e-10	2.72376	1.29413e-06	1.0205e-05	#N/A	#N/A	#N/A	#N/A	#N/A	#N/A	#N/A	#N/A	#N/A	#N/A	#N/A	#N/A
chr5	17238487	17239353	peak105754	2.56745	2.17644e-13	1.92725e-12	1.81786	0.00151356	0.00686148	#N/A	#N/A	#N/A	#N/A	#N/A	#N/A	#N/A	#N/A	#N/A	#N/A	#N/A	#N/A
chr5	17290155	17290882	peak105758	1.77171	2.29467e-05	9.13186e-05	#N/A	#N/A	#N/A	#N/A	#N/A	#N/A	#N/A	#N/A	#N/A	#N/A	#N/A	#N/A	#N/A	#N/A	#N/A
chr5	17381269	17381661	peak105769	3.9617	1.04967e-45	8.79214e-44	2.95788	3.25481e-18	1.25521e-16	#N/A	#N/A	#N/A	#N/A	#N/A	#N/A	#N/A	#N/A	#N/A	#N/A	#N/A	#N/A
chr1	192557620	192558078	peak10577	1.90991	0.000198672	0.000709616	#N/A	#N/A	#N/A	#N/A	#N/A	#N/A	#N/A	#N/A	#N/A	#N/A	#N/A	#N/A	#N/A	#N/A	#N/A
chr5	17396266	17396738	peak105770	2.76546	9.16093e-20	1.36597e-18	1.59215	0.00866091	0.0335583	#N/A	#N/A	#N/A	#N/A	#N/A	#N/A	#N/A	#N/A	#N/A	#N/A	#N/A	#N/A
chr5	17398191	17399031	peak105771	1.88477	3.96682e-08	2.12089e-07	1.99844	4.57248e-07	3.87861e-06	#N/A	#N/A	#N/A	#N/A	#N/A	#N/A	#N/A	#N/A	#N/A	#N/A	#N/A	#N/A
chr5	17440902	17441974	peak105774	2.33915	4.18829e-12	3.30308e-11	2.36489	8.53795e-09	9.53674e-08	#N/A	#N/A	#N/A	#N/A	#N/A	#N/A	#N/A	#N/A	#N/A	#N/A	#N/A	#N/A
chr5	17444648	17444963	peak105775	3.52479	2.61878e-19	3.77624e-18	3.68698	1.66602e-15	4.64281e-14	#N/A	#N/A	#N/A	#N/A	#N/A	#N/A	#N/A	#N/A	#N/A	#N/A	#N/A	#N/A
chr5	17763268	17763924	peak105781	2.20114	1.39701e-05	5.69184e-05	2.32409	8.57323e-05	0.00049132	#N/A	#N/A	#N/A	#N/A	#N/A	#N/A	#N/A	#N/A	#N/A	#N/A	#N/A	#N/A
chr5	17813184	17813703	peak105783	2.97445	2.2785e-09	1.38488e-08	2.34407	0.000494362	0.00245661	#N/A	#N/A	#N/A	#N/A	#N/A	#N/A	#N/A	#N/A	#N/A	#N/A	#N/A	#N/A
chr5	17816989	17817473	peak105784	2.20662	5.00653e-06	2.1441e-05	2.1147	0.000524614	0.00259497	#N/A	#N/A	#N/A	#N/A	#N/A	#N/A	#N/A	#N/A	#N/A	#N/A	#N/A	#N/A
chr1	16245627	16246253	peak1058	2.38869	3.29663e-09	1.96836e-08	#N/A	#N/A	#N/A	#N/A	#N/A	#N/A	#N/A	#N/A	#N/A	#N/A	#N/A	#N/A	#N/A	#N/A	#N/A
chr1	192608912	192609718	peak10580	1.67595	0.00367364	0.0112687	#N/A	#N/A	#N/A	#N/A	#N/A	#N/A	#N/A	#N/A	#N/A	#N/A	#N/A	#N/A	#N/A	#N/A	#N/A
chr5	19555480	19556372	peak105803	2.36066	6.59935e-07	3.11304e-06	2.03436	0.00162857	0.00733462	#N/A	#N/A	#N/A	#N/A	#N/A	#N/A	#N/A	#N/A	#N/A	#N/A	#N/A	#N/A
chr5	19771188	19772046	peak105810	2.28659	1.0341e-21	1.78879e-20	2.14499	3.86665e-12	6.96616e-11	#N/A	#N/A	#N/A	#N/A	#N/A	#N/A	#N/A	#N/A	#N/A	#N/A	#N/A	#N/A
chr5	19837735	19838182	peak105813	1.62457	0.00640288	0.0190448	#N/A	#N/A	#N/A	#N/A	#N/A	#N/A	#N/A	#N/A	#N/A	#N/A	#N/A	#N/A	#N/A	#N/A	#N/A
chr5	19853457	19855518	peak105814	1.99616	7.79401e-10	4.96202e-09	#N/A	#N/A	#N/A	#N/A	#N/A	#N/A	#N/A	#N/A	#N/A	#N/A	#N/A	#N/A	#N/A	#N/A	#N/A
chr5	19891337	19892386	peak105816	1.72573	0.000334797	0.00116427	1.65286	0.00829567	0.0322609	#N/A	#N/A	#N/A	#N/A	#N/A	#N/A	#N/A	#N/A	#N/A	#N/A	#N/A	#N/A
chr1	192623634	192624305	peak10582	1.96587	5.20254e-10	3.36619e-09	2.18074	9.00101e-10	1.16162e-08	#N/A	#N/A	#N/A	#N/A	#N/A	#N/A	#N/A	#N/A	#N/A	#N/A	#N/A	#N/A
chr1	192637393	192638070	peak10583	2.07771	0.000331551	0.00115326	#N/A	#N/A	#N/A	#N/A	#N/A	#N/A	#N/A	#N/A	#N/A	#N/A	#N/A	#N/A	#N/A	#N/A	#N/A
chr5	20276210	20277434	peak105830	1.38209	0.00673417	0.0199699	2.57239	1.01133e-18	4.16343e-17	#N/A	#N/A	#N/A	#N/A	#N/A	#N/A	#N/A	#N/A	#N/A	#N/A	#N/A	#N/A
chr5	21535079	21535771	peak105838	1.63583	0.0079249	0.023293	#N/A	#N/A	#N/A	#N/A	#N/A	#N/A	#N/A	#N/A	#N/A	#N/A	#N/A	#N/A	#N/A	#N/A	#N/A
chr5	21559245	21559569	peak105839	1.51353	0.0169432	0.047634	1.99852	0.000215514	0.00114719	#N/A	#N/A	#N/A	#N/A	#N/A	#N/A	#N/A	#N/A	#N/A	#N/A	#N/A	#N/A
chr5	22560194	22560644	peak105847	2.10493	2.50962e-07	1.23648e-06	2.01247	0.000128762	0.000713695	#N/A	#N/A	#N/A	#N/A	#N/A	#N/A	#N/A	#N/A	#N/A	#N/A	#N/A	#N/A
chr5	24225183	24225776	peak105850	2.62092	7.97227e-10	5.07244e-09	2.83083	2.37281e-08	2.47196e-07	#N/A	#N/A	#N/A	#N/A	#N/A	#N/A	#N/A	#N/A	#N/A	#N/A	#N/A	#N/A
chr5	24232167	24232575	peak105851	3.3155	2.77515e-12	2.22462e-11	2.0762	0.00336912	0.0142218	#N/A	#N/A	#N/A	#N/A	#N/A	#N/A	#N/A	#N/A	#N/A	#N/A	#N/A	#N/A
chr5	24681167	24681689	peak105856	2.61706	3.38471e-12	2.69003e-11	3.34015	1.35391e-13	2.95242e-12	#N/A	#N/A	#N/A	#N/A	#N/A	#N/A	#N/A	#N/A	#N/A	#N/A	#N/A	#N/A
chr1	192693756	192694265	peak10586	1.69038	0.000102612	0.000378745	2.46552	5.90779e-11	9.03537e-10	#N/A	#N/A	#N/A	#N/A	#N/A	#N/A	#N/A	#N/A	#N/A	#N/A	#N/A	#N/A
chr5	24773326	24773909	peak105860	2.30287	7.40193e-07	3.4742e-06	#N/A	#N/A	#N/A	#N/A	#N/A	#N/A	#N/A	#N/A	#N/A	#N/A	#N/A	#N/A	#N/A	#N/A	#N/A
chr5	24804156	24804990	peak105862	3.61362	5.46065e-43	3.90655e-41	3.04856	3.66544e-19	1.58922e-17	#N/A	#N/A	#N/A	#N/A	#N/A	#N/A	#N/A	#N/A	#N/A	#N/A	#N/A	#N/A
chr5	27308285	27308614	peak105872	2.78222	1.63391e-09	1.00796e-08	2.4691	1.4916e-05	9.7901e-05	#N/A	#N/A	#N/A	#N/A	#N/A	#N/A	#N/A	#N/A	#N/A	#N/A	#N/A	#N/A
chr5	27381632	27382199	peak105876	3.6909	2.25654e-13	1.99507e-12	2.79824	7.30396e-06	5.07447e-05	#N/A	#N/A	#N/A	#N/A	#N/A	#N/A	#N/A	#N/A	#N/A	#N/A	#N/A	#N/A
chr5	27450661	27451127	peak105878	1.48486	0.00783235	0.0230375	#N/A	#N/A	#N/A	#N/A	#N/A	#N/A	#N/A	#N/A	#N/A	#N/A	#N/A	#N/A	#N/A	#N/A	#N/A
chr5	27592322	27592724	peak105880	2.29382	3.09665e-15	3.23124e-14	1.5608	0.00271096	0.0116818	#N/A	#N/A	#N/A	#N/A	#N/A	#N/A	#N/A	#N/A	#N/A	#N/A	#N/A	#N/A
chr5	27598714	27599079	peak105881	1.83224	5.96634e-05	0.000226323	2.02978	8.94886e-05	0.000510982	#N/A	#N/A	#N/A	#N/A	#N/A	#N/A	#N/A	#N/A	#N/A	#N/A	#N/A	#N/A
chr5	30750056	30750581	peak105887	1.61954	0.00186048	0.00591851	#N/A	#N/A	#N/A	#N/A	#N/A	#N/A	#N/A	#N/A	#N/A	#N/A	#N/A	#N/A	#N/A	#N/A	#N/A
chr5	30849895	30850572	peak105892	3.77222	3.34427e-61	6.88383e-59	3.36357	1.61981e-31	2.45696e-29	#N/A	#N/A	#N/A	#N/A	#N/A	#N/A	#N/A	#N/A	#N/A	#N/A	#N/A	#N/A
chr5	30918171	30918709	peak105896	2.89975	9.7454e-29	2.74222e-27	2.46467	1.52882e-13	3.3055e-12	#N/A	#N/A	#N/A	#N/A	#N/A	#N/A	#N/A	#N/A	#N/A	#N/A	#N/A	#N/A
chr5	30928656	30929444	peak105897	2.13535	5.08848e-08	2.69019e-07	2.43066	2.58812e-08	2.6777e-07	#N/A	#N/A	#N/A	#N/A	#N/A	#N/A	#N/A	#N/A	#N/A	#N/A	#N/A	#N/A
chr5	30930731	30931447	peak105898	2.53914	7.86675e-08	4.08052e-07	2.76301	3.67302e-07	3.16069e-06	#N/A	#N/A	#N/A	#N/A	#N/A	#N/A	#N/A	#N/A	#N/A	#N/A	#N/A	#N/A
chr1	16249792	16250075	peak1059	2.99738	2.3868e-18	3.20879e-17	1.74243	0.00297034	0.0126869	#N/A	#N/A	#N/A	#N/A	#N/A	#N/A	#N/A	#N/A	#N/A	#N/A	#N/A	#N/A
chr5	30969090	30969488	peak105901	2.0098	0.000791577	0.00263544	#N/A	#N/A	#N/A	#N/A	#N/A	#N/A	#N/A	#N/A	#N/A	#N/A	#N/A	#N/A	#N/A	#N/A	#N/A
chr5	30981390	30982114	peak105903	2.62127	5.04174e-10	3.26586e-09	2.27897	4.74199e-05	0.000284548	#N/A	#N/A	#N/A	#N/A	#N/A	#N/A	#N/A	#N/A	#N/A	#N/A	#N/A	#N/A
chr5	31021030	31021815	peak105905	2.47101	7.81776e-16	8.57844e-15	2.81071	2.24857e-15	6.1581e-14	#N/A	#N/A	#N/A	#N/A	#N/A	#N/A	#N/A	#N/A	#N/A	#N/A	#N/A	#N/A
chr5	31023114	31023897	peak105906	2.63567	1.01527e-13	9.25517e-13	3.04169	5.67208e-14	1.29807e-12	#N/A	#N/A	#N/A	#N/A	#N/A	#N/A	#N/A	#N/A	#N/A	#N/A	#N/A	#N/A
chr5	31033333	31033886	peak105907	2.70119	9.78028e-16	1.06535e-14	1.76098	0.00199254	0.00881304	#N/A	#N/A	#N/A	#N/A	#N/A	#N/A	#N/A	#N/A	#N/A	#N/A	#N/A	#N/A
chr5	31036499	31036886	peak105908	2.14945	4.60061e-06	1.97818e-05	#N/A	#N/A	#N/A	#N/A	#N/A	#N/A	#N/A	#N/A	#N/A	#N/A	#N/A	#N/A	#N/A	#N/A	#N/A
chr1	192735216	192735737	peak10591	2.20646	2.39107e-12	1.92784e-11	2.48266	6.12111e-12	1.0719e-10	#N/A	#N/A	#N/A	#N/A	#N/A	#N/A	#N/A	#N/A	#N/A	#N/A	#N/A	#N/A
chr5	31106366	31107927	peak105913	2.40428	2.77242e-12	2.22256e-11	1.87625	0.000322268	0.00165977	#N/A	#N/A	#N/A	#N/A	#N/A	#N/A	#N/A	#N/A	#N/A	#N/A	#N/A	#N/A
chr1	192763251	192764094	peak10593	2.53435	4.13074e-16	4.64066e-15	2.58118	1.10651e-11	1.87601e-10	#N/A	#N/A	#N/A	#N/A	#N/A	#N/A	#N/A	#N/A	#N/A	#N/A	#N/A	#N/A
chr5	31300271	31301198	peak105930	2.60776	3.4475e-13	2.99473e-12	1.66897	0.00869235	0.0336731	#N/A	#N/A	#N/A	#N/A	#N/A	#N/A	#N/A	#N/A	#N/A	#N/A	#N/A	#N/A
chr5	31361364	31361786	peak105932	1.51704	0.0046566	0.0140975	2.1653	2.81224e-07	2.47259e-06	#N/A	#N/A	#N/A	#N/A	#N/A	#N/A	#N/A	#N/A	#N/A	#N/A	#N/A	#N/A
chr5	31362306	31363682	peak105933	1.46661	0.00325412	0.0100494	#N/A	#N/A	#N/A	#N/A	#N/A	#N/A	#N/A	#N/A	#N/A	#N/A	#N/A	#N/A	#N/A	#N/A	#N/A
chr5	31364854	31365996	peak105934	2.98066	1.51812e-10	1.03256e-09	#N/A	#N/A	#N/A	#N/A	#N/A	#N/A	#N/A	#N/A	#N/A	#N/A	#N/A	#N/A	#N/A	#N/A	#N/A
chr5	31383534	31384472	peak105936	2.55261	1.00784e-24	2.1601e-23	2.54826	7.14472e-17	2.34483e-15	#N/A	#N/A	#N/A	#N/A	#N/A	#N/A	#N/A	#N/A	#N/A	#N/A	#N/A	#N/A
chr1	192770578	192771074	peak10594	2.1826	2.87661e-06	1.26403e-05	2.31755	2.75458e-05	0.000172602	#N/A	#N/A	#N/A	#N/A	#N/A	#N/A	#N/A	#N/A	#N/A	#N/A	#N/A	#N/A
chr5	31449019	31449964	peak105942	2.1655	3.21255e-06	1.40383e-05	#N/A	#N/A	#N/A	#N/A	#N/A	#N/A	#N/A	#N/A	#N/A	#N/A	#N/A	#N/A	#N/A	#N/A	#N/A
chr5	31988171	31989041	peak105961	2.05394	2.52815e-08	1.37984e-07	#N/A	#N/A	#N/A	#N/A	#N/A	#N/A	#N/A	#N/A	#N/A	#N/A	#N/A	#N/A	#N/A	#N/A	#N/A
chr5	32044653	32045487	peak105969	2.58294	1.81267e-18	2.4582e-17	1.8725	5.62769e-05	0.000333189	#N/A	#N/A	#N/A	#N/A	#N/A	#N/A	#N/A	#N/A	#N/A	#N/A	#N/A	#N/A
chr5	32116103	32117778	peak105977	1.56577	0.00252159	0.00789264	#N/A	#N/A	#N/A	#N/A	#N/A	#N/A	#N/A	#N/A	#N/A	#N/A	#N/A	#N/A	#N/A	#N/A	#N/A
chr1	192795832	192796707	peak10598	3.3644	7.18821e-29	2.04134e-27	3.56927	2.55605e-22	1.54797e-20	#N/A	#N/A	#N/A	#N/A	#N/A	#N/A	#N/A	#N/A	#N/A	#N/A	#N/A	#N/A
chr1	16251044	16251834	peak1060	3.62684	1.84309e-56	3.04268e-54	2.51047	2.31875e-15	6.33502e-14	#N/A	#N/A	#N/A	#N/A	#N/A	#N/A	#N/A	#N/A	#N/A	#N/A	#N/A	#N/A
chr5	32283826	32284423	peak106000	1.89792	1.3163e-05	5.37945e-05	2.88271	6.45623e-13	1.28313e-11	#N/A	#N/A	#N/A	#N/A	#N/A	#N/A	#N/A	#N/A	#N/A	#N/A	#N/A	#N/A
chr5	32462761	32463184	peak106012	2.18472	7.66729e-09	4.41821e-08	2.57196	5.52242e-10	7.35328e-09	#N/A	#N/A	#N/A	#N/A	#N/A	#N/A	#N/A	#N/A	#N/A	#N/A	#N/A	#N/A
chr5	32541382	32541715	peak106023	1.95755	3.61869e-06	1.57214e-05	1.7668	0.00180403	0.0080492	#N/A	#N/A	#N/A	#N/A	#N/A	#N/A	#N/A	#N/A	#N/A	#N/A	#N/A	#N/A
chr5	32627535	32629224	peak106033	1.61952	9.55419e-07	4.43071e-06	1.57119	0.000235113	0.00124233	#N/A	#N/A	#N/A	#N/A	#N/A	#N/A	#N/A	#N/A	#N/A	#N/A	#N/A	#N/A
chr5	32790337	32791317	peak106046	2.01267	8.30353e-07	3.87716e-06	#N/A	#N/A	#N/A	#N/A	#N/A	#N/A	#N/A	#N/A	#N/A	#N/A	#N/A	#N/A	#N/A	#N/A	#N/A
chr5	32805612	32805915	peak106049	1.58059	0.0138705	0.0394471	#N/A	#N/A	#N/A	#N/A	#N/A	#N/A	#N/A	#N/A	#N/A	#N/A	#N/A	#N/A	#N/A	#N/A	#N/A
chr5	32865543	32866601	peak106056	1.61767	0.00117763	0.00383849	#N/A	#N/A	#N/A	#N/A	#N/A	#N/A	#N/A	#N/A	#N/A	#N/A	#N/A	#N/A	#N/A	#N/A	#N/A
chr5	32869196	32869955	peak106057	3.43266	5.15987e-21	8.46332e-20	2.36023	9.20922e-06	6.28776e-05	#N/A	#N/A	#N/A	#N/A	#N/A	#N/A	#N/A	#N/A	#N/A	#N/A	#N/A	#N/A
chr5	32928855	32929293	peak106060	2.83766	1.02903e-08	5.84774e-08	2.50747	4.77822e-05	0.000286551	#N/A	#N/A	#N/A	#N/A	#N/A	#N/A	#N/A	#N/A	#N/A	#N/A	#N/A	#N/A
chr5	32955709	32956300	peak106062	3.0954	2.96894e-12	2.37276e-11	2.48368	2.46799e-05	0.000155986	#N/A	#N/A	#N/A	#N/A	#N/A	#N/A	#N/A	#N/A	#N/A	#N/A	#N/A	#N/A
chr5	32984946	32985656	peak106065	2.35626	1.67013e-08	9.28574e-08	2.2497	1.84334e-05	0.000119055	#N/A	#N/A	#N/A	#N/A	#N/A	#N/A	#N/A	#N/A	#N/A	#N/A	#N/A	#N/A
chr5	33049385	33050669	peak106068	1.99144	2.26469e-07	1.12168e-06	2.42272	1.14506e-09	1.45322e-08	#N/A	#N/A	#N/A	#N/A	#N/A	#N/A	#N/A	#N/A	#N/A	#N/A	#N/A	#N/A
chr5	33074635	33075257	peak106069	2.34457	4.56951e-10	2.97119e-09	1.83198	0.00123469	0.00569343	#N/A	#N/A	#N/A	#N/A	#N/A	#N/A	#N/A	#N/A	#N/A	#N/A	#N/A	#N/A
chr5	33118785	33119448	peak106073	3.73444	2.05999e-20	3.22575e-19	3.17155	6.39137e-10	8.43347e-09	#N/A	#N/A	#N/A	#N/A	#N/A	#N/A	#N/A	#N/A	#N/A	#N/A	#N/A	#N/A
chr5	33120666	33121593	peak106074	2.33959	1.87442e-10	1.26458e-09	#N/A	#N/A	#N/A	#N/A	#N/A	#N/A	#N/A	#N/A	#N/A	#N/A	#N/A	#N/A	#N/A	#N/A	#N/A
chr5	33154008	33154422	peak106078	3.14071	9.10853e-10	5.76384e-09	3.13917	3.87139e-07	3.32074e-06	#N/A	#N/A	#N/A	#N/A	#N/A	#N/A	#N/A	#N/A	#N/A	#N/A	#N/A	#N/A
chr5	33261272	33261809	peak106086	2.37211	5.73816e-12	4.4742e-11	1.75371	0.00149404	0.00678111	#N/A	#N/A	#N/A	#N/A	#N/A	#N/A	#N/A	#N/A	#N/A	#N/A	#N/A	#N/A
chr5	33311964	33312466	peak106091	2.34643	5.38453e-05	0.000205287	2.0431	0.00877814	0.0339707	#N/A	#N/A	#N/A	#N/A	#N/A	#N/A	#N/A	#N/A	#N/A	#N/A	#N/A	#N/A
chr5	33401448	33402550	peak106103	2.33233	1.51254e-15	1.61973e-14	1.8751	1.62357e-05	0.000105862	#N/A	#N/A	#N/A	#N/A	#N/A	#N/A	#N/A	#N/A	#N/A	#N/A	#N/A	#N/A
chr5	33509130	33509487	peak106112	1.80597	0.00151573	0.0048761	#N/A	#N/A	#N/A	#N/A	#N/A	#N/A	#N/A	#N/A	#N/A	#N/A	#N/A	#N/A	#N/A	#N/A	#N/A
chr5	33649576	33651272	peak106121	1.3448	0.0110887	0.0319664	#N/A	#N/A	#N/A	#N/A	#N/A	#N/A	#N/A	#N/A	#N/A	#N/A	#N/A	#N/A	#N/A	#N/A	#N/A
chr5	33662628	33663563	peak106123	2.4809	1.22441e-13	1.10687e-12	2.2426	3.14564e-07	2.73972e-06	#N/A	#N/A	#N/A	#N/A	#N/A	#N/A	#N/A	#N/A	#N/A	#N/A	#N/A	#N/A
chr5	33715664	33716208	peak106128	2.61514	5.46109e-07	2.59878e-06	2.48775	0.000126122	0.000700155	#N/A	#N/A	#N/A	#N/A	#N/A	#N/A	#N/A	#N/A	#N/A	#N/A	#N/A	#N/A
chr5	33721667	33722341	peak106129	2.55543	6.71263e-09	3.88768e-08	1.8801	0.00607223	0.0242802	#N/A	#N/A	#N/A	#N/A	#N/A	#N/A	#N/A	#N/A	#N/A	#N/A	#N/A	#N/A
chr5	33788717	33790065	peak106138	1.31281	0.00460741	0.0139572	1.52079	0.00013408	0.000740529	#N/A	#N/A	#N/A	#N/A	#N/A	#N/A	#N/A	#N/A	#N/A	#N/A	#N/A	#N/A
chr5	33816815	33818068	peak106143	2.97201	1.32803e-23	2.63229e-22	#N/A	#N/A	#N/A	#N/A	#N/A	#N/A	#N/A	#N/A	#N/A	#N/A	#N/A	#N/A	#N/A	#N/A	#N/A
chr5	33824553	33825664	peak106144	1.33802	0.00531393	0.0159706	#N/A	#N/A	#N/A	#N/A	#N/A	#N/A	#N/A	#N/A	#N/A	#N/A	#N/A	#N/A	#N/A	#N/A	#N/A
chr5	33834330	33835092	peak106147	2.54656	6.716e-11	4.72763e-10	#N/A	#N/A	#N/A	#N/A	#N/A	#N/A	#N/A	#N/A	#N/A	#N/A	#N/A	#N/A	#N/A	#N/A	#N/A
chr5	33843179	33844369	peak106148	2.30794	9.91559e-18	1.26878e-16	2.5152	1.03297e-15	2.95909e-14	#N/A	#N/A	#N/A	#N/A	#N/A	#N/A	#N/A	#N/A	#N/A	#N/A	#N/A	#N/A
chr5	33894739	33895091	peak106155	3.92389	8.21327e-45	6.53462e-43	3.76088	2.03114e-27	2.0731e-25	#N/A	#N/A	#N/A	#N/A	#N/A	#N/A	#N/A	#N/A	#N/A	#N/A	#N/A	#N/A
chr5	33934130	33935138	peak106157	2.77875	7.03245e-23	1.32267e-21	2.17565	5.04484e-08	4.99733e-07	#N/A	#N/A	#N/A	#N/A	#N/A	#N/A	#N/A	#N/A	#N/A	#N/A	#N/A	#N/A
chr5	33994834	33995456	peak106161	1.5413	0.000203869	0.000727109	#N/A	#N/A	#N/A	#N/A	#N/A	#N/A	#N/A	#N/A	#N/A	#N/A	#N/A	#N/A	#N/A	#N/A	#N/A
chr5	34021878	34022908	peak106165	1.77856	3.98323e-06	1.72326e-05	2.2245	5.66529e-09	6.50123e-08	#N/A	#N/A	#N/A	#N/A	#N/A	#N/A	#N/A	#N/A	#N/A	#N/A	#N/A	#N/A
chr5	34202753	34203050	peak106170	2.46616	7.40509e-05	0.000277857	2.92065	0.000492794	0.0024494	#N/A	#N/A	#N/A	#N/A	#N/A	#N/A	#N/A	#N/A	#N/A	#N/A	#N/A	#N/A
chr5	34217440	34217877	peak106171	2.37833	4.97833e-13	4.26702e-12	2.35593	7.60767e-09	8.56506e-08	#N/A	#N/A	#N/A	#N/A	#N/A	#N/A	#N/A	#N/A	#N/A	#N/A	#N/A	#N/A
chr5	34329435	34330101	peak106173	1.9416	0.000182513	0.000654547	#N/A	#N/A	#N/A	#N/A	#N/A	#N/A	#N/A	#N/A	#N/A	#N/A	#N/A	#N/A	#N/A	#N/A	#N/A
chr5	34410406	34412166	peak106175	1.58891	0.0012394	0.00402861	#N/A	#N/A	#N/A	#N/A	#N/A	#N/A	#N/A	#N/A	#N/A	#N/A	#N/A	#N/A	#N/A	#N/A	#N/A
chr5	34412824	34413273	peak106176	3.40112	6.47304e-13	5.48886e-12	2.65693	2.95829e-05	0.000184269	#N/A	#N/A	#N/A	#N/A	#N/A	#N/A	#N/A	#N/A	#N/A	#N/A	#N/A	#N/A
chr5	34415978	34416328	peak106177	1.7123	0.00979425	0.0284475	#N/A	#N/A	#N/A	#N/A	#N/A	#N/A	#N/A	#N/A	#N/A	#N/A	#N/A	#N/A	#N/A	#N/A	#N/A
chr5	34436630	34437739	peak106178	2.7294	2.10347e-10	1.41304e-09	2.80274	4.95109e-08	4.91007e-07	#N/A	#N/A	#N/A	#N/A	#N/A	#N/A	#N/A	#N/A	#N/A	#N/A	#N/A	#N/A
chr5	34455215	34455625	peak106179	2.17671	8.07772e-05	0.000301723	#N/A	#N/A	#N/A	#N/A	#N/A	#N/A	#N/A	#N/A	#N/A	#N/A	#N/A	#N/A	#N/A	#N/A	#N/A
chr1	193180490	193181178	peak10618	2.66257	1.11827e-18	1.53843e-17	1.83633	0.000239513	0.00126409	#N/A	#N/A	#N/A	#N/A	#N/A	#N/A	#N/A	#N/A	#N/A	#N/A	#N/A	#N/A
chr5	34484813	34485455	peak106183	2.24222	1.51721e-10	1.03199e-09	2.43142	1.86324e-09	2.29522e-08	#N/A	#N/A	#N/A	#N/A	#N/A	#N/A	#N/A	#N/A	#N/A	#N/A	#N/A	#N/A
chr5	34517258	34517743	peak106193	1.50633	0.00276911	0.0086264	1.835	7.68483e-05	0.000444585	#N/A	#N/A	#N/A	#N/A	#N/A	#N/A	#N/A	#N/A	#N/A	#N/A	#N/A	#N/A
chr5	34519822	34520359	peak106194	2.38304	2.68006e-11	1.95848e-10	1.61558	0.012006	0.0451069	#N/A	#N/A	#N/A	#N/A	#N/A	#N/A	#N/A	#N/A	#N/A	#N/A	#N/A	#N/A
chr5	34561586	34562072	peak106200	2.76251	1.50932e-12	1.23987e-11	2.68333	2.26047e-08	2.36255e-07	#N/A	#N/A	#N/A	#N/A	#N/A	#N/A	#N/A	#N/A	#N/A	#N/A	#N/A	#N/A
chr5	34627593	34628372	peak106207	3.16026	5.0472e-33	1.88535e-31	2.13766	3.61375e-08	3.65553e-07	#N/A	#N/A	#N/A	#N/A	#N/A	#N/A	#N/A	#N/A	#N/A	#N/A	#N/A	#N/A
chr5	34640003	34640823	peak106209	3.20187	2.4265e-21	4.07882e-20	#N/A	#N/A	#N/A	#N/A	#N/A	#N/A	#N/A	#N/A	#N/A	#N/A	#N/A	#N/A	#N/A	#N/A	#N/A
chr5	34660515	34661029	peak106212	1.54608	0.00903511	0.0263478	#N/A	#N/A	#N/A	#N/A	#N/A	#N/A	#N/A	#N/A	#N/A	#N/A	#N/A	#N/A	#N/A	#N/A	#N/A
chr1	193240078	193240608	peak10622	3.33378	2.31528e-16	2.65877e-15	#N/A	#N/A	#N/A	#N/A	#N/A	#N/A	#N/A	#N/A	#N/A	#N/A	#N/A	#N/A	#N/A	#N/A	#N/A
chr5	34717129	34718330	peak106220	1.2847	0.00182306	0.00580747	#N/A	#N/A	#N/A	#N/A	#N/A	#N/A	#N/A	#N/A	#N/A	#N/A	#N/A	#N/A	#N/A	#N/A	#N/A
chr5	34743715	34744655	peak106225	1.57729	0.000811179	0.00269784	#N/A	#N/A	#N/A	#N/A	#N/A	#N/A	#N/A	#N/A	#N/A	#N/A	#N/A	#N/A	#N/A	#N/A	#N/A
chr5	34791816	34792546	peak106231	2.38834	4.27025e-17	5.20037e-16	2.33829	2.85447e-11	4.56625e-10	#N/A	#N/A	#N/A	#N/A	#N/A	#N/A	#N/A	#N/A	#N/A	#N/A	#N/A	#N/A
chr5	34811319	34812489	peak106233	2.27149	1.64338e-10	1.11462e-09	1.88364	0.000266874	0.00139597	#N/A	#N/A	#N/A	#N/A	#N/A	#N/A	#N/A	#N/A	#N/A	#N/A	#N/A	#N/A
chr5	34923701	34924453	peak106245	2.21332	3.42257e-17	4.20168e-16	1.55595	0.00130438	0.00598674	#N/A	#N/A	#N/A	#N/A	#N/A	#N/A	#N/A	#N/A	#N/A	#N/A	#N/A	#N/A
chr5	34959431	34959803	peak106248	2.05894	7.18539e-05	0.000269977	1.90477	0.00474382	0.0194048	#N/A	#N/A	#N/A	#N/A	#N/A	#N/A	#N/A	#N/A	#N/A	#N/A	#N/A	#N/A
chr1	193290549	193291968	peak10625	2.09551	4.12821e-11	2.96251e-10	#N/A	#N/A	#N/A	#N/A	#N/A	#N/A	#N/A	#N/A	#N/A	#N/A	#N/A	#N/A	#N/A	#N/A	#N/A
chr5	35046795	35047548	peak106252	2.00814	1.33717e-10	9.14586e-10	3.50318	1.55695e-35	3.31581e-33	#N/A	#N/A	#N/A	#N/A	#N/A	#N/A	#N/A	#N/A	#N/A	#N/A	#N/A	#N/A
chr5	35087961	35088568	peak106255	1.7479	4.96119e-05	0.000189957	#N/A	#N/A	#N/A	#N/A	#N/A	#N/A	#N/A	#N/A	#N/A	#N/A	#N/A	#N/A	#N/A	#N/A	#N/A
chr5	35117601	35118657	peak106259	1.53164	0.00665934	0.019763	1.7755	0.00127094	0.0058467	#N/A	#N/A	#N/A	#N/A	#N/A	#N/A	#N/A	#N/A	#N/A	#N/A	#N/A	#N/A
chr5	35131776	35132241	peak106261	3.98091	1.17425e-28	3.28724e-27	3.78687	7.59799e-18	2.81963e-16	#N/A	#N/A	#N/A	#N/A	#N/A	#N/A	#N/A	#N/A	#N/A	#N/A	#N/A	#N/A
chr5	35136353	35136922	peak106262	1.61827	0.000112377	0.000412777	1.63326	0.00120394	0.00556571	#N/A	#N/A	#N/A	#N/A	#N/A	#N/A	#N/A	#N/A	#N/A	#N/A	#N/A	#N/A
chr1	193307276	193307770	peak10627	2.30247	8.96032e-08	4.6187e-07	#N/A	#N/A	#N/A	#N/A	#N/A	#N/A	#N/A	#N/A	#N/A	#N/A	#N/A	#N/A	#N/A	#N/A	#N/A
chr5	35626185	35626633	peak106274	2.02911	0.000253778	0.00089531	#N/A	#N/A	#N/A	#N/A	#N/A	#N/A	#N/A	#N/A	#N/A	#N/A	#N/A	#N/A	#N/A	#N/A	#N/A
chr5	35656835	35657232	peak106276	2.42028	1.84372e-09	1.13124e-08	#N/A	#N/A	#N/A	#N/A	#N/A	#N/A	#N/A	#N/A	#N/A	#N/A	#N/A	#N/A	#N/A	#N/A	#N/A
chr5	35762511	35762872	peak106280	1.65624	0.00789337	0.0232077	#N/A	#N/A	#N/A	#N/A	#N/A	#N/A	#N/A	#N/A	#N/A	#N/A	#N/A	#N/A	#N/A	#N/A	#N/A
chr5	35799606	35800264	peak106286	3.36221	3.73101e-19	5.31613e-18	2.53936	5.34592e-07	4.48875e-06	#N/A	#N/A	#N/A	#N/A	#N/A	#N/A	#N/A	#N/A	#N/A	#N/A	#N/A	#N/A
chr5	35856691	35858355	peak106290	1.95126	3.59251e-13	3.11539e-12	2.17652	4.83862e-13	9.77708e-12	#N/A	#N/A	#N/A	#N/A	#N/A	#N/A	#N/A	#N/A	#N/A	#N/A	#N/A	#N/A
chr5	35861797	35862302	peak106291	3.40063	1.10448e-34	4.61252e-33	2.91364	2.71844e-16	8.31344e-15	#N/A	#N/A	#N/A	#N/A	#N/A	#N/A	#N/A	#N/A	#N/A	#N/A	#N/A	#N/A
chr5	35902399	35902777	peak106294	1.52202	0.0160592	0.0452911	1.98939	0.000293236	0.00152167	#N/A	#N/A	#N/A	#N/A	#N/A	#N/A	#N/A	#N/A	#N/A	#N/A	#N/A	#N/A
chr5	35919134	35920002	peak106295	2.08306	1.30251e-09	8.11249e-09	#N/A	#N/A	#N/A	#N/A	#N/A	#N/A	#N/A	#N/A	#N/A	#N/A	#N/A	#N/A	#N/A	#N/A	#N/A
chr1	16275434	16276682	peak1063	1.31389	0.000201141	0.000718071	#N/A	#N/A	#N/A	#N/A	#N/A	#N/A	#N/A	#N/A	#N/A	#N/A	#N/A	#N/A	#N/A	#N/A	#N/A
chr5	36200613	36200996	peak106306	2.86833	9.62731e-27	2.37881e-25	2.82808	1.83704e-17	6.48464e-16	#N/A	#N/A	#N/A	#N/A	#N/A	#N/A	#N/A	#N/A	#N/A	#N/A	#N/A	#N/A
chr1	193403455	193403895	peak10631	2.91162	3.79683e-12	3.00656e-11	2.96742	5.90457e-09	6.76109e-08	#N/A	#N/A	#N/A	#N/A	#N/A	#N/A	#N/A	#N/A	#N/A	#N/A	#N/A	#N/A
chr5	36357240	36358189	peak106317	2.21798	1.30689e-13	1.17904e-12	#N/A	#N/A	#N/A	#N/A	#N/A	#N/A	#N/A	#N/A	#N/A	#N/A	#N/A	#N/A	#N/A	#N/A	#N/A
chr5	36363210	36364172	peak106319	1.64959	0.00243403	0.00763282	#N/A	#N/A	#N/A	#N/A	#N/A	#N/A	#N/A	#N/A	#N/A	#N/A	#N/A	#N/A	#N/A	#N/A	#N/A
chr1	193538780	193539329	peak10633	2.5791	4.80107e-09	2.82155e-08	#N/A	#N/A	#N/A	#N/A	#N/A	#N/A	#N/A	#N/A	#N/A	#N/A	#N/A	#N/A	#N/A	#N/A	#N/A
chr5	36573457	36574175	peak106331	3.43367	6.94251e-27	1.72991e-25	3.02354	4.46537e-14	1.0341e-12	#N/A	#N/A	#N/A	#N/A	#N/A	#N/A	#N/A	#N/A	#N/A	#N/A	#N/A	#N/A
chr5	36605426	36605762	peak106334	1.81794	5.57513e-07	2.65048e-06	#N/A	#N/A	#N/A	#N/A	#N/A	#N/A	#N/A	#N/A	#N/A	#N/A	#N/A	#N/A	#N/A	#N/A	#N/A
chr5	36641124	36641978	peak106339	2.62016	4.48531e-08	2.38583e-07	2.03202	0.00352121	0.0147995	#N/A	#N/A	#N/A	#N/A	#N/A	#N/A	#N/A	#N/A	#N/A	#N/A	#N/A	#N/A
chr5	36646522	36647452	peak106340	2.84999	7.12903e-14	6.58913e-13	#N/A	#N/A	#N/A	#N/A	#N/A	#N/A	#N/A	#N/A	#N/A	#N/A	#N/A	#N/A	#N/A	#N/A	#N/A
chr5	36928902	36929567	peak106362	1.76059	0.00176962	0.00564649	2.43749	2.06907e-06	1.57837e-05	#N/A	#N/A	#N/A	#N/A	#N/A	#N/A	#N/A	#N/A	#N/A	#N/A	#N/A	#N/A
chr5	36948081	36948512	peak106364	2.61257	1.52673e-16	1.7801e-15	#N/A	#N/A	#N/A	#N/A	#N/A	#N/A	#N/A	#N/A	#N/A	#N/A	#N/A	#N/A	#N/A	#N/A	#N/A
chr5	36982010	36982619	peak106366	3.1385	3.58807e-23	6.89612e-22	2.51396	5.64589e-10	7.50789e-09	#N/A	#N/A	#N/A	#N/A	#N/A	#N/A	#N/A	#N/A	#N/A	#N/A	#N/A	#N/A
chr5	37005328	37005797	peak106367	2.08029	4.84566e-07	2.3202e-06	2.13445	1.81135e-05	0.000117168	#N/A	#N/A	#N/A	#N/A	#N/A	#N/A	#N/A	#N/A	#N/A	#N/A	#N/A	#N/A
chr5	37016069	37016871	peak106368	3.21759	5.23003e-27	1.31362e-25	3.04892	6.46023e-16	1.89251e-14	#N/A	#N/A	#N/A	#N/A	#N/A	#N/A	#N/A	#N/A	#N/A	#N/A	#N/A	#N/A
chr1	195500075	195500589	peak10637	2.72691	1.62949e-09	1.00536e-08	#N/A	#N/A	#N/A	#N/A	#N/A	#N/A	#N/A	#N/A	#N/A	#N/A	#N/A	#N/A	#N/A	#N/A	#N/A
chr5	37071655	37073227	peak106370	1.5974	4.17196e-06	1.80195e-05	#N/A	#N/A	#N/A	#N/A	#N/A	#N/A	#N/A	#N/A	#N/A	#N/A	#N/A	#N/A	#N/A	#N/A	#N/A
chr5	37219358	37219868	peak106375	2.74592	3.92721e-09	2.32792e-08	#N/A	#N/A	#N/A	#N/A	#N/A	#N/A	#N/A	#N/A	#N/A	#N/A	#N/A	#N/A	#N/A	#N/A	#N/A
chr1	195554067	195554809	peak10638	2.67297	7.82205e-10	4.97901e-09	3.28767	6.72381e-12	1.17119e-10	#N/A	#N/A	#N/A	#N/A	#N/A	#N/A	#N/A	#N/A	#N/A	#N/A	#N/A	#N/A
chr5	37435385	37435835	peak106381	1.57542	0.00633744	0.0188592	1.9305	0.00053585	0.00264568	#N/A	#N/A	#N/A	#N/A	#N/A	#N/A	#N/A	#N/A	#N/A	#N/A	#N/A	#N/A
chr5	37454298	37455222	peak106382	2.52048	1.97835e-22	3.59934e-21	2.52155	6.03817e-15	1.56261e-13	#N/A	#N/A	#N/A	#N/A	#N/A	#N/A	#N/A	#N/A	#N/A	#N/A	#N/A	#N/A
chr5	37533038	37533531	peak106385	3.44521	1.70632e-11	1.27168e-10	3.17313	4.11532e-07	3.51649e-06	#N/A	#N/A	#N/A	#N/A	#N/A	#N/A	#N/A	#N/A	#N/A	#N/A	#N/A	#N/A
chr5	37533821	37534404	peak106386	3.06728	9.93904e-23	1.84978e-21	3.03872	1.49025e-15	4.17504e-14	#N/A	#N/A	#N/A	#N/A	#N/A	#N/A	#N/A	#N/A	#N/A	#N/A	#N/A	#N/A
chr5	37552826	37553766	peak106387	2.43247	1.89908e-14	1.84905e-13	#N/A	#N/A	#N/A	#N/A	#N/A	#N/A	#N/A	#N/A	#N/A	#N/A	#N/A	#N/A	#N/A	#N/A	#N/A
chr1	195559694	195560272	peak10639	3.12327	1.01562e-14	1.01279e-13	2.59814	1.40245e-06	1.09875e-05	#N/A	#N/A	#N/A	#N/A	#N/A	#N/A	#N/A	#N/A	#N/A	#N/A	#N/A	#N/A
chr5	37615077	37615821	peak106392	1.65773	4.17033e-09	2.46629e-08	#N/A	#N/A	#N/A	#N/A	#N/A	#N/A	#N/A	#N/A	#N/A	#N/A	#N/A	#N/A	#N/A	#N/A	#N/A
chr5	37715498	37715801	peak106399	2.29438	0.000181356	0.000650775	#N/A	#N/A	#N/A	#N/A	#N/A	#N/A	#N/A	#N/A	#N/A	#N/A	#N/A	#N/A	#N/A	#N/A	#N/A
chr1	16278960	16279631	peak1064	2.47576	1.01396e-26	2.4987e-25	2.51574	2.75823e-19	1.20975e-17	#N/A	#N/A	#N/A	#N/A	#N/A	#N/A	#N/A	#N/A	#N/A	#N/A	#N/A	#N/A
chr5	37721586	37722010	peak106401	1.86388	0.0111207	0.0320509	#N/A	#N/A	#N/A	#N/A	#N/A	#N/A	#N/A	#N/A	#N/A	#N/A	#N/A	#N/A	#N/A	#N/A	#N/A
chr5	37724435	37725228	peak106403	2.4242	1.86289e-21	3.1613e-20	1.96969	9.6893e-08	9.17499e-07	#N/A	#N/A	#N/A	#N/A	#N/A	#N/A	#N/A	#N/A	#N/A	#N/A	#N/A	#N/A
chr5	37751217	37752059	peak106407	2.61643	5.54903e-18	7.25197e-17	2.51463	4.33938e-11	6.75851e-10	#N/A	#N/A	#N/A	#N/A	#N/A	#N/A	#N/A	#N/A	#N/A	#N/A	#N/A	#N/A
chr5	37770812	37772527	peak106408	1.74522	1.90617e-15	2.02335e-14	#N/A	#N/A	#N/A	#N/A	#N/A	#N/A	#N/A	#N/A	#N/A	#N/A	#N/A	#N/A	#N/A	#N/A	#N/A
chr5	37792820	37793708	peak106412	1.69564	1.46773e-08	8.20959e-08	2.41681	1.52633e-19	6.89941e-18	#N/A	#N/A	#N/A	#N/A	#N/A	#N/A	#N/A	#N/A	#N/A	#N/A	#N/A	#N/A
chr5	37810173	37812211	peak106413	1.44477	0.00220967	0.00696625	#N/A	#N/A	#N/A	#N/A	#N/A	#N/A	#N/A	#N/A	#N/A	#N/A	#N/A	#N/A	#N/A	#N/A	#N/A
chr5	37889598	37890568	peak106424	1.82487	7.8495e-08	4.07214e-07	2.20997	1.98476e-10	2.80849e-09	#N/A	#N/A	#N/A	#N/A	#N/A	#N/A	#N/A	#N/A	#N/A	#N/A	#N/A	#N/A
chr5	38118085	38118722	peak106426	2.84019	4.22218e-11	3.02789e-10	2.6206	1.18144e-06	9.3785e-06	#N/A	#N/A	#N/A	#N/A	#N/A	#N/A	#N/A	#N/A	#N/A	#N/A	#N/A	#N/A
chr5	38414390	38415051	peak106435	2.99739	9.53136e-26	2.19284e-24	2.74403	4.66897e-14	1.07938e-12	#N/A	#N/A	#N/A	#N/A	#N/A	#N/A	#N/A	#N/A	#N/A	#N/A	#N/A	#N/A
chr5	38500814	38501446	peak106449	2.52134	1.22864e-32	4.47512e-31	1.97495	8.79072e-11	1.30931e-09	#N/A	#N/A	#N/A	#N/A	#N/A	#N/A	#N/A	#N/A	#N/A	#N/A	#N/A	#N/A
chr5	38509129	38510088	peak106450	1.41463	0.00275312	0.00857913	#N/A	#N/A	#N/A	#N/A	#N/A	#N/A	#N/A	#N/A	#N/A	#N/A	#N/A	#N/A	#N/A	#N/A	#N/A
chr5	38549984	38550367	peak106453	3.01279	1.21439e-39	6.9793e-38	2.54576	2.6598e-17	9.18251e-16	#N/A	#N/A	#N/A	#N/A	#N/A	#N/A	#N/A	#N/A	#N/A	#N/A	#N/A	#N/A
chr5	38595304	38595863	peak106456	1.80534	0.000214601	0.000763226	#N/A	#N/A	#N/A	#N/A	#N/A	#N/A	#N/A	#N/A	#N/A	#N/A	#N/A	#N/A	#N/A	#N/A	#N/A
chr5	38598847	38599609	peak106457	2.22089	2.59161e-10	1.72665e-09	2.04086	9.9617e-06	6.75869e-05	#N/A	#N/A	#N/A	#N/A	#N/A	#N/A	#N/A	#N/A	#N/A	#N/A	#N/A	#N/A
chr5	38755299	38755890	peak106474	2.06189	6.23006e-09	3.61884e-08	2.09033	1.078e-06	8.60553e-06	#N/A	#N/A	#N/A	#N/A	#N/A	#N/A	#N/A	#N/A	#N/A	#N/A	#N/A	#N/A
chr1	195708102	195708753	peak10648	2.0826	6.43967e-09	3.73678e-08	#N/A	#N/A	#N/A	#N/A	#N/A	#N/A	#N/A	#N/A	#N/A	#N/A	#N/A	#N/A	#N/A	#N/A	#N/A
chr1	195709906	195710450	peak10649	3.03866	5.60571e-22	9.89155e-21	2.67658	5.61609e-11	8.61872e-10	#N/A	#N/A	#N/A	#N/A	#N/A	#N/A	#N/A	#N/A	#N/A	#N/A	#N/A	#N/A
chr5	38905458	38906162	peak106492	2.06976	2.60489e-05	0.000103003	2.47536	2.22016e-06	1.68475e-05	#N/A	#N/A	#N/A	#N/A	#N/A	#N/A	#N/A	#N/A	#N/A	#N/A	#N/A	#N/A
chr1	195732972	195733490	peak10650	2.00806	1.64108e-05	6.63604e-05	1.94943	0.000780038	0.00373438	#N/A	#N/A	#N/A	#N/A	#N/A	#N/A	#N/A	#N/A	#N/A	#N/A	#N/A	#N/A
chr5	39092484	39093868	peak106504	1.54565	5.73679e-05	0.00021808	1.62615	0.000181083	0.000977346	#N/A	#N/A	#N/A	#N/A	#N/A	#N/A	#N/A	#N/A	#N/A	#N/A	#N/A	#N/A
chr5	39102383	39103164	peak106506	1.63284	0.000142856	0.000518614	2.29211	5.05248e-10	6.76661e-09	#N/A	#N/A	#N/A	#N/A	#N/A	#N/A	#N/A	#N/A	#N/A	#N/A	#N/A	#N/A
chr5	39117532	39117968	peak106507	3.39176	2.20191e-17	2.7403e-16	3.08136	5.13327e-10	6.86982e-09	#N/A	#N/A	#N/A	#N/A	#N/A	#N/A	#N/A	#N/A	#N/A	#N/A	#N/A	#N/A
chr5	39121259	39121818	peak106508	3.00682	1.53482e-08	8.56797e-08	2.72629	2.98253e-05	0.000185598	#N/A	#N/A	#N/A	#N/A	#N/A	#N/A	#N/A	#N/A	#N/A	#N/A	#N/A	#N/A
chr5	39178315	39178731	peak106513	1.75989	0.000923043	0.00304661	#N/A	#N/A	#N/A	#N/A	#N/A	#N/A	#N/A	#N/A	#N/A	#N/A	#N/A	#N/A	#N/A	#N/A	#N/A
chr5	39266596	39267001	peak106519	2.29407	2.30498e-07	1.14068e-06	2.25784	2.59224e-05	0.000163238	#N/A	#N/A	#N/A	#N/A	#N/A	#N/A	#N/A	#N/A	#N/A	#N/A	#N/A	#N/A
chr1	196435475	196436558	peak10652	3.08394	1.72749e-13	1.54285e-12	2.86692	4.9113e-08	4.87389e-07	#N/A	#N/A	#N/A	#N/A	#N/A	#N/A	#N/A	#N/A	#N/A	#N/A	#N/A	#N/A
chr5	39360314	39361259	peak106522	3.67709	6.26689e-19	8.77609e-18	2.69459	2.01007e-06	1.53622e-05	#N/A	#N/A	#N/A	#N/A	#N/A	#N/A	#N/A	#N/A	#N/A	#N/A	#N/A	#N/A
chr5	39401189	39401707	peak106527	1.83645	5.96958e-06	2.53406e-05	#N/A	#N/A	#N/A	#N/A	#N/A	#N/A	#N/A	#N/A	#N/A	#N/A	#N/A	#N/A	#N/A	#N/A	#N/A
chr5	39427387	39427708	peak106532	1.86407	0.000683486	0.00229383	#N/A	#N/A	#N/A	#N/A	#N/A	#N/A	#N/A	#N/A	#N/A	#N/A	#N/A	#N/A	#N/A	#N/A	#N/A
chr5	39513350	39513771	peak106545	2.05199	0.000129815	0.000473633	1.89218	0.00727603	0.0286298	#N/A	#N/A	#N/A	#N/A	#N/A	#N/A	#N/A	#N/A	#N/A	#N/A	#N/A	#N/A
chr5	39517676	39518415	peak106546	2.32259	1.04346e-05	4.30954e-05	#N/A	#N/A	#N/A	#N/A	#N/A	#N/A	#N/A	#N/A	#N/A	#N/A	#N/A	#N/A	#N/A	#N/A	#N/A
chr5	39523915	39524368	peak106549	1.92918	0.00295136	0.0091636	#N/A	#N/A	#N/A	#N/A	#N/A	#N/A	#N/A	#N/A	#N/A	#N/A	#N/A	#N/A	#N/A	#N/A	#N/A
chr5	39639603	39640316	peak106557	2.40095	2.08295e-08	1.14707e-07	2.30952	1.69006e-05	0.000109891	#N/A	#N/A	#N/A	#N/A	#N/A	#N/A	#N/A	#N/A	#N/A	#N/A	#N/A	#N/A
chr1	196647045	196648121	peak10656	2.51935	4.1523e-16	4.66311e-15	#N/A	#N/A	#N/A	#N/A	#N/A	#N/A	#N/A	#N/A	#N/A	#N/A	#N/A	#N/A	1.8146	0.000317712	0.0435783
chr5	39768020	39768375	peak106563	2.44656	5.34165e-06	2.27981e-05	#N/A	#N/A	#N/A	#N/A	#N/A	#N/A	#N/A	#N/A	#N/A	#N/A	#N/A	#N/A	#N/A	#N/A	#N/A
chr5	40221888	40222375	peak106567	3.43033	3.75514e-26	8.90583e-25	2.83548	1.16719e-11	1.97164e-10	#N/A	#N/A	#N/A	#N/A	#N/A	#N/A	#N/A	#N/A	#N/A	#N/A	#N/A	#N/A
chr5	40223952	40224854	peak106568	2.37999	1.97681e-19	2.87298e-18	2.62665	2.67148e-17	9.22067e-16	#N/A	#N/A	#N/A	#N/A	#N/A	#N/A	#N/A	#N/A	#N/A	#N/A	#N/A	#N/A
chr5	40230465	40231325	peak106569	1.72848	0.00206255	0.00652475	1.88809	0.00212555	0.0093467	#N/A	#N/A	#N/A	#N/A	#N/A	#N/A	#N/A	#N/A	#N/A	#N/A	#N/A	#N/A
chr5	40333498	40334010	peak106570	1.75223	0.00418923	0.012759	2.09798	0.000758316	0.00364019	#N/A	#N/A	#N/A	#N/A	#N/A	#N/A	#N/A	#N/A	#N/A	#N/A	#N/A	#N/A
chr5	40437539	40438047	peak106576	2.12255	1.4122e-07	7.13777e-07	2.35085	3.08141e-07	2.6878e-06	#N/A	#N/A	#N/A	#N/A	#N/A	#N/A	#N/A	#N/A	#N/A	#N/A	#N/A	#N/A
chr5	40569782	40571227	peak106579	1.70797	0.000362075	0.00125394	#N/A	#N/A	#N/A	#N/A	#N/A	#N/A	#N/A	#N/A	#N/A	#N/A	#N/A	#N/A	#N/A	#N/A	#N/A
chr5	40734910	40735962	peak106586	2.82199	1.10874e-24	2.36605e-23	2.43187	2.92236e-11	4.66777e-10	#N/A	#N/A	#N/A	#N/A	#N/A	#N/A	#N/A	#N/A	#N/A	#N/A	#N/A	#N/A
chr5	41115250	41115789	peak106601	1.71406	0.00362643	0.0111315	#N/A	#N/A	#N/A	#N/A	#N/A	#N/A	#N/A	#N/A	#N/A	#N/A	#N/A	#N/A	#N/A	#N/A	#N/A
chr5	41371616	41372427	peak106610	2.74729	9.32307e-26	2.14659e-24	2.59125	6.12924e-15	1.58534e-13	#N/A	#N/A	#N/A	#N/A	#N/A	#N/A	#N/A	#N/A	#N/A	#N/A	#N/A	#N/A
chr5	41526900	41528045	peak106617	3.81426	1.2179e-29	3.63417e-28	2.71868	8.3949e-09	9.38619e-08	#N/A	#N/A	#N/A	#N/A	#N/A	#N/A	#N/A	#N/A	#N/A	#N/A	#N/A	#N/A
chr5	41649124	41650399	peak106618	2.57409	5.41791e-17	6.54884e-16	2.30467	1.09755e-08	1.20372e-07	#N/A	#N/A	#N/A	#N/A	#N/A	#N/A	#N/A	#N/A	#N/A	#N/A	#N/A	#N/A
chr1	196998895	196999442	peak10662	2.39096	1.38093e-07	6.98713e-07	2.9748	2.0702e-09	2.5322e-08	#N/A	#N/A	#N/A	#N/A	#N/A	#N/A	#N/A	#N/A	#N/A	#N/A	#N/A	#N/A
chr5	41752010	41752369	peak106623	2.77833	2.37975e-10	1.59132e-09	2.48191	1.07306e-05	7.23677e-05	#N/A	#N/A	#N/A	#N/A	#N/A	#N/A	#N/A	#N/A	#N/A	#N/A	#N/A	#N/A
chr5	41788763	41789541	peak106627	2.35317	4.66862e-11	3.33589e-10	2.08765	1.45673e-05	9.57955e-05	#N/A	#N/A	#N/A	#N/A	#N/A	#N/A	#N/A	#N/A	#N/A	#N/A	#N/A	#N/A
chr1	197003798	197004594	peak10663	1.59553	0.00661226	0.0196303	#N/A	#N/A	#N/A	#N/A	#N/A	#N/A	#N/A	#N/A	#N/A	#N/A	#N/A	#N/A	#N/A	#N/A	#N/A
chr5	41863879	41864507	peak106634	1.88807	7.9588e-09	4.5794e-08	1.92859	9.67273e-07	7.77925e-06	#N/A	#N/A	#N/A	#N/A	#N/A	#N/A	#N/A	#N/A	#N/A	#N/A	#N/A	#N/A
chr5	42759605	42759951	peak106645	3.65153	2.01334e-20	3.15506e-19	2.75116	1.49814e-08	1.60852e-07	#N/A	#N/A	#N/A	#N/A	#N/A	#N/A	#N/A	#N/A	#N/A	#N/A	#N/A	#N/A
chr5	42944984	42945490	peak106656	3.65003	3.42573e-29	9.95065e-28	3.0694	2.04288e-13	4.34629e-12	#N/A	#N/A	#N/A	#N/A	#N/A	#N/A	#N/A	#N/A	#N/A	#N/A	#N/A	#N/A
chr5	42974625	42975045	peak106659	2.8891	5.01671e-10	3.25122e-09	2.09837	0.00146939	0.00667827	#N/A	#N/A	#N/A	#N/A	#N/A	#N/A	#N/A	#N/A	#N/A	#N/A	#N/A	#N/A
chr5	42984461	42984768	peak106660	3.00678	4.14591e-15	4.2804e-14	2.69331	1.95639e-08	2.06492e-07	#N/A	#N/A	#N/A	#N/A	#N/A	#N/A	#N/A	#N/A	#N/A	#N/A	#N/A	#N/A
chr5	43058171	43058909	peak106674	2.93992	3.02717e-31	1.00443e-29	2.54902	1.27588e-14	3.16489e-13	#N/A	#N/A	#N/A	#N/A	#N/A	#N/A	#N/A	#N/A	#N/A	#N/A	#N/A	#N/A
chr5	43332526	43333174	peak106696	2.16444	2.81703e-07	1.38098e-06	1.73998	0.00540109	0.0218274	#N/A	#N/A	#N/A	#N/A	#N/A	#N/A	#N/A	#N/A	#N/A	#N/A	#N/A	#N/A
chr5	43425930	43426548	peak106700	2.14538	5.3097e-13	4.53734e-12	#N/A	#N/A	#N/A	#N/A	#N/A	#N/A	#N/A	#N/A	#N/A	#N/A	#N/A	#N/A	#N/A	#N/A	#N/A
chr5	43711645	43712049	peak106730	2.57889	8.18021e-12	6.27589e-11	1.81655	0.00201251	0.00889315	#N/A	#N/A	#N/A	#N/A	#N/A	#N/A	#N/A	#N/A	#N/A	#N/A	#N/A	#N/A
chr5	43874765	43875393	peak106739	1.91861	3.65184e-10	2.39827e-09	#N/A	#N/A	#N/A	#N/A	#N/A	#N/A	#N/A	#N/A	#N/A	#N/A	#N/A	#N/A	#N/A	#N/A	#N/A
chr5	51970760	51971341	peak106764	1.73191	0.000740561	0.00247402	#N/A	#N/A	#N/A	#N/A	#N/A	#N/A	#N/A	#N/A	#N/A	#N/A	#N/A	#N/A	#N/A	#N/A	#N/A
chr5	51987888	51988242	peak106765	1.79085	1.76193e-06	7.93695e-06	#N/A	#N/A	#N/A	#N/A	#N/A	#N/A	#N/A	#N/A	#N/A	#N/A	#N/A	#N/A	#N/A	#N/A	#N/A
chr5	52004295	52004655	peak106767	2.10353	1.5568e-06	7.05641e-06	#N/A	#N/A	#N/A	#N/A	#N/A	#N/A	#N/A	#N/A	#N/A	#N/A	#N/A	#N/A	#N/A	#N/A	#N/A
chr1	197271927	197272230	peak10677	2.1481	4.34152e-05	0.000167346	#N/A	#N/A	#N/A	#N/A	#N/A	#N/A	#N/A	#N/A	#N/A	#N/A	#N/A	#N/A	#N/A	#N/A	#N/A
chr5	52105697	52106086	peak106773	1.78046	0.000119511	0.000437839	#N/A	#N/A	#N/A	#N/A	#N/A	#N/A	#N/A	#N/A	#N/A	#N/A	#N/A	#N/A	#N/A	#N/A	#N/A
chr5	52152179	52152891	peak106780	2.41285	1.65068e-12	1.35133e-11	1.98728	3.83415e-05	0.000233947	#N/A	#N/A	#N/A	#N/A	#N/A	#N/A	#N/A	#N/A	#N/A	#N/A	#N/A	#N/A
chr5	52155421	52155971	peak106781	2.2882	6.85681e-09	3.96838e-08	2.18233	1.24417e-05	8.28105e-05	#N/A	#N/A	#N/A	#N/A	#N/A	#N/A	#N/A	#N/A	#N/A	#N/A	#N/A	#N/A
chr5	52300568	52301285	peak106791	3.31194	2.30654e-16	2.64915e-15	3.00758	3.26528e-09	3.88451e-08	#N/A	#N/A	#N/A	#N/A	#N/A	#N/A	#N/A	#N/A	#N/A	#N/A	#N/A	#N/A
chr5	52304513	52304950	peak106793	2.39088	1.37247e-11	1.03231e-10	2.66221	6.58592e-11	1.00031e-09	#N/A	#N/A	#N/A	#N/A	#N/A	#N/A	#N/A	#N/A	#N/A	#N/A	#N/A	#N/A
chr5	52315120	52315595	peak106794	2.80948	1.11257e-29	3.32862e-28	3.06153	4.45781e-25	3.55437e-23	#N/A	#N/A	#N/A	#N/A	#N/A	#N/A	#N/A	#N/A	#N/A	#N/A	#N/A	#N/A
chr5	52340893	52341446	peak106800	1.71349	0.000142936	0.000518876	#N/A	#N/A	#N/A	#N/A	#N/A	#N/A	#N/A	#N/A	#N/A	#N/A	#N/A	#N/A	#N/A	#N/A	#N/A
chr5	52365469	52365908	peak106801	3.32683	2.92559e-32	1.03993e-30	2.83275	1.55207e-15	4.33671e-14	#N/A	#N/A	#N/A	#N/A	#N/A	#N/A	#N/A	#N/A	#N/A	#N/A	#N/A	#N/A
chr5	52422165	52423212	peak106805	1.92561	1.0314e-08	5.86051e-08	2.38379	7.81166e-12	1.34905e-10	#N/A	#N/A	#N/A	#N/A	#N/A	#N/A	#N/A	#N/A	#N/A	#N/A	#N/A	#N/A
chr5	52507423	52508058	peak106813	3.48563	4.13373e-24	8.484e-23	3.32901	3.86717e-15	1.02689e-13	#N/A	#N/A	#N/A	#N/A	#N/A	#N/A	#N/A	#N/A	#N/A	#N/A	#N/A	#N/A
chr5	52529580	52530348	peak106814	2.50747	3.45526e-07	1.67824e-06	2.0526	0.00285018	0.0122203	#N/A	#N/A	#N/A	#N/A	#N/A	#N/A	#N/A	#N/A	#N/A	#N/A	#N/A	#N/A
chr5	52549150	52549875	peak106817	3.59801	2.81422e-42	1.91667e-40	1.58723	0.00842398	0.0327219	#N/A	#N/A	#N/A	#N/A	#N/A	#N/A	#N/A	#N/A	#N/A	2.01079	1.28414e-05	0.00306074
chr5	52552627	52552958	peak106818	3.36427	7.86952e-21	1.27086e-19	3.05274	5.91522e-12	1.03967e-10	#N/A	#N/A	#N/A	#N/A	#N/A	#N/A	#N/A	#N/A	#N/A	#N/A	#N/A	#N/A
chr5	52560651	52561310	peak106822	2.42846	1.17683e-07	5.99761e-07	#N/A	#N/A	#N/A	#N/A	#N/A	#N/A	#N/A	#N/A	#N/A	#N/A	#N/A	#N/A	#N/A	#N/A	#N/A
chr5	52618093	52618465	peak106827	2.98829	1.65631e-08	9.21582e-08	2.15704	0.00445032	0.0183093	#N/A	#N/A	#N/A	#N/A	#N/A	#N/A	#N/A	#N/A	#N/A	#N/A	#N/A	#N/A
chr5	52627289	52627710	peak106829	3.1476	4.17815e-17	5.0941e-16	2.78293	7.45062e-09	8.39657e-08	#N/A	#N/A	#N/A	#N/A	#N/A	#N/A	#N/A	#N/A	#N/A	#N/A	#N/A	#N/A
chr5	52630276	52631199	peak106831	1.58242	0.00546489	0.0163966	#N/A	#N/A	#N/A	#N/A	#N/A	#N/A	#N/A	#N/A	#N/A	#N/A	#N/A	#N/A	#N/A	#N/A	#N/A
chr5	52638835	52639683	peak106833	1.55371	4.28739e-05	0.000165389	#N/A	#N/A	#N/A	#N/A	#N/A	#N/A	#N/A	#N/A	#N/A	#N/A	#N/A	#N/A	#N/A	#N/A	#N/A
chr5	52650892	52651723	peak106834	4.11501	4.07303e-17	4.96881e-16	3.33341	9.7927e-08	9.26578e-07	#N/A	#N/A	#N/A	#N/A	#N/A	#N/A	#N/A	#N/A	#N/A	#N/A	#N/A	#N/A
chr5	52656511	52657156	peak106835	1.52251	0.000443433	0.0015206	1.51701	0.0046221	0.0189532	#N/A	#N/A	#N/A	#N/A	#N/A	#N/A	#N/A	#N/A	#N/A	#N/A	#N/A	#N/A
chr5	52669415	52670087	peak106837	3.38393	2.54665e-29	7.4559e-28	3.08649	3.25224e-16	9.85199e-15	#N/A	#N/A	#N/A	#N/A	#N/A	#N/A	#N/A	#N/A	#N/A	#N/A	#N/A	#N/A
chr5	52686535	52687523	peak106839	1.90099	2.31748e-05	9.21764e-05	#N/A	#N/A	#N/A	#N/A	#N/A	#N/A	#N/A	#N/A	#N/A	#N/A	#N/A	#N/A	#N/A	#N/A	#N/A
chr1	197409855	197410491	peak10684	1.86516	0.000204485	0.000729126	#N/A	#N/A	#N/A	#N/A	#N/A	#N/A	#N/A	#N/A	#N/A	#N/A	#N/A	#N/A	#N/A	#N/A	#N/A
chr5	52695791	52696567	peak106841	1.82562	2.07748e-09	1.26777e-08	1.91723	7.53597e-08	7.26413e-07	#N/A	#N/A	#N/A	#N/A	#N/A	#N/A	#N/A	#N/A	#N/A	#N/A	#N/A	#N/A
chr5	52702345	52703630	peak106842	1.52351	0.000307243	0.00107306	#N/A	#N/A	#N/A	#N/A	#N/A	#N/A	#N/A	#N/A	#N/A	#N/A	#N/A	#N/A	#N/A	#N/A	#N/A
chr5	52718392	52718769	peak106844	1.89545	6.82278e-06	2.87907e-05	1.64282	0.00775495	0.0303372	#N/A	#N/A	#N/A	#N/A	#N/A	#N/A	#N/A	#N/A	#N/A	#N/A	#N/A	#N/A
chr5	52725494	52726008	peak106847	2.18646	7.35993e-05	0.000276243	2.61792	8.18448e-06	5.63817e-05	#N/A	#N/A	#N/A	#N/A	#N/A	#N/A	#N/A	#N/A	#N/A	#N/A	#N/A	#N/A
chr5	52727342	52727939	peak106849	2.97974	6.95212e-21	1.12752e-19	2.67227	6.63766e-11	1.00764e-09	#N/A	#N/A	#N/A	#N/A	#N/A	#N/A	#N/A	#N/A	#N/A	#N/A	#N/A	#N/A
chr5	52765866	52766806	peak106852	2.76836	1.88362e-19	2.74187e-18	2.46611	5.59991e-10	7.44907e-09	#N/A	#N/A	#N/A	#N/A	#N/A	#N/A	#N/A	#N/A	#N/A	#N/A	#N/A	#N/A
chr5	52853238	52853600	peak106860	2.82767	9.60955e-08	4.94024e-07	2.58284	8.03299e-05	0.000463021	#N/A	#N/A	#N/A	#N/A	#N/A	#N/A	#N/A	#N/A	#N/A	#N/A	#N/A	#N/A
chr5	52897358	52897780	peak106863	2.29312	9.80507e-06	4.06318e-05	1.94454	0.00721729	0.0284146	#N/A	#N/A	#N/A	#N/A	#N/A	#N/A	#N/A	#N/A	#N/A	#N/A	#N/A	#N/A
chr5	53075255	53076191	peak106866	1.5373	0.0043706	0.013281	#N/A	#N/A	#N/A	#N/A	#N/A	#N/A	#N/A	#N/A	#N/A	#N/A	#N/A	#N/A	#N/A	#N/A	#N/A
chr5	53212486	53213721	peak106869	1.72839	6.26102e-05	0.000236922	#N/A	#N/A	#N/A	#N/A	#N/A	#N/A	#N/A	#N/A	#N/A	#N/A	#N/A	#N/A	#N/A	#N/A	#N/A
chr5	53240771	53241119	peak106873	2.04026	0.00401362	0.0122535	#N/A	#N/A	#N/A	#N/A	#N/A	#N/A	#N/A	#N/A	#N/A	#N/A	#N/A	#N/A	#N/A	#N/A	#N/A
chr1	197436919	197437389	peak10688	2.13842	0.00012041	0.000440988	#N/A	#N/A	#N/A	#N/A	#N/A	#N/A	#N/A	#N/A	#N/A	#N/A	#N/A	#N/A	#N/A	#N/A	#N/A
chr5	53358458	53360073	peak106885	1.94796	4.00438e-08	2.13981e-07	#N/A	#N/A	#N/A	#N/A	#N/A	#N/A	#N/A	#N/A	#N/A	#N/A	#N/A	#N/A	#N/A	#N/A	#N/A
chr5	53383044	53384229	peak106886	2.48189	4.74939e-15	4.87549e-14	2.00384	1.21216e-05	8.08585e-05	#N/A	#N/A	#N/A	#N/A	#N/A	#N/A	#N/A	#N/A	#N/A	#N/A	#N/A	#N/A
chr5	53411793	53412459	peak106889	1.63598	0.00543733	0.0163185	#N/A	#N/A	#N/A	#N/A	#N/A	#N/A	#N/A	#N/A	#N/A	#N/A	#N/A	#N/A	#N/A	#N/A	#N/A
chr5	53625350	53626472	peak106904	2.51094	4.98796e-24	1.0175e-22	1.72963	5.39683e-05	0.00032055	#N/A	#N/A	#N/A	#N/A	#N/A	#N/A	#N/A	#N/A	#N/A	#N/A	#N/A	#N/A
chr5	53655627	53656376	peak106905	1.93056	1.71239e-07	8.58503e-07	#N/A	#N/A	#N/A	#N/A	#N/A	#N/A	#N/A	#N/A	#N/A	#N/A	#N/A	#N/A	#N/A	#N/A	#N/A
chr5	53659028	53659402	peak106908	2.95982	1.90469e-14	1.85414e-13	2.39709	2.82808e-06	2.10972e-05	#N/A	#N/A	#N/A	#N/A	#N/A	#N/A	#N/A	#N/A	#N/A	#N/A	#N/A	#N/A
chr5	53685796	53686199	peak106911	2.56276	4.51141e-13	3.88168e-12	2.45124	3.06025e-08	3.13255e-07	#N/A	#N/A	#N/A	#N/A	#N/A	#N/A	#N/A	#N/A	#N/A	#N/A	#N/A	#N/A
chr5	53711574	53712535	peak106912	2.174	2.66183e-12	2.13634e-11	2.25446	1.21732e-09	1.54017e-08	#N/A	#N/A	#N/A	#N/A	#N/A	#N/A	#N/A	#N/A	#N/A	#N/A	#N/A	#N/A
chr5	53858939	53859279	peak106926	2.27043	3.56536e-05	0.000138879	#N/A	#N/A	#N/A	#N/A	#N/A	#N/A	#N/A	#N/A	#N/A	#N/A	#N/A	#N/A	#N/A	#N/A	#N/A
chr5	53939472	53940625	peak106937	1.32819	0.00479582	0.0144925	1.60747	2.55505e-05	0.000161047	#N/A	#N/A	#N/A	#N/A	#N/A	#N/A	#N/A	#N/A	#N/A	#N/A	#N/A	#N/A
chr5	53997011	53997396	peak106945	2.05935	1.6672e-09	1.02759e-08	#N/A	#N/A	#N/A	#N/A	#N/A	#N/A	#N/A	#N/A	#N/A	#N/A	#N/A	#N/A	2.32221	1.13458e-10	1.25902e-07
chr5	54033847	54034380	peak106951	1.64201	0.00243759	0.00764301	1.98662	0.000141219	0.000777024	#N/A	#N/A	#N/A	#N/A	#N/A	#N/A	#N/A	#N/A	#N/A	#N/A	#N/A	#N/A
chr5	54038144	54038730	peak106952	1.90066	8.36521e-05	0.000311838	2.1185	5.97077e-05	0.000352205	#N/A	#N/A	#N/A	#N/A	#N/A	#N/A	#N/A	#N/A	#N/A	#N/A	#N/A	#N/A
chr5	54048727	54049294	peak106954	1.59373	0.00541906	0.0162663	1.8775	0.000831521	0.00396311	#N/A	#N/A	#N/A	#N/A	#N/A	#N/A	#N/A	#N/A	#N/A	#N/A	#N/A	#N/A
chr5	54115931	54116578	peak106963	2.91094	1.55374e-13	1.39374e-12	2.42334	4.33306e-06	3.1296e-05	#N/A	#N/A	#N/A	#N/A	#N/A	#N/A	#N/A	#N/A	#N/A	#N/A	#N/A	#N/A
chr5	54130962	54132129	peak106967	1.86834	5.83665e-07	2.76973e-06	2.7996	1.67191e-16	5.24783e-15	#N/A	#N/A	#N/A	#N/A	#N/A	#N/A	#N/A	#N/A	#N/A	#N/A	#N/A	#N/A
chr5	54205799	54207465	peak106979	2.00653	7.39132e-14	6.82301e-13	1.94431	1.14521e-08	1.25283e-07	#N/A	#N/A	#N/A	#N/A	#N/A	#N/A	#N/A	#N/A	#N/A	#N/A	#N/A	#N/A
chr5	54286545	54287669	peak106982	1.95751	5.61704e-07	2.66912e-06	1.72135	0.00198464	0.0087807	#N/A	#N/A	#N/A	#N/A	#N/A	#N/A	#N/A	#N/A	#N/A	#N/A	#N/A	#N/A
chr5	54289152	54289518	peak106983	2.81288	4.34011e-20	6.6302e-19	2.40544	2.13708e-09	2.60968e-08	#N/A	#N/A	#N/A	#N/A	#N/A	#N/A	#N/A	#N/A	#N/A	#N/A	#N/A	#N/A
chr5	54332169	54333247	peak106985	1.81633	2.22253e-08	1.21998e-07	#N/A	#N/A	#N/A	#N/A	#N/A	#N/A	#N/A	#N/A	#N/A	#N/A	#N/A	#N/A	1.84022	1.37901e-06	0.000466798
chr5	54358947	54360306	peak106988	2.14477	1.13523e-12	9.42694e-12	2.13852	8.54906e-09	9.54699e-08	#N/A	#N/A	#N/A	#N/A	#N/A	#N/A	#N/A	#N/A	#N/A	#N/A	#N/A	#N/A
chr5	54450666	54451109	peak106993	2.69001	3.69121e-10	2.42327e-09	#N/A	#N/A	#N/A	#N/A	#N/A	#N/A	#N/A	#N/A	#N/A	#N/A	#N/A	#N/A	#N/A	#N/A	#N/A
chr5	54572644	54572955	peak107002	2.06608	0.0016143	0.00517584	2.19479	0.00332889	0.0140677	#N/A	#N/A	#N/A	#N/A	#N/A	#N/A	#N/A	#N/A	#N/A	#N/A	#N/A	#N/A
chr5	54574387	54575141	peak107003	2.4937	1.24576e-10	8.54321e-10	2.36159	1.51005e-06	1.17768e-05	#N/A	#N/A	#N/A	#N/A	#N/A	#N/A	#N/A	#N/A	#N/A	#N/A	#N/A	#N/A
chr1	197751225	197751805	peak10701	1.54832	0.00400149	0.0122187	1.67429	0.00418667	0.0173386	#N/A	#N/A	#N/A	#N/A	#N/A	#N/A	#N/A	#N/A	#N/A	#N/A	#N/A	#N/A
chr5	54716852	54717196	peak107012	1.56664	0.009879	0.0286756	1.91463	0.000782332	0.0037439	#N/A	#N/A	#N/A	#N/A	#N/A	#N/A	#N/A	#N/A	#N/A	#N/A	#N/A	#N/A
chr1	197756205	197756544	peak10703	2.57228	4.62783e-14	4.34954e-13	3.07535	6.54736e-15	1.68846e-13	#N/A	#N/A	#N/A	#N/A	#N/A	#N/A	#N/A	#N/A	#N/A	#N/A	#N/A	#N/A
chr5	54945990	54946795	peak107035	2.07005	1.3727e-06	6.26022e-06	2.19718	1.16102e-05	7.77633e-05	#N/A	#N/A	#N/A	#N/A	#N/A	#N/A	#N/A	#N/A	#N/A	#N/A	#N/A	#N/A
chr5	54964006	54964624	peak107037	2.83749	1.02988e-22	1.91432e-21	2.6998	1.68131e-13	3.61508e-12	#N/A	#N/A	#N/A	#N/A	#N/A	#N/A	#N/A	#N/A	#N/A	#N/A	#N/A	#N/A
chr5	55149612	55150081	peak107043	2.29547	3.66908e-09	2.17981e-08	2.01773	0.000131904	0.000729798	#N/A	#N/A	#N/A	#N/A	#N/A	#N/A	#N/A	#N/A	#N/A	#N/A	#N/A	#N/A
chr1	197807643	197808365	peak10705	1.95134	4.52233e-07	2.17137e-06	2.28539	4.04316e-08	4.05958e-07	#N/A	#N/A	#N/A	#N/A	#N/A	#N/A	#N/A	#N/A	#N/A	#N/A	#N/A	#N/A
chr5	55335562	55336270	peak107060	2.12169	4.5322e-08	2.40913e-07	#N/A	#N/A	#N/A	#N/A	#N/A	#N/A	#N/A	#N/A	#N/A	#N/A	#N/A	#N/A	#N/A	#N/A	#N/A
chr5	55393794	55394558	peak107069	1.95212	0.000761585	0.00254063	#N/A	#N/A	#N/A	#N/A	#N/A	#N/A	#N/A	#N/A	#N/A	#N/A	#N/A	#N/A	#N/A	#N/A	#N/A
chr5	55463400	55464367	peak107077	1.95803	3.27114e-07	1.59296e-06	1.72922	0.00139939	0.0063851	#N/A	#N/A	#N/A	#N/A	#N/A	#N/A	#N/A	#N/A	#N/A	#N/A	#N/A	#N/A
chr5	55466348	55466770	peak107078	2.22051	1.83892e-08	1.01808e-07	2.64473	9.2435e-10	1.19104e-08	#N/A	#N/A	#N/A	#N/A	#N/A	#N/A	#N/A	#N/A	#N/A	#N/A	#N/A	#N/A
chr5	55479211	55480192	peak107082	3.39949	1.02203e-35	4.57639e-34	3.22108	1.73999e-21	9.69057e-20	#N/A	#N/A	#N/A	#N/A	#N/A	#N/A	#N/A	#N/A	#N/A	#N/A	#N/A	#N/A
chr5	55501564	55502879	peak107085	1.49304	0.00296186	0.00919503	1.87235	2.03053e-05	0.000130188	#N/A	#N/A	#N/A	#N/A	#N/A	#N/A	#N/A	#N/A	#N/A	#N/A	#N/A	#N/A
chr5	55503277	55503739	peak107086	2.50259	1.58667e-11	1.18616e-10	2.52584	2.27749e-08	2.37917e-07	#N/A	#N/A	#N/A	#N/A	#N/A	#N/A	#N/A	#N/A	#N/A	#N/A	#N/A	#N/A
chr5	55574129	55575019	peak107092	2.18115	1.8753e-09	1.15e-08	#N/A	#N/A	#N/A	#N/A	#N/A	#N/A	#N/A	#N/A	#N/A	#N/A	#N/A	#N/A	#N/A	#N/A	#N/A
chr5	55645922	55647077	peak107096	2.37906	2.58078e-13	2.26693e-12	1.67475	0.00303135	0.0129239	#N/A	#N/A	#N/A	#N/A	#N/A	#N/A	#N/A	#N/A	#N/A	#N/A	#N/A	#N/A
chr5	55751758	55752269	peak107103	1.70006	0.013351	0.0380437	#N/A	#N/A	#N/A	#N/A	#N/A	#N/A	#N/A	#N/A	#N/A	#N/A	#N/A	#N/A	#N/A	#N/A	#N/A
chr5	55917110	55917493	peak107116	3.97509	1.08414e-27	2.84808e-26	2.27824	2.61066e-05	0.000164258	#N/A	#N/A	#N/A	#N/A	#N/A	#N/A	#N/A	#N/A	#N/A	#N/A	#N/A	#N/A
chr5	55921186	55921881	peak107117	1.75234	0.000795777	0.00264877	2.05697	0.000128954	0.000714625	#N/A	#N/A	#N/A	#N/A	#N/A	#N/A	#N/A	#N/A	#N/A	#N/A	#N/A	#N/A
chr5	55932861	55933692	peak107118	3.2079	2.87787e-44	2.19615e-42	2.35662	1.97388e-14	4.77964e-13	#N/A	#N/A	#N/A	#N/A	#N/A	#N/A	#N/A	#N/A	#N/A	#N/A	#N/A	#N/A
chr5	55960947	55961331	peak107121	3.3816	3.27876e-15	3.41618e-14	2.51276	2.25729e-06	1.71096e-05	#N/A	#N/A	#N/A	#N/A	#N/A	#N/A	#N/A	#N/A	#N/A	#N/A	#N/A	#N/A
chr5	56630916	56631453	peak107141	3.15488	6.91907e-17	8.29406e-16	2.60556	2.31185e-07	2.062e-06	#N/A	#N/A	#N/A	#N/A	#N/A	#N/A	#N/A	#N/A	#N/A	#N/A	#N/A	#N/A
chr5	56662570	56664147	peak107144	2.35002	2.91825e-16	3.31739e-15	1.66912	0.000718181	0.00346375	#N/A	#N/A	#N/A	#N/A	#N/A	#N/A	#N/A	#N/A	#N/A	#N/A	#N/A	#N/A
chr5	56731356	56732118	peak107151	3.80902	3.74301e-28	1.0138e-26	2.17095	0.00011746	0.000655804	#N/A	#N/A	#N/A	#N/A	#N/A	#N/A	#N/A	#N/A	#N/A	#N/A	#N/A	#N/A
chr5	56746581	56747667	peak107154	1.57896	2.99851e-06	1.31474e-05	#N/A	#N/A	#N/A	#N/A	#N/A	#N/A	#N/A	#N/A	#N/A	#N/A	#N/A	#N/A	#N/A	#N/A	#N/A
chr5	56778341	56778974	peak107159	2.58925	5.26306e-09	3.08018e-08	#N/A	#N/A	#N/A	#N/A	#N/A	#N/A	#N/A	#N/A	#N/A	#N/A	#N/A	#N/A	#N/A	#N/A	#N/A
chr5	56783976	56784831	peak107160	1.68643	0.000550061	0.00186522	#N/A	#N/A	#N/A	#N/A	#N/A	#N/A	#N/A	#N/A	#N/A	#N/A	#N/A	#N/A	#N/A	#N/A	#N/A
chr5	56828707	56829346	peak107164	1.56079	0.00297035	0.00921985	2.258	1.56322e-07	1.43059e-06	#N/A	#N/A	#N/A	#N/A	#N/A	#N/A	#N/A	#N/A	#N/A	#N/A	#N/A	#N/A
chr5	56834083	56834878	peak107165	1.58004	0.0161872	0.045632	#N/A	#N/A	#N/A	#N/A	#N/A	#N/A	#N/A	#N/A	#N/A	#N/A	#N/A	#N/A	#N/A	#N/A	#N/A
chr5	56894534	56894994	peak107168	2.14478	2.50192e-11	1.83397e-10	1.73074	0.000299501	0.00155048	#N/A	#N/A	#N/A	#N/A	#N/A	#N/A	#N/A	#N/A	#N/A	#N/A	#N/A	#N/A
chr1	197976624	197977706	peak10717	2.92244	1.50738e-10	1.02582e-09	1.99166	0.00517469	0.0209991	#N/A	#N/A	#N/A	#N/A	#N/A	#N/A	#N/A	#N/A	#N/A	#N/A	#N/A	#N/A
chr5	57020376	57021174	peak107175	1.91334	0.000261437	0.000921007	1.96092	0.0015651	0.00707492	#N/A	#N/A	#N/A	#N/A	#N/A	#N/A	#N/A	#N/A	#N/A	#N/A	#N/A	#N/A
chr5	57031057	57032052	peak107176	1.4777	0.00886828	0.0258868	#N/A	#N/A	#N/A	#N/A	#N/A	#N/A	#N/A	#N/A	#N/A	#N/A	#N/A	#N/A	#N/A	#N/A	#N/A
chr1	197987531	197988488	peak10718	3.34447	2.55302e-25	5.69345e-24	3.43218	9.52259e-19	3.92902e-17	#N/A	#N/A	#N/A	#N/A	#N/A	#N/A	#N/A	#N/A	#N/A	#N/A	#N/A	#N/A
chr5	57119672	57120285	peak107185	4.16106	1.31104e-44	1.02812e-42	3.24022	6.04402e-17	1.99825e-15	#N/A	#N/A	#N/A	#N/A	#N/A	#N/A	#N/A	#N/A	#N/A	#N/A	#N/A	#N/A
chr5	57120566	57121374	peak107186	2.58287	6.67973e-17	8.01758e-16	2.1313	7.6959e-07	6.29819e-06	#N/A	#N/A	#N/A	#N/A	#N/A	#N/A	#N/A	#N/A	#N/A	#N/A	#N/A	#N/A
chr5	57127713	57128165	peak107187	2.80366	4.39287e-10	2.86201e-09	2.54258	7.21684e-06	5.01819e-05	#N/A	#N/A	#N/A	#N/A	#N/A	#N/A	#N/A	#N/A	#N/A	#N/A	#N/A	#N/A
chr5	57137192	57138309	peak107190	1.46962	0.00323477	0.00999352	#N/A	#N/A	#N/A	#N/A	#N/A	#N/A	#N/A	#N/A	#N/A	#N/A	#N/A	#N/A	#N/A	#N/A	#N/A
chr5	57185205	57185839	peak107196	2.25919	2.85775e-11	2.08331e-10	1.70927	0.00171913	0.0077016	#N/A	#N/A	#N/A	#N/A	#N/A	#N/A	#N/A	#N/A	#N/A	#N/A	#N/A	#N/A
chr5	57298031	57298527	peak107199	2.61695	3.71996e-06	1.61433e-05	#N/A	#N/A	#N/A	#N/A	#N/A	#N/A	#N/A	#N/A	#N/A	#N/A	#N/A	#N/A	#N/A	#N/A	#N/A
chr5	57338831	57339768	peak107202	1.93681	7.23063e-06	3.04152e-05	2.15754	7.77145e-06	5.37371e-05	#N/A	#N/A	#N/A	#N/A	#N/A	#N/A	#N/A	#N/A	#N/A	#N/A	#N/A	#N/A
chr5	57410036	57410826	peak107205	3.92163	1.2604e-31	4.29901e-30	3.24489	1.74198e-14	4.25652e-13	#N/A	#N/A	#N/A	#N/A	#N/A	#N/A	#N/A	#N/A	#N/A	#N/A	#N/A	#N/A
chr5	57445008	57445861	peak107208	2.23573	3.31757e-17	4.07651e-16	1.58138	0.000373705	0.00189904	#N/A	#N/A	#N/A	#N/A	#N/A	#N/A	#N/A	#N/A	#N/A	#N/A	#N/A	#N/A
chr1	198065460	198066214	peak10721	2.63289	1.41953e-22	2.61326e-21	2.70836	1.75496e-16	5.49563e-15	#N/A	#N/A	#N/A	#N/A	#N/A	#N/A	#N/A	#N/A	#N/A	#N/A	#N/A	#N/A
chr5	57536057	57536674	peak107215	2.85457	2.4713e-13	2.17582e-12	2.76708	1.08426e-08	1.19012e-07	#N/A	#N/A	#N/A	#N/A	#N/A	#N/A	#N/A	#N/A	#N/A	#N/A	#N/A	#N/A
chr5	57542202	57542863	peak107216	2.89533	5.43136e-17	6.56402e-16	2.63953	1.70759e-09	2.113e-08	#N/A	#N/A	#N/A	#N/A	#N/A	#N/A	#N/A	#N/A	#N/A	#N/A	#N/A	#N/A
chr5	57614218	57614793	peak107221	3.02071	1.51143e-27	3.93071e-26	3.29484	9.5843e-22	5.46568e-20	#N/A	#N/A	#N/A	#N/A	#N/A	#N/A	#N/A	#N/A	#N/A	#N/A	#N/A	#N/A
chr5	57618288	57618874	peak107222	2.38671	4.04373e-14	3.82418e-13	#N/A	#N/A	#N/A	#N/A	#N/A	#N/A	#N/A	#N/A	#N/A	#N/A	#N/A	#N/A	#N/A	#N/A	#N/A
chr5	57702911	57703635	peak107224	1.62545	0.000531617	0.00180517	2.83333	9.61525e-16	2.76302e-14	#N/A	#N/A	#N/A	#N/A	#N/A	#N/A	#N/A	#N/A	#N/A	#N/A	#N/A	#N/A
chr5	57742831	57743456	peak107226	1.92998	7.44969e-07	3.49559e-06	#N/A	#N/A	#N/A	#N/A	#N/A	#N/A	#N/A	#N/A	#N/A	#N/A	#N/A	#N/A	#N/A	#N/A	#N/A
chr5	57762597	57763148	peak107228	1.6207	0.000285112	0.000999569	#N/A	#N/A	#N/A	#N/A	#N/A	#N/A	#N/A	#N/A	#N/A	#N/A	#N/A	#N/A	#N/A	#N/A	#N/A
chr1	198076134	198076707	peak10723	1.97192	1.06815e-05	4.40681e-05	1.88304	0.000992865	0.00466134	#N/A	#N/A	#N/A	#N/A	#N/A	#N/A	#N/A	#N/A	#N/A	#N/A	#N/A	#N/A
chr5	58361991	58362759	peak107250	2.02124	1.21732e-05	4.99362e-05	2.09279	0.000121286	0.000675404	#N/A	#N/A	#N/A	#N/A	#N/A	#N/A	#N/A	#N/A	#N/A	#N/A	#N/A	#N/A
chr5	58489609	58490325	peak107267	2.92439	3.25945e-28	8.86896e-27	2.63017	1.0925e-14	2.73472e-13	#N/A	#N/A	#N/A	#N/A	#N/A	#N/A	#N/A	#N/A	#N/A	#N/A	#N/A	#N/A
chr1	198090030	198090594	peak10727	2.34305	8.11642e-13	6.81658e-12	2.68366	3.04203e-13	6.32611e-12	#N/A	#N/A	#N/A	#N/A	#N/A	#N/A	#N/A	#N/A	#N/A	#N/A	#N/A	#N/A
chr5	58910755	58911687	peak107275	1.65768	1.52955e-05	6.20493e-05	1.59487	0.00141453	0.00644959	#N/A	#N/A	#N/A	#N/A	#N/A	#N/A	#N/A	#N/A	#N/A	#N/A	#N/A	#N/A
chr1	198091934	198092808	peak10728	2.41026	3.6547e-13	3.16727e-12	1.90021	0.000131611	0.000728312	#N/A	#N/A	#N/A	#N/A	#N/A	#N/A	#N/A	#N/A	#N/A	#N/A	#N/A	#N/A
chr5	59135897	59136624	peak107286	1.89556	2.81238e-06	1.23739e-05	1.64837	0.00456434	0.0187392	#N/A	#N/A	#N/A	#N/A	#N/A	#N/A	#N/A	#N/A	#N/A	#N/A	#N/A	#N/A
chr5	60212501	60212845	peak107303	2.92588	1.0042e-15	1.0928e-14	2.92085	2.05131e-10	2.89758e-09	#N/A	#N/A	#N/A	#N/A	#N/A	#N/A	#N/A	#N/A	#N/A	#N/A	#N/A	#N/A
chr5	60296638	60297122	peak107306	1.81356	0.00027273	0.000958549	2.42478	7.84485e-07	6.4112e-06	#N/A	#N/A	#N/A	#N/A	#N/A	#N/A	#N/A	#N/A	#N/A	#N/A	#N/A	#N/A
chr5	60325727	60326316	peak107310	1.46349	0.0172167	0.0483564	1.68136	0.00434182	0.0179163	#N/A	#N/A	#N/A	#N/A	#N/A	#N/A	#N/A	#N/A	#N/A	#N/A	#N/A	#N/A
chr5	60344285	60344807	peak107311	4.07011	2.81483e-41	1.79919e-39	4.05602	1.9937e-27	2.0377e-25	#N/A	#N/A	#N/A	#N/A	#N/A	#N/A	#N/A	#N/A	#N/A	#N/A	#N/A	#N/A
chr5	60347087	60347693	peak107312	1.43301	0.014061	0.0399626	2.15558	2.03344e-07	1.83027e-06	#N/A	#N/A	#N/A	#N/A	#N/A	#N/A	#N/A	#N/A	#N/A	#N/A	#N/A	#N/A
chr5	60348677	60349367	peak107313	1.5011	0.000694476	0.00232834	#N/A	#N/A	#N/A	#N/A	#N/A	#N/A	#N/A	#N/A	#N/A	#N/A	#N/A	#N/A	#N/A	#N/A	#N/A
chr1	198124411	198124727	peak10732	3.14653	1.86292e-23	3.65422e-22	2.21517	1.64875e-06	1.27714e-05	#N/A	#N/A	#N/A	#N/A	#N/A	#N/A	#N/A	#N/A	#N/A	#N/A	#N/A	#N/A
chr5	60576074	60576455	peak107321	2.48583	1.39691e-17	1.76497e-16	2.49687	3.23156e-12	5.88157e-11	#N/A	#N/A	#N/A	#N/A	#N/A	#N/A	#N/A	#N/A	#N/A	#N/A	#N/A	#N/A
chr5	60600361	60601164	peak107325	1.82735	7.47472e-06	3.13927e-05	#N/A	#N/A	#N/A	#N/A	#N/A	#N/A	#N/A	#N/A	#N/A	#N/A	#N/A	#N/A	#N/A	#N/A	#N/A
chr5	60618620	60619513	peak107328	2.60778	9.96983e-14	9.09518e-13	2.13636	1.26628e-05	8.41528e-05	#N/A	#N/A	#N/A	#N/A	#N/A	#N/A	#N/A	#N/A	#N/A	#N/A	#N/A	#N/A
chr5	60637732	60638494	peak107332	2.177	1.20916e-11	9.13847e-11	2.43068	3.44121e-11	5.44641e-10	#N/A	#N/A	#N/A	#N/A	#N/A	#N/A	#N/A	#N/A	#N/A	#N/A	#N/A	#N/A
chr5	60697429	60698067	peak107335	1.97593	2.31271e-06	1.02716e-05	#N/A	#N/A	#N/A	#N/A	#N/A	#N/A	#N/A	#N/A	#N/A	#N/A	#N/A	#N/A	#N/A	#N/A	#N/A
chr5	60870736	60871339	peak107346	1.91205	1.00084e-06	4.63144e-06	#N/A	#N/A	#N/A	#N/A	#N/A	#N/A	#N/A	#N/A	#N/A	#N/A	#N/A	#N/A	#N/A	#N/A	#N/A
chr5	61378145	61378713	peak107358	2.16604	6.51207e-08	3.40633e-07	#N/A	#N/A	#N/A	#N/A	#N/A	#N/A	#N/A	#N/A	#N/A	#N/A	#N/A	#N/A	#N/A	#N/A	#N/A
chr5	61572855	61573200	peak107363	2.20079	6.7844e-06	2.86426e-05	2.13359	0.000563047	0.00276995	#N/A	#N/A	#N/A	#N/A	#N/A	#N/A	#N/A	#N/A	#N/A	#N/A	#N/A	#N/A
chr1	198136598	198137800	peak10737	1.7509	7.65744e-07	3.58842e-06	#N/A	#N/A	#N/A	#N/A	#N/A	#N/A	#N/A	#N/A	#N/A	#N/A	#N/A	#N/A	#N/A	#N/A	#N/A
chr5	61761637	61763057	peak107378	1.68872	7.81472e-06	3.27452e-05	#N/A	#N/A	#N/A	#N/A	#N/A	#N/A	#N/A	#N/A	#N/A	#N/A	#N/A	#N/A	#N/A	#N/A	#N/A
chr5	62422929	62423303	peak107392	1.94463	7.68265e-05	0.00028776	#N/A	#N/A	#N/A	#N/A	#N/A	#N/A	#N/A	#N/A	#N/A	#N/A	#N/A	#N/A	#N/A	#N/A	#N/A
chr5	62556815	62557284	peak107394	2.29141	5.04157e-09	2.95665e-08	1.65185	0.0104554	0.0398295	#N/A	#N/A	#N/A	#N/A	#N/A	#N/A	#N/A	#N/A	#N/A	#N/A	#N/A	#N/A
chr5	63635479	63636457	peak107404	2.94652	5.03843e-11	3.58814e-10	2.53383	1.60048e-05	0.000104467	#N/A	#N/A	#N/A	#N/A	#N/A	#N/A	#N/A	#N/A	#N/A	#N/A	#N/A	#N/A
chr5	63793164	63793619	peak107406	3.47591	2.00582e-38	1.07805e-36	2.91202	4.54708e-18	1.72924e-16	#N/A	#N/A	#N/A	#N/A	#N/A	#N/A	#N/A	#N/A	#N/A	#N/A	#N/A	#N/A
chr5	63944859	63945761	peak107416	3.0356	4.481e-19	6.34194e-18	2.58516	6.03486e-09	6.90012e-08	#N/A	#N/A	#N/A	#N/A	#N/A	#N/A	#N/A	#N/A	#N/A	#N/A	#N/A	#N/A
chr5	63961644	63962455	peak107418	2.70784	1.35895e-18	1.85965e-17	2.75977	1.54258e-13	3.3345e-12	#N/A	#N/A	#N/A	#N/A	#N/A	#N/A	#N/A	#N/A	#N/A	#N/A	#N/A	#N/A
chr5	63989464	63989799	peak107420	2.37533	5.60588e-07	2.66433e-06	2.02657	0.00149599	0.0067893	#N/A	#N/A	#N/A	#N/A	#N/A	#N/A	#N/A	#N/A	#N/A	#N/A	#N/A	#N/A
chr5	64134229	64135317	peak107428	3.04297	4.67935e-17	5.68264e-16	2.41226	1.50788e-06	1.17624e-05	#N/A	#N/A	#N/A	#N/A	#N/A	#N/A	#N/A	#N/A	#N/A	#N/A	#N/A	#N/A
chr5	64161494	64162362	peak107430	3.28245	8.61474e-10	5.46379e-09	3.63783	3.41406e-09	4.05041e-08	#N/A	#N/A	#N/A	#N/A	#N/A	#N/A	#N/A	#N/A	#N/A	#N/A	#N/A	#N/A
chr5	64167862	64168230	peak107432	2.21415	1.03902e-07	5.3249e-07	2.27738	4.93647e-06	3.53326e-05	#N/A	#N/A	#N/A	#N/A	#N/A	#N/A	#N/A	#N/A	#N/A	#N/A	#N/A	#N/A
chr5	64209725	64210822	peak107435	2.5004	8.30623e-11	5.79481e-10	2.30714	3.29018e-06	2.42649e-05	#N/A	#N/A	#N/A	#N/A	#N/A	#N/A	#N/A	#N/A	#N/A	#N/A	#N/A	#N/A
chr5	64218876	64219482	peak107436	1.87999	0.000301317	0.0010534	#N/A	#N/A	#N/A	#N/A	#N/A	#N/A	#N/A	#N/A	#N/A	#N/A	#N/A	#N/A	#N/A	#N/A	#N/A
chr5	64261578	64263098	peak107440	2.42295	1.17779e-07	6.0023e-07	3.08311	3.93265e-10	5.34102e-09	#N/A	#N/A	#N/A	#N/A	#N/A	#N/A	#N/A	#N/A	#N/A	#N/A	#N/A	#N/A
chr5	64308868	64309398	peak107443	1.7801	0.00534828	0.016067	2.32844	0.000111152	0.000623393	#N/A	#N/A	#N/A	#N/A	#N/A	#N/A	#N/A	#N/A	#N/A	#N/A	#N/A	#N/A
chr5	64313485	64313827	peak107445	2.40061	2.01488e-17	2.51412e-16	2.61646	1.23406e-14	3.06722e-13	#N/A	#N/A	#N/A	#N/A	#N/A	#N/A	#N/A	#N/A	#N/A	#N/A	#N/A	#N/A
chr5	64316127	64317186	peak107446	2.79434	4.43486e-21	7.31071e-20	2.78745	3.17995e-14	7.50431e-13	#N/A	#N/A	#N/A	#N/A	#N/A	#N/A	#N/A	#N/A	#N/A	#N/A	#N/A	#N/A
chr1	198189293	198190051	peak10745	3.4878	3.36413e-24	6.94895e-23	2.09385	0.000164487	0.000894019	#N/A	#N/A	#N/A	#N/A	#N/A	#N/A	#N/A	#N/A	#N/A	#N/A	#N/A	#N/A
chr5	64337056	64338182	peak107451	2.08	5.16709e-05	0.000197456	2.49578	3.82555e-06	2.79064e-05	#N/A	#N/A	#N/A	#N/A	#N/A	#N/A	#N/A	#N/A	#N/A	#N/A	#N/A	#N/A
chr5	64355531	64356277	peak107453	2.2219	1.24905e-10	8.56379e-10	2.37355	4.27005e-09	4.9937e-08	#N/A	#N/A	#N/A	#N/A	#N/A	#N/A	#N/A	#N/A	#N/A	#N/A	#N/A	#N/A
chr5	64368979	64369563	peak107456	2.25	9.26359e-11	6.4326e-10	2.21492	2.43486e-07	2.16139e-06	#N/A	#N/A	#N/A	#N/A	#N/A	#N/A	#N/A	#N/A	#N/A	#N/A	#N/A	#N/A
chr5	64404648	64405127	peak107460	2.26641	3.97703e-08	2.12604e-07	2.15997	3.98113e-05	0.000242274	#N/A	#N/A	#N/A	#N/A	#N/A	#N/A	#N/A	#N/A	#N/A	#N/A	#N/A	#N/A
chr5	64417730	64418259	peak107461	2.68901	7.1417e-30	2.16254e-28	2.13618	8.7621e-11	1.30558e-09	#N/A	#N/A	#N/A	#N/A	#N/A	#N/A	#N/A	#N/A	#N/A	#N/A	#N/A	#N/A
chr5	64423216	64423810	peak107463	1.51176	0.00450182	0.0136563	#N/A	#N/A	#N/A	#N/A	#N/A	#N/A	#N/A	#N/A	#N/A	#N/A	#N/A	#N/A	#N/A	#N/A	#N/A
chr5	64438169	64439114	peak107465	2.00063	1.2283e-10	8.42815e-10	1.83995	1.0648e-05	7.18665e-05	#N/A	#N/A	#N/A	#N/A	#N/A	#N/A	#N/A	#N/A	#N/A	#N/A	#N/A	#N/A
chr5	64459482	64459969	peak107467	2.93462	2.5218e-15	2.65146e-14	2.68341	5.74021e-09	6.58158e-08	#N/A	#N/A	#N/A	#N/A	#N/A	#N/A	#N/A	#N/A	#N/A	#N/A	#N/A	#N/A
chr5	64468175	64469320	peak107468	2.64744	1.46738e-10	9.99611e-10	1.79764	0.00892452	0.0344874	#N/A	#N/A	#N/A	#N/A	#N/A	#N/A	#N/A	#N/A	#N/A	#N/A	#N/A	#N/A
chr5	64481020	64481958	peak107469	2.61387	2.36982e-18	3.18654e-17	2.84266	1.43392e-15	4.0264e-14	#N/A	#N/A	#N/A	#N/A	#N/A	#N/A	#N/A	#N/A	#N/A	#N/A	#N/A	#N/A
chr5	64494274	64495143	peak107471	2.82313	9.80044e-20	1.45852e-18	#N/A	#N/A	#N/A	#N/A	#N/A	#N/A	#N/A	#N/A	#N/A	#N/A	#N/A	#N/A	#N/A	#N/A	#N/A
chr5	64499440	64500086	peak107473	1.70416	3.23426e-07	1.57588e-06	1.83651	1.01393e-06	8.12922e-06	#N/A	#N/A	#N/A	#N/A	#N/A	#N/A	#N/A	#N/A	#N/A	#N/A	#N/A	#N/A
chr5	64505089	64505935	peak107474	2.17978	2.57418e-07	1.26672e-06	2.41029	4.78221e-07	4.04349e-06	#N/A	#N/A	#N/A	#N/A	#N/A	#N/A	#N/A	#N/A	#N/A	#N/A	#N/A	#N/A
chr1	198227080	198228099	peak10748	1.95322	5.04385e-05	0.000192951	2.10684	0.000113068	0.00063344	#N/A	#N/A	#N/A	#N/A	#N/A	#N/A	#N/A	#N/A	#N/A	#N/A	#N/A	#N/A
chr5	64605462	64606030	peak107480	1.90381	0.00412227	0.0125654	#N/A	#N/A	#N/A	#N/A	#N/A	#N/A	#N/A	#N/A	#N/A	#N/A	#N/A	#N/A	#N/A	#N/A	#N/A
chr1	198234117	198234725	peak10749	2.37906	4.16238e-11	2.98631e-10	1.98879	7.84603e-05	0.000453165	#N/A	#N/A	#N/A	#N/A	#N/A	#N/A	#N/A	#N/A	#N/A	#N/A	#N/A	#N/A
chr5	64835442	64836057	peak107495	1.64057	0.00371878	0.0114015	#N/A	#N/A	#N/A	#N/A	#N/A	#N/A	#N/A	#N/A	#N/A	#N/A	#N/A	#N/A	#N/A	#N/A	#N/A
chr1	198236694	198237601	peak10750	1.89159	3.43439e-05	0.000134068	#N/A	#N/A	#N/A	#N/A	#N/A	#N/A	#N/A	#N/A	#N/A	#N/A	#N/A	#N/A	#N/A	#N/A	#N/A
chr5	65023865	65024494	peak107503	2.96136	4.9633e-10	3.21746e-09	2.45123	9.96907e-05	0.000564129	#N/A	#N/A	#N/A	#N/A	#N/A	#N/A	#N/A	#N/A	#N/A	#N/A	#N/A	#N/A
chr5	65038254	65039105	peak107504	1.72367	8.34992e-08	4.31915e-07	#N/A	#N/A	#N/A	#N/A	#N/A	#N/A	#N/A	#N/A	#N/A	#N/A	#N/A	#N/A	#N/A	#N/A	#N/A
chr5	65065053	65065785	peak107506	1.53169	0.000579154	0.00195937	2.13374	4.30078e-09	5.02604e-08	#N/A	#N/A	#N/A	#N/A	#N/A	#N/A	#N/A	#N/A	#N/A	#N/A	#N/A	#N/A
chr5	65070176	65070561	peak107507	2.0441	5.3075e-05	0.000202502	#N/A	#N/A	#N/A	#N/A	#N/A	#N/A	#N/A	#N/A	#N/A	#N/A	#N/A	#N/A	#N/A	#N/A	#N/A
chr1	198241427	198242005	peak10751	2.79015	7.79399e-10	4.96202e-09	2.11424	0.00135945	0.00621803	#N/A	#N/A	#N/A	#N/A	#N/A	#N/A	#N/A	#N/A	#N/A	#N/A	#N/A	#N/A
chr5	65106684	65107281	peak107512	3.01311	6.62658e-20	9.99078e-19	2.85313	5.38273e-12	9.51061e-11	#N/A	#N/A	#N/A	#N/A	#N/A	#N/A	#N/A	#N/A	#N/A	#N/A	#N/A	#N/A
chr5	65132974	65133340	peak107516	3.09355	1.09455e-13	9.94778e-13	2.40875	1.16942e-05	7.8269e-05	#N/A	#N/A	#N/A	#N/A	#N/A	#N/A	#N/A	#N/A	#N/A	#N/A	#N/A	#N/A
chr5	65155408	65155791	peak107519	3.48877	2.84884e-15	2.98256e-14	2.9845	8.61615e-08	8.22796e-07	#N/A	#N/A	#N/A	#N/A	#N/A	#N/A	#N/A	#N/A	#N/A	#N/A	#N/A	#N/A
chr5	65157606	65158709	peak107520	2.44878	6.15743e-12	4.78545e-11	#N/A	#N/A	#N/A	#N/A	#N/A	#N/A	#N/A	#N/A	#N/A	#N/A	#N/A	#N/A	#N/A	#N/A	#N/A
chr5	65167004	65167531	peak107521	2.88845	4.33277e-15	4.46645e-14	#N/A	#N/A	#N/A	#N/A	#N/A	#N/A	#N/A	#N/A	#N/A	#N/A	#N/A	#N/A	#N/A	#N/A	#N/A
chr5	65170101	65170438	peak107522	2.82263	1.52687e-10	1.03832e-09	2.7994	2.38615e-07	2.1216e-06	#N/A	#N/A	#N/A	#N/A	#N/A	#N/A	#N/A	#N/A	#N/A	#N/A	#N/A	#N/A
chr5	65181444	65182531	peak107524	1.93086	3.88693e-11	2.79862e-10	1.58951	0.000441177	0.00221296	#N/A	#N/A	#N/A	#N/A	#N/A	#N/A	#N/A	#N/A	#N/A	#N/A	#N/A	#N/A
chr5	65257371	65257895	peak107531	1.82383	1.94632e-05	7.80574e-05	1.94085	8.11897e-05	0.000467466	#N/A	#N/A	#N/A	#N/A	#N/A	#N/A	#N/A	#N/A	#N/A	#N/A	#N/A	#N/A
chr5	66228860	66229452	peak107551	3.16639	6.80245e-20	1.02455e-18	2.80402	2.1648e-10	3.04747e-09	#N/A	#N/A	#N/A	#N/A	#N/A	#N/A	#N/A	#N/A	#N/A	#N/A	#N/A	#N/A
chr1	198406433	198406857	peak10756	1.87388	5.92485e-05	0.000224853	2.02012	0.000146806	0.000805334	#N/A	#N/A	#N/A	#N/A	#N/A	#N/A	#N/A	#N/A	#N/A	#N/A	#N/A	#N/A
chr5	66308138	66308431	peak107562	2.72262	7.90374e-11	5.52838e-10	2.48903	2.81731e-06	2.10222e-05	#N/A	#N/A	#N/A	#N/A	#N/A	#N/A	#N/A	#N/A	#N/A	#N/A	#N/A	#N/A
chr5	66334660	66335680	peak107567	2.52146	1.27356e-19	1.88192e-18	1.82712	4.66455e-05	0.000280327	#N/A	#N/A	#N/A	#N/A	#N/A	#N/A	#N/A	#N/A	#N/A	#N/A	#N/A	#N/A
chr1	198412372	198413244	peak10757	1.64002	0.000141398	0.00051351	2.09915	1.4485e-07	1.33387e-06	#N/A	#N/A	#N/A	#N/A	#N/A	#N/A	#N/A	#N/A	#N/A	#N/A	#N/A	#N/A
chr5	66502661	66503199	peak107580	3.27751	1.64165e-24	3.46667e-23	2.99336	7.98324e-14	1.78817e-12	#N/A	#N/A	#N/A	#N/A	#N/A	#N/A	#N/A	#N/A	#N/A	#N/A	#N/A	#N/A
chr5	66507776	66508172	peak107582	1.57251	0.00175756	0.00561057	#N/A	#N/A	#N/A	#N/A	#N/A	#N/A	#N/A	#N/A	#N/A	#N/A	#N/A	#N/A	#N/A	#N/A	#N/A
chr5	67029479	67030316	peak107608	2.40332	1.97337e-05	7.90887e-05	#N/A	#N/A	#N/A	#N/A	#N/A	#N/A	#N/A	#N/A	#N/A	#N/A	#N/A	#N/A	#N/A	#N/A	#N/A
chr1	198468764	198469081	peak10762	3.21269	1.19485e-18	1.64072e-17	2.23266	1.7892e-05	0.000115842	#N/A	#N/A	#N/A	#N/A	#N/A	#N/A	#N/A	#N/A	#N/A	#N/A	#N/A	#N/A
chr5	67409955	67411099	peak107630	1.99143	1.08113e-07	5.52916e-07	1.83213	0.000260284	0.00136412	#N/A	#N/A	#N/A	#N/A	#N/A	#N/A	#N/A	#N/A	#N/A	#N/A	#N/A	#N/A
chr5	67487965	67488849	peak107639	1.78183	0.000284169	0.000996405	2.21588	4.45151e-06	3.20872e-05	#N/A	#N/A	#N/A	#N/A	#N/A	#N/A	#N/A	#N/A	#N/A	#N/A	#N/A	#N/A
chr5	67573032	67573650	peak107653	2.3544	2.34846e-19	3.39639e-18	1.97992	6.84064e-08	6.63331e-07	#N/A	#N/A	#N/A	#N/A	#N/A	#N/A	#N/A	#N/A	#N/A	#N/A	#N/A	#N/A
chr5	67615017	67616469	peak107657	1.82517	5.40061e-05	0.000205879	2.06085	2.31557e-05	0.000147077	#N/A	#N/A	#N/A	#N/A	#N/A	#N/A	#N/A	#N/A	#N/A	#N/A	#N/A	#N/A
chr5	67627039	67627422	peak107658	1.87783	8.23557e-05	0.000307245	2.4324	2.74949e-07	2.42059e-06	#N/A	#N/A	#N/A	#N/A	#N/A	#N/A	#N/A	#N/A	#N/A	#N/A	#N/A	#N/A
chr5	67629486	67630683	peak107659	2.98516	6.3349e-19	8.86628e-18	2.97784	3.80017e-13	7.79832e-12	#N/A	#N/A	#N/A	#N/A	#N/A	#N/A	#N/A	#N/A	#N/A	#N/A	#N/A	#N/A
chr1	198546516	198547062	peak10766	3.10346	5.11905e-15	5.24074e-14	#N/A	#N/A	#N/A	#N/A	#N/A	#N/A	#N/A	#N/A	#N/A	#N/A	#N/A	#N/A	#N/A	#N/A	#N/A
chr5	67664035	67665219	peak107663	2.59068	1.08716e-08	6.16192e-08	2.50747	7.2033e-06	5.0102e-05	#N/A	#N/A	#N/A	#N/A	#N/A	#N/A	#N/A	#N/A	#N/A	#N/A	#N/A	#N/A
chr5	67699029	67699729	peak107669	3.56798	6.82611e-17	8.18662e-16	2.61347	9.28044e-06	6.33257e-05	#N/A	#N/A	#N/A	#N/A	#N/A	#N/A	#N/A	#N/A	#N/A	#N/A	#N/A	#N/A
chr5	67729755	67730637	peak107676	1.59101	8.04166e-09	4.62473e-08	#N/A	#N/A	#N/A	#N/A	#N/A	#N/A	#N/A	#N/A	#N/A	#N/A	#N/A	#N/A	#N/A	#N/A	#N/A
chr5	67750352	67751446	peak107681	3.32838	2.57441e-20	3.99778e-19	3.04792	1.86632e-11	3.07141e-10	#N/A	#N/A	#N/A	#N/A	#N/A	#N/A	#N/A	#N/A	#N/A	#N/A	#N/A	#N/A
chr5	67798392	67798750	peak107689	2.14701	3.19713e-05	0.000125233	2.19226	0.000372915	0.00189549	#N/A	#N/A	#N/A	#N/A	#N/A	#N/A	#N/A	#N/A	#N/A	#N/A	#N/A	#N/A
chr1	198610599	198611123	peak10769	2.67542	3.8299e-08	2.05036e-07	2.53114	3.57612e-05	0.000219437	#N/A	#N/A	#N/A	#N/A	#N/A	#N/A	#N/A	#N/A	#N/A	#N/A	#N/A	#N/A
chr5	67824628	67825879	peak107692	2.56	2.37667e-13	2.09612e-12	1.79967	0.00174809	0.00782016	#N/A	#N/A	#N/A	#N/A	#N/A	#N/A	#N/A	#N/A	#N/A	#N/A	#N/A	#N/A
chr5	67882883	67883522	peak107700	1.81638	0.00179876	0.00573377	2.30031	5.81417e-05	0.000343541	#N/A	#N/A	#N/A	#N/A	#N/A	#N/A	#N/A	#N/A	#N/A	#N/A	#N/A	#N/A
chr5	67955767	67956331	peak107707	2.02798	1.99694e-05	7.99875e-05	2.33231	8.27844e-06	5.69705e-05	#N/A	#N/A	#N/A	#N/A	#N/A	#N/A	#N/A	#N/A	#N/A	#N/A	#N/A	#N/A
chr5	68143863	68144311	peak107719	1.67119	0.00574054	0.0171768	1.78897	0.00748176	0.0293689	#N/A	#N/A	#N/A	#N/A	#N/A	#N/A	#N/A	#N/A	#N/A	#N/A	#N/A	#N/A
chr1	198638087	198638640	peak10772	2.49199	1.30667e-11	9.84672e-11	#N/A	#N/A	#N/A	#N/A	#N/A	#N/A	#N/A	#N/A	#N/A	#N/A	#N/A	#N/A	#N/A	#N/A	#N/A
chr1	198641136	198641735	peak10773	3.54025	9.20096e-33	3.38386e-31	2.7589	3.39351e-12	6.16113e-11	#N/A	#N/A	#N/A	#N/A	#N/A	#N/A	#N/A	#N/A	#N/A	#N/A	#N/A	#N/A
chr1	198650452	198651727	peak10774	1.21109	0.0163551	0.0460693	#N/A	#N/A	#N/A	#N/A	#N/A	#N/A	#N/A	#N/A	#N/A	#N/A	#N/A	#N/A	#N/A	#N/A	#N/A
chr5	68502312	68503158	peak107746	2.49272	2.10656e-08	1.15926e-07	1.99056	0.00180846	0.00806675	#N/A	#N/A	#N/A	#N/A	#N/A	#N/A	#N/A	#N/A	#N/A	#N/A	#N/A	#N/A
chr5	68534471	68535136	peak107749	2.7225	5.99266e-15	6.1e-14	#N/A	#N/A	#N/A	#N/A	#N/A	#N/A	#N/A	#N/A	#N/A	#N/A	#N/A	#N/A	#N/A	#N/A	#N/A
chr5	68556785	68557362	peak107750	2.30665	1.37249e-08	7.70167e-08	2.02226	0.000197729	0.00105928	#N/A	#N/A	#N/A	#N/A	#N/A	#N/A	#N/A	#N/A	#N/A	#N/A	#N/A	#N/A
chr5	68745808	68746512	peak107758	2.86483	9.19846e-41	5.70648e-39	3.5196	2.02278e-43	7.46339e-41	#N/A	#N/A	#N/A	#N/A	#N/A	#N/A	#N/A	#N/A	#N/A	#N/A	#N/A	#N/A
chr5	68808025	68809179	peak107761	1.29988	0.00486632	0.0146911	2.27525	5.08511e-20	2.41628e-18	#N/A	#N/A	#N/A	#N/A	#N/A	#N/A	#N/A	#N/A	#N/A	#N/A	#N/A	#N/A
chr1	198682201	198682772	peak10777	1.75323	7.15068e-06	3.0096e-05	1.65734	0.00142306	0.00648466	#N/A	#N/A	#N/A	#N/A	#N/A	#N/A	#N/A	#N/A	#N/A	#N/A	#N/A	#N/A
chr5	70779124	70779653	peak107772	2.41626	9.02465e-12	6.89614e-11	2.10738	1.02685e-05	6.94674e-05	#N/A	#N/A	#N/A	#N/A	#N/A	#N/A	#N/A	#N/A	#N/A	#N/A	#N/A	#N/A
chr1	198695238	198696194	peak10778	1.97011	1.15084e-07	5.87123e-07	1.97962	1.568e-05	0.000102515	#N/A	#N/A	#N/A	#N/A	#N/A	#N/A	#N/A	#N/A	#N/A	#N/A	#N/A	#N/A
chr5	71124167	71124916	peak107785	3.64908	7.25572e-20	1.09004e-18	2.86386	4.60222e-08	4.58566e-07	#N/A	#N/A	#N/A	#N/A	#N/A	#N/A	#N/A	#N/A	#N/A	#N/A	#N/A	#N/A
chr5	71160853	71161955	peak107787	1.89349	2.1602e-06	9.62789e-06	1.83618	0.00027529	0.00143652	#N/A	#N/A	#N/A	#N/A	#N/A	#N/A	#N/A	#N/A	#N/A	#N/A	#N/A	#N/A
chr1	198710639	198711237	peak10779	2.70139	1.92359e-09	1.17839e-08	2.27257	0.000174063	0.000942398	#N/A	#N/A	#N/A	#N/A	#N/A	#N/A	#N/A	#N/A	#N/A	#N/A	#N/A	#N/A
chr5	71187582	71188132	peak107790	2.66027	2.60211e-13	2.28458e-12	#N/A	#N/A	#N/A	#N/A	#N/A	#N/A	#N/A	#N/A	#N/A	#N/A	#N/A	#N/A	2.05832	9.36793e-05	0.0162849
chr5	71195687	71196732	peak107791	3.54498	1.73328e-69	5.47771e-67	3.06516	1.13578e-33	2.06947e-31	#N/A	#N/A	#N/A	#N/A	#N/A	#N/A	#N/A	#N/A	#N/A	#N/A	#N/A	#N/A
chr5	71218351	71218998	peak107793	2.96561	2.6492e-12	2.12666e-11	1.86719	0.00946377	0.036377	#N/A	#N/A	#N/A	#N/A	#N/A	#N/A	#N/A	#N/A	#N/A	#N/A	#N/A	#N/A
chr5	71220700	71221137	peak107794	1.77933	7.87588e-05	0.000294512	#N/A	#N/A	#N/A	#N/A	#N/A	#N/A	#N/A	#N/A	#N/A	#N/A	#N/A	#N/A	#N/A	#N/A	#N/A
chr5	71227869	71229292	peak107796	1.6037	1.16287e-06	5.34556e-06	#N/A	#N/A	#N/A	#N/A	#N/A	#N/A	#N/A	#N/A	#N/A	#N/A	#N/A	#N/A	#N/A	#N/A	#N/A
chr5	71332813	71333106	peak107802	1.92149	2.89962e-05	0.000114095	#N/A	#N/A	#N/A	#N/A	#N/A	#N/A	#N/A	#N/A	#N/A	#N/A	#N/A	#N/A	#N/A	#N/A	#N/A
chr5	71389075	71389440	peak107807	2.20242	1.28302e-08	7.2199e-08	2.94778	1.48019e-11	2.46956e-10	#N/A	#N/A	#N/A	#N/A	#N/A	#N/A	#N/A	#N/A	#N/A	#N/A	#N/A	#N/A
chr5	71397470	71398018	peak107808	2.86831	3.0412e-13	2.65383e-12	2.66038	6.51747e-08	6.34536e-07	#N/A	#N/A	#N/A	#N/A	#N/A	#N/A	#N/A	#N/A	#N/A	#N/A	#N/A	#N/A
chr1	198745566	198746494	peak10781	1.63181	5.5072e-07	2.61954e-06	1.5234	0.000711078	0.00343275	#N/A	#N/A	#N/A	#N/A	#N/A	#N/A	#N/A	#N/A	#N/A	#N/A	#N/A	#N/A
chr5	71429038	71429867	peak107816	1.8917	0.000115335	0.000423095	2.2553	9.34215e-06	6.37043e-05	#N/A	#N/A	#N/A	#N/A	#N/A	#N/A	#N/A	#N/A	#N/A	#N/A	#N/A	#N/A
chr5	71520559	71521423	peak107830	2.23549	5.78902e-14	5.39725e-13	#N/A	#N/A	#N/A	#N/A	#N/A	#N/A	#N/A	#N/A	#N/A	#N/A	#N/A	#N/A	2.06421	6.67294e-08	3.38433e-05
chr5	71542749	71543191	peak107833	1.79044	0.00148819	0.00479339	#N/A	#N/A	#N/A	#N/A	#N/A	#N/A	#N/A	#N/A	#N/A	#N/A	#N/A	#N/A	#N/A	#N/A	#N/A
chr5	71552306	71552953	peak107836	1.79456	0.000562649	0.00190589	#N/A	#N/A	#N/A	#N/A	#N/A	#N/A	#N/A	#N/A	#N/A	#N/A	#N/A	#N/A	#N/A	#N/A	#N/A
chr1	198814935	198815363	peak10784	1.90952	0.00402206	0.0122767	1.97338	0.0103759	0.0395594	#N/A	#N/A	#N/A	#N/A	#N/A	#N/A	#N/A	#N/A	#N/A	#N/A	#N/A	#N/A
chr5	71658975	71659559	peak107851	1.87083	0.000613276	0.0020694	1.84175	0.00616226	0.0245996	#N/A	#N/A	#N/A	#N/A	#N/A	#N/A	#N/A	#N/A	#N/A	#N/A	#N/A	#N/A
chr5	71683793	71684835	peak107855	1.55773	0.00817458	0.0239829	#N/A	#N/A	#N/A	#N/A	#N/A	#N/A	#N/A	#N/A	#N/A	#N/A	#N/A	#N/A	#N/A	#N/A	#N/A
chr5	71707889	71708851	peak107860	2.9686	8.6631e-13	7.26002e-12	#N/A	#N/A	#N/A	#N/A	#N/A	#N/A	#N/A	#N/A	#N/A	#N/A	#N/A	#N/A	2.34952	4.06187e-05	0.00800372
chr5	71736885	71738378	peak107864	1.83938	2.07429e-06	9.26569e-06	1.96308	8.9248e-06	6.10996e-05	#N/A	#N/A	#N/A	#N/A	#N/A	#N/A	#N/A	#N/A	#N/A	#N/A	#N/A	#N/A
chr5	71766578	71767050	peak107867	2.67767	3.90406e-11	2.8104e-10	2.25474	2.85182e-05	0.000178208	#N/A	#N/A	#N/A	#N/A	#N/A	#N/A	#N/A	#N/A	#N/A	#N/A	#N/A	#N/A
chr5	71794135	71794684	peak107872	1.6754	0.00221299	0.00697523	#N/A	#N/A	#N/A	#N/A	#N/A	#N/A	#N/A	#N/A	#N/A	#N/A	#N/A	#N/A	#N/A	#N/A	#N/A
chr5	71847766	71848499	peak107879	2.50941	5.25945e-20	7.98668e-19	2.21999	1.28291e-09	1.61665e-08	#N/A	#N/A	#N/A	#N/A	#N/A	#N/A	#N/A	#N/A	#N/A	#N/A	#N/A	#N/A
chr5	71859639	71860427	peak107881	2.25999	1.79804e-06	8.08973e-06	1.93958	0.00277496	0.011928	#N/A	#N/A	#N/A	#N/A	#N/A	#N/A	#N/A	#N/A	#N/A	#N/A	#N/A	#N/A
chr1	198861171	198861542	peak10789	1.97611	3.41349e-07	1.65875e-06	#N/A	#N/A	#N/A	#N/A	#N/A	#N/A	#N/A	#N/A	#N/A	#N/A	#N/A	#N/A	2.07192	1.3873e-06	0.000468528
chr5	71957205	71957603	peak107896	1.87978	0.00202141	0.00640073	#N/A	#N/A	#N/A	#N/A	#N/A	#N/A	#N/A	#N/A	#N/A	#N/A	#N/A	#N/A	#N/A	#N/A	#N/A
chr5	72056009	72056502	peak107902	2.36615	1.00336e-08	5.70999e-08	1.80895	0.00422452	0.0174763	#N/A	#N/A	#N/A	#N/A	#N/A	#N/A	#N/A	#N/A	#N/A	#N/A	#N/A	#N/A
chr5	72118193	72118571	peak107905	1.73473	0.000314311	0.00109641	#N/A	#N/A	#N/A	#N/A	#N/A	#N/A	#N/A	#N/A	#N/A	#N/A	#N/A	#N/A	#N/A	#N/A	#N/A
chr5	72137563	72139048	peak107906	1.48582	0.00518278	0.0155999	1.77632	0.000295301	0.00153093	#N/A	#N/A	#N/A	#N/A	#N/A	#N/A	#N/A	#N/A	#N/A	#N/A	#N/A	#N/A
chr5	72166921	72167994	peak107909	1.85936	5.06157e-05	0.000193614	#N/A	#N/A	#N/A	#N/A	#N/A	#N/A	#N/A	#N/A	#N/A	#N/A	#N/A	#N/A	#N/A	#N/A	#N/A
chr1	198879070	198879670	peak10791	2.0498	7.70864e-05	0.000288674	#N/A	#N/A	#N/A	#N/A	#N/A	#N/A	#N/A	#N/A	#N/A	#N/A	#N/A	#N/A	#N/A	#N/A	#N/A
chr5	72284530	72285055	peak107915	2.67749	7.39916e-14	6.82982e-13	2.20286	5.61356e-06	3.97795e-05	#N/A	#N/A	#N/A	#N/A	#N/A	#N/A	#N/A	#N/A	#N/A	#N/A	#N/A	#N/A
chr5	72324985	72325561	peak107917	1.81263	0.000134419	0.000489463	2.17445	8.62725e-06	5.92109e-05	#N/A	#N/A	#N/A	#N/A	#N/A	#N/A	#N/A	#N/A	#N/A	#N/A	#N/A	#N/A
chr5	72326337	72327268	peak107918	1.37093	0.00082259	0.00273367	#N/A	#N/A	#N/A	#N/A	#N/A	#N/A	#N/A	#N/A	#N/A	#N/A	#N/A	#N/A	#N/A	#N/A	#N/A
chr5	72361950	72362672	peak107919	2.30547	3.06272e-14	2.92986e-13	1.76765	0.00015674	0.00085569	#N/A	#N/A	#N/A	#N/A	#N/A	#N/A	#N/A	#N/A	#N/A	#N/A	#N/A	#N/A
chr5	72389784	72390518	peak107921	1.9912	2.04352e-07	1.01651e-06	1.65265	0.0048466	0.0197836	#N/A	#N/A	#N/A	#N/A	#N/A	#N/A	#N/A	#N/A	#N/A	#N/A	#N/A	#N/A
chr5	72552726	72553051	peak107936	2.64985	1.45446e-07	7.34132e-07	2.27294	0.00039756	0.00201044	#N/A	#N/A	#N/A	#N/A	#N/A	#N/A	#N/A	#N/A	#N/A	#N/A	#N/A	#N/A
chr5	72592535	72593160	peak107942	2.38651	7.37493e-15	7.44591e-14	2.3288	7.22051e-10	9.45148e-09	#N/A	#N/A	#N/A	#N/A	#N/A	#N/A	#N/A	#N/A	#N/A	#N/A	#N/A	#N/A
chr5	72617472	72618738	peak107946	2.70178	1.19925e-19	1.77527e-18	2.12322	7.41311e-07	6.08193e-06	#N/A	#N/A	#N/A	#N/A	#N/A	#N/A	#N/A	#N/A	#N/A	#N/A	#N/A	#N/A
chr5	72623711	72624511	peak107947	2.66673	1.07982e-12	8.982e-12	2.60993	1.74024e-08	1.84948e-07	#N/A	#N/A	#N/A	#N/A	#N/A	#N/A	#N/A	#N/A	#N/A	#N/A	#N/A	#N/A
chr5	72632186	72632537	peak107948	3.41928	1.57296e-17	1.97859e-16	3.05847	4.42147e-10	5.96591e-09	#N/A	#N/A	#N/A	#N/A	#N/A	#N/A	#N/A	#N/A	#N/A	#N/A	#N/A	#N/A
chr5	72661036	72661778	peak107951	1.2377	0.00913585	0.0266243	#N/A	#N/A	#N/A	#N/A	#N/A	#N/A	#N/A	#N/A	#N/A	#N/A	#N/A	#N/A	#N/A	#N/A	#N/A
chr5	72666361	72667562	peak107953	2.39201	1.04176e-19	1.54834e-18	1.90851	1.05651e-06	8.44719e-06	#N/A	#N/A	#N/A	#N/A	#N/A	#N/A	#N/A	#N/A	#N/A	#N/A	#N/A	#N/A
chr5	72670064	72670827	peak107954	2.42385	1.076e-11	8.16846e-11	#N/A	#N/A	#N/A	#N/A	#N/A	#N/A	#N/A	#N/A	#N/A	#N/A	#N/A	#N/A	#N/A	#N/A	#N/A
chr5	72672421	72672865	peak107955	2.71151	5.22962e-19	7.37459e-18	3.27703	5.89265e-21	3.08835e-19	#N/A	#N/A	#N/A	#N/A	#N/A	#N/A	#N/A	#N/A	#N/A	#N/A	#N/A	#N/A
chr5	72708074	72708888	peak107960	3.66747	4.79588e-42	3.21294e-40	3.02065	1.87652e-18	7.50134e-17	#N/A	#N/A	#N/A	#N/A	#N/A	#N/A	#N/A	#N/A	#N/A	#N/A	#N/A	#N/A
chr5	72755026	72755612	peak107971	2.29458	5.12247e-08	2.70738e-07	2.40913	1.53222e-06	1.19389e-05	#N/A	#N/A	#N/A	#N/A	#N/A	#N/A	#N/A	#N/A	#N/A	#N/A	#N/A	#N/A
chr5	72835857	72836664	peak107980	2.63664	4.02097e-38	2.1059e-36	2.29768	1.16176e-17	4.19527e-16	#N/A	#N/A	#N/A	#N/A	#N/A	#N/A	#N/A	#N/A	#N/A	#N/A	#N/A	#N/A
chr5	72901046	72902762	peak107983	1.49328	0.0113211	0.0325995	#N/A	#N/A	#N/A	#N/A	#N/A	#N/A	#N/A	#N/A	#N/A	#N/A	#N/A	#N/A	#N/A	#N/A	#N/A
chr5	72910859	72911365	peak107984	2.29329	2.48528e-06	1.09997e-05	2.58798	2.38617e-06	1.80054e-05	#N/A	#N/A	#N/A	#N/A	#N/A	#N/A	#N/A	#N/A	#N/A	#N/A	#N/A	#N/A
chr5	72913236	72913839	peak107985	2.4458	4.13487e-11	2.96715e-10	2.31624	7.54803e-07	6.18643e-06	#N/A	#N/A	#N/A	#N/A	#N/A	#N/A	#N/A	#N/A	#N/A	#N/A	#N/A	#N/A
chr5	72934244	72934993	peak107987	2.07896	3.86305e-06	1.67347e-05	#N/A	#N/A	#N/A	#N/A	#N/A	#N/A	#N/A	#N/A	#N/A	#N/A	#N/A	#N/A	#N/A	#N/A	#N/A
chr5	72981632	72982098	peak107992	2.23388	3.61623e-05	0.00014075	2.70457	3.74632e-06	2.73812e-05	#N/A	#N/A	#N/A	#N/A	#N/A	#N/A	#N/A	#N/A	#N/A	#N/A	#N/A	#N/A
chr5	73060218	73061081	peak107998	3.35624	8.80318e-16	9.62051e-15	2.19085	0.000523666	0.00259072	#N/A	#N/A	#N/A	#N/A	#N/A	#N/A	#N/A	#N/A	#N/A	#N/A	#N/A	#N/A
chr5	73089657	73090168	peak108004	2.98471	2.96384e-23	5.72696e-22	2.97781	6.61414e-16	1.93376e-14	#N/A	#N/A	#N/A	#N/A	#N/A	#N/A	#N/A	#N/A	#N/A	#N/A	#N/A	#N/A
chr5	73111387	73111949	peak108007	3.11458	3.14661e-29	9.16154e-28	3.10909	1.09877e-19	5.03615e-18	#N/A	#N/A	#N/A	#N/A	#N/A	#N/A	#N/A	#N/A	#N/A	#N/A	#N/A	#N/A
chr5	73113758	73114643	peak108009	3.19439	9.32214e-13	7.79549e-12	2.67157	5.58673e-06	3.96084e-05	#N/A	#N/A	#N/A	#N/A	#N/A	#N/A	#N/A	#N/A	#N/A	#N/A	#N/A	#N/A
chr5	73118170	73118594	peak108010	2.61579	3.63798e-13	3.1537e-12	2.11436	2.65339e-05	0.00016674	#N/A	#N/A	#N/A	#N/A	#N/A	#N/A	#N/A	#N/A	#N/A	#N/A	#N/A	#N/A
chr1	198998522	198999273	peak10802	1.95891	1.09557e-05	4.51528e-05	1.75944	0.00372526	0.0155919	#N/A	#N/A	#N/A	#N/A	#N/A	#N/A	#N/A	#N/A	#N/A	#N/A	#N/A	#N/A
chr5	73313616	73314132	peak108029	1.73516	0.00330762	0.010206	#N/A	#N/A	#N/A	#N/A	#N/A	#N/A	#N/A	#N/A	#N/A	#N/A	#N/A	#N/A	#N/A	#N/A	#N/A
chr5	73315735	73316098	peak108030	1.68821	0.00252895	0.00791415	#N/A	#N/A	#N/A	#N/A	#N/A	#N/A	#N/A	#N/A	#N/A	#N/A	#N/A	#N/A	#N/A	#N/A	#N/A
chr5	73330513	73330918	peak108031	2.11781	0.00211751	0.00669117	#N/A	#N/A	#N/A	#N/A	#N/A	#N/A	#N/A	#N/A	#N/A	#N/A	#N/A	#N/A	#N/A	#N/A	#N/A
chr5	73335759	73336963	peak108033	1.9236	8.86823e-07	4.12869e-06	2.46199	3.41952e-10	4.67814e-09	#N/A	#N/A	#N/A	#N/A	#N/A	#N/A	#N/A	#N/A	#N/A	#N/A	#N/A	#N/A
chr5	73352642	73352926	peak108035	1.60401	0.00353581	0.0108685	#N/A	#N/A	#N/A	#N/A	#N/A	#N/A	#N/A	#N/A	#N/A	#N/A	#N/A	#N/A	#N/A	#N/A	#N/A
chr5	73359434	73360391	peak108036	2.27252	1.31268e-07	6.65893e-07	#N/A	#N/A	#N/A	#N/A	#N/A	#N/A	#N/A	#N/A	#N/A	#N/A	#N/A	#N/A	#N/A	#N/A	#N/A
chr5	73436629	73437415	peak108041	2.9409	3.74364e-24	7.7145e-23	2.88055	8.79839e-16	2.54215e-14	#N/A	#N/A	#N/A	#N/A	#N/A	#N/A	#N/A	#N/A	#N/A	#N/A	#N/A	#N/A
chr5	73482257	73483236	peak108046	2.55249	6.50154e-12	5.03988e-11	1.67546	0.0130039	0.0484758	#N/A	#N/A	#N/A	#N/A	#N/A	#N/A	#N/A	#N/A	#N/A	#N/A	#N/A	#N/A
chr5	73497269	73497932	peak108049	2.18041	1.08015e-05	4.45459e-05	#N/A	#N/A	#N/A	#N/A	#N/A	#N/A	#N/A	#N/A	#N/A	#N/A	#N/A	#N/A	#N/A	#N/A	#N/A
chr1	199091593	199093154	peak10805	1.68483	0.00269385	0.00840225	2.12023	6.7974e-05	0.000397058	#N/A	#N/A	#N/A	#N/A	#N/A	#N/A	#N/A	#N/A	#N/A	#N/A	#N/A	#N/A
chr5	73527561	73528634	peak108051	2.71824	2.62303e-16	2.99494e-15	2.08217	1.8265e-05	0.000118062	#N/A	#N/A	#N/A	#N/A	#N/A	#N/A	#N/A	#N/A	#N/A	#N/A	#N/A	#N/A
chr5	73529091	73529918	peak108052	1.97271	9.76693e-06	4.04783e-05	2.45345	9.68397e-08	9.17167e-07	#N/A	#N/A	#N/A	#N/A	#N/A	#N/A	#N/A	#N/A	#N/A	#N/A	#N/A	#N/A
chr5	73567907	73568331	peak108057	2.44784	4.2842e-11	3.07147e-10	1.63346	0.0107734	0.0409122	#N/A	#N/A	#N/A	#N/A	#N/A	#N/A	#N/A	#N/A	#N/A	#N/A	#N/A	#N/A
chr5	73611764	73612592	peak108067	2.18838	8.71054e-28	2.30429e-26	2.18892	5.03921e-19	2.1521e-17	#N/A	#N/A	#N/A	#N/A	#N/A	#N/A	#N/A	#N/A	#N/A	#N/A	#N/A	#N/A
chr5	73622505	73623868	peak108068	2.56923	1.93975e-30	6.10409e-29	2.44311	8.71004e-18	3.20571e-16	#N/A	#N/A	#N/A	#N/A	#N/A	#N/A	#N/A	#N/A	#N/A	#N/A	#N/A	#N/A
chr1	199195159	199195718	peak10807	2.74099	1.0118e-09	6.37364e-09	2.20901	0.000362338	0.00184707	#N/A	#N/A	#N/A	#N/A	#N/A	#N/A	#N/A	#N/A	#N/A	#N/A	#N/A	#N/A
chr5	73682580	73683170	peak108070	3.79573	2.31038e-30	7.2334e-29	2.93655	6.08994e-12	1.06695e-10	#N/A	#N/A	#N/A	#N/A	#N/A	#N/A	#N/A	#N/A	#N/A	#N/A	#N/A	#N/A
chr5	73812046	73812506	peak108083	2.24626	1.93183e-10	1.30155e-09	2.42214	3.82918e-09	4.51172e-08	#N/A	#N/A	#N/A	#N/A	#N/A	#N/A	#N/A	#N/A	#N/A	#N/A	#N/A	#N/A
chr5	73890559	73891698	peak108090	2.29059	1.2412e-08	6.99366e-08	#N/A	#N/A	#N/A	#N/A	#N/A	#N/A	#N/A	#N/A	#N/A	#N/A	#N/A	#N/A	#N/A	#N/A	#N/A
chr5	73926398	73928543	peak108091	1.59574	1.55378e-07	7.82439e-07	2.05811	7.23473e-14	1.63041e-12	#N/A	#N/A	#N/A	#N/A	#N/A	#N/A	#N/A	#N/A	#N/A	#N/A	#N/A	#N/A
chr5	73972809	73973274	peak108098	1.60261	0.0118221	0.0339465	2.53905	8.7552e-07	7.09118e-06	#N/A	#N/A	#N/A	#N/A	#N/A	#N/A	#N/A	#N/A	#N/A	#N/A	#N/A	#N/A
chr1	199249110	199249771	peak10810	1.8088	9.12787e-05	0.000338711	2.53603	6.18742e-09	7.06415e-08	#N/A	#N/A	#N/A	#N/A	#N/A	#N/A	#N/A	#N/A	#N/A	#N/A	#N/A	#N/A
chr5	74058399	74058871	peak108100	2.8394	1.88258e-31	6.34639e-30	2.38072	2.21907e-13	4.70217e-12	#N/A	#N/A	#N/A	#N/A	#N/A	#N/A	#N/A	#N/A	#N/A	#N/A	#N/A	#N/A
chr5	74332887	74333282	peak108108	3.80367	8.08587e-35	3.40671e-33	3.08227	1.54643e-15	4.32178e-14	#N/A	#N/A	#N/A	#N/A	#N/A	#N/A	#N/A	#N/A	#N/A	#N/A	#N/A	#N/A
chr5	74644091	74644657	peak108117	3.40888	8.89342e-21	1.43026e-19	2.59464	7.84065e-08	7.54007e-07	#N/A	#N/A	#N/A	#N/A	#N/A	#N/A	#N/A	#N/A	#N/A	#N/A	#N/A	#N/A
chr5	74707984	74708805	peak108119	1.68531	0.000311877	0.00108845	#N/A	#N/A	#N/A	#N/A	#N/A	#N/A	#N/A	#N/A	#N/A	#N/A	#N/A	#N/A	#N/A	#N/A	#N/A
chr1	199271509	199272097	peak10812	2.38836	1.06709e-10	7.362e-10	2.62215	2.60842e-09	3.14389e-08	#N/A	#N/A	#N/A	#N/A	#N/A	#N/A	#N/A	#N/A	#N/A	#N/A	#N/A	#N/A
chr5	74829349	74830217	peak108123	4.58693	2.70552e-68	7.89129e-66	2.49607	6.07749e-11	9.27568e-10	#N/A	#N/A	#N/A	#N/A	#N/A	#N/A	#N/A	#N/A	#N/A	2.09086	1.17416e-05	0.0028455
chr5	74847243	74847859	peak108124	3.39095	8.98711e-26	2.07279e-24	2.34825	2.85068e-07	2.50371e-06	#N/A	#N/A	#N/A	#N/A	#N/A	#N/A	#N/A	#N/A	#N/A	#N/A	#N/A	#N/A
chr5	74897492	74898315	peak108129	2.35951	1.19613e-07	6.09198e-07	2.00764	0.00105562	0.0049326	#N/A	#N/A	#N/A	#N/A	#N/A	#N/A	#N/A	#N/A	#N/A	#N/A	#N/A	#N/A
chr5	75877992	75878733	peak108148	3.03383	2.73258e-14	2.62612e-13	2.24821	8.11811e-05	0.000467434	#N/A	#N/A	#N/A	#N/A	#N/A	#N/A	#N/A	#N/A	#N/A	#N/A	#N/A	#N/A
chr5	75913071	75914053	peak108151	2.55381	2.39196e-29	7.01137e-28	2.44612	1.76388e-17	6.24432e-16	#N/A	#N/A	#N/A	#N/A	#N/A	#N/A	#N/A	#N/A	#N/A	#N/A	#N/A	#N/A
chr5	75984783	75986435	peak108158	1.97086	1.55139e-07	7.81319e-07	#N/A	#N/A	#N/A	#N/A	#N/A	#N/A	#N/A	#N/A	#N/A	#N/A	#N/A	#N/A	#N/A	#N/A	#N/A
chr5	76020682	76021126	peak108163	1.87791	4.9174e-07	2.3528e-06	2.42708	1.62569e-10	2.32446e-09	#N/A	#N/A	#N/A	#N/A	#N/A	#N/A	#N/A	#N/A	#N/A	#N/A	#N/A	#N/A
chr5	76034559	76035512	peak108164	2.18637	1.41364e-10	9.64295e-10	#N/A	#N/A	#N/A	#N/A	#N/A	#N/A	#N/A	#N/A	#N/A	#N/A	#N/A	#N/A	#N/A	#N/A	#N/A
chr5	76060974	76061610	peak108167	2.84994	3.55285e-16	4.0122e-15	2.23988	4.16037e-06	3.01299e-05	#N/A	#N/A	#N/A	#N/A	#N/A	#N/A	#N/A	#N/A	#N/A	#N/A	#N/A	#N/A
chr1	199654470	199654842	peak10817	1.73401	9.64922e-05	0.000357195	#N/A	#N/A	#N/A	#N/A	#N/A	#N/A	#N/A	#N/A	#N/A	#N/A	#N/A	#N/A	#N/A	#N/A	#N/A
chr5	76097042	76097808	peak108172	2.48856	2.19715e-10	1.47409e-09	#N/A	#N/A	#N/A	#N/A	#N/A	#N/A	#N/A	#N/A	#N/A	#N/A	#N/A	#N/A	#N/A	#N/A	#N/A
chr5	76101479	76102502	peak108173	1.60933	1.28636e-07	6.53145e-07	1.78191	3.91703e-08	3.94394e-07	#N/A	#N/A	#N/A	#N/A	#N/A	#N/A	#N/A	#N/A	#N/A	#N/A	#N/A	#N/A
chr5	76103118	76103500	peak108174	3.20411	2.73027e-29	7.97767e-28	2.85229	4.7224e-15	1.23839e-13	#N/A	#N/A	#N/A	#N/A	#N/A	#N/A	#N/A	#N/A	#N/A	#N/A	#N/A	#N/A
chr5	76109874	76110535	peak108175	4.25246	5.62714e-54	7.84223e-52	3.87226	6.44635e-30	8.412e-28	#N/A	#N/A	#N/A	#N/A	#N/A	#N/A	#N/A	#N/A	#N/A	#N/A	#N/A	#N/A
chr5	76111996	76112263	peak108176	1.91934	0.00021113	0.00075155	#N/A	#N/A	#N/A	#N/A	#N/A	#N/A	#N/A	#N/A	#N/A	#N/A	#N/A	#N/A	#N/A	#N/A	#N/A
chr5	76126591	76127412	peak108179	2.74385	5.21112e-18	6.82668e-17	1.85152	0.00036326	0.0018512	#N/A	#N/A	#N/A	#N/A	#N/A	#N/A	#N/A	#N/A	#N/A	#N/A	#N/A	#N/A
chr5	76134152	76135221	peak108180	2.07425	2.08355e-13	1.84866e-12	2.13983	2.70509e-10	3.74904e-09	#N/A	#N/A	#N/A	#N/A	#N/A	#N/A	#N/A	#N/A	#N/A	#N/A	#N/A	#N/A
chr5	76295140	76295708	peak108186	1.59983	0.000105371	0.000388504	1.85943	7.68555e-06	5.31955e-05	#N/A	#N/A	#N/A	#N/A	#N/A	#N/A	#N/A	#N/A	#N/A	#N/A	#N/A	#N/A
chr1	199711386	199712743	peak10821	1.46572	0.0088684	0.0258868	2.2519	1.72338e-08	1.83315e-07	#N/A	#N/A	#N/A	#N/A	#N/A	#N/A	#N/A	#N/A	#N/A	#N/A	#N/A	#N/A
chr5	76587931	76588587	peak108210	2.1656	1.55873e-08	8.69814e-08	#N/A	#N/A	#N/A	#N/A	#N/A	#N/A	#N/A	#N/A	#N/A	#N/A	#N/A	#N/A	#N/A	#N/A	#N/A
chr5	76726706	76727612	peak108218	3.20687	4.82882e-24	9.85577e-23	3.07083	1.00063e-14	2.51413e-13	#N/A	#N/A	#N/A	#N/A	#N/A	#N/A	#N/A	#N/A	#N/A	#N/A	#N/A	#N/A
chr5	77175502	77176280	peak108237	1.36478	0.0132298	0.0377164	2.70837	8.83796e-20	4.1005e-18	#N/A	#N/A	#N/A	#N/A	#N/A	#N/A	#N/A	#N/A	#N/A	#N/A	#N/A	#N/A
chr1	199777090	199778002	peak10824	2.22513	1.62665e-07	8.17657e-07	2.11057	9.32501e-05	0.000530674	#N/A	#N/A	#N/A	#N/A	#N/A	#N/A	#N/A	#N/A	#N/A	#N/A	#N/A	#N/A
chr5	77202476	77202997	peak108240	1.56868	0.0124845	0.0357311	#N/A	#N/A	#N/A	#N/A	#N/A	#N/A	#N/A	#N/A	#N/A	#N/A	#N/A	#N/A	#N/A	#N/A	#N/A
chr5	77356169	77356799	peak108245	2.50868	1.41578e-11	1.06315e-10	2.08877	5.46097e-05	0.000324047	#N/A	#N/A	#N/A	#N/A	#N/A	#N/A	#N/A	#N/A	#N/A	#N/A	#N/A	#N/A
chr1	199824548	199825665	peak10825	2.11141	0.000285194	0.000999808	2.43074	0.000107643	0.000605344	#N/A	#N/A	#N/A	#N/A	#N/A	#N/A	#N/A	#N/A	#N/A	#N/A	#N/A	#N/A
chr5	77539300	77540139	peak108251	1.99618	3.35145e-10	2.20866e-09	2.80715	2.63417e-19	1.15809e-17	#N/A	#N/A	#N/A	#N/A	#N/A	#N/A	#N/A	#N/A	#N/A	#N/A	#N/A	#N/A
chr5	77702037	77702955	peak108257	2.26198	5.10819e-14	4.78607e-13	2.52626	3.91255e-13	8.0125e-12	#N/A	#N/A	#N/A	#N/A	#N/A	#N/A	#N/A	#N/A	#N/A	#N/A	#N/A	#N/A
chr5	77792229	77792797	peak108263	1.99763	6.24021e-07	2.95052e-06	1.85808	0.000410118	0.00206877	#N/A	#N/A	#N/A	#N/A	#N/A	#N/A	#N/A	#N/A	#N/A	#N/A	#N/A	#N/A
chr5	77802242	77802895	peak108265	1.55367	0.00867125	0.0253504	#N/A	#N/A	#N/A	#N/A	#N/A	#N/A	#N/A	#N/A	#N/A	#N/A	#N/A	#N/A	#N/A	#N/A	#N/A
chr5	77821760	77822240	peak108269	1.75076	1.52027e-05	6.16966e-05	1.73568	0.000502826	0.00249565	#N/A	#N/A	#N/A	#N/A	#N/A	#N/A	#N/A	#N/A	#N/A	#N/A	#N/A	#N/A
chr5	77826083	77826612	peak108272	3.7532	3.21784e-46	2.80018e-44	3.55022	4.01797e-27	3.95617e-25	#N/A	#N/A	#N/A	#N/A	#N/A	#N/A	#N/A	#N/A	#N/A	#N/A	#N/A	#N/A
chr5	77840340	77841033	peak108275	1.91824	8.28784e-06	3.46205e-05	#N/A	#N/A	#N/A	#N/A	#N/A	#N/A	#N/A	#N/A	#N/A	#N/A	#N/A	#N/A	#N/A	#N/A	#N/A
chr5	77850412	77851113	peak108278	2.78608	1.89247e-09	1.16004e-08	2.07536	0.00210904	0.00927962	#N/A	#N/A	#N/A	#N/A	#N/A	#N/A	#N/A	#N/A	#N/A	#N/A	#N/A	#N/A
chr5	77936224	77936979	peak108291	1.67248	7.19359e-07	3.38201e-06	1.61031	0.0002399	0.00126595	#N/A	#N/A	#N/A	#N/A	#N/A	#N/A	#N/A	#N/A	#N/A	#N/A	#N/A	#N/A
chr5	77995297	77996084	peak108298	1.45867	0.00399259	0.0121936	2.04536	1.11048e-07	1.04059e-06	#N/A	#N/A	#N/A	#N/A	#N/A	#N/A	#N/A	#N/A	#N/A	#N/A	#N/A	#N/A
chr5	78094965	78095702	peak108307	1.60588	8.13941e-05	0.000303881	1.47133	0.0116755	0.0439907	#N/A	#N/A	#N/A	#N/A	#N/A	#N/A	#N/A	#N/A	#N/A	#N/A	#N/A	#N/A
chr5	78102220	78103422	peak108309	3.16125	2.27861e-29	6.69239e-28	2.29109	1.3808e-08	1.49066e-07	#N/A	#N/A	#N/A	#N/A	#N/A	#N/A	#N/A	#N/A	#N/A	#N/A	#N/A	#N/A
chr5	78137563	78138030	peak108313	3.02382	1.20429e-14	1.19335e-13	1.73957	0.00858305	0.0332724	#N/A	#N/A	#N/A	#N/A	#N/A	#N/A	#N/A	#N/A	#N/A	#N/A	#N/A	#N/A
chr5	78185454	78186259	peak108315	2.86083	2.25075e-21	3.79246e-20	2.84273	1.99284e-14	4.82475e-13	#N/A	#N/A	#N/A	#N/A	#N/A	#N/A	#N/A	#N/A	#N/A	#N/A	#N/A	#N/A
chr5	78223292	78224141	peak108320	3.81349	2.16069e-65	5.4698e-63	3.54184	4.86495e-37	1.16559e-34	#N/A	#N/A	#N/A	#N/A	#N/A	#N/A	#N/A	#N/A	#N/A	#N/A	#N/A	#N/A
chr5	78297136	78298701	peak108326	1.63736	0.00283133	0.00880872	#N/A	#N/A	#N/A	#N/A	#N/A	#N/A	#N/A	#N/A	#N/A	#N/A	#N/A	#N/A	#N/A	#N/A	#N/A
chr5	78306656	78307741	peak108327	3.93074	2.43003e-39	1.37341e-37	2.98302	1.42164e-13	3.09053e-12	#N/A	#N/A	#N/A	#N/A	#N/A	#N/A	#N/A	#N/A	#N/A	#N/A	#N/A	#N/A
chr5	78373613	78374133	peak108332	1.98299	0.000139795	0.000508075	#N/A	#N/A	#N/A	#N/A	#N/A	#N/A	#N/A	#N/A	#N/A	#N/A	#N/A	#N/A	#N/A	#N/A	#N/A
chr5	78402671	78403310	peak108334	1.8485	0.000458854	0.00157099	#N/A	#N/A	#N/A	#N/A	#N/A	#N/A	#N/A	#N/A	#N/A	#N/A	#N/A	#N/A	#N/A	#N/A	#N/A
chr5	78497526	78498468	peak108341	1.48882	0.0143173	0.0406497	#N/A	#N/A	#N/A	#N/A	#N/A	#N/A	#N/A	#N/A	#N/A	#N/A	#N/A	#N/A	#N/A	#N/A	#N/A
chr5	78520831	78521251	peak108342	2.30761	2.81044e-09	1.69072e-08	2.10682	2.85766e-05	0.00017855	#N/A	#N/A	#N/A	#N/A	#N/A	#N/A	#N/A	#N/A	#N/A	#N/A	#N/A	#N/A
chr5	78551429	78552281	peak108346	1.48076	1.02225e-05	4.22572e-05	1.47187	0.000278232	0.00145039	#N/A	#N/A	#N/A	#N/A	#N/A	#N/A	#N/A	#N/A	#N/A	#N/A	#N/A	#N/A
chr5	78642339	78642792	peak108348	2.30596	1.86965e-06	8.39578e-06	2.43344	1.61125e-05	0.000105133	#N/A	#N/A	#N/A	#N/A	#N/A	#N/A	#N/A	#N/A	#N/A	#N/A	#N/A	#N/A
chr5	78856363	78857501	peak108360	1.90093	4.51061e-05	0.000173452	2.12206	3.31838e-05	0.000204856	#N/A	#N/A	#N/A	#N/A	#N/A	#N/A	#N/A	#N/A	#N/A	#N/A	#N/A	#N/A
chr5	78916927	78917268	peak108364	2.51209	6.02988e-11	4.26172e-10	2.80276	1.01185e-09	1.29463e-08	#N/A	#N/A	#N/A	#N/A	#N/A	#N/A	#N/A	#N/A	#N/A	#N/A	#N/A	#N/A
chr5	79023062	79024003	peak108369	1.92149	1.27149e-05	5.20529e-05	1.79413	0.00200874	0.00887751	#N/A	#N/A	#N/A	#N/A	#N/A	#N/A	#N/A	#N/A	#N/A	#N/A	#N/A	#N/A
chr5	79039996	79040426	peak108370	1.80545	0.000494183	0.0016848	#N/A	#N/A	#N/A	#N/A	#N/A	#N/A	#N/A	#N/A	#N/A	#N/A	#N/A	#N/A	#N/A	#N/A	#N/A
chr5	79251798	79252606	peak108383	1.56366	0.000697528	0.00233798	#N/A	#N/A	#N/A	#N/A	#N/A	#N/A	#N/A	#N/A	#N/A	#N/A	#N/A	#N/A	#N/A	#N/A	#N/A
chr5	79258199	79259043	peak108384	2.08372	2.30966e-05	9.18754e-05	#N/A	#N/A	#N/A	#N/A	#N/A	#N/A	#N/A	#N/A	#N/A	#N/A	#N/A	#N/A	#N/A	#N/A	#N/A
chr5	79266943	79267531	peak108385	2.36896	5.67553e-19	7.9828e-18	1.97011	1.1026e-07	1.03386e-06	#N/A	#N/A	#N/A	#N/A	#N/A	#N/A	#N/A	#N/A	#N/A	#N/A	#N/A	#N/A
chr5	79270706	79271296	peak108386	2.36812	4.80666e-07	2.30242e-06	1.95554	0.00319703	0.0135621	#N/A	#N/A	#N/A	#N/A	#N/A	#N/A	#N/A	#N/A	#N/A	#N/A	#N/A	#N/A
chr5	79350446	79350867	peak108388	2.9914	2.80672e-12	2.24827e-11	2.08013	0.0010204	0.00478163	#N/A	#N/A	#N/A	#N/A	#N/A	#N/A	#N/A	#N/A	#N/A	#N/A	#N/A	#N/A
chr1	200141405	200142647	peak10839	1.92517	1.74665e-05	7.04094e-05	2.01259	0.000130308	0.000721645	#N/A	#N/A	#N/A	#N/A	#N/A	#N/A	#N/A	#N/A	#N/A	#N/A	#N/A	#N/A
[truncated: 56,390 more rows]
