# Supplementary material for: Chromatin accessibility and gene expression during adipocyte differentiation identify context-dependent effects at cardiometabolic GWAS loci
Source: PLoS Genet. 2021 Oct 26;17(10):e1009865. doi: 10.1371/journal.pgen.1009865 (PMC8570510; doi:10.1371/journal.pgen.1009865)
Supplement: S5 Table — Gene ontology results from GREAT for top 10k context-dependent peaks for each differential timepoint comparison. See Methods for GREAT parameters. (XLSX) [file pgen.1009865.s014.xlsx]

## Sheet: Sheet1
S5 Table: Gene ontology for context-dependent peaks. Gene ontology results from GREAT for top 10k context-dependent peaks for each differential timepoint comparison. See Methods for GREAT parameters.
Timepoint Comparison (More Accessible > Less Accessible Timepoint)	# Term Name	Binom Rank	Binom Raw P-Value	Binom FDR Q-Val	Binom Fold Enrichment	Binom Observed Region Hits	Binom Region Set Coverage	Hyper Rank	Hyper FDR Q-Val	Hyper Fold Enrichment	Hyper Observed Gene Hits	Hyper Total Genes	Hyper Gene Set Coverage
D0>D4	regulation of positive chemotaxis	249	6.12674e-17	3.23438e-15	2.4485	113	1.13%	649	8.44221e-3	1.8813	19	26	0.26%
D0>D4	positive regulation of positive chemotaxis	252	8.30734e-17	4.33333e-15	2.4603	111	1.11%	729	1.43459e-2	1.8536	18	25	0.25%
D0>D4	positive regulation of cell-matrix adhesion	269	8.69288e-16	4.24788e-14	2.2101	129	1.29%	879	3.02772e-2	1.5671	28	46	0.39%
D0>D4	regulation of transforming growth factor beta production	306	3.92382e-14	1.68557e-12	2.5755	84	0.84%	739	1.59104e-2	1.8117	19	27	0.26%
D0>D4	positive regulation of transforming growth factor beta production	325	1.31822e-13	5.33171e-12	2.9831	63	0.63%	859	2.80427e-2	1.9687	13	17	0.18%
D0>D4	positive regulation of alpha-beta T cell differentiation	409	1.84911e-11	5.94293e-10	2.0184	111	1.11%	994	4.49546e-2	1.5843	24	39	0.33%
D0>D4	glomerular epithelium development	546	2.07963e-9	5.00673e-8	2.1097	79	0.79%	898	3.22305e-2	1.8970	14	19	0.19%
D0>D4	glomerular visceral epithelial cell differentiation	554	2.59778e-9	6.16386e-8	2.1986	71	0.71%	1024	4.70390e-2	1.9308	12	16	0.17%
D0>D4	smooth muscle tissue development	575	4.08604e-9	9.34103e-8	2.0155	85	0.85%	780	1.89252e-2	1.9308	15	20	0.21%
D0>D4	regulation of regulatory T cell differentiation	593	7.19439e-9	1.59478e-7	2.2129	66	0.66%	948	4.14865e-2	1.7506	17	25	0.24%
D0>D4	cell adhesion mediated by integrin	659	2.89915e-8	5.78290e-7	2.5375	46	0.46%	477	1.04110e-3	2.2716	15	17	0.21%
D0>D4	eyelid development in camera-type eye	664	3.21679e-8	6.36819e-7	2.2686	57	0.57%	755	1.70757e-2	2.1784	11	13	0.15%
D0>D4	negative regulation of alpha-beta T cell differentiation	717	7.52031e-8	1.37872e-6	2.1292	62	0.62%	898	3.22305e-2	1.8970	14	19	0.19%
D0>D4	endothelial cell proliferation	757	1.68208e-7	2.92086e-6	2.0024	68	0.68%	935	3.91017e-2	1.7909	16	23	0.22%
D0>D4	negative regulation of mesonephros development	959	2.07490e-6	2.84406e-5	2.5981	32	0.32%	1001	4.50458e-2	2.5745	6	6	0.08%
D0>D4	negative regulation of pathway-restricted SMAD protein phosphorylation	1000	3.35893e-6	4.41532e-5	2.1686	44	0.44%	808	2.12427e-2	2.3170	9	10	0.12%
D0>D4	regulation of microvillus assembly	1074	6.68484e-6	8.18178e-5	2.4500	32	0.32%	1001	4.50458e-2	2.5745	6	6	0.08%
D0>D4	ventricular cardiac muscle cell development	1080	6.86317e-6	8.35337e-5	2.1712	41	0.41%	600	5.12010e-3	2.3599	11	12	0.15%
D0>D4	regulation of endodermal cell differentiation	1280	3.82877e-5	3.93197e-4	2.3846	28	0.28%	1001	4.50458e-2	2.5745	6	6	0.08%
D0>D4	cardiac neural crest cell development involved in outflow tract morphogenesis	1326	5.02357e-5	4.98000e-4	2.1167	35	0.35%	1001	4.50458e-2	2.5745	6	6	0.08%
D0>D4	negative regulation of metallopeptidase activity	2343	2.59448e-3	1.45559e-2	2.2033	17	0.17%	1001	4.50458e-2	2.5745	6	6	0.08%
D0>D4	negative regulation of cardiac muscle hypertrophy in response to stress	2419	3.10138e-3	1.68531e-2	2.0191	20	0.20%	1001	4.50458e-2	2.5745	6	6	0.08%
D0>D4	lung vasculature development	2439	3.26862e-3	1.76162e-2	2.2126	16	0.16%	1001	4.50458e-2	2.5745	6	6	0.08%
D0>D14	positive regulation of DNA replication	246	3.44691e-17	1.84185e-15	2.1808	146	1.46%	521	2.69532e-3	1.6589	36	57	0.51%
D0>D14	regulation of positive chemotaxis	260	1.51904e-16	7.67990e-15	2.4268	112	1.12%	780	2.11745e-2	1.8184	18	26	0.25%
D0>D14	positive regulation of positive chemotaxis	263	2.06949e-16	1.03435e-14	2.4381	110	1.10%	882	3.46672e-2	1.7861	17	25	0.24%
D0>D14	glomerular epithelium development	542	9.59436e-10	2.32690e-8	2.1364	80	0.80%	838	2.75592e-2	1.9354	14	19	0.20%
D0>D14	glomerular visceral epithelial cell differentiation	572	2.59778e-9	5.96989e-8	2.1986	71	0.71%	942	4.19771e-2	1.9699	12	16	0.17%
D0>D14	eyelid development in camera-type eye	793	1.67988e-7	2.78461e-6	2.1890	55	0.55%	701	1.50729e-2	2.2225	11	13	0.16%
D0>D14	regulation of cell fate specification	888	5.62447e-7	8.32587e-6	2.0573	58	0.58%	701	1.50729e-2	2.2225	11	13	0.16%
D0>D14	regulation of endodermal cell differentiation	1006	2.15898e-6	2.82105e-5	2.6401	31	0.31%	950	4.20832e-2	2.6266	6	6	0.08%
D0>D14	negative regulation of sodium ion transport	1071	4.24283e-6	5.20746e-5	2.1271	45	0.45%	701	1.50729e-2	2.2225	11	13	0.16%
D0>D14	mammary gland epithelial cell proliferation	1116	7.50307e-6	8.83763e-5	2.0241	48	0.48%	701	1.50729e-2	2.2225	11	13	0.16%
D0>D14	regulation of smooth muscle cell apoptotic process	1172	1.15868e-5	1.29956e-4	2.1001	42	0.42%	547	3.70832e-3	2.2764	13	15	0.18%
D0>D14	malate metabolic process	1799	3.77875e-4	2.76107e-3	2.6450	17	0.17%	625	9.26129e-3	2.6266	8	8	0.11%
D0>D14	positive regulation of dopamine secretion	1856	4.79743e-4	3.39775e-3	2.0672	27	0.27%	950	4.20832e-2	2.6266	6	6	0.08%
D0>D14	regulation of microvillus assembly	1857	4.79753e-4	3.39599e-3	2.0672	27	0.27%	950	4.20832e-2	2.6266	6	6	0.08%
D0>D14	lung vasculature development	2909	7.53690e-3	3.40572e-2	2.0743	15	0.15%	950	4.20832e-2	2.6266	6	6	0.08%
D4>D0	regulation of epithelial cell migration	33	5.62680e-62	2.24134e-59	2.0786	621	6.21%	81	1.42214e-12	1.7550	120	184	1.74%
D4>D0	positive regulation of epithelial cell migration	90	2.97524e-42	4.34550e-40	2.1051	410	4.10%	158	1.86633e-9	1.8252	78	115	1.13%
D4>D0	regulation of endothelial cell migration	122	1.01130e-37	1.08963e-35	2.0018	412	4.12%	165	4.25109e-9	1.7726	83	126	1.20%
D4>D0	cellular response to insulin stimulus	153	2.58376e-33	2.21984e-31	2.1882	294	2.94%	588	4.86443e-3	1.3913	76	147	1.10%
D4>D0	positive regulation of vasculature development	154	4.72487e-33	4.03301e-31	2.0074	357	3.57%	351	1.04916e-4	1.4970	84	151	1.22%
D4>D0	positive regulation of angiogenesis	164	1.62810e-31	1.30496e-29	2.0678	316	3.16%	456	9.21427e-4	1.4660	73	134	1.06%
D4>D0	negative regulation of epithelial cell migration	306	2.40141e-20	1.03159e-18	2.0928	193	1.93%	658	8.80498e-3	1.5964	35	59	0.51%
D4>D0	regulation of blood vessel endothelial cell migration	336	4.88269e-19	1.91021e-17	2.1316	172	1.72%	528	2.40314e-3	1.6493	38	62	0.55%
D4>D0	response to growth hormone	372	1.23244e-17	4.35495e-16	2.6237	104	1.04%	989	4.08477e-2	1.6621	21	34	0.30%
D4>D0	negative regulation of muscle adaptation	418	3.01624e-16	9.48527e-15	3.7032	57	0.57%	1015	4.26418e-2	2.2017	9	11	0.13%
D4>D0	substrate adhesion-dependent cell spreading	457	4.69049e-15	1.34916e-13	2.4005	103	1.03%	963	3.92535e-2	1.6288	23	38	0.33%
D4>D0	negative regulation of endothelial cell migration	460	6.02283e-15	1.72109e-13	2.0769	140	1.40%	688	1.07815e-2	1.6897	27	43	0.39%
D4>D0	positive regulation of glucose import	497	5.82308e-14	1.54013e-12	2.3129	102	1.02%	757	1.68598e-2	1.6659	26	42	0.38%
D4>D0	cellular response to growth hormone stimulus	501	6.60707e-14	1.73353e-12	2.7190	75	0.75%	971	3.96336e-2	1.8837	14	20	0.20%
D4>D0	semaphorin-plexin signaling pathway	517	1.47998e-13	3.76293e-12	2.2979	100	1.00%	576	4.16806e-3	2.0182	18	24	0.26%
D4>D0	response to fluid shear stress	532	3.43541e-13	8.48844e-12	2.1858	108	1.08%	772	1.72950e-2	1.7412	22	34	0.32%
D4>D0	positive regulation of glucose transport	535	4.11990e-13	1.01226e-11	2.2165	104	1.04%	747	1.61479e-2	1.6380	28	46	0.41%
D4>D0	regulation of extracellular matrix organization	624	8.56231e-12	1.80371e-10	2.2638	88	0.88%	547	3.27406e-3	1.9097	22	31	0.32%
D4>D0	intracellular lipid transport	639	1.55829e-11	3.20559e-10	2.8195	57	0.57%	730	1.50607e-2	1.9061	17	24	0.25%
D4>D0	response to prostaglandin	651	2.24390e-11	4.53088e-10	2.4142	74	0.74%	679	1.02920e-2	1.8229	21	31	0.30%
D4>D0	regulation of fatty acid oxidation	671	4.66004e-11	9.12909e-10	2.3137	78	0.78%	1009	4.21999e-2	1.7299	18	28	0.26%
D4>D0	estrous cycle	676	5.38322e-11	1.04678e-9	2.3827	73	0.73%	739	1.59247e-2	2.1528	12	15	0.17%
D4>D0	primary alcohol metabolic process	678	5.60807e-11	1.08729e-9	2.1472	91	0.91%	664	9.09733e-3	1.6052	34	57	0.49%
D4>D0	branching involved in salivary gland morphogenesis	705	1.40829e-10	2.62581e-9	2.1380	88	0.88%	791	1.88302e-2	2.0578	13	17	0.19%
D4>D0	regulation of extracellular matrix assembly	709	1.68122e-10	3.11701e-9	2.5223	62	0.62%	698	1.18925e-2	2.2770	11	13	0.16%
D4>D0	retinol metabolic process	729	3.56669e-10	6.43129e-9	2.4521	63	0.63%	1003	4.20502e-2	1.7043	19	30	0.28%
D4>D0	endothelial cell proliferation	764	7.86674e-10	1.35351e-8	2.2086	75	0.75%	640	7.66756e-3	1.9890	17	23	0.25%
D4>D0	cellular response to fluid shear stress	770	9.16431e-10	1.56448e-8	2.3545	65	0.65%	950	3.72147e-2	1.9435	13	18	0.19%
D4>D0	regulation of macrophage derived foam cell differentiation	784	1.24714e-9	2.09103e-8	2.2394	71	0.71%	876	2.70193e-2	1.7631	19	29	0.28%
D4>D0	cellular response to epidermal growth factor stimulus	795	1.65343e-9	2.73388e-8	2.0103	90	0.90%	963	3.92535e-2	1.6288	23	38	0.33%
D4>D0	secretory granule organization	882	8.85055e-9	1.31905e-7	2.1575	69	0.69%	610	6.09776e-3	1.8501	22	32	0.32%
D4>D0	dichotomous subdivision of an epithelial terminal unit	890	9.25763e-9	1.36732e-7	2.3764	56	0.56%	634	7.55670e-3	2.4464	10	11	0.15%
D4>D0	regulation of transforming growth factor beta production	940	1.85175e-8	2.58950e-7	2.1156	69	0.69%	870	2.67197e-2	1.7940	18	27	0.26%
D4>D0	fatty acid beta-oxidation	1065	1.24413e-7	1.53560e-6	2.0080	69	0.69%	953	3.72752e-2	1.5107	32	57	0.46%
D4>D0	negative regulation of cardiac muscle hypertrophy in response to stress	1099	2.02634e-7	2.42368e-6	3.0286	30	0.30%	935	3.69727e-2	2.6910	6	6	0.09%
D4>D0	regulation of cardiac muscle hypertrophy in response to stress	1143	3.30085e-7	3.79612e-6	2.4964	40	0.40%	903	3.18370e-2	2.3920	8	9	0.12%
D4>D0	positive regulation of fatty acid oxidation	1279	1.28909e-6	1.32487e-5	2.1100	51	0.51%	891	2.87904e-2	2.1143	11	14	0.16%
D4>D0	cellular response to prostaglandin stimulus	1289	1.35824e-6	1.38511e-5	2.1060	51	0.51%	719	1.37662e-2	1.9571	16	22	0.23%
D4>D0	sphingomyelin biosynthetic process	1363	2.71334e-6	2.61679e-5	3.4830	20	0.20%	935	3.69727e-2	2.6910	6	6	0.09%
D4>D0	positive regulation of gluconeogenesis	1461	6.48810e-6	5.83752e-5	2.3444	35	0.35%	634	7.55670e-3	2.4464	10	11	0.15%
D4>D0	regulation of metalloendopeptidase activity	1547	1.24182e-5	1.05518e-4	2.7153	25	0.25%	935	3.69727e-2	2.6910	6	6	0.09%
D4>D0	positive regulation of fibroblast apoptotic process	1651	2.65532e-5	2.11413e-4	2.0865	39	0.39%	761	1.68717e-2	2.6910	7	7	0.10%
D4>D0	glycogen catabolic process	1794	6.32902e-5	4.63740e-4	2.2057	31	0.31%	971	3.96336e-2	1.8837	14	20	0.20%
D4>D0	sleep	1921	1.24954e-4	8.55034e-4	2.0172	35	0.35%	739	1.59247e-2	2.1528	12	15	0.17%
D4>D0	negative regulation of vasoconstriction	2146	3.45038e-4	2.11348e-3	2.1485	26	0.26%	761	1.68717e-2	2.6910	7	7	0.10%
D4>D0	tonic smooth muscle contraction	2211	4.46545e-4	2.65483e-3	2.0173	29	0.29%	633	7.53269e-3	2.6910	8	8	0.12%
D4>D0	cellular lactam metabolic process	2560	1.53567e-3	7.88531e-3	2.1503	20	0.20%	935	3.69727e-2	2.6910	6	6	0.09%
D4>D14	epithelial to mesenchymal transition	16	1.27876e-6	1.05058e-3	3.4815	21	4.05%	63	1.61433e-2	4.0202	11	66	1.43%
D4>D14	regulation of body fluid levels	25	2.76522e-6	1.45395e-3	2.0209	50	9.63%	96	4.17946e-2	1.8150	38	505	4.94%
D4>D14	vasculogenesis	29	4.68927e-6	2.12553e-3	3.4461	19	3.66%	95	3.89787e-2	3.7689	10	64	1.30%
D4>D14	positive regulation of epithelial cell migration	31	5.89030e-6	2.49768e-3	2.6711	27	5.20%	11	1.39391e-3	3.7755	18	115	2.34%
D4>D14	mesenchymal-epithelial cell signaling	39	1.84835e-5	6.22988e-3	7.3191	8	1.54%	83	2.84301e-2	12.0605	4	8	0.52%
D4>D14	ventricular septum morphogenesis	60	7.14403e-5	1.56514e-2	3.3120	15	2.89%	65	1.83324e-2	5.3602	8	36	1.04%
D4>D14	mesenchymal cell differentiation	72	1.09880e-4	2.00607e-2	2.1715	29	5.59%	22	4.19498e-3	3.3398	18	130	2.34%
D4>D14	regulation of bicellular tight junction assembly	75	1.28928e-4	2.25969e-2	5.5256	8	1.54%	78	2.66682e-2	6.8917	6	21	0.78%
D4>D14	phosphatidylinositol phosphorylation	82	1.57410e-4	2.52335e-2	2.6445	19	3.66%	56	1.19154e-2	3.4458	14	98	1.82%
D4>D14	ventricular septum development	87	1.88341e-4	2.84568e-2	2.6915	18	3.47%	55	1.18694e-2	4.2116	11	63	1.43%
D4>D14	organophosphate catabolic process	111	3.41292e-4	4.04170e-2	2.7444	16	3.08%	91	3.16501e-2	3.0151	14	112	1.82%
D4>D14	cardiac chamber morphogenesis	120	4.18794e-4	4.58754e-2	2.1322	25	4.82%	29	4.17174e-3	3.4171	17	120	2.21%
D4>D14	cardiac ventricle morphogenesis	125	4.53490e-4	4.76890e-2	2.4972	18	3.47%	48	1.01010e-2	4.0202	12	72	1.56%
D4>D14	lipid phosphorylation	135	5.11223e-4	4.97780e-2	2.4006	19	3.66%	85	2.79608e-2	3.0699	14	110	1.82%
D14>D0	response to insulin	76	2.62054e-39	4.53250e-37	2.0951	385	3.85%	416	5.16114e-4	1.3889	106	207	1.55%
D14>D0	cellular response to insulin stimulus	88	7.02394e-37	1.04920e-34	2.2626	304	3.04%	849	2.65394e-2	1.3284	72	147	1.05%
D14>D0	negative regulation of muscle adaptation	197	1.12512e-23	7.50743e-22	4.4828	69	0.69%	975	4.16797e-2	2.2191	9	11	0.13%
D14>D0	negative regulation of stress-activated MAPK cascade	391	4.01678e-15	1.35040e-13	2.3395	109	1.09%	907	3.38504e-2	1.6144	25	42	0.37%
D14>D0	response to fluid shear stress	418	1.30363e-14	4.09956e-13	2.2668	112	1.12%	743	1.58957e-2	1.7550	22	34	0.32%
D14>D0	negative regulation of cardiac muscle hypertrophy in response to stress	558	8.55722e-12	2.01585e-10	3.8362	38	0.38%	916	3.59995e-2	2.7122	6	6	0.09%
D14>D0	induction of positive chemotaxis	612	6.75980e-11	1.45192e-9	2.6308	60	0.60%	859	2.77164e-2	2.1310	11	14	0.16%
D14>D0	regulation of cardiac muscle hypertrophy in response to stress	617	8.38536e-11	1.78648e-9	2.9956	48	0.48%	880	3.07945e-2	2.4109	8	9	0.12%
D14>D0	estrous cycle	672	3.09761e-10	6.05924e-9	2.3174	71	0.71%	723	1.49908e-2	2.1698	12	15	0.18%
D14>D0	intracellular lipid transport	753	2.47858e-9	4.32681e-8	2.5722	52	0.52%	560	3.81541e-3	2.0342	18	24	0.26%
D14>D0	response to laminar fluid shear stress	769	4.19441e-9	7.16977e-8	2.5575	51	0.51%	859	2.77164e-2	2.1310	11	14	0.16%
D14>D0	positive regulation of gluconeogenesis	791	7.00197e-9	1.16360e-7	2.8133	42	0.42%	622	7.14800e-3	2.4657	10	11	0.15%
D14>D0	secretory granule organization	798	8.85055e-9	1.45790e-7	2.1575	69	0.69%	739	1.58903e-2	1.7799	21	32	0.31%
D14>D0	regulation of extracellular matrix organization	805	9.94760e-9	1.62436e-7	2.0323	79	0.79%	843	2.52551e-2	1.7498	20	31	0.29%
D14>D0	negative regulation of sodium ion transmembrane transport	870	3.84490e-8	5.80933e-7	2.4564	48	0.48%	975	4.16797e-2	2.2191	9	11	0.13%
D14>D0	bud elongation involved in lung branching	1032	5.75270e-7	7.32745e-6	2.1182	54	0.54%	916	3.59995e-2	2.7122	6	6	0.09%
D14>D0	neurotransmitter uptake	1058	6.91417e-7	8.59043e-6	2.5616	36	0.36%	808	2.20053e-2	2.2602	10	12	0.15%
D14>D0	low-density lipoprotein particle clearance	1291	7.56121e-6	7.69884e-5	2.2658	37	0.37%	958	3.98744e-2	1.8082	16	24	0.23%
D14>D0	positive regulation of transforming growth factor beta production	1320	8.83884e-6	8.80202e-5	2.0834	44	0.44%	768	1.77947e-2	2.0741	13	17	0.19%
D14>D0	pyrimidine-containing compound transmembrane transport	1585	5.08345e-5	4.21590e-4	2.3048	29	0.29%	894	3.21663e-2	2.0342	12	16	0.18%
D14>D0	positive regulation of mitochondrial membrane permeability	1592	5.23644e-5	4.32368e-4	2.0634	37	0.37%	935	3.77755e-2	1.8986	14	20	0.20%
D14>D0	regulation of mitochondrial depolarization	1644	7.36451e-5	5.88847e-4	2.0282	37	0.37%	935	3.77755e-2	1.8986	14	20	0.20%
D14>D0	intracellular cholesterol transport	1645	7.40500e-5	5.91725e-4	2.4783	24	0.24%	622	7.14800e-3	2.4657	10	11	0.15%
D14>D0	positive regulation of cholesterol metabolic process	1806	1.54262e-4	1.12280e-3	3.1100	15	0.15%	916	3.59995e-2	2.7122	6	6	0.09%
D14>D0	regulation of microvillus assembly	1871	2.17617e-4	1.52890e-3	2.1437	28	0.28%	916	3.59995e-2	2.7122	6	6	0.09%
D14>D0	cellular lactam metabolic process	1919	2.70354e-4	1.85190e-3	2.3653	22	0.22%	916	3.59995e-2	2.7122	6	6	0.09%
D14>D0	negative regulation of mononuclear cell migration	2039	4.70343e-4	3.03220e-3	2.0106	29	0.29%	916	3.59995e-2	2.7122	6	6	0.09%
D14>D0	terpenoid catabolic process	2805	5.21632e-3	2.44451e-2	2.0505	17	0.17%	916	3.59995e-2	2.7122	6	6	0.09%
D14>D4	axon extension	47	9.26846e-7	2.59221e-4	4.2710	17	2.84%	176	1.73677e-2	4.6530	8	34	0.85%
D14>D4	response to cholesterol	62	2.99992e-6	6.36031e-4	6.8669	10	1.67%	223	2.73326e-2	5.6500	6	21	0.64%
D14>D4	neuron projection extension	67	3.74400e-6	7.34550e-4	3.3716	20	3.34%	153	1.14642e-2	3.7504	11	58	1.17%
D14>D4	regulation of stress fiber assembly	72	4.65736e-6	8.50292e-4	3.4535	19	3.17%	98	2.32476e-3	3.7412	14	74	1.49%
D14>D4	regulation of intracellular protein transport	76	5.07514e-6	8.77798e-4	2.0537	46	7.68%	158	1.26079e-2	1.9137	36	372	3.84%
D14>D4	positive regulation of epithelial to mesenchymal transition	88	8.20937e-6	1.22627e-3	3.4543	18	3.01%	86	1.31340e-3	4.9438	11	44	1.17%
D14>D4	extracellular matrix organization	93	9.62951e-6	1.36107e-3	2.1037	41	6.84%	91	1.82232e-3	2.2117	34	304	3.62%
D14>D4	extracellular structure organization	94	9.99577e-6	1.39781e-3	2.1003	41	6.84%	93	1.91196e-3	2.2044	34	305	3.62%
D14>D4	artery development	97	1.08505e-5	1.47041e-3	2.8500	23	3.84%	78	8.54336e-4	3.9030	15	76	1.60%
D14>D4	response to sterol	115	1.80848e-5	2.06717e-3	5.5680	10	1.67%	286	4.64152e-2	4.9438	6	24	0.64%
D14>D4	axon extension involved in axon guidance	116	1.82074e-5	2.06325e-3	5.5635	10	1.67%	208	2.44022e-2	9.8875	4	8	0.43%
D14>D4	regulation of actin filament bundle assembly	117	1.90107e-5	2.13586e-3	3.1169	19	3.17%	144	8.96231e-3	3.2192	14	86	1.49%
D14>D4	artery morphogenesis	119	2.02372e-5	2.23545e-3	2.9950	20	3.34%	107	3.30949e-3	4.0914	12	58	1.28%
D14>D4	regulation of protein export from nucleus	123	2.13953e-5	2.28652e-3	5.4577	10	1.67%	294	4.97047e-2	4.1947	7	33	0.75%
D14>D4	positive regulation of nucleocytoplasmic transport	127	2.62734e-5	2.71940e-3	2.6908	23	3.84%	285	4.50794e-2	2.4927	15	119	1.60%
D14>D4	developmental growth involved in morphogenesis	132	3.02803e-5	3.01541e-3	2.3052	30	5.01%	87	1.46584e-3	3.2359	18	110	1.92%
D14>D4	receptor-mediated endocytosis	147	5.06802e-5	4.53191e-3	2.2397	30	5.01%	270	4.12528e-2	2.0580	23	221	2.45%
D14>D4	developmental cell growth	150	5.22007e-5	4.57452e-3	2.5704	23	3.84%	186	1.81276e-2	3.0973	13	83	1.39%
D14>D4	response to transforming growth factor beta	155	6.61244e-5	5.60778e-3	2.2421	29	4.84%	131	6.31498e-3	2.6544	20	149	2.13%
D14>D4	cellular response to transforming growth factor beta stimulus	156	6.61813e-5	5.57662e-3	2.2807	28	4.67%	147	9.77035e-3	2.6275	19	143	2.03%
D14>D4	positive regulation of stress fiber assembly	158	6.67936e-5	5.55697e-3	4.0017	12	2.00%	230	2.85592e-2	3.7867	9	47	0.96%
D14>D4	regulation of nucleocytoplasmic transport	165	7.29269e-5	5.80984e-3	2.1606	31	5.18%	178	1.74371e-2	2.2074	24	215	2.56%
D14>D4	regulation of cell projection assembly	192	1.33227e-4	9.12116e-3	2.2645	26	4.34%	181	1.78278e-2	2.4719	19	152	2.03%
D14>D4	coronary vasculature development	196	1.37137e-4	9.19729e-3	3.4710	13	2.17%	105	2.76271e-3	4.9438	10	40	1.07%
D14>D4	regulation of collagen biosynthetic process	211	1.74955e-4	1.08995e-2	4.6691	9	1.50%	279	4.31255e-2	4.3258	7	32	0.75%
D14>D4	epidermal cell fate specification	213	1.80103e-4	1.11148e-2	14.7482	4	0.67%	152	1.11492e-2	19.7751	3	3	0.32%
D14>D4	odontogenesis	239	2.44842e-4	1.34663e-2	2.3081	23	3.84%	111	3.39265e-3	3.1127	17	108	1.81%
D14>D4	regulation of epithelial to mesenchymal transition	241	2.53141e-4	1.38072e-2	2.4768	20	3.34%	160	1.26695e-2	3.2541	13	79	1.39%
D14>D4	endocrine system development	257	3.52689e-4	1.80393e-2	2.1234	26	4.34%	119	4.06454e-3	2.9417	18	121	1.92%
D14>D4	regulation of protein localization to nucleus	270	4.43949e-4	2.16137e-2	2.0254	28	4.67%	270	4.12528e-2	2.0580	23	221	2.45%
D14>D4	activin receptor signaling pathway	295	6.51772e-4	2.90425e-2	4.3237	8	1.34%	137	6.92788e-3	6.2921	7	22	0.75%
D14>D4	protein kinase C-activating G-protein coupled receptor signaling pathway	296	6.53431e-4	2.90181e-2	3.8842	9	1.50%	207	2.43974e-2	4.9438	7	28	0.75%
D14>D4	pancreas development	340	1.02872e-3	3.97722e-2	2.2634	19	3.17%	269	4.03094e-2	3.0637	11	71	1.17%
D14>D4	ovulation cycle	352	1.11848e-3	4.17682e-2	2.1928	20	3.34%	239	3.02587e-2	2.7411	14	101	1.49%
D14>D4	regulation of protein import into nucleus	355	1.14194e-3	4.22841e-2	2.0205	24	4.01%	215	2.53677e-2	2.3129	20	171	2.13%
D14>D4	regulation of protein import	370	1.29919e-3	4.61564e-2	2.0007	24	4.01%	236	2.89734e-2	2.2730	20	174	2.13%
Preadipocyte-dependent (D0>D4 and D0>D14)	cell adhesion mediated by integrin	635	5.57756e-13	1.1546e-11	2.47938	82	0.00449463	725	0.023616	1.75046	15	17	0.00160428
Preadipocyte-dependent (D0>D4 and D0>D14)	positive regulation of focal adhesion assembly	704	9.66483e-12	1.80461e-10	2.06676	108	0.00591975	666	0.0172877	1.65321	20	24	0.00213904
Preadipocyte-dependent (D0>D4 and D0>D14)	positive regulation of adherens junction organization	756	3.57516e-11	6.21633e-10	2.01188	109	0.00597457	737	0.0252535	1.60234	21	26	0.00224599
Adipocyte-dependent (D4>D0 and D14>D0)	cellular response to insulin stimulus	81	7.43263e-57	1.2062e-54	2.25358	482	0.0302783	509	0.00135506	1.33935	94	147	0.0106143
Adipocyte-dependent (D4>D0 and D14>D0)	response to insulin	82	1.4584e-56	2.33789e-54	2.04424	598	0.0375652	266	6.1823e-06	1.3761	136	207	0.0153568
Adipocyte-dependent (D4>D0 and D14>D0)	insulin receptor signaling pathway	206	2.09191e-34	1.33486e-32	2.2503	288	0.0180916	702	0.00833044	1.39634	54	81	0.00609756
Adipocyte-dependent (D4>D0 and D14>D0)	cellular response to hydrogen peroxide	400	4.37625e-21	1.43815e-19	2.1269	194	0.0121867	825	0.0183058	1.41886	42	62	0.00474255
Adipocyte-dependent (D4>D0 and D14>D0)	white fat cell differentiation	495	6.3306e-18	1.68113e-16	2.79902	95	0.00596771	804	0.0166203	1.9334	12	13	0.00135501
Adipocyte-dependent (D4>D0 and D14>D0)	positive regulation of glucose metabolic process	549	1.1645e-16	2.78822e-15	2.14458	147	0.00923425	1037	0.0401953	1.52328	24	33	0.00271003
Adipocyte-dependent (D4>D0 and D14>D0)	response to fluid shear stress	583	4.80088e-16	1.08246e-14	2.0342	160	0.0100509	737	0.0107647	1.60169	26	34	0.00293586
Adipocyte-dependent (D4>D0 and D14>D0)	regulation of cardiac muscle hypertrophy in response to stress	608	1.48176e-15	3.20357e-14	2.94031	75	0.00471135	845	0.0200094	2.09451	9	9	0.00101626
Adipocyte-dependent (D4>D0 and D14>D0)	regulation of fatty acid oxidation	611	1.84572e-15	3.97086e-14	2.2547	121	0.00760098	1033	0.039627	1.57088	21	28	0.00237127
Adipocyte-dependent (D4>D0 and D14>D0)	semaphorin-plexin signaling pathway	618	2.61033e-15	5.55223e-14	2.07864	144	0.00904579	890	0.0245669	1.65816	19	24	0.00214544
Adipocyte-dependent (D4>D0 and D14>D0)	branching involved in salivary gland morphogenesis	642	7.88873e-15	1.61522e-13	2.09086	137	0.00860607	1066	0.0459327	1.72489	14	17	0.00158085
Adipocyte-dependent (D4>D0 and D14>D0)	positive regulation of gluconeogenesis	709	1.01018e-13	1.87289e-12	2.86123	68	0.00427163	1079	0.0465731	1.9041	10	11	0.00112918
Adipocyte-dependent (D4>D0 and D14>D0)	cellular response to fluid shear stress	744	6.33426e-13	1.11914e-11	2.25271	99	0.00621898	946	0.0292885	1.74543	15	18	0.00169377
Adipocyte-dependent (D4>D0 and D14>D0)	dichotomous subdivision of an epithelial terminal unit	899	9.88638e-11	1.44557e-09	2.21255	83	0.00521389	1079	0.0465731	1.9041	10	11	0.00112918
Adipocyte-dependent (D4>D0 and D14>D0)	clathrin coat assembly	916	1.29571e-10	1.85941e-09	2.4205	68	0.00427163	1066	0.0459327	1.72489	14	17	0.00158085
Adipocyte-dependent (D4>D0 and D14>D0)	intracellular lipid transport	941	1.92477e-10	2.68875e-09	2.29937	74	0.00464853	890	0.0245669	1.65816	19	24	0.00214544
Adipocyte-dependent (D4>D0 and D14>D0)	response to laminar fluid shear stress	955	2.52412e-10	3.47429e-09	2.29962	73	0.00458571	1100	0.0477595	1.7953	12	14	0.00135501
Adipocyte-dependent (D4>D0 and D14>D0)	positive regulation of fatty acid oxidation	969	3.17074e-10	4.30127e-09	2.1571	83	0.00521389	721	0.00947839	1.9449	13	14	0.00146793
Adipocyte-dependent (D4>D0 and D14>D0)	commissural neuron axon guidance	1013	9.38805e-10	1.21822e-08	2.3728	64	0.00402035	995	0.0356087	2.09451	8	8	0.000903342
Adipocyte-dependent (D4>D0 and D14>D0)	negative regulation of vascular permeability	1463	4.59983e-07	4.13293e-06	2.00401	63	0.00395753	1079	0.0465731	1.9041	10	11	0.00112918
Adipocyte-dependent (D4>D0 and D14>D0)	substrate-dependent cell migration, cell extension	1646	2.47428e-06	1.97596e-05	2.0295	53	0.00332935	845	0.0200094	2.09451	9	9	0.00101626
Adipocyte-dependent (D4>D0 and D14>D0)	intracellular cholesterol transport	1742	5.3035e-06	4.00198e-05	2.33521	36	0.00226145	1079	0.0465731	1.9041	10	11	0.00112918
Adipocyte-dependent (D4>D0 and D14>D0)	glycogen catabolic process	1916	1.65354e-05	0.000113444	2.01133	45	0.00282681	1044	0.0413025	1.67561	16	20	0.00180668
Adipocyte-dependent (D4>D0 and D14>D0)	regulation of glial cell migration	2960	0.00172397	0.00765596	2.04466	22	0.001382	845	0.0200094	2.09451	9	9	0.00101626
Mature Adipocyte-dependent (D14>D0 and D14>D4)	artery morphogenesis	77	1.5276e-05	0.0026079	4.6197	12	0.0515	20	0.013244	6.8409	8	58	0.0214
Mature Adipocyte-dependent (D14>D0 and D14>D4)	blood vessel development	95	2.5489e-05	0.0035269	2.1675	33	0.1416	14	0.0062309	2.7191	25	456	0.0668
Mature Adipocyte-dependent (D14>D0 and D14>D4)	vasculature development	116	4.6046e-05	0.0052179	2.1028	33	0.1416	16	0.01263	2.5885	25	479	0.0668
Mature Adipocyte-dependent (D14>D0 and D14>D4)	cardiovascular system development	130	7.1818e-05	0.0072619	2.0545	33	0.1416	21	0.013144	2.5408	25	488	0.0668
Mature Adipocyte-dependent (D14>D0 and D14>D4)	artery development	143	9.2561e-05	0.0085085	3.8227	12	0.0515	47	0.04046	5.2207	8	76	0.0214
Mature Adipocyte-dependent (D14>D0 and D14>D4)	transmembrane receptor protein tyrosine kinase signaling pathway	192	0.00030346	0.020776	2.0057	29	0.1245	26	0.023365	2.4217	25	512	0.0668
Mature Adipocyte-dependent (D14>D0 and D14>D4)	blood vessel morphogenesis	232	0.00051146	0.028979	2.0347	26	0.1116	22	0.015967	2.7774	21	375	0.0561
Mature Adipocyte-dependent (D14>D0 and D14>D4)	pancreas development	236	0.00051966	0.028944	3.3687	11	0.0472	38	0.030813	5.5883	8	71	0.0214
