# Supplementary material for: Chromatin accessibility and gene expression during adipocyte differentiation identify context-dependent effects at cardiometabolic GWAS loci
Source: PLoS Genet. 2021 Oct 26;17(10):e1009865. doi: 10.1371/journal.pgen.1009865 (PMC8570510; doi:10.1371/journal.pgen.1009865)
Supplement: S6 Table — Transcription factor enrichment results from HOMER for preadipocyte-dependent (LFC>1 in D0>D4 and D0>D14, Q<0.05 in D0>D4 or D0>D14) or adipocyte-dependent (LFC>1 in D4>D0 and D14>D0, Q<0.05 in D4>D0 or D14>D0) peaks. See Methods for HOMER parameters. (XLSX) [file pgen.1009865.s015.xlsx]

## Sheet: Sheet1
S6 Table: Transcription Factor motifs enriched in context-dependent peaks. Transcription factor enrichment results from HOMER for preadipocyte-dependent (LFC>1 in D0>D4 and D0>D14, Q<0.05 in D0>D4 or D0>D14) or adipocyte-dependent (LFC>1 in D4>D0 and D14>D0, Q<0.05 in D4>D0 or D14>D0) peaks. See methods for HOMER parameters.
Preadipocyte or Adipocyte Dependent region	Motif Name	Consensus	P-value	Log P-value	Q-value (Benjamini)	# of Target Sequences with Motif(of 24984)	% of Target Sequences with Motif	# of Background Sequences with Motif(of 62853)	% of Background Sequences with Motif
Adipocyte-dependent	CEBP(bZIP)/ThioMac-CEBPb-ChIP-Seq(GSE21512)/Homer	ATTGCGCAAC	1e-968	-2231	0	o	0.3074	8925.1	0.142
Adipocyte-dependent	CEBP:AP1(bZIP)/ThioMac-CEBPb-ChIP-Seq(GSE21512)/Homer	DRTGTTGCAA	1e-343	-789.8	0	5847	0.2341	8809.4	0.1402
Adipocyte-dependent	GRE(NR),IR3/RAW264.7-GRE-ChIP-Seq(Unpublished)/Homer	VAGRACAKWCTGTYC	1e-248	-572.3	0	1539	0.0616	1450.6	0.0231
Adipocyte-dependent	GRE(NR),IR3/A549-GR-ChIP-Seq(GSE32465)/Homer	NRGVACABNVTGTYCY	1e-205	-473.6	0	974	0.039	769.7	0.0122
Adipocyte-dependent	ARE(NR)/LNCAP-AR-ChIP-Seq(GSE27824)/Homer	RGRACASNSTGTYCYB	1e-200	-462	0	1416	0.0567	1433	0.0228
Adipocyte-dependent	PGR(NR)/EndoStromal-PGR-ChIP-Seq(GSE69539)/Homer	AAGAACATWHTGTTC	1e-184	-425.8	0	1578	0.0632	1759.8	0.028
Adipocyte-dependent	Atf4(bZIP)/MEF-Atf4-ChIP-Seq(GSE35681)/Homer	MTGATGCAAT	1e-148	-341.5	0	2647	0.106	3927.9	0.0625
Adipocyte-dependent	Olig2(bHLH)/Neuron-Olig2-ChIP-Seq(GSE30882)/Homer	RCCATMTGTT	1e-119	-276.2	0	7729	0.3094	15350.4	0.2442
Adipocyte-dependent	Tcf21(bHLH)/ArterySmoothMuscle-Tcf21-ChIP-Seq(GSE61369)/Homer	NAACAGCTGG	1e-108	-248.9	0	4053	0.1622	7237.2	0.1152
Adipocyte-dependent	Atoh1(bHLH)/Cerebellum-Atoh1-ChIP-Seq(GSE22111)/Homer	VNRVCAGCTGGY	1e-99	-228.4	0	4522	0.181	8381.7	0.1334
Adipocyte-dependent	PPARE(NR),DR1/3T3L1-Pparg-ChIP-Seq(GSE13511)/Homer	TGACCTTTGCCCCA	1e-92	-211.8	0	3106	0.1243	5403.3	0.086
Adipocyte-dependent	ZBTB18(Zf)/HEK293-ZBTB18.GFP-ChIP-Seq(GSE58341)/Homer	AACATCTGGA	1e-85	-195.8	0	2273	0.091	3740.1	0.0595
Adipocyte-dependent	PR(NR)/T47D-PR-ChIP-Seq(GSE31130)/Homer	VAGRACAKNCTGTBC	1e-79	-184	0	7288	0.2917	15040.2	0.2393
Adipocyte-dependent	Chop(bZIP)/MEF-Chop-ChIP-Seq(GSE35681)/Homer	ATTGCATCAT	1e-78	-180.7	0	1899	0.076	3044.3	0.0484
Adipocyte-dependent	NF1-halfsite(CTF)/LNCaP-NF1-ChIP-Seq(Unpublished)/Homer	YTGCCAAG	1e-73	-169.4	0	6872	0.2751	14190.2	0.2258
Adipocyte-dependent	RXR(NR),DR1/3T3L1-RXR-ChIP-Seq(GSE13511)/Homer	TAGGGCAAAGGTCA	1e-72	-165.9	0	3347	0.134	6183.5	0.0984
Adipocyte-dependent	AR-halfsite(NR)/LNCaP-AR-ChIP-Seq(GSE27824)/Homer	CCAGGAACAG	1e-60	-139.7	0	10758	0.4306	23857.7	0.3796
Adipocyte-dependent	Ap4(bHLH)/AML-Tfap4-ChIP-Seq(GSE45738)/Homer	NAHCAGCTGD	1e-56	-129.7	0	4526	0.1812	9093.4	0.1447
Adipocyte-dependent	EBF1(EBF)/Near-E2A-ChIP-Seq(GSE21512)/Homer	GTCCCCWGGGGA	1e-53	-124.1	0	3380	0.1353	6541.7	0.1041
Adipocyte-dependent	NeuroD1(bHLH)/Islet-NeuroD1-ChIP-Seq(GSE30298)/Homer	GCCATCTGTT	1e-41	-95.69	0	3265	0.1307	6509.5	0.1036
Adipocyte-dependent	Ptf1a(bHLH)/Panc1-Ptf1a-ChIP-Seq(GSE47459)/Homer	ACAGCTGTTN	1e-40	-93.21	0	7350	0.2942	16129.2	0.2566
Adipocyte-dependent	EBF(EBF)/proBcell-EBF-ChIP-Seq(GSE21978)/Homer	DGTCCCYRGGGA	1e-34	-78.5	0	1012	0.0405	1698.6	0.027
Adipocyte-dependent	HEB(bHLH)/mES-Heb-ChIP-Seq(GSE53233)/Homer	VCAGCTGBNN	1e-31	-72.23	0	4832	0.1934	10386	0.1653
Adipocyte-dependent	HNF4a(NR),DR1/HepG2-HNF4a-ChIP-Seq(GSE25021)/Homer	CARRGKBCAAAGTYCA	1e-31	-72.17	0	1447	0.0579	2651.6	0.0422
Adipocyte-dependent	Ascl1(bHLH)/NeuralTubes-Ascl1-ChIP-Seq(GSE55840)/Homer	NNVVCAGCTGBN	1e-29	-68.8	0	4621	0.185	9929.8	0.158
Adipocyte-dependent	MyoG(bHLH)/C2C12-MyoG-ChIP-Seq(GSE36024)/Homer	AACAGCTG	1e-26	-61.65	0	3176	0.1271	6632.6	0.1055
Adipocyte-dependent	BMAL1(bHLH)/Liver-Bmal1-ChIP-Seq(GSE39860)/Homer	GNCACGTG	1e-26	-60.01	0	4937	0.1976	10792.9	0.1717
Adipocyte-dependent	Myf5(bHLH)/GM-Myf5-ChIP-Seq(GSE24852)/Homer	BAACAGCTGT	1e-25	-57.78	0	2308	0.0924	4678.4	0.0744
Adipocyte-dependent	MyoD(bHLH)/Myotube-MyoD-ChIP-Seq(GSE21614)/Homer	RRCAGCTGYTSY	1e-23	-55.1	0	2513	0.1006	5173.1	0.0823
Adipocyte-dependent	Tcf12(bHLH)/GM12878-Tcf12-ChIP-Seq(GSE32465)/Homer	VCAGCTGYTG	1e-23	-53.59	0	3117	0.1248	6586.7	0.1048
Adipocyte-dependent	Max(bHLH)/K562-Max-ChIP-Seq(GSE31477)/Homer	RCCACGTGGYYN	1e-18	-41.81	0	1697	0.0679	3444.4	0.0548
Adipocyte-dependent	CEBP:CEBP(bZIP)/MEF-Chop-ChIP-Seq(GSE35681)/Homer	NTNATGCAAYMNNHTGMAAY	1e-17	-41.1	0	806	0.0323	1473.2	0.0234
Adipocyte-dependent	NPAS2(bHLH)/Liver-NPAS2-ChIP-Seq(GSE39860)/Homer	KCCACGTGAC	1e-16	-38.27	0	2516	0.1007	5372.7	0.0855
Adipocyte-dependent	NF1(CTF)/LNCAP-NF1-ChIP-Seq(Unpublished)/Homer	CYTGGCABNSTGCCAR	1e-16	-37.42	0	1737	0.0695	3580.9	0.057
Adipocyte-dependent	SCL(bHLH)/HPC7-Scl-ChIP-Seq(GSE13511)/Homer	AVCAGCTG	1e-13	-30.04	0	13335	0.5338	32084.9	0.5105
Adipocyte-dependent	E2A(bHLH)/proBcell-E2A-ChIP-Seq(GSE21978)/Homer	DNRCAGCTGY	1e-12	-28.3	0	3266	0.1307	7293	0.116
Adipocyte-dependent	ZNF711(Zf)/SHSY5Y-ZNF711-ChIP-Seq(GSE20673)/Homer	AGGCCTAG	1e-11	-27.4	0	3940	0.1577	8925.6	0.142
Adipocyte-dependent	TR4(NR),DR1/Hela-TR4-ChIP-Seq(GSE24685)/Homer	GAGGTCAAAGGTCA	1e-11	-26.15	0	278	0.0111	451	0.0072
Adipocyte-dependent	THRa(NR)/C17.2-THRa-ChIP-Seq(GSE38347)/Homer	GGTCANYTGAGGWCA	1e-10	-23.27	0	1052	0.0421	2166	0.0345
Adipocyte-dependent	Hoxc9(Homeobox)/Ainv15-Hoxc9-ChIP-Seq(GSE21812)/Homer	GGCCATAAATCA	1e-09	-22.17	0	1953	0.0782	4275.9	0.068
Adipocyte-dependent	n-Myc(bHLH)/mES-nMyc-ChIP-Seq(GSE11431)/Homer	VRCCACGTGG	1e-08	-20.53	0	1439	0.0576	3093.5	0.0492
Adipocyte-dependent	Usf2(bHLH)/C2C12-Usf2-ChIP-Seq(GSE36030)/Homer	GTCACGTGGT	1e-08	-20.05	0	813	0.0325	1656.9	0.0264
Adipocyte-dependent	ZFX(Zf)/mES-Zfx-ChIP-Seq(GSE11431)/Homer	AGGCCTRG	1e-08	-19.97	0	3014	0.1207	6843.2	0.1089
Adipocyte-dependent	Esrrb(NR)/mES-Esrrb-ChIP-Seq(GSE11431)/Homer	KTGACCTTGA	1e-08	-19.86	0	1518	0.0608	3288	0.0523
Adipocyte-dependent	Gfi1b(Zf)/HPC7-Gfi1b-ChIP-Seq(GSE22178)/Homer	MAATCACTGC	1e-08	-18.72	0	2307	0.0924	5173.9	0.0823
Adipocyte-dependent	ZBTB12(Zf)/HEK293-ZBTB12.GFP-ChIP-Seq(GSE58341)/Homer	NGNTCTAGAACCNGV	1e-08	-18.62	0	986	0.0395	2067.1	0.0329
Adipocyte-dependent	Nur77(NR)/K562-NR4A1-ChIP-Seq(GSE31363)/Homer	TGACCTTTNCNT	1e-08	-18.62	0	587	0.0235	1162	0.0185
Adipocyte-dependent	c-Myc(bHLH)/mES-cMyc-ChIP-Seq(GSE11431)/Homer	VVCCACGTGG	1e-07	-17.87	0	1082	0.0433	2298.7	0.0366
Adipocyte-dependent	USF1(bHLH)/GM12878-Usf1-ChIP-Seq(GSE32465)/Homer	SGTCACGTGR	1e-07	-17.64	0	977	0.0391	2058.1	0.0327
Adipocyte-dependent	Erra(NR)/HepG2-Erra-ChIP-Seq(GSE31477)/Homer	CAAAGGTCAG	1e-07	-16.8	0	5581	0.2234	13171.6	0.2096
Adipocyte-dependent	Nkx2.1(Homeobox)/LungAC-Nkx2.1-ChIP-Seq(GSE43252)/Homer	RSCACTYRAG	1e-06	-15.04	0	7765	0.3108	18623.2	0.2963
Adipocyte-dependent	GSC(Homeobox)/FrogEmbryos-GSC-ChIP-Seq(DRA000576)/Homer	RGGATTAR	1e-06	-13.96	0	4007	0.1604	9395.8	0.1495
Adipocyte-dependent	AP-2gamma(AP2)/MCF7-TFAP2C-ChIP-Seq(GSE21234)/Homer	SCCTSAGGSCAW	1e-05	-13.53	0	2259	0.0904	5162.7	0.0821
Adipocyte-dependent	p63(p53)/Keratinocyte-p63-ChIP-Seq(GSE17611)/Homer	NNDRCATGYCYNRRCATGYH	1e-05	-12.54	0	884	0.0354	1909.5	0.0304
Adipocyte-dependent	CLOCK(bHLH)/Liver-Clock-ChIP-Seq(GSE39860)/Homer	GHCACGTG	1e-05	-12.25	0	1088	0.0436	2392.5	0.0381
Adipocyte-dependent	DMRT6(DM)/Testis-DMRT6-ChIP-Seq(GSE60440)/Homer	YDGHTACAWTGTADC	1e-05	-11.9	0	676	0.0271	1434.4	0.0228
Adipocyte-dependent	Bapx1(Homeobox)/VertebralCol-Bapx1-ChIP-Seq(GSE36672)/Homer	TTRAGTGSYK	1e-05	-11.88	0	6140	0.2458	14710.5	0.2341
Adipocyte-dependent	p53(p53)/Saos-p53-ChIP-Seq(GSE15780)/Homer	RRCATGYCYRGRCATGYYYN	1e-05	-11.55	0.0001	297	0.0119	577.8	0.0092
Adipocyte-dependent	p53(p53)/Saos-p53-ChIP-Seq/Homer	RRCATGYCYRGRCATGYYYN	1e-05	-11.55	0.0001	297	0.0119	577.8	0.0092
Adipocyte-dependent	AP-2alpha(AP2)/Hela-AP2alpha-ChIP-Seq(GSE31477)/Homer	ATGCCCTGAGGC	0.0001	-11.47	0.0001	1675	0.0671	3803.2	0.0605
Adipocyte-dependent	ZNF189(Zf)/HEK293-ZNF189.GFP-ChIP-Seq(GSE58341)/Homer	TGGAACAGMA	0.0001	-10.92	0.0001	2197	0.0879	5073.5	0.0807
Adipocyte-dependent	DMRT1(DM)/Testis-DMRT1-ChIP-Seq(GSE64892)/Homer	TWGHWACAWTGTWDC	0.0001	-10.76	0.0001	863	0.0345	1886.6	0.03
Adipocyte-dependent	Tlx?(NR)/NPC-H3K4me1-ChIP-Seq(GSE16256)/Homer	CTGGCAGSCTGCCA	0.0001	-10.02	0.0002	1475	0.059	3354.6	0.0534
Adipocyte-dependent	RORgt(NR)/EL4-RORgt.Flag-ChIP-Seq(GSE56019)/Homer	AAYTAGGTCA	0.0001	-9.947	0.0002	432	0.0173	896.2	0.0143
Adipocyte-dependent	HOXA9(Homeobox)/HSC-Hoxa9-ChIP-Seq(GSE33509)/Homer	GGCCATAAATCA	0.0001	-9.635	0.0003	2389	0.0956	5572.5	0.0887
Adipocyte-dependent	Brachyury(T-box)/Mesoendoderm-Brachyury-ChIP-exo(GSE54963)/Homer	ANTTMRCASBNNNGTGYKAAN	0.001	-8.691	0.0008	745	0.0298	1641.4	0.0261
Adipocyte-dependent	RBPJ:Ebox(?,bHLH)/Panc1-Rbpj1-ChIP-Seq(GSE47459)/Homer	GGGRAARRGRMCAGMTG	0.001	-8.05	0.0015	854	0.0342	1910.6	0.0304
Adipocyte-dependent	Rbpj1(?)/Panc1-Rbpj1-ChIP-Seq(GSE47459)/Homer	HTTTCCCASG	0.001	-7.901	0.0017	4155	0.1663	9960	0.1585
Adipocyte-dependent	Tbx20(T-box)/Heart-Tbx20-ChIP-Seq(GSE29636)/Homer	GGTGYTGACAGS	0.001	-7.896	0.0017	619	0.0248	1357.7	0.0216
Adipocyte-dependent	Pitx1(Homeobox)/Chicken-Pitx1-ChIP-Seq(GSE38910)/Homer	TAATCCCN	0.001	-7.547	0.0024	13278	0.5315	32753.8	0.5212
Adipocyte-dependent	CHR(?)/Hela-CellCycle-Expression/Homer	SRGTTTCAAA	0.001	-7.529	0.0024	2305	0.0923	5429.3	0.0864
Adipocyte-dependent	Nr5a2(NR)/Pancreas-LRH1-ChIP-Seq(GSE34295)/Homer	BTCAAGGTCA	0.001	-7.526	0.0024	1567	0.0627	3634.7	0.0578
Adipocyte-dependent	Foxa2(Forkhead)/Liver-Foxa2-ChIP-Seq(GSE25694)/Homer	CYTGTTTACWYW	0.001	-7.499	0.0024	2575	0.1031	6090.5	0.0969
Adipocyte-dependent	AMYB(HTH)/Testes-AMYB-ChIP-Seq(GSE44588)/Homer	TGGCAGTTGG	0.001	-7.217	0.0032	4556	0.1824	10978	0.1747
Adipocyte-dependent	Six1(Homeobox)/Myoblast-Six1-ChIP-Chip(GSE20150)/Homer	GKVTCADRTTWC	0.001	-7.147	0.0033	913	0.0365	2068.3	0.0329
Adipocyte-dependent	Foxo1(Forkhead)/RAW-Foxo1-ChIP-Seq(Fan_et_al.)/Homer	CTGTTTAC	0.01	-6.799	0.0047	6065	0.2428	14740.7	0.2345
Adipocyte-dependent	Phox2a(Homeobox)/Neuron-Phox2a-ChIP-Seq(GSE31456)/Homer	YTAATYNRATTA	0.01	-6.438	0.0066	1298	0.052	3011.3	0.0479
Adipocyte-dependent	Nkx2.2(Homeobox)/NPC-Nkx2.2-ChIP-Seq(GSE61673)/Homer	BTBRAGTGSN	0.01	-6.335	0.0073	5151	0.2062	12493.3	0.1988
Adipocyte-dependent	Tbox:Smad(T-box,MAD)/ESCd5-Smad2_3-ChIP-Seq(GSE29422)/Homer	AGGTGHCAGACA	0.01	-6.001	0.01	404	0.0162	881.2	0.014
Adipocyte-dependent	bHLHE40(bHLH)/HepG2-BHLHE40-ChIP-Seq(GSE31477)/Homer	KCACGTGMCN	0.01	-5.853	0.0115	449	0.018	989.5	0.0157
Adipocyte-dependent	Cdx2(Homeobox)/mES-Cdx2-ChIP-Seq(GSE14586)/Homer	GYMATAAAAH	0.01	-5.689	0.0133	2556	0.1023	6108.3	0.0972
Adipocyte-dependent	Nkx2.5(Homeobox)/HL1-Nkx2.5.biotin-ChIP-Seq(GSE21529)/Homer	RRSCACTYAA	0.01	-5.646	0.0137	5985	0.2396	14602.3	0.2323
Adipocyte-dependent	OCT:OCT(POU,Homeobox)/NPC-Brn1-ChIP-Seq(GSE35496)/Homer	ATGAATATTCATGAG	0.01	-5.319	0.0188	20	0.0008	26.3	0.0004
Adipocyte-dependent	Srebp2(bHLH)/HepG2-Srebp2-ChIP-Seq(GSE31477)/Homer	CGGTCACSCCAC	0.01	-5.289	0.0192	279	0.0112	599.1	0.0095
Adipocyte-dependent	LXRE(NR),DR4/RAW-LXRb.biotin-ChIP-Seq(GSE21512)/Homer	RGGTTACTANAGGTCA	0.01	-5.079	0.0234	190	0.0076	396.4	0.0063
Adipocyte-dependent	ZNF416(Zf)/HEK293-ZNF416.GFP-ChIP-Seq(GSE58341)/Homer	WDNCTGGGCA	0.01	-5.046	0.0239	3734	0.1495	9044.8	0.1439
Adipocyte-dependent	Nkx3.1(Homeobox)/LNCaP-Nkx3.1-ChIP-Seq(GSE28264)/Homer	AAGCACTTAA	0.01	-4.934	0.0264	6520	0.261	15977.9	0.2542
Adipocyte-dependent	Otx2(Homeobox)/EpiLC-Otx2-ChIP-Seq(GSE56098)/Homer	NYTAATCCYB	0.01	-4.901	0.027	2418	0.0968	5800.8	0.0923
Adipocyte-dependent	PBX1(Homeobox)/MCF7-PBX1-ChIP-Seq(GSE28007)/Homer	GSCTGTCACTCA	0.01	-4.615	0.0355	141	0.0056	289.3	0.0046
Adipocyte-dependent	FOXP1(Forkhead)/H9-FOXP1-ChIP-Seq(GSE31006)/Homer	NYYTGTTTACHN	0.1	-4.481	0.0401	1468	0.0588	3483.6	0.0554
Adipocyte-dependent	MYB(HTH)/ERMYB-Myb-ChIPSeq(GSE22095)/Homer	GGCVGTTR	0.1	-4.441	0.0413	4985	0.1996	12183.9	0.1939
Adipocyte-dependent	Smad3(MAD)/NPC-Smad3-ChIP-Seq(GSE36673)/Homer	TWGTCTGV	0.1	-4.145	0.0549	7683	0.3076	18935.8	0.3013
Adipocyte-dependent	c-Myc(bHLH)/LNCAP-cMyc-ChIP-Seq(Unpublished)/Homer	VCCACGTG	0.1	-4.145	0.0549	552	0.0221	1266.6	0.0202
Adipocyte-dependent	MITF(bHLH)/MastCells-MITF-ChIP-Seq(GSE48085)/Homer	RTCATGTGAC	0.1	-4.077	0.0576	2401	0.0961	5794	0.0922
Preadipocyte-dependent	Atf3(bZIP)/GBM-ATF3-ChIP-Seq(GSE33912)/Homer	DATGASTCATHN	1e-1596	-3676	0	12515	0.4822	14130.4	0.2372
Preadipocyte-dependent	AP-1(bZIP)/ThioMac-PU.1-ChIP-Seq(GSE21512)/Homer	VTGACTCATC	1e-1512	-3483	0	12571	0.4844	14570.4	0.2446
Preadipocyte-dependent	BATF(bZIP)/Th17-BATF-ChIP-Seq(GSE39756)/Homer	DATGASTCAT	1e-1502	-3459	0	12169	0.4689	13860.1	0.2327
Preadipocyte-dependent	Fra1(bZIP)/BT549-Fra1-ChIP-Seq(GSE46166)/Homer	NNATGASTCATH	1e-1465	-3374	0	11566	0.4456	12901.8	0.2166
Preadipocyte-dependent	Fosl2(bZIP)/3T3L1-Fosl2-ChIP-Seq(GSE56872)/Homer	NATGASTCABNN	1e-819	-1887	0	7673	0.2956	8715	0.1463
Preadipocyte-dependent	Jun-AP1(bZIP)/K562-cJun-ChIP-Seq(GSE31477)/Homer	GATGASTCATCN	1e-558	-1285	0	5971	0.2301	7008.8	0.1177
Preadipocyte-dependent	Bach2(bZIP)/OCILy7-Bach2-ChIP-Seq(GSE44420)/Homer	TGCTGAGTCA	1e-191	-441.5	0	3389	0.1306	4596.8	0.0772
Preadipocyte-dependent	TEAD(TEA)/Fibroblast-PU.1-ChIP-Seq(Unpublished)/Homer	YCWGGAATGY	1e-149	-344.1	0	4459	0.1718	6950.4	0.1167
Preadipocyte-dependent	TEAD4(TEA)/Tropoblast-Tead4-ChIP-Seq(GSE37350)/Homer	CCWGGAATGY	1e-126	-291	0	4689	0.1807	7644.4	0.1283
Preadipocyte-dependent	ETS1(ETS)/Jurkat-ETS1-ChIP-Seq(GSE17954)/Homer	ACAGGAAGTG	1e-99	-228.9	0	4101	0.158	6792.2	0.114
Preadipocyte-dependent	Gata4(Zf)/Heart-Gata4-ChIP-Seq(GSE35151)/Homer	NBWGATAAGR	1e-97	-225.2	0	4388	0.1691	7385.7	0.124
Preadipocyte-dependent	TEAD2(TEA)/Py2T-Tead2-ChIP-Seq(GSE55709)/Homer	CCWGGAATGY	1e-96	-222.4	0	3079	0.1186	4825	0.081
Preadipocyte-dependent	Gata2(Zf)/K562-GATA2-ChIP-Seq(GSE18829)/Homer	BBCTTATCTS	1e-95	-219.7	0	2992	0.1153	4669.4	0.0784
Preadipocyte-dependent	GATA3(Zf)/iTreg-Gata3-ChIP-Seq(GSE20898)/Homer	AGATAASR	1e-93	-215.8	0	6439	0.2481	11663.5	0.1958
Preadipocyte-dependent	Gata1(Zf)/K562-GATA1-ChIP-Seq(GSE18829)/Homer	SAGATAAGRV	1e-93	-215.5	0	2698	0.104	4127.4	0.0693
Preadipocyte-dependent	ERG(ETS)/VCaP-ERG-ChIP-Seq(GSE14097)/Homer	ACAGGAAGTG	1e-84	-195.3	0	5873	0.2263	10619.3	0.1783
Preadipocyte-dependent	RUNX1(Runt)/Jurkat-RUNX1-ChIP-Seq(GSE29180)/Homer	AAACCACARM	1e-75	-173.3	0	4316	0.1663	7547.9	0.1267
Preadipocyte-dependent	Fli1(ETS)/CD8-FLI-ChIP-Seq(GSE20898)/Homer	NRYTTCCGGH	1e-74	-171.3	0	3818	0.1471	6549.2	0.11
Preadipocyte-dependent	RUNX2(Runt)/PCa-RUNX2-ChIP-Seq(GSE33889)/Homer	NWAACCACADNN	1e-68	-158.2	0	3665	0.1412	6320.1	0.1061
Preadipocyte-dependent	ETV1(ETS)/GIST48-ETV1-ChIP-Seq(GSE22441)/Homer	AACCGGAAGT	1e-68	-158	0	4614	0.1778	8262.5	0.1387
Preadipocyte-dependent	Etv2(ETS)/ES-ER71-ChIP-Seq(GSE59402)/Homer(0.967)	NNAYTTCCTGHN	1e-65	-151.1	0	3726	0.1436	6489	0.1089
Preadipocyte-dependent	RUNX(Runt)/HPC7-Runx1-ChIP-Seq(GSE22178)/Homer	SAAACCACAG	1e-64	-149.4	0	3151	0.1214	5340.3	0.0897
Preadipocyte-dependent	Ets1-distal(ETS)/CD4+-PolII-ChIP-Seq(Barski_et_al.)/Homer	MACAGGAAGT	1e-58	-135	0	1440	0.0555	2108.9	0.0354
Preadipocyte-dependent	MafK(bZIP)/C2C12-MafK-ChIP-Seq(GSE36030)/Homer	GCTGASTCAGCA	1e-58	-133.6	0	1804	0.0695	2793.3	0.0469
Preadipocyte-dependent	RUNX-AML(Runt)/CD4+-PolII-ChIP-Seq(Barski_et_al.)/Homer	GCTGTGGTTW	1e-57	-131.5	0	3169	0.1221	5486.7	0.0921
Preadipocyte-dependent	EWS:ERG-fusion(ETS)/CADO_ES1-EWS:ERG-ChIP-Seq(SRA014231)/Homer	ATTTCCTGTN	1e-56	-131.2	0	3416	0.1316	5988.6	0.1005
Preadipocyte-dependent	GABPA(ETS)/Jurkat-GABPa-ChIP-Seq(GSE17954)/Homer	RACCGGAAGT	1e-51	-117.7	0	3004	0.1157	5242.8	0.088
Preadipocyte-dependent	KLF5(Zf)/LoVo-KLF5-ChIP-Seq(GSE49402)/Homer	DGGGYGKGGC	1e-50	-116.3	0	2800	0.1079	4839.3	0.0812
Preadipocyte-dependent	EWS:FLI1-fusion(ETS)/SK_N_MC-EWS:FLI1-ChIP-Seq(SRA014231)/Homer	VACAGGAAAT	1e-47	-109.4	0	2196	0.0846	3676.2	0.0617
Preadipocyte-dependent	EHF(ETS)/LoVo-EHF-ChIP-Seq(GSE49402)/Homer	AVCAGGAAGT	1e-47	-108.9	0	4720	0.1819	8868	0.1489
Preadipocyte-dependent	Pdx1(Homeobox)/Islet-Pdx1-ChIP-Seq(SRA008281)/Homer	YCATYAATCA	1e-34	-80.33	0	4507	0.1737	8684.5	0.1458
Preadipocyte-dependent	MafA(bZIP)/Islet-MafA-ChIP-Seq(GSE30298)/Homer	TGCTGACTCA	1e-34	-80.05	0	3299	0.1271	6134.5	0.103
Preadipocyte-dependent	Klf4(Zf)/mES-Klf4-ChIP-Seq(GSE11431)/Homer	GCCACACCCA	1e-32	-73.85	0	928	0.0358	1412.3	0.0237
Preadipocyte-dependent	Elk1(ETS)/Hela-Elk1-ChIP-Seq(GSE31477)/Homer	HACTTCCGGY	1e-30	-69.55	0	1415	0.0545	2370.9	0.0398
Preadipocyte-dependent	SPDEF(ETS)/VCaP-SPDEF-ChIP-Seq(SRA014231)/Homer	ASWTCCTGBT	1e-29	-68.01	0	3362	0.1295	6377.7	0.1071
Preadipocyte-dependent	PU.1(ETS)/ThioMac-PU.1-ChIP-Seq(GSE21512)/Homer	AGAGGAAGTG	1e-29	-66.97	0	1938	0.0747	3433.1	0.0576
Preadipocyte-dependent	Elk4(ETS)/Hela-Elk4-ChIP-Seq(GSE31477)/Homer	NRYTTCCGGY	1e-26	-60.94	0	1351	0.0521	2296.9	0.0386
Preadipocyte-dependent	EKLF(Zf)/Erythrocyte-Klf1-ChIP-Seq(GSE20478)/Homer	NWGGGTGTGGCY	1e-24	-56.92	0	666	0.0257	998.9	0.0168
Preadipocyte-dependent	ETS:RUNX(ETS,Runt)/Jurkat-RUNX1-ChIP-Seq(GSE17954)/Homer	RCAGGATGTGGT	1e-23	-53.69	0	364	0.014	470.3	0.0079
Preadipocyte-dependent	NFAT:AP1(RHD,bZIP)/Jurkat-NFATC1-ChIP-Seq(Jolma_et_al.)/Homer	SARTGGAAAAWRTGAGTCAB	1e-20	-46.05	0	957	0.0369	1610.1	0.027
Preadipocyte-dependent	ETS(ETS)/Promoter/Homer	AACCGGAAGT	1e-18	-41.57	0	876	0.0338	1478.6	0.0248
Preadipocyte-dependent	ELF5(ETS)/T47D-ELF5-ChIP-Seq(GSE30407)/Homer	ACVAGGAAGT	1e-15	-35.98	0	2591	0.0998	5086.6	0.0854
Preadipocyte-dependent	ELF1(ETS)/Jurkat-ELF1-ChIP-Seq(SRA014231)/Homer	AVCCGGAAGT	1e-14	-33.64	0	1190	0.0459	2167.2	0.0364
Preadipocyte-dependent	Egr2(Zf)/Thymocytes-Egr2-ChIP-Seq(GSE34254)/Homer	NGCGTGGGCGGR	1e-13	-31.39	0	310	0.0119	449.7	0.0076
Preadipocyte-dependent	Reverb(NR),DR2/RAW-Reverba.biotin-ChIP-Seq(GSE45914)/Homer	GTRGGTCASTGGGTCA	1e-13	-31.04	0	458	0.0176	726.5	0.0122
Preadipocyte-dependent	Mef2c(MADS)/GM12878-Mef2c-ChIP-Seq(GSE32465)/Homer	DCYAAAAATAGM	1e-12	-29.53	0	1827	0.0704	3537.9	0.0594
Preadipocyte-dependent	Tcf4(HMG)/Hct116-Tcf4-ChIP-Seq(SRA012054)/Homer	ASATCAAAGGVA	1e-12	-28.33	0	1355	0.0522	2557.6	0.0429
Preadipocyte-dependent	PAX3:FKHR-fusion(Paired,Homeobox)/Rh4-PAX3:FKHR-ChIP-Seq(GSE19063)/Homer	ACCRTGACTAATTNN	1e-12	-28.31	0	921	0.0355	1661.5	0.0279
Preadipocyte-dependent	CRX(Homeobox)/Retina-Crx-ChIP-Seq(GSE20012)/Homer	GCTAATCC	1e-11	-27.5	0	8134	0.3134	17477.8	0.2934
Preadipocyte-dependent	Mef2b(MADS)/HEK293-Mef2b.V5-ChIP-Seq(GSE67450)/Homer	GCTATTTTTGGM	1e-11	-26.83	0	3154	0.1215	6429.6	0.1079
Preadipocyte-dependent	PAX5(Paired,Homeobox),condensed/GM12878-PAX5-ChIP-Seq(GSE32465)/Homer	GTCACGCTCSCTGM	1e-11	-26.69	0	304	0.0117	457.9	0.0077
Preadipocyte-dependent	FOXA1(Forkhead)/MCF7-FOXA1-ChIP-Seq(GSE26831)/Homer	WAAGTAAACA	1e-11	-26.26	0	3737	0.144	7713.1	0.1295
Preadipocyte-dependent	Sox10(HMG)/SciaticNerve-Sox3-ChIP-Seq(GSE35132)/Homer	CCWTTGTYYB	1e-11	-26.05	0	4829	0.1861	10124.9	0.17
Preadipocyte-dependent	FOXM1(Forkhead)/MCF7-FOXM1-ChIP-Seq(GSE72977)/Homer	TRTTTACTTW	1e-10	-23.39	0	3747	0.1444	7787.9	0.1308
Preadipocyte-dependent	GSC(Homeobox)/FrogEmbryos-GSC-ChIP-Seq(DRA000576)/Homer	RGGATTAR	1e-09	-21.03	0	4458	0.1718	9405.4	0.1579
Preadipocyte-dependent	NF-E2(bZIP)/K562-NFE2-ChIP-Seq(GSE31477)/Homer	GATGACTCAGCA	1e-08	-19.24	0	913	0.0352	1726.7	0.029
Preadipocyte-dependent	SpiB(ETS)/OCILY3-SPIB-ChIP-Seq(GSE56857)/Homer	AAAGRGGAAGTG	1e-08	-18.52	0	838	0.0323	1577.8	0.0265
Preadipocyte-dependent	Mef2d(MADS)/Retina-Mef2d-ChIP-Seq(GSE61391)/Homer	GCTATTTTTAGC	1e-07	-18.24	0	791	0.0305	1482.2	0.0249
Preadipocyte-dependent	Pax8(Paired,Homeobox)/Thyroid-Pax8-ChIP-Seq(GSE26938)/Homer	GTCATGCHTGRCTGS	1e-07	-18.15	0	766	0.0295	1431.1	0.024
Preadipocyte-dependent	Srebp1a(bHLH)/HepG2-Srebp1a-ChIP-Seq(GSE31477)/Homer	RTCACSCCAY	1e-07	-17.95	0	661	0.0255	1216.3	0.0204
Preadipocyte-dependent	FOXA1(Forkhead)/LNCAP-FOXA1-ChIP-Seq(GSE27824)/Homer	WAAGTAAACA	1e-07	-16.22	0	4344	0.1674	9262.9	0.1555
Preadipocyte-dependent	Mef2a(MADS)/HL1-Mef2a.biotin-ChIP-Seq(GSE21529)/Homer	CYAAAAATAG	1e-06	-15.42	0	1645	0.0634	3335.2	0.056
Preadipocyte-dependent	ZNF669(Zf)/HEK293-ZNF669.GFP-ChIP-Seq(GSE58341)/Homer	GARTGGTCATCGCCC	1e-06	-14.97	0	151	0.0058	224.8	0.0038
Preadipocyte-dependent	Brn2(POU,Homeobox)/NPC-Brn2-ChIP-Seq(GSE35496)/Homer	ATGAATATTC	1e-06	-14.96	0	485	0.0187	881.7	0.0148
Preadipocyte-dependent	Tcf3(HMG)/mES-Tcf3-ChIP-Seq(GSE11724)/Homer	ASWTCAAAGG	1e-05	-13.53	0	717	0.0276	1376	0.0231
Preadipocyte-dependent	Pit1(Homeobox)/GCrat-Pit1-ChIP-Seq(GSE58009)/Homer	ATGMATATDC	1e-05	-13.27	0	3963	0.1527	8488.9	0.1425
Preadipocyte-dependent	NFkB-p65-Rel(RHD)/ThioMac-LPS-Expression(GSE23622)/Homer	GGAAATTCCC	1e-05	-13.03	0	242	0.0093	407	0.0068
Preadipocyte-dependent	Bach1(bZIP)/K562-Bach1-ChIP-Seq(GSE31477)/Homer	AWWNTGCTGAGTCAT	1e-05	-12.84	0	897	0.0346	1765.5	0.0296
Preadipocyte-dependent	Hoxb4(Homeobox)/ES-Hoxb4-ChIP-Seq(GSE34014)/Homer	TGATTRATGGCY	1e-05	-12.8	0	821	0.0316	1604.1	0.0269
Preadipocyte-dependent	Egr1(Zf)/K562-Egr1-ChIP-Seq(GSE32465)/Homer	TGCGTGGGYG	1e-05	-12.23	0	1147	0.0442	2309.1	0.0388
Preadipocyte-dependent	Klf9(Zf)/GBM-Klf9-ChIP-Seq(GSE62211)/Homer	GCCACRCCCACY	1e-05	-12.12	0	570	0.022	1083.8	0.0182
Preadipocyte-dependent	Bapx1(Homeobox)/VertebralCol-Bapx1-ChIP-Seq(GSE36672)/Homer	TTRAGTGSYK	1e-05	-12.11	0	6534	0.2518	14296.6	0.24
Preadipocyte-dependent	c-Jun-CRE(bZIP)/K562-cJun-ChIP-Seq(GSE31477)/Homer	ATGACGTCATCY	1e-05	-11.84	0	1379	0.0531	2817.7	0.0473
Preadipocyte-dependent	Nrf2(bZIP)/Lymphoblast-Nrf2-ChIP-Seq(GSE37589)/Homer	HTGCTGAGTCAT	0.0001	-11.19	0.0001	731	0.0282	1433.5	0.0241
Preadipocyte-dependent	Stat3(Stat)/mES-Stat3-ChIP-Seq(GSE11431)/Homer	CTTCCGGGAA	0.0001	-10.41	0.0001	1482	0.0571	3067.8	0.0515
Preadipocyte-dependent	KLF14(Zf)/HEK293-KLF14.GFP-ChIP-Seq(GSE58341)/Homer	RGKGGGCGKGGC	0.0001	-10.15	0.0002	3026	0.1166	6484.4	0.1089
Preadipocyte-dependent	ZFP3(Zf)/HEK293-ZFP3.GFP-ChIP-Seq(GSE58341)/Homer	GGGTTTTGAAGGATGARTAGGAGTT	0.0001	-9.936	0.0002	25	0.001	23.1	0.0004
Preadipocyte-dependent	Nkx3.1(Homeobox)/LNCaP-Nkx3.1-ChIP-Seq(GSE28264)/Homer	AAGCACTTAA	0.0001	-9.544	0.0003	7114	0.2741	15703.7	0.2636
Preadipocyte-dependent	ZNF519(Zf)/HEK293-ZNF519.GFP-ChIP-Seq(GSE58341)/Homer	GAGSCCGAGC	0.0001	-9.478	0.0003	356	0.0137	664.3	0.0112
Preadipocyte-dependent	Sox6(HMG)/Myotubes-Sox6-ChIP-Seq(GSE32627)/Homer	CCATTGTTNY	0.001	-9.07	0.0005	4778	0.1841	10443.9	0.1753
Preadipocyte-dependent	Brn1(POU,Homeobox)/NPC-Brn1-ChIP-Seq(GSE35496)/Homer	TATGCWAATBAV	0.001	-9.039	0.0005	1023	0.0394	2093	0.0351
Preadipocyte-dependent	Srebp2(bHLH)/HepG2-Srebp2-ChIP-Seq(GSE31477)/Homer	CGGTCACSCCAC	0.001	-8.891	0.0005	320	0.0123	595.1	0.01
Preadipocyte-dependent	Atf2(bZIP)/3T3L1-Atf2-ChIP-Seq(GSE56872)/Homer	NRRTGACGTCAT	0.001	-8.558	0.0007	1311	0.0505	2729.3	0.0458
Preadipocyte-dependent	Sox3(HMG)/NPC-Sox3-ChIP-Seq(GSE33059)/Homer	CCWTTGTY	0.001	-7.832	0.0015	5129	0.1976	11281.3	0.1894
Preadipocyte-dependent	ZNF711(Zf)/SHSY5Y-ZNF711-ChIP-Seq(GSE20673)/Homer	AGGCCTAG	0.001	-7.602	0.0019	3611	0.1391	7871.1	0.1321
Preadipocyte-dependent	PAX5(Paired,Homeobox)/GM12878-PAX5-ChIP-Seq(GSE32465)/Homer	GCAGCCAAGCRTGACH	0.001	-7.579	0.0019	794	0.0306	1620.3	0.0272
Preadipocyte-dependent	ZFX(Zf)/mES-Zfx-ChIP-Seq(GSE11431)/Homer	AGGCCTRG	0.01	-6.799	0.0041	2784	0.1073	6044.7	0.1015
Preadipocyte-dependent	Nanog(Homeobox)/mES-Nanog-ChIP-Seq(GSE11724)/Homer	RGCCATTAAC	0.01	-6.718	0.0044	12871	0.4959	28976	0.4865
Preadipocyte-dependent	Arnt:Ahr(bHLH)/MCF7-Arnt-ChIP-Seq(Lo_et_al.)/Homer	TBGCACGCAA	0.01	-6.544	0.0052	1136	0.0438	2387.1	0.0401
Preadipocyte-dependent	GLI3(Zf)/Limb-GLI3-ChIP-Chip(GSE11077)/Homer	CGTGGGTGGTCC	0.01	-6.391	0.0059	218	0.0084	407.1	0.0068
Preadipocyte-dependent	ZNF165(Zf)/WHIM12-ZNF165-ChIP-Seq(GSE65937)/Homer	AAGGKGRCGCAGGCA	0.01	-6.352	0.0061	197	0.0076	364.1	0.0061
Preadipocyte-dependent	Oct4(POU,Homeobox)/mES-Oct4-ChIP-Seq(GSE11431)/Homer	ATTTGCATAW	0.01	-5.766	0.0109	1600	0.0616	3433.4	0.0576
Preadipocyte-dependent	OCT:OCT(POU,Homeobox,IR1)/NPC-Brn2-ChIP-Seq(GSE35496)/Homer	ATGAATWATTCATGA	0.01	-5.75	0.0109	94	0.0036	161	0.0027
Preadipocyte-dependent	NFkB-p65(RHD)/GM12787-p65-ChIP-Seq(GSE19485)/Homer	WGGGGATTTCCC	0.01	-5.736	0.0109	1397	0.0538	2983.1	0.0501
Preadipocyte-dependent	Bcl6(Zf)/Liver-Bcl6-ChIP-Seq(GSE31578)/Homer	NNNCTTTCCAGGAAA	0.01	-5.51	0.0136	4316	0.1663	9543.8	0.1602
Preadipocyte-dependent	OCT:OCT(POU,Homeobox)/NPC-Brn1-ChIP-Seq(GSE35496)/Homer	ATGAATATTCATGAG	0.01	-5.195	0.0184	20	0.0008	24.8	0.0004
Preadipocyte-dependent	MITF(bHLH)/MastCells-MITF-ChIP-Seq(GSE48085)/Homer	RTCATGTGAC	0.01	-5.19	0.0184	2733	0.1053	5987.9	0.1005
Preadipocyte-dependent	NF1:FOXA1(CTF,Forkhead)/LNCAP-FOXA1-ChIP-Seq(GSE27824)/Homer	WNTGTTTRYTTTGGCA	0.01	-5.185	0.0184	282	0.0109	554.7	0.0093
Preadipocyte-dependent	AP-2alpha(AP2)/Hela-AP2alpha-ChIP-Seq(GSE31477)/Homer	ATGCCCTGAGGC	0.01	-4.752	0.0278	1513	0.0583	3269.6	0.0549
Preadipocyte-dependent	TCFL2(HMG)/K562-TCF7L2-ChIP-Seq(GSE29196)/Homer	ACWTCAAAGG	0.01	-4.674	0.0298	206	0.0079	399.5	0.0067
Preadipocyte-dependent	FoxL2(Forkhead)/Ovary-FoxL2-ChIP-Seq(GSE60858)/Homer	WWTRTAAACAVG	0.1	-4.174	0.0486	3026	0.1166	6690.6	0.1123
Preadipocyte-dependent	Atf7(bZIP)/3T3L1-Atf7-ChIP-Seq(GSE56872)/Homer	NGRTGACGTCAY	0.1	-4.162	0.0487	1789	0.0689	3906.6	0.0656
Preadipocyte-dependent	Hnf1(Homeobox)/Liver-Foxa2-Chip-Seq(GSE25694)/Homer	GGTTAAWCATTAA	0.1	-4.156	0.0487	425	0.0164	877.4	0.0147
