# Supplementary material for: Chromatin accessibility and gene expression during adipocyte differentiation identify context-dependent effects at cardiometabolic GWAS loci
Source: PLoS Genet. 2021 Oct 26;17(10):e1009865. doi: 10.1371/journal.pgen.1009865 (PMC8570510; doi:10.1371/journal.pgen.1009865)
Supplement: S7 Table — Adipose tissue ATAC-seq library metrics with batch, sequencing and alignment metrics. (XLSX) [file pgen.1009865.s016.xlsx]

## Sheet: Sheet1
S7 Table: ATAC-seq library metrics for adipose tissue libraries. Adipose tissue ATAC-seq library metrics with batch, sequencing and alignment metrics
Sample ID (as identified in figure S3)	Sample included in following sample sets	Protocol (Original or Omni ATAC prep)	Tissue Amount (in miligrams or thousands of nuclei counted)	Tn5 Amount	Read Type	Sequencer	Total Raw Reads	Reads Remaining After Filtering	Uniquely Aligned Reads	Percent Nuclear	Percent Mitochondrial	Percent Remaining After Dups Removed	Number of Narrow Peaks	Percent Reads In Narrow Peaks	TSS Enrichment ATAQV	TSS Enrichment Calculated to Include Single-End
1	17-sample	omni	100K_cells	6.25ul	Paired-End	HiSeq	106152938	104364000	81206302	87.63	12.08	79.84	35912	2.58	3.2	4.04
2	17-sample	original	50K_cells	5ul	Paired-End	Novaseq	58455256	57163336	45260382	91.6	8.1	92.6	10488	1.14	3.2	4.2
3	17-sample, 11-Sample	original	20MG_tissue	2.5ul	Paired-End	HiSeq	90983154	89339982	70794776	83.03	16.7	73.13	47516	5.06	5.4	6.7
4	17-sample, 11-Sample	original	20MG_tissue	2.5ul	Paired-End	HiSeq	256897798	249850808	196497894	78.04	21.71	30.82	38687	4.41	3.7	5.55
5	17-sample, 11-Sample	original	50K_cells	5ul	Paired-End	Novaseq	128143414	125524386	99661796	85.68	14.04	88.92	27089	2.53	3.39	4.43
6	17-sample, 11-Sample	original	50K_cells	5ul	Paired-End	Novaseq	155783140	153896066	123610224	96.01	3.74	87.84	27418	1.92	3.14	4.07
7	17-sample, 11-Sample	original	30MG_tissue	2.5ul	Paired-End	HiSeq	211798390	209871686	168248638	84.15	15.62	77.8	51269	4.71	4.55	6.17
8	17-sample, 11-Sample	original	25MG_tissue	2.5ul	Paired-End	HiSeq	246251082	243995864	199017548	81.24	18.56	66.02	89593	6.59	4.03	5.44
9	17-sample	omni	400K_cells	2.5ul	Paired-End	HiSeq	117133140	114908728	93739658	97.29	2.3	80.23	73642	6.24	3.79	4.99
10	17-sample	omni	150K_cells	2.5ul	Paired-End	HiSeq	166219772	164048606	135803892	94.13	5.42	68.75	120452	8.59	3.38	4.74
11	17-sample	omni	100K_cells	2.5ul	Paired-End	HiSeq	262975904	258143860	218598392	98.48	1.15	72	131192	6.7	2.41	4
12	17-sample	original	20MG_tissue	2.5ul	Paired-End	HiSeq	94334346	92389642	66562322	56.35	43.49	40.39	34196	6.26	5.17	7.14
13	17-sample, 11-Sample	original	50K_cells	5ul	Paired-End	Novaseq	64346612	62435708	50367150	90.04	9.75	88.64	35367	4.55	4.69	6.08
14	17-sample, 11-Sample	original	50K_cells	5ul	Paired-End	Novaseq	59799412	58241726	46965542	86.94	12.87	89.88	43063	6.76	5.55	7.26
15	17-sample, 11-Sample, 3-sample	original	12MG_tissue	2.5ul	Single-End	HiSeq	131596088	129972247	95600037	86.77	12.97	83.31	41351	4.56	NA	4.93
16	17-sample, 11-Sample, 3-sample	original	36MG_tissue	2.5ul	Single-End	HiSeq	119284302	118345006	90614097	87.87	11.83	91.65	58340	6.88	NA	5.54
17	17-sample, 11-Sample, 3-sample	original	36MG_tissue	2.5ul	Single-End	HiSeq	129550842	128614638	104977421	91.27	8.44	87.91	65312	7.38	NA	5.23
