# Supplementary material for: Chromatin accessibility and gene expression during adipocyte differentiation identify context-dependent effects at cardiometabolic GWAS loci
Source: PLoS Genet. 2021 Oct 26;17(10):e1009865. doi: 10.1371/journal.pgen.1009865 (PMC8570510; doi:10.1371/journal.pgen.1009865)
Supplement: S8 Table — Percent peak overlap with chromatin states of Roadmap Epigenomics Project adipose nuclei for three sets of adipose consensus peaks and preadipocyte- and adipocyte-dependent peaks. Visualization of peak overlap in Fig 1D and 1E. (XLSX) [file pgen.1009865.s017.xlsx]

## Sheet: Sheet1
S8 Table: Peak Overlap With Chromatin States. Percent peak overlap with chromatin states of Roadmap Epigenomics Project adipose nuclei for three sets of adipose consensus peaks and preadipocyte- and adipocyte-dependent peaks. Visualization of peak overlap in Fig 1D and 1E.
	Figure 1D			S3D Figure			Figure 1E
Chromatin State	Adipose, 17-sample set	Adipose, 11-sample set	Adipose, 3-sample set	Adipose, 17-sample set	Adipose, 11-sample set	Adipose, 3-sample set	Preadipocyte-Dependent	Adipocyte-Dependent
Promoter	27.67	39.25	38.64	39.326	40.434	39.47	0.734	3.889
Enhancer	34.3	44.62	48.72	33.196	44.55	48.868	11.511	60.123
Transcribed	5.96	3.33	3.54	3.754	3.042	3.35	25.51	11.961
Polycomb	7.03	2.76	2.16	5.396	2.572	2.008	11.494	4.737
Heterochromatin	4.82	1.35	0.23	4.522	1.336	0.214	2.867	0.792
ZNF Repeats	2.33	0.79	0.22	2.192	0.78	0.21	0.685	0.207
Quiescent	17.89	7.9	6.47	11.614	7.286	5.88	47.2	18.293
