# Supplementary material for: Chromatin accessibility and gene expression during adipocyte differentiation identify context-dependent effects at cardiometabolic GWAS loci
Source: PLoS Genet. 2021 Oct 26;17(10):e1009865. doi: 10.1371/journal.pgen.1009865 (PMC8570510; doi:10.1371/journal.pgen.1009865)
Supplement: S9 Table — RNA-seq libraries of SGBS preadipocytes (D00), immature adipocytes (D02: not included in final analyses, and D04), and adipocytes (D14) with batch, sequencing and alignment metrics. All libraries sequenced with a read length of 150 bases. (XLSX) [file pgen.1009865.s018.xlsx]

## Sheet: Sheet1
S9 Table: RNA-seq library metrics for SGBS libraries. RNA-seq libraries of SGBS preadipocytes (D00), immature adipocytes (D02: not included in final analyses, and D04), and adipocytes (D14) with batch, sequencing and alignment metrics. All libraries sequenced with a read length of 150 bases.
					Genomic Alignments				Transcriptomic Alignments						Metrics from picard (CollectRnaSeqMetrics tool)
Differentiation Timepoint	Sample ID (as identified in Fig 1C)	Batch ID	Total Raw Reads	Reads Remaining After Adapter Trim	Uniquely Mapped Reads	Percent Uniquely Mapped	Multi Mapped Reads	Percent Multi Mapped	Total Tx Mapped	Percent Total Tx Mapped	Uniquely Tx Mapped	Percent Uniquely Tx Mapped	Multi Tx Mapped	Percent Multi Tx Mapped	PCT_R1_TRANSCRIPT_STRAND_READS	PCT_R2_TRANSCRIPT_STRAND_READS	PCT_CODING_BASES	PCT_UTR_BASES	PCT_INTRONIC_BASES	PCT_INTERGENIC_BASES	PCT_MRNA_BASES	MEDIAN_CV_COVERAGE	MEDIAN_5PRIME_BIAS	MEDIAN_3PRIME_BIAS	MEDIAN_5PRIME_TO_3PRIME_BIAS	PC1 (Visualized in S4 Fig)	PC2 (Visualized in S4 Fig)
D0	1	B1	69092222	69049144	61996642	90	6120134	8.9	55614902	81	15600610	23	40014292	58	0.52	0.48	0.57	0.32	0.026	0.083	0.89	0.35	0.7	0.73	0.95	-86	-11
D0	2	B1	65988010	65941792	58579952	89	6662304	10.1	52540886	80	14863714	23	37677172	57	0.51	0.49	0.56	0.31	0.028	0.096	0.88	0.34	0.68	0.74	0.93	-85	-11
D0	3	B2	58948614	58906356	51407288	87	6792008	11.5	46281570	79	12705968	22	33575602	57	0.52	0.48	0.55	0.31	0.024	0.113	0.86	0.34	0.67	0.73	0.91	-50	-21
D0	4	B2	60061888	60009960	54008770	90	5261758	8.8	48990200	82	13690314	23	35299886	59	0.51	0.49	0.57	0.33	0.02	0.081	0.9	0.36	0.66	0.69	0.95	-46	-20
D0	5	B3	57513988	57450212	54136346	94	2273654	4	50278350	88	12717146	22	37561204	65	0.5	0.5	0.65	0.31	0.018	0.021	0.96	0.42	0.69	0.7	0.94	-79	18
D0	6	B3	50184610	50139772	47398020	95	1881000	3.8	44151116	88	10965530	22	33185586	66	0.5	0.5	0.65	0.31	0.018	0.02	0.96	0.43	0.74	0.69	1	-81	16
D4	7	B1	53157272	53125366	47138226	89	5353010	10.1	42155612	79	12069504	23	30086108	57	0.52	0.48	0.57	0.3	0.029	0.096	0.87	0.35	0.71	0.74	0.94	29	30
D4	8	B1	58649698	58612282	51720744	88	6167350	10.5	45925310	78	13483418	23	32441892	55	0.53	0.47	0.57	0.3	0.032	0.1	0.87	0.36	0.71	0.73	0.97	30	31
D4	9	B2	65518564	65474032	56322572	86	8386938	12.8	50485054	77	14107178	22	36377876	56	0.51	0.49	0.55	0.29	0.025	0.127	0.85	0.34	0.68	0.71	0.94	48	20
D4	10	B2	61406176	61366088	53463294	87	7218758	11.8	47932738	78	13425424	22	34507314	56	0.5	0.5	0.56	0.3	0.027	0.115	0.86	0.34	0.68	0.71	0.95	48	20
D4	11	B3	49456572	49399692	45123696	91	2216510	4.5	41542878	84	11425528	23	30117350	61	0.5	0.5	0.62	0.32	0.025	0.028	0.95	0.44	0.69	0.65	1.01	35	29
D4	12	B3	58091326	58034570	54483290	94	2514830	4.3	49906228	86	14091722	24	35814506	62	0.5	0.5	0.62	0.32	0.026	0.027	0.95	0.42	0.67	0.67	0.96	35	28
D14	13	B1	51205096	51174272	46566044	91	4009958	7.8	41156740	80	13193678	26	27963062	55	0.53	0.47	0.56	0.33	0.033	0.071	0.9	0.34	0.69	0.75	0.95	38	-53
D14	14	B1	52623944	52584402	47556402	90	4395278	8.4	42072700	80	13318238	25	28754462	55	0.53	0.47	0.56	0.33	0.033	0.077	0.89	0.35	0.68	0.75	0.91	38	-55
D14	15	B3	56558106	56514086	53244002	94	2175064	3.8	48009532	85	15485338	27	32524194	58	0.5	0.5	0.59	0.35	0.035	0.023	0.94	0.43	0.71	0.69	0.98	45	-45
D14	16	B3	53964460	53904422	50881816	94	2043156	3.8	45366742	84	15674618	29	29692124	55	0.5	0.5	0.6	0.34	0.04	0.02	0.94	0.42	0.69	0.68	0.96	45	-46
D2	n/a	B1	50444676	50407890	41224896	82	8625846	17.1	36423930	72	10482820	21	25941110	51	0.52	0.48	0.52	0.28	0.027	0.178	0.79	0.35	0.7	0.75	0.96	19	33
D2	n/a	B1	60688848	60647172	52175422	86	7756224	12.8	46151458	76	13407222	22	32744236	54	0.53	0.47	0.55	0.3	0.031	0.127	0.84	0.33	0.7	0.73	0.96	19	34
