# Supplementary material for: Chromatin accessibility and gene expression during adipocyte differentiation identify context-dependent effects at cardiometabolic GWAS loci
Source: PLoS Genet. 2021 Oct 26;17(10):e1009865. doi: 10.1371/journal.pgen.1009865 (PMC8570510; doi:10.1371/journal.pgen.1009865)
Supplement: S10 Table — List of context-dependent genes (DESeq2, LFC>1, FDR<5%) and which timepoints they were more expressed in with Log Fold Change (LFC), P-value, and Q-value reported. Visualization of context-dependent genes in Fig 1C. Visualization of overlap of context-dependent peaks between timepoints in S5 Fig. (XLSX) [file pgen.1009865.s019.xlsx]

## Sheet: Sheet1
S10 Table: Context-dependent genes for all differentiation timepoints. List of context-dependent genes (DESeq2, LFC>1, FDR<5%) and which timepoints they were more expressed in with Log Fold Change (LFC), P-value, and Q-value reported. Visualization of context-dependent genes in Fig 1C. Visualization of overlap of context-dependent peaks between timepoints in S5 Fig.
					Genes more expressed in D00 compared to D04			Genes more expressed in D00 compared to D14			Genes more expressed in D04 compared to D00			Genes more expressed in D04 compared to D14			Genes more expressed in D14 compared to D00			Genes more expressed in D14 compared to D04
Chromosome	Start	Stop	Gene ID	Gene Name	D0>D4 LFC	D0>D4 Pvalue	D0>D4 Q value	D0>D14 LFC	D0>D14 Pvalue	D0>D14 Q value	D4>D0 LFC	D4>D0 Pvalue	D4>D0 Q value	D4>D14 LFC	D4>D14 Pvalue	D4>D14 Q value	D14>D0 LFC	D14>D0 Pvalue	D14>D0 Q value	D14>D4 LFC	D14>D4 Pvalue	D14>D4 Q value
chr1	198126093	198291550	ENSG00000151414.14_2	NEK7	3.53589	0	0	2.79993	2.12796e-121	2.29056e-118	#N/A	#N/A	#N/A	#N/A	#N/A	#N/A	#N/A	#N/A	#N/A	#N/A	#N/A	#N/A
chr8	119935796	119964439	ENSG00000164761.8_2	TNFRSF11B	7.76575	1.01192e-273	1.85172e-270	3.31848	2.3697e-29	2.43614e-27	#N/A	#N/A	#N/A	#N/A	#N/A	#N/A	#N/A	#N/A	#N/A	4.44727	9.7376e-54	3.56377e-50
chr16	3068446	3072384	ENSG00000006327.13_2	TNFRSF12A	5.1395	7.57318e-207	9.89868e-204	2.97252	1.17766e-38	1.71031e-36	#N/A	#N/A	#N/A	#N/A	#N/A	#N/A	#N/A	#N/A	#N/A	2.16699	1.95809e-13	3.54764e-11
chr2	36583069	36778278	ENSG00000150938.9_2	CRIM1	3.12801	1.37158e-155	1.56866e-152	2.21588	1.26892e-38	1.81406e-36	#N/A	#N/A	#N/A	#N/A	#N/A	#N/A	#N/A	#N/A	#N/A	#N/A	#N/A	#N/A
chr8	118806729	119124092	ENSG00000182197.11_4	EXT1	3.02049	2.56609e-137	2.23604e-134	2.70158	1.53947e-71	5.63414e-69	#N/A	#N/A	#N/A	#N/A	#N/A	#N/A	#N/A	#N/A	#N/A	#N/A	#N/A	#N/A
chr15	33010175	33037308	ENSG00000166923.10_2	GREM1	9.04137	1.67262e-126	1.22429e-123	4.84714	6.39329e-23	4.38168e-21	#N/A	#N/A	#N/A	#N/A	#N/A	#N/A	#N/A	#N/A	#N/A	4.19423	5.72878e-16	1.49388e-13
chr5	172741716	172756506	ENSG00000113739.10_3	STC2	3.65299	8.67334e-115	5.47287e-112	2.4977	4.63227e-28	4.48497e-26	#N/A	#N/A	#N/A	#N/A	#N/A	#N/A	#N/A	#N/A	#N/A	#N/A	#N/A	#N/A
chr7	41706766	41745432	ENSG00000122641.10_3	INHBA	5.33375	4.07732e-102	2.19444e-99	2.68623	3.19652e-13	1.06739e-11	#N/A	#N/A	#N/A	#N/A	#N/A	#N/A	#N/A	#N/A	#N/A	2.64752	4.08414e-12	6.38766e-10
chr13	76194570	76434006	ENSG00000136153.19_5	LMO7	5.12423	1.33303e-93	6.59272e-91	2.36458	5.13194e-09	1.08066e-07	#N/A	#N/A	#N/A	#N/A	#N/A	#N/A	#N/A	#N/A	#N/A	2.75965	8.98794e-14	1.73127e-11
chr2	217122588	217236750	ENSG00000144583.4_2	Mar4	4.61246	8.33492e-92	3.81302e-89	2.08673	7.0737e-09	1.47933e-07	#N/A	#N/A	#N/A	#N/A	#N/A	#N/A	#N/A	#N/A	#N/A	2.52573	3.24246e-13	5.76057e-11
chr1	16340523	16346089	ENSG00000173641.17_5	HSPB7	5.25662	2.40432e-87	1.02318e-84	1.77303	0.000681992	0.00726413	#N/A	#N/A	#N/A	#N/A	#N/A	#N/A	#N/A	#N/A	#N/A	3.48359	1.9715e-22	1.09323e-19
chr1	86046444	86049645	ENSG00000142871.16_3	CYR61	4.39437	3.50937e-78	1.31057e-75	2.04124	8.67545e-07	1.46585e-05	#N/A	#N/A	#N/A	#N/A	#N/A	#N/A	#N/A	#N/A	#N/A	2.35314	1.93321e-10	2.28231e-08
chr12	96051583	96184930	ENSG00000074527.11_2	NTN4	4.3225	2.23753e-76	8.02833e-74	3.36201	2.53996e-29	2.59658e-27	#N/A	#N/A	#N/A	#N/A	#N/A	#N/A	#N/A	#N/A	#N/A	#N/A	#N/A	#N/A
chr3	189674517	189840226	ENSG00000090530.9_3	P3H2	4.01898	7.42957e-71	2.3043e-68	4.25161	1.94417e-58	5.64706e-56	#N/A	#N/A	#N/A	#N/A	#N/A	#N/A	#N/A	#N/A	#N/A	#N/A	#N/A	#N/A
chr11	27676440	27743605	ENSG00000176697.18_4	BDNF	4.23176	4.12358e-70	1.23701e-67	4.34563	4.40134e-53	1.05974e-50	#N/A	#N/A	#N/A	#N/A	#N/A	#N/A	#N/A	#N/A	#N/A	#N/A	#N/A	#N/A
chr14	38677204	38682272	ENSG00000139874.5_3	SSTR1	6.43166	2.11123e-66	5.68139e-64	2.25937	2.92912e-05	0.000388125	#N/A	#N/A	#N/A	#N/A	#N/A	#N/A	#N/A	#N/A	#N/A	4.17229	2.47408e-18	7.94268e-16
chr18	55313658	55470547	ENSG00000081923.13_5	ATP8B1	4.09653	8.79139e-65	2.23436e-62	2.24424	2.99342e-09	6.49012e-08	#N/A	#N/A	#N/A	#N/A	#N/A	#N/A	#N/A	#N/A	#N/A	1.85229	7.33244e-05	0.00321766
chr12	53342655	53346685	ENSG00000111057.10_5	KRT18	6.33804	2.15471e-63	5.32826e-61	4.8509	1.78217e-25	1.4241e-23	#N/A	#N/A	#N/A	#N/A	#N/A	#N/A	#N/A	#N/A	#N/A	#N/A	#N/A	#N/A
chr13	60239717	60738121	ENSG00000139734.18_4	DIAPH3	4.46943	1.46204e-61	3.47452e-59	3.44207	1.26937e-25	1.03237e-23	#N/A	#N/A	#N/A	#N/A	#N/A	#N/A	#N/A	#N/A	#N/A	#N/A	#N/A	#N/A
chr1	71861623	72748417	ENSG00000172260.14_3	NEGR1	3.04254	8.64788e-60	1.97809e-57	#N/A	#N/A	#N/A	#N/A	#N/A	#N/A	#N/A	#N/A	#N/A	#N/A	#N/A	#N/A	2.79311	2.34307e-34	3.29814e-31
chr1	16450832	16482582	ENSG00000142627.12_2	EPHA2	5.37944	1.41848e-59	3.20453e-57	3.58363	1.93344e-17	8.88945e-16	#N/A	#N/A	#N/A	#N/A	#N/A	#N/A	#N/A	#N/A	#N/A	#N/A	#N/A	#N/A
chr1	52373628	52456436	ENSG00000169213.6_2	RAB3B	4.27562	3.76272e-58	8.10048e-56	3.52907	2.83011e-26	2.44284e-24	#N/A	#N/A	#N/A	#N/A	#N/A	#N/A	#N/A	#N/A	#N/A	#N/A	#N/A	#N/A
chr1	163038565	163046592	ENSG00000117152.13_2	RGS4	7.91449	6.68595e-58	1.42263e-55	4.04859	2.97893e-10	7.24886e-09	#N/A	#N/A	#N/A	#N/A	#N/A	#N/A	#N/A	#N/A	#N/A	3.8659	1.37654e-08	1.24086e-06
chr6	158402919	158520208	ENSG00000078269.14_4	SYNJ2	4.04248	1.91231e-56	3.97651e-54	3.11317	2.62276e-21	1.61596e-19	#N/A	#N/A	#N/A	#N/A	#N/A	#N/A	#N/A	#N/A	#N/A	#N/A	#N/A	#N/A
chr2	75696428	75796848	ENSG00000115363.13_3	EVA1A	5.21066	3.67467e-54	7.23042e-52	3.20126	1.22637e-13	4.28271e-12	#N/A	#N/A	#N/A	#N/A	#N/A	#N/A	#N/A	#N/A	#N/A	#N/A	#N/A	#N/A
chr17	76170156	76183314	ENSG00000167900.11_2	TK1	5.95374	7.1305e-52	1.29189e-49	4.88559	1.54477e-24	1.13071e-22	#N/A	#N/A	#N/A	#N/A	#N/A	#N/A	#N/A	#N/A	#N/A	#N/A	#N/A	#N/A
chr3	11178779	11305243	ENSG00000196639.6_3	HRH1	4.3257	1.45953e-51	2.59301e-49	2.15757	1.14047e-06	1.88857e-05	#N/A	#N/A	#N/A	#N/A	#N/A	#N/A	#N/A	#N/A	#N/A	2.16814	9.00736e-06	0.000492017
chr2	110841447	110874143	ENSG00000144063.3_2	MALL	7.52151	1.5719e-51	2.76579e-49	4.731	5.54831e-15	2.14195e-13	#N/A	#N/A	#N/A	#N/A	#N/A	#N/A	#N/A	#N/A	#N/A	2.79051	0.00047486	0.0168727
chr19	4903092	4962165	ENSG00000276043.4_4	UHRF1	4.95374	1.65257e-51	2.88004e-49	4.36065	7.18614e-29	7.1467e-27	#N/A	#N/A	#N/A	#N/A	#N/A	#N/A	#N/A	#N/A	#N/A	#N/A	#N/A	#N/A
chr2	197053823	197458416	ENSG00000138411.12_4	HECW2	5.01024	1.30722e-50	2.21489e-48	3.05671	2.05009e-11	5.7187e-10	#N/A	#N/A	#N/A	#N/A	#N/A	#N/A	#N/A	#N/A	#N/A	#N/A	#N/A	#N/A
chr1	85784164	86044046	ENSG00000153904.19_4	DDAH1	2.92238	1.06745e-49	1.75975e-47	1.64778	1.75269e-05	0.000240243	#N/A	#N/A	#N/A	#N/A	#N/A	#N/A	#N/A	#N/A	#N/A	#N/A	#N/A	#N/A
chr5	137801179	137805004	ENSG00000120738.7_2	EGR1	3.69207	1.09155e-49	1.78341e-47	#N/A	#N/A	#N/A	#N/A	#N/A	#N/A	#N/A	#N/A	#N/A	#N/A	#N/A	#N/A	2.73789	1.85497e-16	5.06627e-14
chr6	30710976	30712331	ENSG00000137331.11_2	IER3	5.7882	5.27131e-49	8.46137e-47	3.44574	2.05569e-11	5.72557e-10	#N/A	#N/A	#N/A	#N/A	#N/A	#N/A	#N/A	#N/A	#N/A	2.34246	0.000438019	0.0156549
chr1	197053258	197115824	ENSG00000066279.17_3	ASPM	4.69492	5.52975e-49	8.79903e-47	3.54875	5.7564e-20	3.30208e-18	#N/A	#N/A	#N/A	#N/A	#N/A	#N/A	#N/A	#N/A	#N/A	#N/A	#N/A	#N/A
chr15	81071684	81244117	ENSG00000103888.16_2	CEMIP	8.57106	1.92826e-48	3.04183e-46	2.67988	0.00461885	0.0410094	#N/A	#N/A	#N/A	#N/A	#N/A	#N/A	#N/A	#N/A	#N/A	5.89118	8.75386e-16	2.10772e-13
chr3	105085753	105295744	ENSG00000170017.12_4	ALCAM	2.53054	2.67187e-48	4.17884e-46	3.04096	5.67288e-61	1.73013e-58	#N/A	#N/A	#N/A	#N/A	#N/A	#N/A	#N/A	#N/A	#N/A	#N/A	#N/A	#N/A
chr6	31126319	31134936	ENSG00000137310.11_2	TCF19	3.20564	3.9634e-48	6.14629e-46	2.95931	8.50719e-28	8.10798e-26	#N/A	#N/A	#N/A	#N/A	#N/A	#N/A	#N/A	#N/A	#N/A	#N/A	#N/A	#N/A
chr12	105629068	105789875	ENSG00000235162.8_3	C12orf75	3.6674	4.63355e-48	7.12515e-46	2.80582	3.32489e-17	1.50227e-15	#N/A	#N/A	#N/A	#N/A	#N/A	#N/A	#N/A	#N/A	#N/A	#N/A	#N/A	#N/A
chr10	3108525	3179904	ENSG00000067057.16_3	PFKP	2.65134	9.35244e-48	1.42617e-45	2.99119	8.58244e-50	1.91525e-47	#N/A	#N/A	#N/A	#N/A	#N/A	#N/A	#N/A	#N/A	#N/A	#N/A	#N/A	#N/A
chr16	86609974	86615766	ENSG00000176678.5_3	FOXL1	3.18386	1.08297e-47	1.62437e-45	1.97928	9.98848e-09	2.06764e-07	#N/A	#N/A	#N/A	#N/A	#N/A	#N/A	#N/A	#N/A	#N/A	#N/A	#N/A	#N/A
chr4	170015407	170192256	ENSG00000154447.14_3	SH3RF1	2.67968	1.68017e-47	2.49964e-45	2.25735	1.91982e-20	1.14061e-18	#N/A	#N/A	#N/A	#N/A	#N/A	#N/A	#N/A	#N/A	#N/A	#N/A	#N/A	#N/A
chr14	51955818	52197445	ENSG00000139926.15_5	FRMD6	3.09336	7.32474e-47	1.07228e-44	2.30713	1.72237e-14	6.4718e-13	#N/A	#N/A	#N/A	#N/A	#N/A	#N/A	#N/A	#N/A	#N/A	#N/A	#N/A	#N/A
chr2	113494184	113522254	ENSG00000169607.12_2	CKAP2L	4.6711	8.73248e-47	1.26822e-44	5.16937	4.82553e-37	6.63928e-35	#N/A	#N/A	#N/A	#N/A	#N/A	#N/A	#N/A	#N/A	#N/A	#N/A	#N/A	#N/A
chr15	80696692	80890278	ENSG00000172379.20_4	ARNT2	3.93358	4.83233e-45	6.80206e-43	2.02528	7.9915e-06	0.000115693	#N/A	#N/A	#N/A	#N/A	#N/A	#N/A	#N/A	#N/A	#N/A	1.90831	0.000257136	0.0097017
chr16	86600435	86603334	ENSG00000176692.6_3	FOXC2	2.59301	5.77697e-45	8.06968e-43	2.68478	8.23929e-35	1.0693e-32	#N/A	#N/A	#N/A	#N/A	#N/A	#N/A	#N/A	#N/A	#N/A	#N/A	#N/A	#N/A
chr19	41725108	41767671	ENSG00000167601.11_2	AXL	3.12103	6.62174e-45	9.17964e-43	2.63521	2.38336e-20	1.40235e-18	#N/A	#N/A	#N/A	#N/A	#N/A	#N/A	#N/A	#N/A	#N/A	#N/A	#N/A	#N/A
chr17	5402747	5522744	ENSG00000091592.15_4	NLRP1	3.29652	1.19673e-44	1.64654e-42	3.10961	6.16341e-28	5.93602e-26	#N/A	#N/A	#N/A	#N/A	#N/A	#N/A	#N/A	#N/A	#N/A	#N/A	#N/A	#N/A
chr15	69706585	69740766	ENSG00000137807.15_4	KIF23	4.8013	9.97414e-44	1.34204e-41	3.96989	1.33267e-22	8.9002e-21	#N/A	#N/A	#N/A	#N/A	#N/A	#N/A	#N/A	#N/A	#N/A	#N/A	#N/A	#N/A
chr14	92980118	93155339	ENSG00000100599.15_5	RIN3	2.94781	2.46125e-43	3.28747e-41	#N/A	#N/A	#N/A	#N/A	#N/A	#N/A	#N/A	#N/A	#N/A	#N/A	#N/A	#N/A	1.5304	0.00160666	0.0476505
chr11	86502101	86663952	ENSG00000150687.11_3	PRSS23	2.38499	4.342e-43	5.71613e-41	1.73962	3.23139e-10	7.84234e-09	#N/A	#N/A	#N/A	#N/A	#N/A	#N/A	#N/A	#N/A	#N/A	#N/A	#N/A	#N/A
chr4	150999426	151178609	ENSG00000170390.15_3	DCLK2	3.12506	2.20005e-42	2.79575e-40	2.22634	3.5586e-12	1.06578e-10	#N/A	#N/A	#N/A	#N/A	#N/A	#N/A	#N/A	#N/A	#N/A	#N/A	#N/A	#N/A
chr2	158114110	158170723	ENSG00000136542.8_2	GALNT5	3.51935	1.22348e-41	1.52303e-39	3.24991	9.57105e-25	7.1486e-23	#N/A	#N/A	#N/A	#N/A	#N/A	#N/A	#N/A	#N/A	#N/A	#N/A	#N/A	#N/A
chr4	119201193	119274158	ENSG00000164099.3_2	PRSS12	3.21769	4.88079e-40	5.73518e-38	3.32183	2.00722e-31	2.28138e-29	#N/A	#N/A	#N/A	#N/A	#N/A	#N/A	#N/A	#N/A	#N/A	#N/A	#N/A	#N/A
chr17	39533902	39538655	ENSG00000131737.5_2	KRT34	7.34916	6.08606e-40	7.09355e-38	4.09383	3.30059e-09	7.13918e-08	#N/A	#N/A	#N/A	#N/A	#N/A	#N/A	#N/A	#N/A	#N/A	3.25533	6.64572e-05	0.00295888
chr15	59397277	59417244	ENSG00000157456.7_3	CCNB2	4.92352	1.23752e-37	1.35601e-35	3.59267	2.08436e-14	7.79995e-13	#N/A	#N/A	#N/A	#N/A	#N/A	#N/A	#N/A	#N/A	#N/A	#N/A	#N/A	#N/A
chr1	68939835	68962904	ENSG00000024526.16_3	DEPDC1	5.84344	1.3676e-37	1.48081e-35	4.65727	9.69487e-19	4.96937e-17	#N/A	#N/A	#N/A	#N/A	#N/A	#N/A	#N/A	#N/A	#N/A	#N/A	#N/A	#N/A
chr6	132269316	132272513	ENSG00000118523.5_2	CTGF	4.62995	1.40701e-37	1.51452e-35	#N/A	#N/A	#N/A	#N/A	#N/A	#N/A	#N/A	#N/A	#N/A	#N/A	#N/A	#N/A	4.06665	2.6094e-20	1.08522e-17
chr6	42068856	42110357	ENSG00000188112.8_2	C6orf132	4.3368	1.45489e-37	1.54785e-35	2.20435	3.89298e-05	0.000506309	#N/A	#N/A	#N/A	#N/A	#N/A	#N/A	#N/A	#N/A	#N/A	2.13245	0.000241192	0.00918198
chr17	6347735	6354789	ENSG00000129195.15_5	PIMREG	5.10812	1.97744e-37	2.09163e-35	4.81421	1.10361e-25	9.01561e-24	#N/A	#N/A	#N/A	#N/A	#N/A	#N/A	#N/A	#N/A	#N/A	#N/A	#N/A	#N/A
chr16	23688977	23701688	ENSG00000166851.14_3	PLK1	5.23285	2.11543e-37	2.22473e-35	4.14051	1.95075e-16	8.32095e-15	#N/A	#N/A	#N/A	#N/A	#N/A	#N/A	#N/A	#N/A	#N/A	#N/A	#N/A	#N/A
chr2	10260825	10271546	ENSG00000171848.14_4	RRM2	6.65287	1.01439e-36	1.05468e-34	4.5885	2.42507e-12	7.4582e-11	#N/A	#N/A	#N/A	#N/A	#N/A	#N/A	#N/A	#N/A	#N/A	#N/A	#N/A	#N/A
chr1	205271187	205290919	ENSG00000163545.8_2	NUAK2	3.46561	1.35866e-36	1.39674e-34	2.44267	1.12071e-11	3.20938e-10	#N/A	#N/A	#N/A	#N/A	#N/A	#N/A	#N/A	#N/A	#N/A	#N/A	#N/A	#N/A
chr2	166604101	166651192	ENSG00000115339.13_3	GALNT3	4.19504	2.70852e-36	2.75351e-34	4.45615	7.22181e-27	6.50995e-25	#N/A	#N/A	#N/A	#N/A	#N/A	#N/A	#N/A	#N/A	#N/A	#N/A	#N/A	#N/A
chr10	92671853	92681033	ENSG00000148677.6_2	ANKRD1	7.22607	5.33319e-36	5.3622e-34	#N/A	#N/A	#N/A	#N/A	#N/A	#N/A	#N/A	#N/A	#N/A	#N/A	#N/A	#N/A	7.3792	6.89756e-28	5.48776e-25
chr5	35852797	35879705	ENSG00000168685.14_3	IL7R	8.36188	8.80642e-36	8.80594e-34	5.49393	1.8418e-16	7.87457e-15	#N/A	#N/A	#N/A	#N/A	#N/A	#N/A	#N/A	#N/A	#N/A	#N/A	#N/A	#N/A
chr4	48887036	48908954	ENSG00000145247.11_3	OCIAD2	3.52891	9.91793e-36	9.86349e-34	#N/A	#N/A	#N/A	#N/A	#N/A	#N/A	#N/A	#N/A	#N/A	#N/A	#N/A	#N/A	2.06595	1.10107e-05	0.00058742
chr1	153579362	153585621	ENSG00000188643.10_2	S100A16	2.13803	1.59361e-35	1.56782e-33	#N/A	#N/A	#N/A	#N/A	#N/A	#N/A	#N/A	#N/A	#N/A	#N/A	#N/A	#N/A	#N/A	#N/A	#N/A
chr2	74759541	74782817	ENSG00000115318.11_4	LOXL3	2.93433	1.98454e-34	1.91132e-32	3.65951	2.15096e-45	4.01636e-43	#N/A	#N/A	#N/A	#N/A	#N/A	#N/A	#N/A	#N/A	#N/A	#N/A	#N/A	#N/A
chr5	133450402	133487556	ENSG00000081059.19_3	TCF7	4.80303	3.17675e-34	3.04352e-32	3.17467	5.56536e-10	1.30166e-08	#N/A	#N/A	#N/A	#N/A	#N/A	#N/A	#N/A	#N/A	#N/A	#N/A	#N/A	#N/A
chr17	39679869	39684560	ENSG00000171345.13_2	KRT19	5.8662	6.91342e-34	6.52107e-32	6.16458	1.45634e-27	1.35967e-25	#N/A	#N/A	#N/A	#N/A	#N/A	#N/A	#N/A	#N/A	#N/A	#N/A	#N/A	#N/A
chr9	5510570	5571254	ENSG00000197646.7_2	PDCD1LG2	4.90747	1.13834e-33	1.05738e-31	2.06478	0.00130669	0.013196	#N/A	#N/A	#N/A	#N/A	#N/A	#N/A	#N/A	#N/A	#N/A	2.84269	8.39822e-07	5.82118e-05
chr17	74372665	74383941	ENSG00000176170.13_4	SPHK1	2.9328	5.01485e-33	4.54291e-31	2.55294	2.55134e-16	1.08072e-14	#N/A	#N/A	#N/A	#N/A	#N/A	#N/A	#N/A	#N/A	#N/A	#N/A	#N/A	#N/A
chr11	58294344	58345693	ENSG00000110031.12_2	LPXN	3.84728	1.02454e-32	9.14536e-31	3.63846	1.36677e-20	8.22712e-19	#N/A	#N/A	#N/A	#N/A	#N/A	#N/A	#N/A	#N/A	#N/A	#N/A	#N/A	#N/A
chr18	57098171	57364894	ENSG00000183287.14_5	CCBE1	3.39157	1.35337e-32	1.20214e-30	3.10763	2.4396e-19	1.3247e-17	#N/A	#N/A	#N/A	#N/A	#N/A	#N/A	#N/A	#N/A	#N/A	#N/A	#N/A	#N/A
chr12	2966847	2986321	ENSG00000111206.12_4	FOXM1	3.82828	5.37937e-32	4.59987e-30	3.19188	4.87014e-15	1.88811e-13	#N/A	#N/A	#N/A	#N/A	#N/A	#N/A	#N/A	#N/A	#N/A	#N/A	#N/A	#N/A
chr14	23440383	23451851	ENSG00000129474.15_4	AJUBA	3.5371	8.28487e-32	7.01874e-30	2.15411	4.40786e-06	6.63864e-05	#N/A	#N/A	#N/A	#N/A	#N/A	#N/A	#N/A	#N/A	#N/A	#N/A	#N/A	#N/A
chr5	137514408	137523404	ENSG00000112984.11_3	KIF20A	6.34675	1.30456e-31	1.09005e-29	3.73429	1.78534e-08	3.61793e-07	#N/A	#N/A	#N/A	#N/A	#N/A	#N/A	#N/A	#N/A	#N/A	#N/A	#N/A	#N/A
chr10	69865874	69971774	ENSG00000138347.15_2	MYPN	5.81237	1.6917e-31	1.40711e-29	6.0277	1.19651e-20	7.25e-19	#N/A	#N/A	#N/A	#N/A	#N/A	#N/A	#N/A	#N/A	#N/A	#N/A	#N/A	#N/A
chr21	35885440	35987441	ENSG00000159200.17_2	RCAN1	2.60546	2.29826e-31	1.89441e-29	1.97946	1.15758e-09	2.59909e-08	#N/A	#N/A	#N/A	#N/A	#N/A	#N/A	#N/A	#N/A	#N/A	#N/A	#N/A	#N/A
chr1	240652873	240775449	ENSG00000180875.4_3	GREM2	6.18731	2.79684e-31	2.2848e-29	2.96446	7.64837e-05	0.000951444	#N/A	#N/A	#N/A	#N/A	#N/A	#N/A	#N/A	#N/A	#N/A	3.22285	2.32982e-05	0.00114915
chr10	75668935	75677255	ENSG00000122861.15_2	PLAU	4.3482	2.84269e-31	2.3017e-29	#N/A	#N/A	#N/A	#N/A	#N/A	#N/A	#N/A	#N/A	#N/A	#N/A	#N/A	#N/A	3.31231	9.17705e-12	1.34345e-09
chr8	120428546	120436593	ENSG00000136999.4_2	NOV	6.39695	4.17129e-31	3.34783e-29	3.16739	6.99388e-06	0.000102303	#N/A	#N/A	#N/A	#N/A	#N/A	#N/A	#N/A	#N/A	#N/A	3.22957	5.08219e-05	0.00234846
chr15	74200412	74220589	ENSG00000261801.5_5	LOXL1-AS1	3.06406	1.38931e-30	1.10056e-28	1.75424	0.000153791	0.00181797	#N/A	#N/A	#N/A	#N/A	#N/A	#N/A	#N/A	#N/A	#N/A	#N/A	#N/A	#N/A
chr3	46556913	46621589	ENSG00000163827.12_3	LRRC2	3.31007	1.85075e-30	1.45978e-28	#N/A	#N/A	#N/A	#N/A	#N/A	#N/A	#N/A	#N/A	#N/A	#N/A	#N/A	#N/A	3.66255	3.04969e-30	3.10035e-27
chr6	33588142	33664351	ENSG00000096433.10_2	ITPR3	2.98233	6.37832e-30	4.94563e-28	#N/A	#N/A	#N/A	#N/A	#N/A	#N/A	#N/A	#N/A	#N/A	#N/A	#N/A	#N/A	1.64861	0.00163107	0.0481403
chr1	32042086	32053287	ENSG00000142910.15_2	TINAGL1	5.09452	7.55467e-30	5.83303e-28	4.08017	4.2243e-15	1.64469e-13	#N/A	#N/A	#N/A	#N/A	#N/A	#N/A	#N/A	#N/A	#N/A	#N/A	#N/A	#N/A
chr12	75874460	75897633	ENSG00000139278.9_3	GLIPR1	3.44149	9.37384e-30	7.20722e-28	3.08234	1.71858e-16	7.39667e-15	#N/A	#N/A	#N/A	#N/A	#N/A	#N/A	#N/A	#N/A	#N/A	#N/A	#N/A	#N/A
chr10	95256389	95288849	ENSG00000138180.15_2	CEP55	5.14456	3.4366e-29	2.60939e-27	4.69127	9.68655e-18	4.59208e-16	#N/A	#N/A	#N/A	#N/A	#N/A	#N/A	#N/A	#N/A	#N/A	#N/A	#N/A	#N/A
chr15	74701630	74726299	ENSG00000138623.10_4	SEMA7A	3.521	4.24955e-29	3.21333e-27	3.55284	5.02243e-22	3.25906e-20	#N/A	#N/A	#N/A	#N/A	#N/A	#N/A	#N/A	#N/A	#N/A	#N/A	#N/A	#N/A
chr22	37886400	37915549	ENSG00000100065.14_3	CARD10	3.38301	4.42737e-29	3.33401e-27	3.88379	4.81703e-26	4.06207e-24	#N/A	#N/A	#N/A	#N/A	#N/A	#N/A	#N/A	#N/A	#N/A	#N/A	#N/A	#N/A
chr16	46614466	46655538	ENSG00000171241.8_2	SHCBP1	5.40495	5.26437e-29	3.93194e-27	5.1886	2.72685e-20	1.59421e-18	#N/A	#N/A	#N/A	#N/A	#N/A	#N/A	#N/A	#N/A	#N/A	#N/A	#N/A	#N/A
chr9	97488983	97849500	ENSG00000148120.16_1	C9orf3	3.40871	5.51246e-29	4.08391e-27	1.75261	0.00227882	0.0218554	#N/A	#N/A	#N/A	#N/A	#N/A	#N/A	#N/A	#N/A	#N/A	#N/A	#N/A	#N/A
chr3	156977531	157251408	ENSG00000197415.11_4	VEPH1	2.62853	5.50225e-29	4.08391e-27	2.79891	6.60634e-25	5.05814e-23	#N/A	#N/A	#N/A	#N/A	#N/A	#N/A	#N/A	#N/A	#N/A	#N/A	#N/A	#N/A
chr4	123747863	123819391	ENSG00000138685.15_5	FGF2	2.9844	6.30697e-29	4.65368e-27	1.94304	5.67978e-06	8.42255e-05	#N/A	#N/A	#N/A	#N/A	#N/A	#N/A	#N/A	#N/A	#N/A	#N/A	#N/A	#N/A
chr22	46692638	46726707	ENSG00000075218.18_3	GTSE1	6.48318	6.94188e-29	5.10158e-27	4.51322	1.09138e-11	3.13027e-10	#N/A	#N/A	#N/A	#N/A	#N/A	#N/A	#N/A	#N/A	#N/A	#N/A	#N/A	#N/A
chr16	57792129	57896957	ENSG00000140859.15_4	KIFC3	2.57732	1.10249e-28	8.03763e-27	1.64888	6.99491e-05	0.000874913	#N/A	#N/A	#N/A	#N/A	#N/A	#N/A	#N/A	#N/A	#N/A	#N/A	#N/A	#N/A
chr1	215179118	215410436	ENSG00000082482.13_5	KCNK2	2.43304	1.1242e-28	8.16337e-27	1.61224	4.96491e-05	0.000636671	#N/A	#N/A	#N/A	#N/A	#N/A	#N/A	#N/A	#N/A	#N/A	#N/A	#N/A	#N/A
chr17	43002077	43025079	ENSG00000186185.13_2	KIF18B	7.20734	1.25261e-28	9.05986e-27	4.37546	1.7114e-14	6.45708e-13	#N/A	#N/A	#N/A	#N/A	#N/A	#N/A	#N/A	#N/A	#N/A	#N/A	#N/A	#N/A
chr19	47523077	47549033	ENSG00000130751.9_2	NPAS1	3.13305	1.61712e-28	1.15593e-26	2.72549	1.75195e-13	6.02612e-12	#N/A	#N/A	#N/A	#N/A	#N/A	#N/A	#N/A	#N/A	#N/A	#N/A	#N/A	#N/A
chr6	33359313	33377701	ENSG00000237649.7_2	KIFC1	4.66778	2.3878e-28	1.69358e-26	4.38159	2.79727e-18	1.38719e-16	#N/A	#N/A	#N/A	#N/A	#N/A	#N/A	#N/A	#N/A	#N/A	#N/A	#N/A	#N/A
chr4	77356253	77704406	ENSG00000138771.15_4	SHROOM3	3.71514	2.41976e-28	1.70962e-26	#N/A	#N/A	#N/A	#N/A	#N/A	#N/A	#N/A	#N/A	#N/A	#N/A	#N/A	#N/A	2.06684	0.000255323	0.00965321
chr1	98399030	98515419	ENSG00000225206.9_4	MIR137HG	3.77424	2.60476e-28	1.82623e-26	2.78154	6.80521e-10	1.57233e-08	#N/A	#N/A	#N/A	#N/A	#N/A	#N/A	#N/A	#N/A	#N/A	#N/A	#N/A	#N/A
chr5	52776239	52782964	ENSG00000134363.11_3	FST	3.259	3.28227e-28	2.28374e-26	2.42451	2.69003e-09	5.86709e-08	#N/A	#N/A	#N/A	#N/A	#N/A	#N/A	#N/A	#N/A	#N/A	#N/A	#N/A	#N/A
chr17	76210267	76221717	ENSG00000089685.14_3	BIRC5	5.43387	4.04008e-28	2.7793e-26	4.52218	1.14983e-14	4.35625e-13	#N/A	#N/A	#N/A	#N/A	#N/A	#N/A	#N/A	#N/A	#N/A	#N/A	#N/A	#N/A
chr6	32008930	32083111	ENSG00000168477.19_5	TNXB	3.42351	7.40674e-28	5.03851e-26	#N/A	#N/A	#N/A	#N/A	#N/A	#N/A	#N/A	#N/A	#N/A	#N/A	#N/A	#N/A	1.95704	0.000239097	0.00915323
chr6	17393447	17558023	ENSG00000112186.11_2	CAP2	2.77549	1.19651e-27	8.04958e-26	#N/A	#N/A	#N/A	#N/A	#N/A	#N/A	#N/A	#N/A	#N/A	#N/A	#N/A	#N/A	2.11913	4.97825e-09	4.76948e-07
chr6	143857982	144152322	ENSG00000112419.14_4	PHACTR2	2.54963	3.05252e-27	2.02384e-25	1.55373	0.000921959	0.00954778	#N/A	#N/A	#N/A	#N/A	#N/A	#N/A	#N/A	#N/A	#N/A	#N/A	#N/A	#N/A
chr16	89987800	90005169	ENSG00000258947.6_5	TUBB3	2.42057	3.09421e-27	2.04408e-25	4.07751	7.94633e-84	4.54406e-81	#N/A	#N/A	#N/A	1.65694	3.93365e-05	0.00185999	#N/A	#N/A	#N/A	#N/A	#N/A	#N/A
chr11	128328656	128457453	ENSG00000134954.14_3	ETS1	2.30791	6.77132e-27	4.44116e-25	#N/A	#N/A	#N/A	#N/A	#N/A	#N/A	#N/A	#N/A	#N/A	#N/A	#N/A	#N/A	#N/A	#N/A	#N/A
chr12	52626304	52645970	ENSG00000135480.15_3	KRT7	4.08829	8.68718e-27	5.67738e-25	4.13812	1.94505e-20	1.15186e-18	#N/A	#N/A	#N/A	#N/A	#N/A	#N/A	#N/A	#N/A	#N/A	#N/A	#N/A	#N/A
chr14	96722161	96735304	ENSG00000100739.10_3	BDKRB1	6.16897	9.98873e-27	6.48169e-25	7.25347	2.74935e-22	1.80972e-20	#N/A	#N/A	#N/A	#N/A	#N/A	#N/A	#N/A	#N/A	#N/A	#N/A	#N/A	#N/A
chr21	30449792	30548210	ENSG00000156265.15_2	MAP3K7CL	4.15629	1.33431e-26	8.62776e-25	#N/A	#N/A	#N/A	#N/A	#N/A	#N/A	#N/A	#N/A	#N/A	#N/A	#N/A	#N/A	2.80985	1.2279e-07	9.36224e-06
chr15	70946893	71055932	ENSG00000137831.14_5	UACA	2.93069	1.77366e-26	1.13881e-24	#N/A	#N/A	#N/A	#N/A	#N/A	#N/A	#N/A	#N/A	#N/A	#N/A	#N/A	#N/A	1.75213	0.000414002	0.0148545
chr1	186640923	186649559	ENSG00000073756.11_2	PTGS2	3.83069	2.54432e-26	1.62225e-24	3.80576	2.96188e-19	1.5941e-17	#N/A	#N/A	#N/A	#N/A	#N/A	#N/A	#N/A	#N/A	#N/A	#N/A	#N/A	#N/A
chr8	119201694	119634351	ENSG00000177570.14_3	SAMD12	3.83226	6.41285e-26	4.04651e-24	2.81633	4.17785e-09	8.87927e-08	#N/A	#N/A	#N/A	#N/A	#N/A	#N/A	#N/A	#N/A	#N/A	#N/A	#N/A	#N/A
chr19	16435628	16438685	ENSG00000127528.5_2	KLF2	4.04077	1.49812e-25	9.35638e-24	#N/A	#N/A	#N/A	#N/A	#N/A	#N/A	#N/A	#N/A	#N/A	#N/A	#N/A	#N/A	2.88242	2.85021e-08	2.36e-06
chr5	138855119	138862520	ENSG00000184584.12_3	TMEM173	3.71106	1.52633e-25	9.50009e-24	2.02304	0.000672111	0.00716722	#N/A	#N/A	#N/A	#N/A	#N/A	#N/A	#N/A	#N/A	#N/A	#N/A	#N/A	#N/A
chr7	36429415	36493400	ENSG00000011426.10_4	ANLN	4.70601	2.51457e-25	1.5493e-23	4.05847	1.94523e-13	6.64101e-12	#N/A	#N/A	#N/A	#N/A	#N/A	#N/A	#N/A	#N/A	#N/A	#N/A	#N/A	#N/A
chr10	71561623	71724031	ENSG00000197467.14_4	COL13A1	5.19432	2.60563e-25	1.60001e-23	3.96048	8.16078e-11	2.12727e-09	#N/A	#N/A	#N/A	#N/A	#N/A	#N/A	#N/A	#N/A	#N/A	#N/A	#N/A	#N/A
chr12	49717019	49725514	ENSG00000135451.12_5	TROAP	6.3553	3.82986e-25	2.32833e-23	4.12478	1.57286e-10	3.94271e-09	#N/A	#N/A	#N/A	#N/A	#N/A	#N/A	#N/A	#N/A	#N/A	#N/A	#N/A	#N/A
chr1	43824626	43828874	ENSG00000117399.13_2	CDC20	5.12361	4.50817e-25	2.72261e-23	5.11469	2.67834e-18	1.33545e-16	#N/A	#N/A	#N/A	#N/A	#N/A	#N/A	#N/A	#N/A	#N/A	#N/A	#N/A	#N/A
chr3	185764097	185828107	ENSG00000244405.7_3	ETV5	3.6817	5.20955e-25	3.13584e-23	#N/A	#N/A	#N/A	#N/A	#N/A	#N/A	#N/A	#N/A	#N/A	#N/A	#N/A	#N/A	2.21558	6.36411e-05	0.00285433
chr3	157154578	157161417	ENSG00000163661.3_2	PTX3	2.57938	8.52302e-25	5.08022e-23	#N/A	#N/A	#N/A	#N/A	#N/A	#N/A	#N/A	#N/A	#N/A	#N/A	#N/A	#N/A	1.62337	0.000539687	0.0189297
chr1	38158090	38175391	ENSG00000134690.10_2	CDCA8	4.43766	1.15993e-24	6.86908e-23	3.42949	1.78828e-10	4.45827e-09	#N/A	#N/A	#N/A	#N/A	#N/A	#N/A	#N/A	#N/A	#N/A	#N/A	#N/A	#N/A
chr3	172348039	172429008	ENSG00000144959.9_4	NCEH1	4.21875	1.54877e-24	9.11286e-23	3.57885	2.25144e-12	6.93589e-11	#N/A	#N/A	#N/A	#N/A	#N/A	#N/A	#N/A	#N/A	#N/A	#N/A	#N/A	#N/A
chr16	2075357	2089027	ENSG00000065054.13_3	SLC9A3R2	3.07813	1.56238e-24	9.16349e-23	2.55772	6.22258e-11	1.64074e-09	#N/A	#N/A	#N/A	#N/A	#N/A	#N/A	#N/A	#N/A	#N/A	#N/A	#N/A	#N/A
chr11	65343509	65360121	ENSG00000173442.12_2	EHBP1L1	1.94618	1.65536e-24	9.67778e-23	#N/A	#N/A	#N/A	#N/A	#N/A	#N/A	#N/A	#N/A	#N/A	#N/A	#N/A	#N/A	#N/A	#N/A	#N/A
chr12	106631655	106698057	ENSG00000136026.13_4	CKAP4	1.73505	1.95679e-24	1.13314e-22	2.2424	2.05893e-48	4.38097e-46	#N/A	#N/A	#N/A	#N/A	#N/A	#N/A	#N/A	#N/A	#N/A	#N/A	#N/A	#N/A
chr2	100161881	100759201	ENSG00000144218.18_3	AFF3	6.44351	2.1672e-24	1.25103e-22	#N/A	#N/A	#N/A	#N/A	#N/A	#N/A	#N/A	#N/A	#N/A	#N/A	#N/A	#N/A	5.32754	3.93021e-13	6.7363e-11
chr1	113243728	113250056	ENSG00000155366.16_3	RHOC	1.89657	2.21944e-24	1.27716e-22	1.80964	4.52407e-15	1.75766e-13	#N/A	#N/A	#N/A	#N/A	#N/A	#N/A	#N/A	#N/A	#N/A	#N/A	#N/A	#N/A
chr4	66185281	66536213	ENSG00000145242.13_4	EPHA5	2.99095	3.09927e-24	1.76678e-22	3.17535	5.02758e-20	2.9022e-18	#N/A	#N/A	#N/A	#N/A	#N/A	#N/A	#N/A	#N/A	#N/A	#N/A	#N/A	#N/A
chr19	46009837	46030241	ENSG00000125753.13_2	VASP	2.28519	3.75014e-24	2.12458e-22	1.9335	3.48321e-10	8.38674e-09	#N/A	#N/A	#N/A	#N/A	#N/A	#N/A	#N/A	#N/A	#N/A	#N/A	#N/A	#N/A
chr9	111704849	111775809	ENSG00000119326.14_3	CTNNAL1	2.25639	6.47121e-24	3.64359e-22	#N/A	#N/A	#N/A	#N/A	#N/A	#N/A	#N/A	#N/A	#N/A	#N/A	#N/A	#N/A	#N/A	#N/A	#N/A
chr1	225674537	225840844	ENSG00000154380.17_4	ENAH	1.83446	6.94915e-24	3.88876e-22	1.49399	3.61814e-07	6.428e-06	#N/A	#N/A	#N/A	#N/A	#N/A	#N/A	#N/A	#N/A	#N/A	#N/A	#N/A	#N/A
chr12	113376157	113411054	ENSG00000111331.12_2	OAS3	2.79926	8.7307e-24	4.85602e-22	1.74508	0.000341775	0.00384397	#N/A	#N/A	#N/A	#N/A	#N/A	#N/A	#N/A	#N/A	#N/A	#N/A	#N/A	#N/A
chr6	73331520	73908574	ENSG00000185760.15_5	KCNQ5	2.59839	1.06372e-23	5.88066e-22	3.04901	4.32612e-26	3.66498e-24	#N/A	#N/A	#N/A	#N/A	#N/A	#N/A	#N/A	#N/A	#N/A	#N/A	#N/A	#N/A
chr1	89472349	89488577	ENSG00000117226.11_3	GBP3	2.86441	1.0949e-23	6.03484e-22	1.82754	0.00013285	0.00158787	#N/A	#N/A	#N/A	#N/A	#N/A	#N/A	#N/A	#N/A	#N/A	#N/A	#N/A	#N/A
chr20	57090435	57194944	ENSG00000231290.5_5	APCDD1L-DT	3.42042	1.76296e-23	9.65881e-22	3.24713	1.54904e-15	6.20258e-14	#N/A	#N/A	#N/A	#N/A	#N/A	#N/A	#N/A	#N/A	#N/A	#N/A	#N/A	#N/A
chr18	2571510	2616634	ENSG00000080986.12_2	NDC80	4.40845	2.1353e-23	1.15603e-21	3.8839	5.69792e-13	1.84216e-11	#N/A	#N/A	#N/A	#N/A	#N/A	#N/A	#N/A	#N/A	#N/A	#N/A	#N/A	#N/A
chr17	26904583	26926297	ENSG00000076382.16_4	SPAG5	3.71495	2.2512e-23	1.21161e-21	3.17529	1.04838e-11	3.0164e-10	#N/A	#N/A	#N/A	#N/A	#N/A	#N/A	#N/A	#N/A	#N/A	#N/A	#N/A	#N/A
chr9	139889087	139891255	ENSG00000169583.12_2	CLIC3	5.62967	2.25897e-23	1.21222e-21	3.84437	4.88985e-08	9.51909e-07	#N/A	#N/A	#N/A	#N/A	#N/A	#N/A	#N/A	#N/A	#N/A	#N/A	#N/A	#N/A
chr20	30327074	30389608	ENSG00000088325.15_2	TPX2	3.45209	2.67535e-23	1.43147e-21	3.08671	5.34415e-13	1.73699e-11	#N/A	#N/A	#N/A	#N/A	#N/A	#N/A	#N/A	#N/A	#N/A	#N/A	#N/A	#N/A
chr15	33009471	33011208	ENSG00000259721.1_5	AC090877.2	7.06117	3.22506e-23	1.72056e-21	3.65383	1.54307e-06	2.48781e-05	#N/A	#N/A	#N/A	#N/A	#N/A	#N/A	#N/A	#N/A	#N/A	3.40733	0.00110087	0.0350343
chr5	141971743	142077635	ENSG00000113578.17_2	FGF1	5.13967	3.27982e-23	1.74469e-21	2.71675	9.32728e-05	0.00114473	#N/A	#N/A	#N/A	#N/A	#N/A	#N/A	#N/A	#N/A	#N/A	#N/A	#N/A	#N/A
chr1	200520625	200589862	ENSG00000118193.11_2	KIF14	6.51351	3.32656e-23	1.76443e-21	4.25337	1.93548e-10	4.8056e-09	#N/A	#N/A	#N/A	#N/A	#N/A	#N/A	#N/A	#N/A	#N/A	#N/A	#N/A	#N/A
chr2	224839829	224904036	ENSG00000135919.12_4	SERPINE2	4.30659	4.18643e-23	2.20771e-21	#N/A	#N/A	#N/A	#N/A	#N/A	#N/A	#N/A	#N/A	#N/A	#N/A	#N/A	#N/A	2.68981	1.60587e-05	0.000818544
chr19	47123725	47128375	ENSG00000160013.8_3	PTGIR	6.85105	4.75853e-23	2.50219e-21	#N/A	#N/A	#N/A	#N/A	#N/A	#N/A	#N/A	#N/A	#N/A	#N/A	#N/A	#N/A	5.3865	1.05776e-11	1.52409e-09
chr10	102821598	102827888	ENSG00000107821.14_2	KAZALD1	2.99635	4.96418e-23	2.58802e-21	2.66933	2.80411e-12	8.50953e-11	#N/A	#N/A	#N/A	#N/A	#N/A	#N/A	#N/A	#N/A	#N/A	#N/A	#N/A	#N/A
chr5	119799973	120023027	ENSG00000184838.14_3	PRR16	2.81216	5.64189e-23	2.93298e-21	1.82147	0.000107907	0.00131115	#N/A	#N/A	#N/A	#N/A	#N/A	#N/A	#N/A	#N/A	#N/A	#N/A	#N/A	#N/A
chr1	240177648	240638489	ENSG00000155816.19_3	FMN2	3.49856	6.68163e-23	3.46366e-21	4.40116	1.71408e-29	1.77209e-27	#N/A	#N/A	#N/A	#N/A	#N/A	#N/A	#N/A	#N/A	#N/A	#N/A	#N/A	#N/A
chr11	12115555	12380691	ENSG00000133816.15_5	MICAL2	3.21306	1.22085e-22	6.25778e-21	2.7141	9.7991e-11	2.51563e-09	#N/A	#N/A	#N/A	#N/A	#N/A	#N/A	#N/A	#N/A	#N/A	#N/A	#N/A	#N/A
chr17	37026112	37078023	ENSG00000002834.17_3	LASP1	1.33176	1.82762e-22	9.3418e-21	#N/A	#N/A	#N/A	#N/A	#N/A	#N/A	#N/A	#N/A	#N/A	#N/A	#N/A	#N/A	#N/A	#N/A	#N/A
chr9	33750464	33799229	ENSG00000010438.16_4	PRSS3	4.22421	3.0166e-22	1.5165e-20	4.80891	9.88092e-17	4.34642e-15	#N/A	#N/A	#N/A	#N/A	#N/A	#N/A	#N/A	#N/A	#N/A	#N/A	#N/A	#N/A
chr4	122737599	122745088	ENSG00000145386.9_2	CCNA2	3.20884	3.63474e-22	1.81727e-20	3.47817	7.23015e-20	4.10884e-18	#N/A	#N/A	#N/A	#N/A	#N/A	#N/A	#N/A	#N/A	#N/A	#N/A	#N/A	#N/A
chr11	67131639	67141648	ENSG00000175505.10_3	CLCF1	3.38292	4.54153e-22	2.26446e-20	2.56031	4.2421e-08	8.31028e-07	#N/A	#N/A	#N/A	#N/A	#N/A	#N/A	#N/A	#N/A	#N/A	#N/A	#N/A	#N/A
chr17	39215492	39216366	ENSG00000212724.3_2	KRTAP2-3	10.1595	4.60432e-22	2.28952e-20	6.88801	2.5809e-13	8.66566e-12	#N/A	#N/A	#N/A	#N/A	#N/A	#N/A	#N/A	#N/A	#N/A	#N/A	#N/A	#N/A
chr2	105974169	106054970	ENSG00000115641.18_4	FHL2	3.69908	6.62617e-22	3.27709e-20	3.80665	1.6897e-17	7.78836e-16	#N/A	#N/A	#N/A	#N/A	#N/A	#N/A	#N/A	#N/A	#N/A	#N/A	#N/A	#N/A
chr11	131240373	132206716	ENSG00000182667.14_4	NTM	4.32992	1.01154e-21	4.98927e-20	2.95322	1.7377e-07	3.18939e-06	#N/A	#N/A	#N/A	#N/A	#N/A	#N/A	#N/A	#N/A	#N/A	#N/A	#N/A	#N/A
chr17	62538413	62658186	ENSG00000108854.15_4	SMURF2	2.81194	1.03022e-21	5.06776e-20	2.46408	4.07226e-11	1.09104e-09	#N/A	#N/A	#N/A	#N/A	#N/A	#N/A	#N/A	#N/A	#N/A	#N/A	#N/A	#N/A
chrX	71424507	71458897	ENSG00000186871.6_4	ERCC6L	6.67397	1.15242e-21	5.62349e-20	5.28752	1.80484e-15	7.14867e-14	#N/A	#N/A	#N/A	#N/A	#N/A	#N/A	#N/A	#N/A	#N/A	#N/A	#N/A	#N/A
chr14	59100685	59115039	ENSG00000165617.14_5	DACT1	4.05405	1.1986e-21	5.83328e-20	2.61764	1.38783e-05	0.000194307	#N/A	#N/A	#N/A	#N/A	#N/A	#N/A	#N/A	#N/A	#N/A	#N/A	#N/A	#N/A
chr11	28042167	28129855	ENSG00000121621.6_2	KIF18A	4.50612	2.10468e-21	1.01619e-19	4.48747	5.90333e-15	2.26943e-13	#N/A	#N/A	#N/A	#N/A	#N/A	#N/A	#N/A	#N/A	#N/A	#N/A	#N/A	#N/A
chr12	13043716	13070871	ENSG00000013588.8_4	GPRC5A	5.26442	2.13971e-21	1.03038e-19	4.00571	9.21127e-09	1.9176e-07	#N/A	#N/A	#N/A	#N/A	#N/A	#N/A	#N/A	#N/A	#N/A	#N/A	#N/A	#N/A
chr4	41361624	41702061	ENSG00000064042.17_3	LIMCH1	3.69246	2.39267e-21	1.14917e-19	#N/A	#N/A	#N/A	#N/A	#N/A	#N/A	#N/A	#N/A	#N/A	#N/A	#N/A	#N/A	#N/A	#N/A	#N/A
chr17	36575523	36668628	ENSG00000275832.4_2	ARHGAP23	2.32609	3.68616e-21	1.76579e-19	#N/A	#N/A	#N/A	#N/A	#N/A	#N/A	#N/A	#N/A	#N/A	#N/A	#N/A	#N/A	#N/A	#N/A	#N/A
chr14	55614830	55658396	ENSG00000126787.12_3	DLGAP5	7.99973	5.86373e-21	2.80158e-19	4.70496	9.82022e-07	1.6411e-05	#N/A	#N/A	#N/A	#N/A	#N/A	#N/A	#N/A	#N/A	#N/A	#N/A	#N/A	#N/A
chr22	35796056	35821423	ENSG00000100297.15_3	MCM5	3.1544	6.12871e-21	2.92055e-19	2.51051	1.76737e-08	3.58549e-07	#N/A	#N/A	#N/A	#N/A	#N/A	#N/A	#N/A	#N/A	#N/A	#N/A	#N/A	#N/A
chr16	27324989	27376099	ENSG00000077238.13_3	IL4R	3.3317	7.01256e-21	3.33306e-19	#N/A	#N/A	#N/A	#N/A	#N/A	#N/A	#N/A	#N/A	#N/A	#N/A	#N/A	#N/A	1.93387	0.00139099	0.0424228
chr6	150263136	150270371	ENSG00000131015.4_2	ULBP2	3.12895	7.22576e-21	3.4255e-19	3.28096	1.72194e-16	7.39667e-15	#N/A	#N/A	#N/A	#N/A	#N/A	#N/A	#N/A	#N/A	#N/A	#N/A	#N/A	#N/A
chr2	225629807	225907162	ENSG00000135905.19_3	DOCK10	2.53682	8.09584e-21	3.82805e-19	2.54213	1.56009e-15	6.2332e-14	#N/A	#N/A	#N/A	#N/A	#N/A	#N/A	#N/A	#N/A	#N/A	#N/A	#N/A	#N/A
chr1	21046225	21059330	ENSG00000189410.11_5	SH2D5	5.84831	8.63984e-21	4.07475e-19	4.17243	5.1341e-08	9.97334e-07	#N/A	#N/A	#N/A	#N/A	#N/A	#N/A	#N/A	#N/A	#N/A	#N/A	#N/A	#N/A
chr6	57037124	57054631	ENSG00000112208.11_2	BAG2	1.69035	1.33741e-20	6.25915e-19	1.37338	1.79337e-05	0.000244902	#N/A	#N/A	#N/A	#N/A	#N/A	#N/A	#N/A	#N/A	#N/A	#N/A	#N/A	#N/A
chr8	11278972	11333417	ENSG00000154319.15_4	FAM167A	2.97653	1.98062e-20	9.19883e-19	2.93413	1.94055e-13	6.63742e-12	#N/A	#N/A	#N/A	#N/A	#N/A	#N/A	#N/A	#N/A	#N/A	#N/A	#N/A	#N/A
chr19	38810484	38822716	ENSG00000099337.4_2	KCNK6	2.35923	2.3315e-20	1.08011e-18	2.12868	7.99241e-11	2.08635e-09	#N/A	#N/A	#N/A	#N/A	#N/A	#N/A	#N/A	#N/A	#N/A	#N/A	#N/A	#N/A
chr20	54944445	54967393	ENSG00000087586.17_2	AURKA	3.95106	3.59913e-20	1.65628e-18	3.23178	2.21214e-09	4.8479e-08	#N/A	#N/A	#N/A	#N/A	#N/A	#N/A	#N/A	#N/A	#N/A	#N/A	#N/A	#N/A
chr17	57232860	57282066	ENSG00000068489.12_3	PRR11	3.6192	4.39508e-20	2.01064e-18	3.92775	2.95776e-17	1.34303e-15	#N/A	#N/A	#N/A	#N/A	#N/A	#N/A	#N/A	#N/A	#N/A	#N/A	#N/A	#N/A
chr1	26605667	26608013	ENSG00000142669.14_3	SH3BGRL3	1.77093	4.45849e-20	2.03456e-18	1.58506	2.97193e-09	6.45116e-08	#N/A	#N/A	#N/A	#N/A	#N/A	#N/A	#N/A	#N/A	#N/A	#N/A	#N/A	#N/A
chrX	21958691	22012953	ENSG00000102172.15_3	SMS	1.78855	6.00058e-20	2.71122e-18	1.5515	5.02505e-08	9.77189e-07	#N/A	#N/A	#N/A	#N/A	#N/A	#N/A	#N/A	#N/A	#N/A	#N/A	#N/A	#N/A
chr6	80713604	80752244	ENSG00000112742.9_2	TTK	4.54285	8.30909e-20	3.72667e-18	4.11875	8.97255e-12	2.61447e-10	#N/A	#N/A	#N/A	#N/A	#N/A	#N/A	#N/A	#N/A	#N/A	#N/A	#N/A	#N/A
chr1	45205490	45233439	ENSG00000142945.12_4	KIF2C	4.50693	8.74354e-20	3.91193e-18	3.01022	3.10728e-06	4.81866e-05	#N/A	#N/A	#N/A	#N/A	#N/A	#N/A	#N/A	#N/A	#N/A	#N/A	#N/A	#N/A
chr1	214776538	214837931	ENSG00000117724.12_2	CENPF	4.46729	2.24808e-19	9.88886e-18	4.3918	4.547e-14	1.65419e-12	#N/A	#N/A	#N/A	#N/A	#N/A	#N/A	#N/A	#N/A	#N/A	#N/A	#N/A	#N/A
chr15	64473379	64673639	ENSG00000259316.11_6	AC087632.1	7.32387	2.59659e-19	1.13672e-17	4.21093	1.3012e-05	0.000183018	#N/A	#N/A	#N/A	#N/A	#N/A	#N/A	#N/A	#N/A	#N/A	#N/A	#N/A	#N/A
chr2	133174147	133404132	ENSG00000183840.6_3	GPR39	4.70545	3.48408e-19	1.51798e-17	4.60313	2.2417e-13	7.58242e-12	#N/A	#N/A	#N/A	#N/A	#N/A	#N/A	#N/A	#N/A	#N/A	#N/A	#N/A	#N/A
chr5	146770374	146889619	ENSG00000113657.12_5	DPYSL3	4.78377	3.74938e-19	1.62969e-17	#N/A	#N/A	#N/A	#N/A	#N/A	#N/A	#N/A	#N/A	#N/A	#N/A	#N/A	#N/A	2.85643	0.000185724	0.00737214
chr6	130686879	130764208	ENSG00000164484.11_3	TMEM200A	2.90997	3.82827e-19	1.66004e-17	2.20985	1.32174e-06	2.16144e-05	#N/A	#N/A	#N/A	#N/A	#N/A	#N/A	#N/A	#N/A	#N/A	#N/A	#N/A	#N/A
chr19	43670408	43690688	ENSG00000204941.13_2	PSG5	3.89901	4.60725e-19	1.9931e-17	7.29295	1.11278e-47	2.31395e-45	#N/A	#N/A	#N/A	3.39394	4.03221e-08	3.29399e-06	#N/A	#N/A	#N/A	#N/A	#N/A	#N/A
chr17	59758627	59940882	ENSG00000136492.8_2	BRIP1	3.01767	5.06402e-19	2.18553e-17	3.03598	1.37642e-13	4.78843e-12	#N/A	#N/A	#N/A	#N/A	#N/A	#N/A	#N/A	#N/A	#N/A	#N/A	#N/A	#N/A
chr3	160150233	160203561	ENSG00000213186.7_3	TRIM59	2.59757	5.10633e-19	2.19344e-17	2.4595	5.98337e-12	1.75746e-10	#N/A	#N/A	#N/A	#N/A	#N/A	#N/A	#N/A	#N/A	#N/A	#N/A	#N/A	#N/A
chr7	103112231	103629963	ENSG00000189056.13_4	RELN	4.19464	6.04992e-19	2.58662e-17	4.42354	5.31361e-16	2.21489e-14	#N/A	#N/A	#N/A	#N/A	#N/A	#N/A	#N/A	#N/A	#N/A	#N/A	#N/A	#N/A
chr2	111794353	112280953	ENSG00000172965.15_5	MIR4435-2HG	3.20852	7.4747e-19	3.17354e-17	#N/A	#N/A	#N/A	#N/A	#N/A	#N/A	#N/A	#N/A	#N/A	#N/A	#N/A	#N/A	#N/A	#N/A	#N/A
chr17	48133332	48167845	ENSG00000005884.17_2	ITGA3	3.19611	7.71939e-19	3.26984e-17	#N/A	#N/A	#N/A	#N/A	#N/A	#N/A	#N/A	#N/A	#N/A	#N/A	#N/A	#N/A	#N/A	#N/A	#N/A
chr8	31496902	32625477	ENSG00000157168.18_3	NRG1	2.90709	8.15323e-19	3.43769e-17	4.03878	1.85596e-30	2.0096e-28	#N/A	#N/A	#N/A	#N/A	#N/A	#N/A	#N/A	#N/A	#N/A	#N/A	#N/A	#N/A
chr11	35453370	35551848	ENSG00000149090.11_3	PAMR1	3.97859	1.01684e-18	4.25792e-17	#N/A	#N/A	#N/A	#N/A	#N/A	#N/A	#N/A	#N/A	#N/A	#N/A	#N/A	#N/A	2.33695	0.000763778	0.0256447
chr2	192109911	192290115	ENSG00000128641.18_3	MYO1B	2.07194	1.09606e-18	4.57919e-17	1.91992	1.11191e-10	2.82987e-09	#N/A	#N/A	#N/A	#N/A	#N/A	#N/A	#N/A	#N/A	#N/A	#N/A	#N/A	#N/A
chr7	128470431	128499328	ENSG00000128591.15_3	FLNC	2.14957	1.34661e-18	5.57501e-17	2.54435	7.42542e-24	5.26658e-22	#N/A	#N/A	#N/A	#N/A	#N/A	#N/A	#N/A	#N/A	#N/A	#N/A	#N/A	#N/A
chr9	99148223	99180611	ENSG00000165244.6_2	ZNF367	5.08509	1.46411e-18	6.0478e-17	2.81082	0.000114417	0.00138381	#N/A	#N/A	#N/A	#N/A	#N/A	#N/A	#N/A	#N/A	#N/A	#N/A	#N/A	#N/A
chr15	91509268	91538859	ENSG00000198901.13_4	PRC1	4.22807	1.48549e-18	6.12228e-17	3.78507	9.24433e-11	2.38929e-09	#N/A	#N/A	#N/A	#N/A	#N/A	#N/A	#N/A	#N/A	#N/A	#N/A	#N/A	#N/A
chr2	133402426	133429152	ENSG00000150551.10_2	LYPD1	6.42966	1.53336e-18	6.2956e-17	6.50686	4.8161e-14	1.7417e-12	#N/A	#N/A	#N/A	#N/A	#N/A	#N/A	#N/A	#N/A	#N/A	#N/A	#N/A	#N/A
chr18	19749404	19782491	ENSG00000141448.8_2	GATA6	4.11307	1.66188e-18	6.80331e-17	2.6493	6.10016e-05	0.000771969	#N/A	#N/A	#N/A	#N/A	#N/A	#N/A	#N/A	#N/A	#N/A	#N/A	#N/A	#N/A
chr9	36572859	36677680	ENSG00000165304.7_3	MELK	2.77087	1.67642e-18	6.84752e-17	3.16759	8.74963e-19	4.49746e-17	#N/A	#N/A	#N/A	#N/A	#N/A	#N/A	#N/A	#N/A	#N/A	#N/A	#N/A	#N/A
chr1	163236366	163325554	ENSG00000143228.12_3	NUF2	5.29467	1.69233e-18	6.8971e-17	4.4094	2.91465e-10	7.11137e-09	#N/A	#N/A	#N/A	#N/A	#N/A	#N/A	#N/A	#N/A	#N/A	#N/A	#N/A	#N/A
chr10	129894923	129924649	ENSG00000148773.13_3	MKI67	7.23008	1.714e-18	6.9699e-17	4.99851	8.77744e-07	1.48035e-05	#N/A	#N/A	#N/A	#N/A	#N/A	#N/A	#N/A	#N/A	#N/A	#N/A	#N/A	#N/A
chr20	23026270	23030378	ENSG00000178726.6_2	THBD	4.3349	1.76987e-18	7.16525e-17	2.98052	1.44104e-06	2.3398e-05	#N/A	#N/A	#N/A	#N/A	#N/A	#N/A	#N/A	#N/A	#N/A	#N/A	#N/A	#N/A
chr2	46926091	47007384	ENSG00000171150.8_3	SOCS5	1.89216	2.67415e-18	1.07548e-16	#N/A	#N/A	#N/A	#N/A	#N/A	#N/A	#N/A	#N/A	#N/A	#N/A	#N/A	#N/A	#N/A	#N/A	#N/A
chr6	57179603	57513375	ENSG00000146143.17_3	PRIM2	2.14363	3.06832e-18	1.2286e-16	2.13052	2.99364e-12	9.0397e-11	#N/A	#N/A	#N/A	#N/A	#N/A	#N/A	#N/A	#N/A	#N/A	#N/A	#N/A	#N/A
chr8	27667137	27695612	ENSG00000168078.9_2	PBK	4.37934	3.24582e-18	1.29401e-16	3.97278	2.86478e-11	7.81883e-10	#N/A	#N/A	#N/A	#N/A	#N/A	#N/A	#N/A	#N/A	#N/A	#N/A	#N/A	#N/A
chr18	3247479	3256234	ENSG00000101608.12_4	MYL12A	1.66226	3.47361e-18	1.37882e-16	#N/A	#N/A	#N/A	#N/A	#N/A	#N/A	#N/A	#N/A	#N/A	#N/A	#N/A	#N/A	#N/A	#N/A	#N/A
chr11	560404	564021	ENSG00000099849.14_4	RASSF7	4.30427	4.40347e-18	1.74037e-16	#N/A	#N/A	#N/A	#N/A	#N/A	#N/A	#N/A	#N/A	#N/A	#N/A	#N/A	#N/A	2.74195	6.06986e-05	0.00276299
chr18	61637159	61687013	ENSG00000166401.14_3	SERPINB8	2.27384	8.4641e-18	3.3095e-16	1.76445	9.73477e-06	0.000138736	#N/A	#N/A	#N/A	#N/A	#N/A	#N/A	#N/A	#N/A	#N/A	#N/A	#N/A	#N/A
chr12	27485787	27578222	ENSG00000029153.14_5	ARNTL2	2.79775	1.10028e-17	4.29296e-16	2.8589	5.17464e-14	1.86399e-12	#N/A	#N/A	#N/A	#N/A	#N/A	#N/A	#N/A	#N/A	#N/A	#N/A	#N/A	#N/A
chr15	64656510	64679886	ENSG00000166803.12_4	PCLAF	4.96555	1.13276e-17	4.41028e-16	3.65328	6.45897e-07	1.10771e-05	#N/A	#N/A	#N/A	#N/A	#N/A	#N/A	#N/A	#N/A	#N/A	#N/A	#N/A	#N/A
chr2	111395275	111435691	ENSG00000169679.14_4	BUB1	4.31068	1.47626e-17	5.73547e-16	3.45865	7.78419e-08	1.48224e-06	#N/A	#N/A	#N/A	#N/A	#N/A	#N/A	#N/A	#N/A	#N/A	#N/A	#N/A	#N/A
chr1	32256023	32281652	ENSG00000134668.12_4	SPOCD1	2.82524	1.65621e-17	6.39388e-16	2.26697	4.59322e-07	8.0509e-06	#N/A	#N/A	#N/A	#N/A	#N/A	#N/A	#N/A	#N/A	#N/A	#N/A	#N/A	#N/A
chr11	33880122	33913836	ENSG00000135363.11_2	LMO2	3.84101	1.70414e-17	6.56507e-16	3.56567	5.4725e-11	1.45554e-09	#N/A	#N/A	#N/A	#N/A	#N/A	#N/A	#N/A	#N/A	#N/A	#N/A	#N/A	#N/A
chr18	61538926	61571124	ENSG00000197632.8_3	SERPINB2	8.38308	1.99818e-17	7.66554e-16	4.96025	2.81197e-05	0.000373142	#N/A	#N/A	#N/A	#N/A	#N/A	#N/A	#N/A	#N/A	#N/A	#N/A	#N/A	#N/A
chr5	82933624	83017432	ENSG00000145681.10_4	HAPLN1	5.64509	2.06873e-17	7.91959e-16	3.0956	0.000960519	0.00991345	#N/A	#N/A	#N/A	#N/A	#N/A	#N/A	#N/A	#N/A	#N/A	#N/A	#N/A	#N/A
chr2	37869025	37965611	ENSG00000163171.7_2	CDC42EP3	2.51273	2.14005e-17	8.17554e-16	2.22738	4.35882e-09	9.25314e-08	#N/A	#N/A	#N/A	#N/A	#N/A	#N/A	#N/A	#N/A	#N/A	#N/A	#N/A	#N/A
chr1	156495197	156542396	ENSG00000183856.10_2	IQGAP3	5.24048	2.7093e-17	1.03286e-15	3.86784	4.3219e-07	7.61178e-06	#N/A	#N/A	#N/A	#N/A	#N/A	#N/A	#N/A	#N/A	#N/A	#N/A	#N/A	#N/A
chr10	58116989	58121036	ENSG00000122952.16_4	ZWINT	2.98477	3.49922e-17	1.32298e-15	2.67757	1.41358e-09	3.15452e-08	#N/A	#N/A	#N/A	#N/A	#N/A	#N/A	#N/A	#N/A	#N/A	#N/A	#N/A	#N/A
chr17	39182278	39183454	ENSG00000221852.4_2	KRTAP1-5	9.86711	3.56162e-17	1.34379e-15	4.6405	0.000433574	0.00479105	#N/A	#N/A	#N/A	#N/A	#N/A	#N/A	#N/A	#N/A	#N/A	5.2266	0.000727989	0.0246694
chr12	6953957	6961230	ENSG00000111665.11_2	CDCA3	4.34376	3.83195e-17	1.44282e-15	3.3134	4.96341e-07	8.67483e-06	#N/A	#N/A	#N/A	#N/A	#N/A	#N/A	#N/A	#N/A	#N/A	#N/A	#N/A	#N/A
chr10	50663414	50747584	ENSG00000225830.12_3	ERCC6	2.20587	4.05312e-17	1.52296e-15	#N/A	#N/A	#N/A	#N/A	#N/A	#N/A	#N/A	#N/A	#N/A	#N/A	#N/A	#N/A	#N/A	#N/A	#N/A
chr15	33057746	33486934	ENSG00000248905.8_5	FMN1	3.61751	4.09089e-17	1.534e-15	3.24627	9.4277e-10	2.14155e-08	#N/A	#N/A	#N/A	#N/A	#N/A	#N/A	#N/A	#N/A	#N/A	#N/A	#N/A	#N/A
chr20	42295659	42345136	ENSG00000101057.15_2	MYBL2	5.62388	4.21333e-17	1.57668e-15	4.7764	2.09963e-09	4.62349e-08	#N/A	#N/A	#N/A	#N/A	#N/A	#N/A	#N/A	#N/A	#N/A	#N/A	#N/A	#N/A
chr2	26987157	27023935	ENSG00000115163.14_3	CENPA	4.77923	7.63491e-17	2.82245e-15	3.59383	8.88348e-08	1.68106e-06	#N/A	#N/A	#N/A	#N/A	#N/A	#N/A	#N/A	#N/A	#N/A	#N/A	#N/A	#N/A
chr22	30636436	30642840	ENSG00000128342.4_2	LIF	3.89965	8.02106e-17	2.95922e-15	3.29413	1.27011e-08	2.61732e-07	#N/A	#N/A	#N/A	#N/A	#N/A	#N/A	#N/A	#N/A	#N/A	#N/A	#N/A	#N/A
chr2	97001525	97039583	ENSG00000121152.9_4	NCAPH	5.15409	8.14833e-17	3.00013e-15	3.31776	1.07738e-05	0.000152829	#N/A	#N/A	#N/A	#N/A	#N/A	#N/A	#N/A	#N/A	#N/A	#N/A	#N/A	#N/A
chr4	142944313	143768585	ENSG00000109452.12_4	INPP4B	2.80179	8.97409e-17	3.29092e-15	#N/A	#N/A	#N/A	#N/A	#N/A	#N/A	#N/A	#N/A	#N/A	#N/A	#N/A	#N/A	#N/A	#N/A	#N/A
chr1	20915441	20945401	ENSG00000158825.5_2	CDA	4.11572	1.00351e-16	3.67265e-15	2.25648	0.000788125	0.00827893	#N/A	#N/A	#N/A	#N/A	#N/A	#N/A	#N/A	#N/A	#N/A	#N/A	#N/A	#N/A
chr2	56411258	56613308	ENSG00000055813.5_3	CCDC85A	2.33063	1.26906e-16	4.60765e-15	2.21076	1.51624e-10	3.81123e-09	#N/A	#N/A	#N/A	#N/A	#N/A	#N/A	#N/A	#N/A	#N/A	#N/A	#N/A	#N/A
chr9	132337688	132346835	ENSG00000227619.1_5	AL391056.1	3.67571	1.60393e-16	5.77761e-15	5.23761	4.76729e-18	2.33253e-16	#N/A	#N/A	#N/A	#N/A	#N/A	#N/A	#N/A	#N/A	#N/A	#N/A	#N/A	#N/A
chr8	19171128	19253729	ENSG00000104611.11_3	SH2D4A	3.15614	1.78209e-16	6.39421e-15	2.87888	9.03944e-10	2.05737e-08	#N/A	#N/A	#N/A	#N/A	#N/A	#N/A	#N/A	#N/A	#N/A	#N/A	#N/A	#N/A
chr12	98909290	98944157	ENSG00000120802.13_3	TMPO	1.96164	1.87579e-16	6.71723e-15	#N/A	#N/A	#N/A	#N/A	#N/A	#N/A	#N/A	#N/A	#N/A	#N/A	#N/A	#N/A	#N/A	#N/A	#N/A
chr7	116915505	116963343	ENSG00000105989.9_3	WNT2	6.4953	1.91121e-16	6.8307e-15	4.45173	8.84908e-08	1.67629e-06	#N/A	#N/A	#N/A	#N/A	#N/A	#N/A	#N/A	#N/A	#N/A	#N/A	#N/A	#N/A
chr4	75174190	75181024	ENSG00000182585.9_2	EPGN	8.42081	2.39402e-16	8.52298e-15	6.40199	1.25437e-11	3.56978e-10	#N/A	#N/A	#N/A	#N/A	#N/A	#N/A	#N/A	#N/A	#N/A	#N/A	#N/A	#N/A
chr17	38544768	38574202	ENSG00000131747.14_3	TOP2A	3.14645	2.50064e-16	8.86806e-15	3.48859	8.73881e-16	3.56945e-14	#N/A	#N/A	#N/A	#N/A	#N/A	#N/A	#N/A	#N/A	#N/A	#N/A	#N/A	#N/A
chr2	169690642	169769881	ENSG00000152253.8_2	SPC25	8.00817	3.45612e-16	1.21389e-14	4.75824	1.63212e-11	4.58069e-10	#N/A	#N/A	#N/A	#N/A	#N/A	#N/A	#N/A	#N/A	#N/A	#N/A	#N/A	#N/A
chr19	48281829	48287943	ENSG00000178980.14_5	SELENOW	2.44873	3.6513e-16	1.27754e-14	1.6014	0.00376983	0.0342883	#N/A	#N/A	#N/A	#N/A	#N/A	#N/A	#N/A	#N/A	#N/A	#N/A	#N/A	#N/A
chr17	8108051	8113918	ENSG00000178999.12_4	AURKB	4.06176	4.31354e-16	1.50064e-14	5.07453	4.09682e-15	1.59846e-13	#N/A	#N/A	#N/A	#N/A	#N/A	#N/A	#N/A	#N/A	#N/A	#N/A	#N/A	#N/A
chr11	58874658	58894883	ENSG00000189057.10_4	FAM111B	8.91837	4.43187e-16	1.53887e-14	4.6217	2.68263e-07	4.84117e-06	#N/A	#N/A	#N/A	#N/A	#N/A	#N/A	#N/A	#N/A	#N/A	#N/A	#N/A	#N/A
chr20	44441215	44445596	ENSG00000175063.16_2	UBE2C	6.59899	5.07957e-16	1.76044e-14	4.65869	2.26989e-06	3.59003e-05	#N/A	#N/A	#N/A	#N/A	#N/A	#N/A	#N/A	#N/A	#N/A	#N/A	#N/A	#N/A
chr1	169074935	169101960	ENSG00000143153.12_3	ATP1B1	2.27537	5.2153e-16	1.80406e-14	#N/A	#N/A	#N/A	#N/A	#N/A	#N/A	#N/A	#N/A	#N/A	#N/A	#N/A	#N/A	2.53593	3.26237e-17	9.78658e-15
chr7	29603427	29606911	ENSG00000176532.3_2	PRR15	4.91965	5.96933e-16	2.061e-14	#N/A	#N/A	#N/A	#N/A	#N/A	#N/A	#N/A	#N/A	#N/A	#N/A	#N/A	#N/A	4.2251	9.1021e-09	8.41209e-07
chr12	20704524	20705946	ENSG00000256663.1_5	AC112777.1	5.39092	6.64948e-16	2.2915e-14	3.9688	7.64021e-08	1.45634e-06	#N/A	#N/A	#N/A	#N/A	#N/A	#N/A	#N/A	#N/A	#N/A	#N/A	#N/A	#N/A
chr1	6526152	6580121	ENSG00000171680.21_3	PLEKHG5	2.36738	1.12346e-15	3.84986e-14	2.19796	2.90229e-09	6.3225e-08	#N/A	#N/A	#N/A	#N/A	#N/A	#N/A	#N/A	#N/A	#N/A	#N/A	#N/A	#N/A
chr6	36095586	36112301	ENSG00000156711.16_2	MAPK13	2.94828	1.26121e-15	4.30575e-14	1.83543	0.00317716	0.0294374	#N/A	#N/A	#N/A	#N/A	#N/A	#N/A	#N/A	#N/A	#N/A	#N/A	#N/A	#N/A
chr15	63334831	63364114	ENSG00000140416.20_5	TPM1	3.76114	1.29329e-15	4.40708e-14	3.22776	3.76181e-08	7.40984e-07	#N/A	#N/A	#N/A	#N/A	#N/A	#N/A	#N/A	#N/A	#N/A	#N/A	#N/A	#N/A
chr17	812872	814452	ENSG00000262003.1_5	AC087392.1	3.76481	1.30485e-15	4.4382e-14	1.9391	0.00358587	0.032809	#N/A	#N/A	#N/A	#N/A	#N/A	#N/A	#N/A	#N/A	#N/A	#N/A	#N/A	#N/A
chr2	202899310	202903168	ENSG00000155760.2_2	FZD7	2.06659	1.84391e-15	6.23692e-14	2.196	3.73345e-14	1.37462e-12	#N/A	#N/A	#N/A	#N/A	#N/A	#N/A	#N/A	#N/A	#N/A	#N/A	#N/A	#N/A
chr9	100961281	101018003	ENSG00000095383.19_3	TBC1D2	2.82618	2.1537e-15	7.21805e-14	#N/A	#N/A	#N/A	#N/A	#N/A	#N/A	#N/A	#N/A	#N/A	#N/A	#N/A	#N/A	#N/A	#N/A	#N/A
chr4	178230990	178284097	ENSG00000109674.3_2	NEIL3	4.20443	2.58592e-15	8.61927e-14	4.19921	1.04492e-10	2.6668e-09	#N/A	#N/A	#N/A	#N/A	#N/A	#N/A	#N/A	#N/A	#N/A	#N/A	#N/A	#N/A
chrX	102317579	102319168	ENSG00000133169.5_2	BEX1	4.6016	2.58174e-15	8.61927e-14	5.11432	2.53389e-09	5.53975e-08	#N/A	#N/A	#N/A	#N/A	#N/A	#N/A	#N/A	#N/A	#N/A	#N/A	#N/A	#N/A
chr11	64373646	64490660	ENSG00000110076.18_3	NRXN2	3.73343	3.18325e-15	1.05335e-13	#N/A	#N/A	#N/A	#N/A	#N/A	#N/A	#N/A	#N/A	#N/A	3.41087	3.09522e-11	8.42849e-10	7.1443	1.51375e-54	6.92501e-51
chr9	132427920	132484953	ENSG00000167157.10_2	PRRX2	2.82333	3.22696e-15	1.06589e-13	2.65103	1.37572e-09	3.07378e-08	#N/A	#N/A	#N/A	#N/A	#N/A	#N/A	#N/A	#N/A	#N/A	#N/A	#N/A	#N/A
chr10	93388199	93392811	ENSG00000119938.8_2	PPP1R3C	3.24478	3.66424e-15	1.20381e-13	#N/A	#N/A	#N/A	#N/A	#N/A	#N/A	#N/A	#N/A	#N/A	#N/A	#N/A	#N/A	2.88353	1.68267e-08	1.4593e-06
chr16	67311413	67323402	ENSG00000196155.12_3	PLEKHG4	2.40711	3.68333e-15	1.20791e-13	#N/A	#N/A	#N/A	#N/A	#N/A	#N/A	#N/A	#N/A	#N/A	#N/A	#N/A	#N/A	#N/A	#N/A	#N/A
chr7	129932974	129964020	ENSG00000128510.11_3	CPA4	6.55686	4.06575e-15	1.32856e-13	4.5582	1.16678e-05	0.000164617	#N/A	#N/A	#N/A	#N/A	#N/A	#N/A	#N/A	#N/A	#N/A	#N/A	#N/A	#N/A
chr1	79355449	79472403	ENSG00000162618.13_2	ADGRL4	2.55773	4.13395e-15	1.34844e-13	2.0546	5.82716e-06	8.63411e-05	#N/A	#N/A	#N/A	#N/A	#N/A	#N/A	#N/A	#N/A	#N/A	#N/A	#N/A	#N/A
chr8	59717977	60031767	ENSG00000198846.5_3	TOX	2.64144	5.30924e-15	1.72871e-13	3.05022	1.50955e-15	6.05773e-14	#N/A	#N/A	#N/A	#N/A	#N/A	#N/A	#N/A	#N/A	#N/A	#N/A	#N/A	#N/A
chr11	46299212	46342972	ENSG00000157613.10_3	CREB3L1	2.5202	6.01113e-15	1.95378e-13	#N/A	#N/A	#N/A	#N/A	#N/A	#N/A	#N/A	#N/A	#N/A	#N/A	#N/A	#N/A	#N/A	#N/A	#N/A
chr3	170136653	170172521	ENSG00000013297.11_4	CLDN11	2.31559	6.72727e-15	2.1788e-13	2.90472	7.93739e-22	5.09636e-20	#N/A	#N/A	#N/A	#N/A	#N/A	#N/A	#N/A	#N/A	#N/A	#N/A	#N/A	#N/A
chr9	130577291	130617035	ENSG00000106991.13_2	ENG	2.45113	7.47939e-15	2.4096e-13	2.00995	3.93216e-06	5.96638e-05	#N/A	#N/A	#N/A	#N/A	#N/A	#N/A	#N/A	#N/A	#N/A	#N/A	#N/A	#N/A
chr7	136553416	136705002	ENSG00000181072.11_2	CHRM2	5.27621	7.80669e-15	2.51063e-13	3.31724	9.29621e-05	0.00114169	#N/A	#N/A	#N/A	#N/A	#N/A	#N/A	#N/A	#N/A	#N/A	#N/A	#N/A	#N/A
chr16	69796209	69975644	ENSG00000198373.12_4	WWP2	1.96401	8.65277e-15	2.77784e-13	#N/A	#N/A	#N/A	#N/A	#N/A	#N/A	#N/A	#N/A	#N/A	#N/A	#N/A	#N/A	#N/A	#N/A	#N/A
chr22	39378352	39388809	ENSG00000179750.15_3	APOBEC3B	5.30968	9.44162e-15	3.02049e-13	4.98122	2.1635e-09	4.7527e-08	#N/A	#N/A	#N/A	#N/A	#N/A	#N/A	#N/A	#N/A	#N/A	#N/A	#N/A	#N/A
chr5	54273692	54318499	ENSG00000164283.12_4	ESM1	6.56856	9.6469e-15	3.08078e-13	6.53834	2.50695e-11	6.91755e-10	#N/A	#N/A	#N/A	#N/A	#N/A	#N/A	#N/A	#N/A	#N/A	#N/A	#N/A	#N/A
chr6	73324114	73331801	ENSG00000285844.1_1	FO393414.3	4.12766	1.02494e-14	3.2675e-13	3.14	1.70711e-07	3.13638e-06	#N/A	#N/A	#N/A	#N/A	#N/A	#N/A	#N/A	#N/A	#N/A	#N/A	#N/A	#N/A
chr11	69455855	69469242	ENSG00000110092.3_2	CCND1	3.1466	1.26008e-14	4.01011e-13	#N/A	#N/A	#N/A	#N/A	#N/A	#N/A	#N/A	#N/A	#N/A	#N/A	#N/A	#N/A	#N/A	#N/A	#N/A
chr4	74606223	74609433	ENSG00000169429.10_3	CXCL8	5.53966	1.29787e-14	4.12321e-13	4.56417	1.5903e-07	2.9306e-06	#N/A	#N/A	#N/A	#N/A	#N/A	#N/A	#N/A	#N/A	#N/A	#N/A	#N/A	#N/A
chr2	9346894	9545812	ENSG00000151693.10_3	ASAP2	1.90884	1.34849e-14	4.27662e-13	#N/A	#N/A	#N/A	#N/A	#N/A	#N/A	#N/A	#N/A	#N/A	#N/A	#N/A	#N/A	#N/A	#N/A	#N/A
chr15	40453224	40513337	ENSG00000156970.12_4	BUB1B	5.88639	1.54773e-14	4.89152e-13	3.19778	0.00166663	0.016432	#N/A	#N/A	#N/A	#N/A	#N/A	#N/A	#N/A	#N/A	#N/A	#N/A	#N/A	#N/A
chr19	45147098	45166850	ENSG00000073008.14_3	PVR	1.9748	1.70686e-14	5.36664e-13	1.98914	3.52003e-11	9.45859e-10	#N/A	#N/A	#N/A	#N/A	#N/A	#N/A	#N/A	#N/A	#N/A	#N/A	#N/A	#N/A
chr1	55007930	55104865	ENSG00000162390.17_2	ACOT11	3.84265	1.96232e-14	6.13821e-13	2.96919	3.24553e-06	5.00336e-05	#N/A	#N/A	#N/A	#N/A	#N/A	#N/A	#N/A	#N/A	#N/A	#N/A	#N/A	#N/A
chr8	42032751	42065242	ENSG00000104368.17_4	PLAT	3.66384	2.10969e-14	6.57668e-13	2.74657	1.89017e-05	0.000256971	#N/A	#N/A	#N/A	#N/A	#N/A	#N/A	#N/A	#N/A	#N/A	#N/A	#N/A	#N/A
chr7	93514708	93520303	ENSG00000105825.12_3	TFPI2	3.42648	2.15223e-14	6.6979e-13	4.62008	8.59321e-22	5.49816e-20	#N/A	#N/A	#N/A	#N/A	#N/A	#N/A	#N/A	#N/A	#N/A	#N/A	#N/A	#N/A
chr19	14583278	14586174	ENSG00000160951.3_2	PTGER1	4.33873	2.23568e-14	6.94579e-13	2.74427	0.000148077	0.0017561	#N/A	#N/A	#N/A	#N/A	#N/A	#N/A	#N/A	#N/A	#N/A	#N/A	#N/A	#N/A
chr9	107509969	107522403	ENSG00000136783.9_2	NIPSNAP3A	1.56376	2.28428e-14	7.08477e-13	#N/A	#N/A	#N/A	#N/A	#N/A	#N/A	#N/A	#N/A	#N/A	#N/A	#N/A	#N/A	#N/A	#N/A	#N/A
chr5	162887209	162918951	ENSG00000072571.19_4	HMMR	4.40267	2.76869e-14	8.51501e-13	2.84735	0.000300879	0.00342187	#N/A	#N/A	#N/A	#N/A	#N/A	#N/A	#N/A	#N/A	#N/A	#N/A	#N/A	#N/A
chr12	49521565	49541652	ENSG00000258017.1_5	AC011603.2	2.3593	2.96956e-14	9.11744e-13	2.2786	6.1621e-10	1.43644e-08	#N/A	#N/A	#N/A	#N/A	#N/A	#N/A	#N/A	#N/A	#N/A	#N/A	#N/A	#N/A
chr2	234742062	234763212	ENSG00000123485.11_4	HJURP	4.02789	3.35315e-14	1.02608e-12	4.09399	2.08561e-10	5.17134e-09	#N/A	#N/A	#N/A	#N/A	#N/A	#N/A	#N/A	#N/A	#N/A	#N/A	#N/A	#N/A
chr17	80278900	80291950	ENSG00000141574.7_5	SECTM1	3.31982	3.45745e-14	1.05622e-12	#N/A	#N/A	#N/A	#N/A	#N/A	#N/A	#N/A	#N/A	#N/A	#N/A	#N/A	#N/A	2.19663	0.00095943	0.0312952
chr22	38596774	38612518	ENSG00000185022.11_4	MAFF	2.43667	3.81362e-14	1.16309e-12	#N/A	#N/A	#N/A	#N/A	#N/A	#N/A	#N/A	#N/A	#N/A	#N/A	#N/A	#N/A	1.80097	0.000318135	0.0117845
chr12	49521565	49525180	ENSG00000123416.15_5	TUBA1B	2.35047	4.09888e-14	1.24594e-12	2.26432	1.60169e-09	3.56562e-08	#N/A	#N/A	#N/A	#N/A	#N/A	#N/A	#N/A	#N/A	#N/A	#N/A	#N/A	#N/A
chr1	153519805	153521848	ENSG00000188015.9_3	S100A3	3.40378	4.16875e-14	1.26507e-12	#N/A	#N/A	#N/A	#N/A	#N/A	#N/A	#N/A	#N/A	#N/A	#N/A	#N/A	#N/A	2.39403	0.000204838	0.00797518
chr6	125440195	125585553	ENSG00000111907.20_6	TPD52L1	3.73846	4.37603e-14	1.3214e-12	#N/A	#N/A	#N/A	#N/A	#N/A	#N/A	#N/A	#N/A	#N/A	#N/A	#N/A	#N/A	3.91854	5.55243e-12	8.467e-10
chr5	121398890	121414055	ENSG00000113083.13_3	LOX	2.93965	4.6995e-14	1.41674e-12	2.22983	4.55716e-05	0.000587263	#N/A	#N/A	#N/A	#N/A	#N/A	#N/A	#N/A	#N/A	#N/A	#N/A	#N/A	#N/A
chr3	170779128	171178197	ENSG00000154310.16_4	TNIK	2.19714	4.79846e-14	1.4442e-12	1.8342	7.47523e-06	0.000108794	#N/A	#N/A	#N/A	#N/A	#N/A	#N/A	#N/A	#N/A	#N/A	#N/A	#N/A	#N/A
chr5	126112315	126172712	ENSG00000113368.11_2	LMNB1	2.979	6.24874e-14	1.87145e-12	3.56697	6.74912e-16	2.78786e-14	#N/A	#N/A	#N/A	#N/A	#N/A	#N/A	#N/A	#N/A	#N/A	#N/A	#N/A	#N/A
chr10	78629359	79398127	ENSG00000156113.22_5	KCNMA1	2.72272	6.57052e-14	1.96461e-12	#N/A	#N/A	#N/A	#N/A	#N/A	#N/A	#N/A	#N/A	#N/A	#N/A	#N/A	#N/A	#N/A	#N/A	#N/A
chr2	56400669	56412905	ENSG00000233251.7_4	AC007743.1	3.03714	7.1406e-14	2.13158e-12	3.13797	1.82565e-10	4.53907e-09	#N/A	#N/A	#N/A	#N/A	#N/A	#N/A	#N/A	#N/A	#N/A	#N/A	#N/A	#N/A
chr1	210406144	210419976	ENSG00000082497.11_2	SERTAD4	6.95351	7.26365e-14	2.16478e-12	#N/A	#N/A	#N/A	#N/A	#N/A	#N/A	#N/A	#N/A	#N/A	#N/A	#N/A	#N/A	7.24297	1.45774e-13	2.72195e-11
chr1	230972865	231005335	ENSG00000119280.16_3	C1orf198	3.16047	7.46648e-14	2.21801e-12	#N/A	#N/A	#N/A	#N/A	#N/A	#N/A	#N/A	#N/A	#N/A	#N/A	#N/A	#N/A	3.04909	1.4218e-09	1.51264e-07
chr2	128395956	128439360	ENSG00000072163.19_4	LIMS2	3.09862	8.9768e-14	2.65803e-12	#N/A	#N/A	#N/A	#N/A	#N/A	#N/A	#N/A	#N/A	#N/A	#N/A	#N/A	#N/A	#N/A	#N/A	#N/A
chrX	69509940	69640682	ENSG00000090889.11_2	KIF4A	4.48171	9.94892e-14	2.93637e-12	4.33758	1.0588e-09	2.3979e-08	#N/A	#N/A	#N/A	#N/A	#N/A	#N/A	#N/A	#N/A	#N/A	#N/A	#N/A	#N/A
chr15	40886218	40956540	ENSG00000137812.19_5	KNL1	3.93077	1.09787e-13	3.23509e-12	2.93758	3.50335e-05	0.00045824	#N/A	#N/A	#N/A	#N/A	#N/A	#N/A	#N/A	#N/A	#N/A	#N/A	#N/A	#N/A
chr10	13203554	13253104	ENSG00000065328.16_3	MCM10	5.90367	1.13071e-13	3.32651e-12	4.67407	2.94675e-07	5.28135e-06	#N/A	#N/A	#N/A	#N/A	#N/A	#N/A	#N/A	#N/A	#N/A	#N/A	#N/A	#N/A
chr2	88000503	88037624	ENSG00000234231.4_5	AC093616.1	3.35895	1.15881e-13	3.4037e-12	#N/A	#N/A	#N/A	#N/A	#N/A	#N/A	#N/A	#N/A	#N/A	#N/A	#N/A	#N/A	2.58594	1.86762e-05	0.000941476
chr13	21727734	21750741	ENSG00000165480.15_2	SKA3	4.80841	1.37332e-13	4.00803e-12	3.82332	1.17993e-06	1.94518e-05	#N/A	#N/A	#N/A	#N/A	#N/A	#N/A	#N/A	#N/A	#N/A	#N/A	#N/A	#N/A
chr15	40623653	40633168	ENSG00000188549.12_5	CCDC9B	3.40775	1.41268e-13	4.10327e-12	#N/A	#N/A	#N/A	#N/A	#N/A	#N/A	#N/A	#N/A	#N/A	#N/A	#N/A	#N/A	3.65958	3.16506e-12	4.99289e-10
chr4	10075963	10118573	ENSG00000071127.16_2	WDR1	1.77892	1.64052e-13	4.74249e-12	1.87546	1.63812e-12	5.07207e-11	#N/A	#N/A	#N/A	#N/A	#N/A	#N/A	#N/A	#N/A	#N/A	#N/A	#N/A	#N/A
chr2	47387221	47403740	ENSG00000143933.16_3	CALM2	1.61768	1.84837e-13	5.31812e-12	#N/A	#N/A	#N/A	#N/A	#N/A	#N/A	#N/A	#N/A	#N/A	#N/A	#N/A	#N/A	#N/A	#N/A	#N/A
chr11	65659520	65668044	ENSG00000175592.8_3	FOSL1	3.16908	1.97297e-13	5.66771e-12	3.1948	2.45549e-10	6.03938e-09	#N/A	#N/A	#N/A	#N/A	#N/A	#N/A	#N/A	#N/A	#N/A	#N/A	#N/A	#N/A
chr11	64833772	64851636	ENSG00000146670.9_3	CDCA5	3.70438	2.5609e-13	7.33364e-12	3.02112	2.52725e-06	3.95943e-05	#N/A	#N/A	#N/A	#N/A	#N/A	#N/A	#N/A	#N/A	#N/A	#N/A	#N/A	#N/A
chr19	38879061	38890227	ENSG00000188766.12_2	SPRED3	3.02958	2.62347e-13	7.50106e-12	2.66288	2.74343e-07	4.92659e-06	#N/A	#N/A	#N/A	#N/A	#N/A	#N/A	#N/A	#N/A	#N/A	#N/A	#N/A	#N/A
chr5	72416119	72427644	ENSG00000157111.12_3	TMEM171	2.70023	2.89853e-13	8.2746e-12	2.23365	5.42853e-06	8.06303e-05	#N/A	#N/A	#N/A	#N/A	#N/A	#N/A	#N/A	#N/A	#N/A	#N/A	#N/A	#N/A
chr7	131185021	131242976	ENSG00000128567.16_2	PODXL	3.78877	3.05364e-13	8.70382e-12	5.04673	4.5566e-19	2.40986e-17	#N/A	#N/A	#N/A	#N/A	#N/A	#N/A	#N/A	#N/A	#N/A	#N/A	#N/A	#N/A
chr2	172964167	172967628	ENSG00000115844.10_2	DLX2	4.53813	3.12903e-13	8.90483e-12	5.56228	1.11883e-10	2.84355e-09	#N/A	#N/A	#N/A	#N/A	#N/A	#N/A	#N/A	#N/A	#N/A	#N/A	#N/A	#N/A
chr1	32712834	32714457	ENSG00000183615.5_2	FAM167B	4.19867	3.61717e-13	1.02621e-11	#N/A	#N/A	#N/A	#N/A	#N/A	#N/A	#N/A	#N/A	#N/A	#N/A	#N/A	#N/A	#N/A	#N/A	#N/A
chr1	197881032	197904608	ENSG00000143355.15_4	LHX9	3.56195	4.12371e-13	1.16271e-11	4.59448	1.71805e-16	7.39667e-15	#N/A	#N/A	#N/A	#N/A	#N/A	#N/A	#N/A	#N/A	#N/A	#N/A	#N/A	#N/A
chr1	151512781	151556059	ENSG00000143367.15_4	TUFT1	2.9065	4.19272e-13	1.18035e-11	#N/A	#N/A	#N/A	#N/A	#N/A	#N/A	#N/A	#N/A	#N/A	#N/A	#N/A	#N/A	#N/A	#N/A	#N/A
chr6	31698358	31707540	ENSG00000213719.8_3	CLIC1	1.91619	4.60564e-13	1.29262e-11	1.6964	2.74112e-06	4.27985e-05	#N/A	#N/A	#N/A	#N/A	#N/A	#N/A	#N/A	#N/A	#N/A	#N/A	#N/A	#N/A
chr5	140868688	140892546	ENSG00000240764.3_3	PCDHGC5	3.21141	4.71609e-13	1.31957e-11	#N/A	#N/A	#N/A	#N/A	#N/A	#N/A	#N/A	#N/A	#N/A	#N/A	#N/A	#N/A	#N/A	#N/A	#N/A
chr18	61420169	61472610	ENSG00000166396.12_3	SERPINB7	4.81404	5.38249e-13	1.50144e-11	2.74788	0.00163829	0.0161786	#N/A	#N/A	#N/A	#N/A	#N/A	#N/A	#N/A	#N/A	#N/A	#N/A	#N/A	#N/A
chr1	156863490	156886226	ENSG00000187800.13_2	PEAR1	3.16034	5.78404e-13	1.61099e-11	2.50342	1.888e-05	0.000256867	#N/A	#N/A	#N/A	#N/A	#N/A	#N/A	#N/A	#N/A	#N/A	#N/A	#N/A	#N/A
chr5	37812779	37839788	ENSG00000168621.14_4	GDNF	2.27286	5.96474e-13	1.6588e-11	2.14597	3.72516e-08	7.34555e-07	#N/A	#N/A	#N/A	#N/A	#N/A	#N/A	#N/A	#N/A	#N/A	#N/A	#N/A	#N/A
chr6	57325808	57514407	ENSG00000283453.2_5	AC244258.1	2.20195	6.04104e-13	1.67747e-11	2.38336	9.08121e-12	2.63773e-10	#N/A	#N/A	#N/A	#N/A	#N/A	#N/A	#N/A	#N/A	#N/A	#N/A	#N/A	#N/A
chr3	33835136	33840031	ENSG00000271643.2_5	AC112220.2	2.76381	6.40867e-13	1.77685e-11	#N/A	#N/A	#N/A	#N/A	#N/A	#N/A	#N/A	#N/A	#N/A	#N/A	#N/A	#N/A	#N/A	#N/A	#N/A
chr1	211831999	211848972	ENSG00000117650.12_2	NEK2	5.65597	6.53021e-13	1.80781e-11	4.37558	3.901e-07	6.9104e-06	#N/A	#N/A	#N/A	#N/A	#N/A	#N/A	#N/A	#N/A	#N/A	#N/A	#N/A	#N/A
chr16	84510027	84587639	ENSG00000140950.15_2	TLDC1	1.94608	6.84264e-13	1.89144e-11	1.84146	7.04628e-08	1.34874e-06	#N/A	#N/A	#N/A	#N/A	#N/A	#N/A	#N/A	#N/A	#N/A	#N/A	#N/A	#N/A
chr2	87754300	87936259	ENSG00000222041.11_3	CYTOR	3.10906	6.8626e-13	1.89396e-11	#N/A	#N/A	#N/A	#N/A	#N/A	#N/A	#N/A	#N/A	#N/A	#N/A	#N/A	#N/A	#N/A	#N/A	#N/A
chr20	30193086	30194318	ENSG00000125968.8_3	ID1	2.98925	7.91995e-13	2.17282e-11	6.00629	1.48422e-45	2.79998e-43	#N/A	#N/A	#N/A	3.01704	1.39169e-08	1.24836e-06	#N/A	#N/A	#N/A	#N/A	#N/A	#N/A
chr2	114647537	114720173	ENSG00000115091.11_3	ACTR3	1.43476	8.99909e-13	2.45783e-11	1.34996	9.59703e-07	1.61116e-05	#N/A	#N/A	#N/A	#N/A	#N/A	#N/A	#N/A	#N/A	#N/A	#N/A	#N/A	#N/A
chr15	39873280	39891667	ENSG00000137801.10_3	THBS1	3.39653	9.60943e-13	2.62061e-11	#N/A	#N/A	#N/A	#N/A	#N/A	#N/A	#N/A	#N/A	#N/A	#N/A	#N/A	#N/A	#N/A	#N/A	#N/A
chr10	96039034	96047235	ENSG00000268894.6_5	PLCE1-AS1	6.18387	1.0854e-12	2.94247e-11	#N/A	#N/A	#N/A	#N/A	#N/A	#N/A	#N/A	#N/A	#N/A	#N/A	#N/A	#N/A	6.24571	3.76173e-11	4.95222e-09
chr17	18872102	18908117	ENSG00000188522.14_3	FAM83G	2.3063	1.29447e-12	3.49891e-11	2.12226	2.27376e-07	4.14417e-06	#N/A	#N/A	#N/A	#N/A	#N/A	#N/A	#N/A	#N/A	#N/A	#N/A	#N/A	#N/A
chr4	81187753	81257834	ENSG00000138675.16_3	FGF5	3.51313	1.37116e-12	3.69527e-11	3.81296	1.57645e-11	4.4449e-10	#N/A	#N/A	#N/A	#N/A	#N/A	#N/A	#N/A	#N/A	#N/A	#N/A	#N/A	#N/A
chr3	194075976	194090472	ENSG00000172061.8_3	LRRC15	4.48559	1.37109e-12	3.69527e-11	3.48282	9.1449e-06	0.000131455	#N/A	#N/A	#N/A	#N/A	#N/A	#N/A	#N/A	#N/A	#N/A	#N/A	#N/A	#N/A
chr16	3981218	4000587	ENSG00000262185.2_5	AC005736.1	5.21382	1.60913e-12	4.30489e-11	#N/A	#N/A	#N/A	#N/A	#N/A	#N/A	#N/A	#N/A	#N/A	#N/A	#N/A	#N/A	5.10838	1.15335e-09	1.24882e-07
chr4	114821440	114900883	ENSG00000180801.13_3	ARSJ	2.42045	1.7719e-12	4.72652e-11	2.45909	8.60092e-10	1.96735e-08	#N/A	#N/A	#N/A	#N/A	#N/A	#N/A	#N/A	#N/A	#N/A	#N/A	#N/A	#N/A
chr14	67853700	67878917	ENSG00000100558.8_2	PLEK2	3.13595	1.81005e-12	4.82126e-11	4.40837	2.43829e-18	1.22242e-16	#N/A	#N/A	#N/A	#N/A	#N/A	#N/A	#N/A	#N/A	#N/A	#N/A	#N/A	#N/A
chr12	49582519	49668386	ENSG00000167553.15_3	TUBA1C	2.31366	1.82419e-12	4.85186e-11	2.1453	1.61297e-07	2.96939e-06	#N/A	#N/A	#N/A	#N/A	#N/A	#N/A	#N/A	#N/A	#N/A	#N/A	#N/A	#N/A
chr15	89346673	89418585	ENSG00000157766.16_4	ACAN	6.56074	1.887e-12	5.01165e-11	#N/A	#N/A	#N/A	#N/A	#N/A	#N/A	#N/A	#N/A	#N/A	#N/A	#N/A	#N/A	#N/A	#N/A	#N/A
chr10	62538089	62554610	ENSG00000170312.15_2	CDK1	3.02492	1.90709e-12	5.05035e-11	3.32733	1.362e-11	3.86408e-10	#N/A	#N/A	#N/A	#N/A	#N/A	#N/A	#N/A	#N/A	#N/A	#N/A	#N/A	#N/A
chr14	91698876	91720269	ENSG00000119714.10_4	GPR68	4.66078	1.97842e-12	5.23165e-11	2.75642	0.00130192	0.0131624	#N/A	#N/A	#N/A	#N/A	#N/A	#N/A	#N/A	#N/A	#N/A	#N/A	#N/A	#N/A
chr7	1570350	1582679	ENSG00000198517.9_3	MAFK	1.73626	1.99063e-12	5.25635e-11	#N/A	#N/A	#N/A	#N/A	#N/A	#N/A	#N/A	#N/A	#N/A	#N/A	#N/A	#N/A	#N/A	#N/A	#N/A
chr14	54863567	54886936	ENSG00000100526.19_4	CDKN3	2.74334	2.1494e-12	5.66742e-11	4.22078	2.55235e-21	1.57789e-19	#N/A	#N/A	#N/A	#N/A	#N/A	#N/A	#N/A	#N/A	#N/A	#N/A	#N/A	#N/A
chr22	36677323	36784112	ENSG00000100345.21_3	MYH9	1.85537	2.23579e-12	5.88673e-11	#N/A	#N/A	#N/A	#N/A	#N/A	#N/A	#N/A	#N/A	#N/A	#N/A	#N/A	#N/A	#N/A	#N/A	#N/A
chr9	140172201	140177093	ENSG00000198113.2_2	TOR4A	3.17727	2.30716e-12	6.05719e-11	#N/A	#N/A	#N/A	#N/A	#N/A	#N/A	#N/A	#N/A	#N/A	#N/A	#N/A	#N/A	#N/A	#N/A	#N/A
chr9	37919131	38069208	ENSG00000107338.9_3	SHB	1.87118	2.35993e-12	6.18688e-11	1.56229	0.000120621	0.00144737	#N/A	#N/A	#N/A	#N/A	#N/A	#N/A	#N/A	#N/A	#N/A	#N/A	#N/A	#N/A
chr9	100831557	100881494	ENSG00000106785.14_2	TRIM14	2.49772	2.60088e-12	6.79908e-11	3.57819	4.28953e-18	2.11006e-16	#N/A	#N/A	#N/A	#N/A	#N/A	#N/A	#N/A	#N/A	#N/A	#N/A	#N/A	#N/A
chr20	36755789	36794980	ENSG00000198959.11_2	TGM2	3.04269	2.61495e-12	6.82611e-11	#N/A	#N/A	#N/A	#N/A	#N/A	#N/A	#N/A	#N/A	#N/A	#N/A	#N/A	#N/A	2.46873	1.80088e-05	0.000910339
chr16	84599200	84651683	ENSG00000103187.7_2	COTL1	1.838	3.14817e-12	8.15983e-11	2.57212	1.13712e-28	1.11872e-26	#N/A	#N/A	#N/A	#N/A	#N/A	#N/A	#N/A	#N/A	#N/A	#N/A	#N/A	#N/A
chr1	150190717	150208504	ENSG00000143401.14_4	ANP32E	1.78554	3.75976e-12	9.69013e-11	1.54993	3.32843e-05	0.000436922	#N/A	#N/A	#N/A	#N/A	#N/A	#N/A	#N/A	#N/A	#N/A	#N/A	#N/A	#N/A
chr16	75262085	75301951	ENSG00000050820.16_6	BCAR1	1.53831	3.83935e-12	9.88134e-11	#N/A	#N/A	#N/A	#N/A	#N/A	#N/A	#N/A	#N/A	#N/A	#N/A	#N/A	#N/A	#N/A	#N/A	#N/A
chr9	100174232	100258407	ENSG00000196116.7_2	TDRD7	2.06643	3.86221e-12	9.92619e-11	1.72403	6.25702e-05	0.000790181	#N/A	#N/A	#N/A	#N/A	#N/A	#N/A	#N/A	#N/A	#N/A	#N/A	#N/A	#N/A
chr7	22765503	22771621	ENSG00000136244.11_4	IL6	6.92227	3.90662e-12	1.00263e-10	4.09789	0.000521704	0.00568592	#N/A	#N/A	#N/A	#N/A	#N/A	#N/A	#N/A	#N/A	#N/A	#N/A	#N/A	#N/A
chr1	85947964	86043933	ENSG00000282057.1_6	AC092807.3	4.70293	3.94808e-12	1.01185e-10	3.25264	0.000136297	0.00162603	#N/A	#N/A	#N/A	#N/A	#N/A	#N/A	#N/A	#N/A	#N/A	#N/A	#N/A	#N/A
chr1	17516278	17524112	ENSG00000204362.6_5	AL590644.1	7.49522	5.0502e-12	1.28889e-10	2.85068	0.0020313	0.0196879	#N/A	#N/A	#N/A	#N/A	#N/A	#N/A	#N/A	#N/A	#N/A	4.64454	0.000361199	0.0131665
chr16	15795094	15795975	ENSG00000280206.1_6	AC026401.3	3.25564	5.52385e-12	1.40781e-10	2.06042	0.00107579	0.0110347	#N/A	#N/A	#N/A	#N/A	#N/A	#N/A	#N/A	#N/A	#N/A	#N/A	#N/A	#N/A
chr1	85109390	85156486	ENSG00000117155.16_3	SSX2IP	2.21816	6.39167e-12	1.62446e-10	1.64448	0.00186873	0.0182671	#N/A	#N/A	#N/A	#N/A	#N/A	#N/A	#N/A	#N/A	#N/A	#N/A	#N/A	#N/A
chr12	57984957	57997201	ENSG00000166908.17_3	PIP4K2C	1.59411	7.35541e-12	1.86681e-10	1.387	0.000165209	0.0019429	#N/A	#N/A	#N/A	#N/A	#N/A	#N/A	#N/A	#N/A	#N/A	#N/A	#N/A	#N/A
chr2	40324410	40838193	ENSG00000183023.18_4	SLC8A1	3.06345	7.88551e-12	1.99581e-10	2.14215	0.00123954	0.0125803	#N/A	#N/A	#N/A	#N/A	#N/A	#N/A	#N/A	#N/A	#N/A	#N/A	#N/A	#N/A
chr1	45265897	45271662	ENSG00000173846.12_2	PLK3	1.69161	9.65729e-12	2.4308e-10	#N/A	#N/A	#N/A	#N/A	#N/A	#N/A	#N/A	#N/A	#N/A	#N/A	#N/A	#N/A	#N/A	#N/A	#N/A
chr14	105939299	105946507	ENSG00000182809.10_2	CRIP2	2.4835	9.97287e-12	2.50678e-10	2.12065	1.15598e-05	0.00016323	#N/A	#N/A	#N/A	#N/A	#N/A	#N/A	#N/A	#N/A	#N/A	#N/A	#N/A	#N/A
chr2	113531492	113542167	ENSG00000115008.5_2	IL1A	4.86263	1.03355e-11	2.5908e-10	5.48288	8.62458e-10	1.96785e-08	#N/A	#N/A	#N/A	#N/A	#N/A	#N/A	#N/A	#N/A	#N/A	#N/A	#N/A	#N/A
chr11	102188181	102210134	ENSG00000023445.13_2	BIRC3	3.19039	1.03916e-11	2.6013e-10	#N/A	#N/A	#N/A	#N/A	#N/A	#N/A	#N/A	#N/A	#N/A	#N/A	#N/A	#N/A	#N/A	#N/A	#N/A
chr16	50280048	50352046	ENSG00000121281.12_3	ADCY7	2.19533	1.10071e-11	2.74412e-10	#N/A	#N/A	#N/A	#N/A	#N/A	#N/A	#N/A	#N/A	#N/A	#N/A	#N/A	#N/A	#N/A	#N/A	#N/A
chr2	8818975	8824583	ENSG00000115738.9_2	ID2	2.71117	1.14424e-11	2.84877e-10	#N/A	#N/A	#N/A	#N/A	#N/A	#N/A	#N/A	#N/A	#N/A	#N/A	#N/A	#N/A	#N/A	#N/A	#N/A
chr1	242011269	242058450	ENSG00000174371.16_3	EXO1	4.05681	1.31735e-11	3.27085e-10	3.5262	9.66207e-07	1.62059e-05	#N/A	#N/A	#N/A	#N/A	#N/A	#N/A	#N/A	#N/A	#N/A	#N/A	#N/A	#N/A
chr2	133429372	134326034	ENSG00000176771.16_6	NCKAP5	4.96908	1.36048e-11	3.3688e-10	#N/A	#N/A	#N/A	#N/A	#N/A	#N/A	#N/A	#N/A	#N/A	#N/A	#N/A	#N/A	4.3347	1.12117e-06	7.54276e-05
chr8	27629466	27670157	ENSG00000171320.14_2	ESCO2	4.76782	1.393e-11	3.44467e-10	3.74267	8.43092e-07	1.42717e-05	#N/A	#N/A	#N/A	#N/A	#N/A	#N/A	#N/A	#N/A	#N/A	#N/A	#N/A	#N/A
chr16	88493879	88507165	ENSG00000225614.2_2	ZNF469	2.30351	1.59619e-11	3.9418e-10	1.80268	0.00040639	0.00451794	#N/A	#N/A	#N/A	#N/A	#N/A	#N/A	#N/A	#N/A	#N/A	#N/A	#N/A	#N/A
chr1	23884409	23886285	ENSG00000117318.8_2	ID3	2.88795	1.7188e-11	4.22746e-10	5.34872	1.1907e-38	1.71563e-36	#N/A	#N/A	#N/A	2.46077	1.30853e-05	0.000686097	#N/A	#N/A	#N/A	#N/A	#N/A	#N/A
chr18	47901365	47920543	ENSG00000154839.9_3	SKA1	4.61435	1.77528e-11	4.36051e-10	4.3603	5.79748e-08	1.11789e-06	#N/A	#N/A	#N/A	#N/A	#N/A	#N/A	#N/A	#N/A	#N/A	#N/A	#N/A	#N/A
chr22	32340447	32353590	ENSG00000128245.14_4	YWHAH	1.72072	1.86462e-11	4.56769e-10	1.79404	3.24953e-10	7.87591e-09	#N/A	#N/A	#N/A	#N/A	#N/A	#N/A	#N/A	#N/A	#N/A	#N/A	#N/A	#N/A
chr9	117781857	117880536	ENSG00000041982.15_3	TNC	4.5648	2.10222e-11	5.14286e-10	#N/A	#N/A	#N/A	#N/A	#N/A	#N/A	#N/A	#N/A	#N/A	#N/A	#N/A	#N/A	5.23891	1.11297e-11	1.59111e-09
chr11	68522088	68611878	ENSG00000110090.12_2	CPT1A	1.65146	2.30841e-11	5.62471e-10	1.86876	6.74462e-14	2.41054e-12	#N/A	#N/A	#N/A	#N/A	#N/A	#N/A	#N/A	#N/A	#N/A	#N/A	#N/A	#N/A
chr4	140187317	140201492	ENSG00000137463.4_3	MGARP	3.02077	2.41287e-11	5.85584e-10	#N/A	#N/A	#N/A	#N/A	#N/A	#N/A	#N/A	#N/A	#N/A	#N/A	#N/A	#N/A	#N/A	#N/A	#N/A
chr3	23986751	24022109	ENSG00000174738.12_2	NR1D2	2.01735	2.78515e-11	6.72367e-10	#N/A	#N/A	#N/A	#N/A	#N/A	#N/A	#N/A	#N/A	#N/A	#N/A	#N/A	#N/A	#N/A	#N/A	#N/A
chr8	89044237	89340254	ENSG00000156103.15_3	MMP16	3.28386	2.90183e-11	6.99612e-10	2.95459	1.14146e-06	1.88857e-05	#N/A	#N/A	#N/A	#N/A	#N/A	#N/A	#N/A	#N/A	#N/A	#N/A	#N/A	#N/A
chr13	38210773	38444562	ENSG00000133107.14_3	TRPC4	2.44587	3.0792e-11	7.40425e-10	2.89663	6.71365e-13	2.14403e-11	#N/A	#N/A	#N/A	#N/A	#N/A	#N/A	#N/A	#N/A	#N/A	#N/A	#N/A	#N/A
chr15	32907345	32932150	ENSG00000198826.10_4	ARHGAP11A	2.90413	3.34204e-11	8.0047e-10	2.80118	1.08168e-07	2.02805e-06	#N/A	#N/A	#N/A	#N/A	#N/A	#N/A	#N/A	#N/A	#N/A	#N/A	#N/A	#N/A
chr16	85709804	85723679	ENSG00000131153.8_3	GINS2	3.95878	4.24338e-11	1.01106e-09	4.31906	4.08518e-10	9.78465e-09	#N/A	#N/A	#N/A	#N/A	#N/A	#N/A	#N/A	#N/A	#N/A	#N/A	#N/A	#N/A
chr2	224616403	224702744	ENSG00000152056.16_4	AP1S3	3.66035	4.42999e-11	1.05415e-09	3.85099	4.05325e-09	8.65465e-08	#N/A	#N/A	#N/A	#N/A	#N/A	#N/A	#N/A	#N/A	#N/A	#N/A	#N/A	#N/A
chr5	143550396	143865249	ENSG00000183775.10_3	KCTD16	4.28121	5.15487e-11	1.21872e-09	#N/A	#N/A	#N/A	#N/A	#N/A	#N/A	#N/A	#N/A	#N/A	#N/A	#N/A	#N/A	#N/A	#N/A	#N/A
chr14	71787166	72207946	ENSG00000197555.9_4	SIPA1L1	2.34046	5.1532e-11	1.21872e-09	#N/A	#N/A	#N/A	#N/A	#N/A	#N/A	#N/A	#N/A	#N/A	#N/A	#N/A	#N/A	#N/A	#N/A	#N/A
chr6	116832809	116845955	ENSG00000178033.5_3	CALHM5	1.97543	5.66745e-11	1.33302e-09	#N/A	#N/A	#N/A	#N/A	#N/A	#N/A	#N/A	#N/A	#N/A	#N/A	#N/A	#N/A	1.6798	9.9595e-05	0.00426813
chr5	144851362	145214932	ENSG00000186314.11_4	PRELID2	3.46987	6.41862e-11	1.50582e-09	2.29861	0.0010388	0.0106792	#N/A	#N/A	#N/A	#N/A	#N/A	#N/A	#N/A	#N/A	#N/A	#N/A	#N/A	#N/A
chr5	137620954	137674044	ENSG00000158402.19_5	CDC25C	4.9898	6.45948e-11	1.51347e-09	3.85153	3.65691e-06	5.56258e-05	#N/A	#N/A	#N/A	#N/A	#N/A	#N/A	#N/A	#N/A	#N/A	#N/A	#N/A	#N/A
chr3	27674467	27676918	ENSG00000213846.5_5	AC098614.1	2.04516	6.64095e-11	1.554e-09	2.4976	1.10661e-12	3.47339e-11	#N/A	#N/A	#N/A	#N/A	#N/A	#N/A	#N/A	#N/A	#N/A	#N/A	#N/A	#N/A
chr6	159071046	159185908	ENSG00000164674.15_3	SYTL3	2.64745	7.46161e-11	1.73936e-09	1.88294	0.00227064	0.0217884	#N/A	#N/A	#N/A	#N/A	#N/A	#N/A	#N/A	#N/A	#N/A	#N/A	#N/A	#N/A
chr19	13261229	13265722	ENSG00000160888.6_2	IER2	2.01188	7.49176e-11	1.74417e-09	#N/A	#N/A	#N/A	#N/A	#N/A	#N/A	#N/A	#N/A	#N/A	#N/A	#N/A	#N/A	#N/A	#N/A	#N/A
chr9	103189438	103213993	ENSG00000066697.14_3	MSANTD3	2.04192	9.28985e-11	2.15184e-09	#N/A	#N/A	#N/A	#N/A	#N/A	#N/A	#N/A	#N/A	#N/A	#N/A	#N/A	#N/A	#N/A	#N/A	#N/A
chr4	1723217	1746903	ENSG00000013810.18_3	TACC3	2.95496	1.18952e-10	2.738e-09	3.09732	4.16404e-09	8.86021e-08	#N/A	#N/A	#N/A	#N/A	#N/A	#N/A	#N/A	#N/A	#N/A	#N/A	#N/A	#N/A
chr1	159931008	159954540	ENSG00000224259.6_4	LINC01133	3.0707	1.34223e-10	3.06635e-09	#N/A	#N/A	#N/A	#N/A	#N/A	#N/A	#N/A	#N/A	#N/A	#N/A	#N/A	#N/A	#N/A	#N/A	#N/A
chr22	42334725	42343168	ENSG00000100162.14_2	CENPM	3.53733	1.41717e-10	3.23352e-09	4.07282	9.94234e-10	2.25446e-08	#N/A	#N/A	#N/A	#N/A	#N/A	#N/A	#N/A	#N/A	#N/A	#N/A	#N/A	#N/A
chr12	4647964	4669214	ENSG00000111247.14_2	RAD51AP1	3.13422	1.45628e-10	3.31861e-09	2.5258	8.75857e-05	0.00108219	#N/A	#N/A	#N/A	#N/A	#N/A	#N/A	#N/A	#N/A	#N/A	#N/A	#N/A	#N/A
chr9	139956576	139965040	ENSG00000186193.8_2	SAPCD2	3.15113	1.50453e-10	3.42431e-09	3.40207	4.93779e-09	1.04217e-07	#N/A	#N/A	#N/A	#N/A	#N/A	#N/A	#N/A	#N/A	#N/A	#N/A	#N/A	#N/A
chr4	25749049	25865382	ENSG00000091490.10_4	SEL1L3	2.81129	1.57327e-10	3.57188e-09	#N/A	#N/A	#N/A	#N/A	#N/A	#N/A	#N/A	#N/A	#N/A	#N/A	#N/A	#N/A	#N/A	#N/A	#N/A
chr11	102660651	102668891	ENSG00000196611.4_2	MMP1	5.35962	1.59546e-10	3.61776e-09	#N/A	#N/A	#N/A	#N/A	#N/A	#N/A	#N/A	#N/A	#N/A	#N/A	#N/A	#N/A	#N/A	#N/A	#N/A
chr8	38243725	38267045	ENSG00000165046.12_3	LETM2	3.63233	1.66119e-10	3.7575e-09	2.7865	0.000233684	0.00269962	#N/A	#N/A	#N/A	#N/A	#N/A	#N/A	#N/A	#N/A	#N/A	#N/A	#N/A	#N/A
chr21	32490734	32932290	ENSG00000156299.13_3	TIAM1	3.11146	1.77608e-10	4.00745e-09	#N/A	#N/A	#N/A	#N/A	#N/A	#N/A	#N/A	#N/A	#N/A	#N/A	#N/A	#N/A	#N/A	#N/A	#N/A
chr4	169013666	169108841	ENSG00000109511.11_3	ANXA10	3.09554	1.81144e-10	4.08221e-09	6.15504	1.12201e-13	3.93328e-12	#N/A	#N/A	#N/A	#N/A	#N/A	#N/A	#N/A	#N/A	#N/A	#N/A	#N/A	#N/A
chr7	2945775	3083579	ENSG00000198286.9_2	CARD11	3.54704	1.93777e-10	4.36154e-09	5.51025	2.55152e-11	7.01054e-10	#N/A	#N/A	#N/A	#N/A	#N/A	#N/A	#N/A	#N/A	#N/A	#N/A	#N/A	#N/A
chr4	145567173	145666423	ENSG00000164161.9_2	HHIP	6.25737	2.21893e-10	4.98822e-09	5.61611	2.76649e-06	4.31578e-05	#N/A	#N/A	#N/A	#N/A	#N/A	#N/A	#N/A	#N/A	#N/A	#N/A	#N/A	#N/A
chr10	72432559	72522197	ENSG00000138316.10_2	ADAMTS14	3.38923	2.27245e-10	5.10228e-09	#N/A	#N/A	#N/A	#N/A	#N/A	#N/A	#N/A	#N/A	#N/A	#N/A	#N/A	#N/A	#N/A	#N/A	#N/A
chr6	7541808	7586950	ENSG00000096696.13_3	DSP	1.86776	2.49977e-10	5.59209e-09	1.7756	1.47463e-06	2.38587e-05	#N/A	#N/A	#N/A	#N/A	#N/A	#N/A	#N/A	#N/A	#N/A	#N/A	#N/A	#N/A
chr4	104026963	104119566	ENSG00000138778.11_3	CENPE	2.78813	2.49715e-10	5.59209e-09	2.72824	2.09236e-07	3.81735e-06	#N/A	#N/A	#N/A	#N/A	#N/A	#N/A	#N/A	#N/A	#N/A	#N/A	#N/A	#N/A
chr22	31460091	31500743	ENSG00000183963.18_5	SMTN	2.35083	2.56044e-10	5.72081e-09	2.21042	1.38914e-06	2.26155e-05	#N/A	#N/A	#N/A	#N/A	#N/A	#N/A	#N/A	#N/A	#N/A	#N/A	#N/A	#N/A
chr14	38365265	38371577	ENSG00000259091.1_5	LINC00517	6.23765	2.76338e-10	6.15922e-09	2.41003	0.00247604	0.0235249	#N/A	#N/A	#N/A	#N/A	#N/A	#N/A	#N/A	#N/A	#N/A	3.82763	0.00156779	0.0468009
chr5	6582249	6588612	ENSG00000250056.5_4	LINC01018	6.95343	2.82781e-10	6.27987e-09	#N/A	#N/A	#N/A	#N/A	#N/A	#N/A	#N/A	#N/A	#N/A	#N/A	#N/A	#N/A	#N/A	#N/A	#N/A
chr8	8175258	8244008	ENSG00000275342.4_2	PRAG1	2.32233	2.82444e-10	6.27987e-09	2.93571	6.05915e-13	1.9452e-11	#N/A	#N/A	#N/A	#N/A	#N/A	#N/A	#N/A	#N/A	#N/A	#N/A	#N/A	#N/A
chr18	57363691	57365343	ENSG00000267774.2_5	AC010776.2	4.12985	2.99795e-10	6.64159e-09	2.77049	0.000543375	0.00588705	#N/A	#N/A	#N/A	#N/A	#N/A	#N/A	#N/A	#N/A	#N/A	#N/A	#N/A	#N/A
chr19	14230321	14247768	ENSG00000105011.8_2	ASF1B	3.33302	3.13102e-10	6.91963e-09	2.91546	1.11823e-05	0.000158378	#N/A	#N/A	#N/A	#N/A	#N/A	#N/A	#N/A	#N/A	#N/A	#N/A	#N/A	#N/A
chr15	71389291	72075722	ENSG00000187720.14_4	THSD4	2.67654	4.66103e-10	1.01781e-08	1.95883	0.0022042	0.0212065	#N/A	#N/A	#N/A	#N/A	#N/A	#N/A	#N/A	#N/A	#N/A	#N/A	#N/A	#N/A
chr19	45882892	45909607	ENSG00000104881.15_3	PPP1R13L	2.99629	5.50393e-10	1.199e-08	#N/A	#N/A	#N/A	#N/A	#N/A	#N/A	#N/A	#N/A	#N/A	#N/A	#N/A	#N/A	#N/A	#N/A	#N/A
chr17	78440948	78451643	ENSG00000171246.5_2	NPTX1	4.37504	5.82174e-10	1.26073e-08	3.35853	0.000301404	0.00342571	#N/A	#N/A	#N/A	#N/A	#N/A	#N/A	#N/A	#N/A	#N/A	#N/A	#N/A	#N/A
chr12	3068496	3149839	ENSG00000197905.8_5	TEAD4	1.79218	6.37599e-10	1.3775e-08	2.72911	8.42163e-25	6.36807e-23	#N/A	#N/A	#N/A	#N/A	#N/A	#N/A	#N/A	#N/A	#N/A	#N/A	#N/A	#N/A
chr21	36160098	37376965	ENSG00000159216.18_4	RUNX1	1.83443	6.40356e-10	1.38182e-08	#N/A	#N/A	#N/A	#N/A	#N/A	#N/A	#N/A	#N/A	#N/A	#N/A	#N/A	#N/A	1.74994	2.16004e-06	0.000135445
chr19	44150247	44174699	ENSG00000011422.11_4	PLAUR	2.22352	7.59667e-10	1.62968e-08	2.30866	2.65795e-08	5.29604e-07	#N/A	#N/A	#N/A	#N/A	#N/A	#N/A	#N/A	#N/A	#N/A	#N/A	#N/A	#N/A
chrX	106871654	106894256	ENSG00000147224.11_3	PRPS1	1.79076	8.17036e-10	1.74865e-08	1.74448	8.4406e-07	1.42749e-05	#N/A	#N/A	#N/A	#N/A	#N/A	#N/A	#N/A	#N/A	#N/A	#N/A	#N/A	#N/A
chr6	126661320	126670021	ENSG00000203760.8_2	CENPW	2.77941	8.78574e-10	1.87378e-08	#N/A	#N/A	#N/A	#N/A	#N/A	#N/A	#N/A	#N/A	#N/A	#N/A	#N/A	#N/A	#N/A	#N/A	#N/A
chr4	88896802	88904578	ENSG00000118785.13_4	SPP1	3.61375	8.88016e-10	1.89171e-08	#N/A	#N/A	#N/A	#N/A	#N/A	#N/A	#N/A	#N/A	#N/A	#N/A	#N/A	#N/A	#N/A	#N/A	#N/A
chr2	202509593	202563417	ENSG00000082126.17_3	MPP4	6.4838	1.09033e-09	2.3146e-08	2.57087	0.00295721	0.0276939	#N/A	#N/A	#N/A	#N/A	#N/A	#N/A	#N/A	#N/A	#N/A	#N/A	#N/A	#N/A
chr6	18224099	18265054	ENSG00000124795.15_4	DEK	1.52815	1.10278e-09	2.33833e-08	1.31078	0.00228985	0.0219497	#N/A	#N/A	#N/A	#N/A	#N/A	#N/A	#N/A	#N/A	#N/A	#N/A	#N/A	#N/A
chr15	74471807	74504608	ENSG00000137868.18_4	STRA6	5.78837	1.14532e-09	2.42291e-08	5.47389	1.53657e-06	2.47952e-05	#N/A	#N/A	#N/A	#N/A	#N/A	#N/A	#N/A	#N/A	#N/A	#N/A	#N/A	#N/A
chr12	48357352	48362661	ENSG00000134291.11_2	TMEM106C	2.1737	1.15557e-09	2.44177e-08	#N/A	#N/A	#N/A	#N/A	#N/A	#N/A	#N/A	#N/A	#N/A	#N/A	#N/A	#N/A	#N/A	#N/A	#N/A
chr19	43568363	43587197	ENSG00000242221.8_2	PSG2	6.17018	1.22104e-09	2.57416e-08	4.66831	6.22496e-05	0.000786675	#N/A	#N/A	#N/A	#N/A	#N/A	#N/A	#N/A	#N/A	#N/A	#N/A	#N/A	#N/A
chr9	114659046	114697649	ENSG00000148154.9_2	UGCG	2.09439	1.2369e-09	2.60461e-08	2.12305	1.13134e-07	2.1168e-06	#N/A	#N/A	#N/A	#N/A	#N/A	#N/A	#N/A	#N/A	#N/A	#N/A	#N/A	#N/A
chr16	88210904	88212547	ENSG00000261327.4_5	AC134312.5	4.19189	1.29446e-09	2.71643e-08	3.78756	1.17081e-05	0.00016506	#N/A	#N/A	#N/A	#N/A	#N/A	#N/A	#N/A	#N/A	#N/A	#N/A	#N/A	#N/A
chr3	20202085	20227784	ENSG00000129810.14_5	SGO1	5.43576	1.33169e-09	2.78817e-08	5.25586	1.01884e-07	1.91414e-06	#N/A	#N/A	#N/A	#N/A	#N/A	#N/A	#N/A	#N/A	#N/A	#N/A	#N/A	#N/A
chr16	4421849	4433529	ENSG00000168140.4_2	VASN	2.52268	1.48947e-09	3.1114e-08	#N/A	#N/A	#N/A	#N/A	#N/A	#N/A	#N/A	#N/A	#N/A	#N/A	#N/A	#N/A	#N/A	#N/A	#N/A
chr3	21453714	22414812	ENSG00000151789.11_4	ZNF385D	4.60481	1.50503e-09	3.14031e-08	#N/A	#N/A	#N/A	#N/A	#N/A	#N/A	#N/A	#N/A	#N/A	#N/A	#N/A	#N/A	5.59416	1.13829e-11	1.61469e-09
chr11	132284871	133402414	ENSG00000183715.13_4	OPCML	3.15927	1.54953e-09	3.22948e-08	5.11137	2.04445e-13	6.94089e-12	#N/A	#N/A	#N/A	#N/A	#N/A	#N/A	#N/A	#N/A	#N/A	#N/A	#N/A	#N/A
chr13	102363154	103054807	ENSG00000102466.15_3	FGF14	2.95014	1.56944e-09	3.26725e-08	#N/A	#N/A	#N/A	#N/A	#N/A	#N/A	#N/A	#N/A	#N/A	#N/A	#N/A	#N/A	3.17485	8.54944e-09	8.02288e-07
chr19	55875757	55881831	ENSG00000095752.6_4	IL11	3.38256	1.57644e-09	3.2781e-08	3.99372	1.0615e-09	2.40105e-08	#N/A	#N/A	#N/A	#N/A	#N/A	#N/A	#N/A	#N/A	#N/A	#N/A	#N/A	#N/A
chr6	32158543	32163300	ENSG00000213654.9_3	GPSM3	3.43996	1.65155e-09	3.43039e-08	3.08654	5.17409e-06	7.72273e-05	#N/A	#N/A	#N/A	#N/A	#N/A	#N/A	#N/A	#N/A	#N/A	#N/A	#N/A	#N/A
chr9	91148948	91199189	ENSG00000130045.16_3	NXNL2	3.44182	1.74607e-09	3.62259e-08	3.65206	2.43646e-06	3.83359e-05	#N/A	#N/A	#N/A	#N/A	#N/A	#N/A	#N/A	#N/A	#N/A	#N/A	#N/A	#N/A
chr7	7196565	7288282	ENSG00000106392.10_3	C1GALT1	1.99406	2.04264e-09	4.22353e-08	#N/A	#N/A	#N/A	#N/A	#N/A	#N/A	#N/A	#N/A	#N/A	#N/A	#N/A	#N/A	#N/A	#N/A	#N/A
chr6	30655824	30659197	ENSG00000137404.14_4	NRM	2.09379	2.14808e-09	4.43655e-08	#N/A	#N/A	#N/A	#N/A	#N/A	#N/A	#N/A	#N/A	#N/A	#N/A	#N/A	#N/A	#N/A	#N/A	#N/A
chr22	37764000	37823505	ENSG00000166897.14_3	ELFN2	5.04703	2.17348e-09	4.48394e-08	#N/A	#N/A	#N/A	#N/A	#N/A	#N/A	#N/A	#N/A	#N/A	#N/A	#N/A	#N/A	#N/A	#N/A	#N/A
chr4	134070470	134129761	ENSG00000138650.8_3	PCDH10	2.49645	2.22853e-09	4.59233e-08	2.56807	1.42296e-07	2.63284e-06	#N/A	#N/A	#N/A	#N/A	#N/A	#N/A	#N/A	#N/A	#N/A	#N/A	#N/A	#N/A
chr5	176883609	176901402	ENSG00000113758.13_5	DBN1	1.64521	2.79066e-09	5.74425e-08	#N/A	#N/A	#N/A	#N/A	#N/A	#N/A	#N/A	#N/A	#N/A	#N/A	#N/A	#N/A	#N/A	#N/A	#N/A
chr9	95218487	95244788	ENSG00000106819.11_2	ASPN	4.09135	2.80968e-09	5.77689e-08	#N/A	#N/A	#N/A	#N/A	#N/A	#N/A	#N/A	#N/A	#N/A	#N/A	#N/A	#N/A	4.75134	5.0714e-10	5.69335e-08
chr12	46576846	46663800	ENSG00000111371.15_3	SLC38A1	2.82001	3.52802e-09	7.17324e-08	#N/A	#N/A	#N/A	#N/A	#N/A	#N/A	#N/A	#N/A	#N/A	#N/A	#N/A	#N/A	#N/A	#N/A	#N/A
chr19	42801185	42807698	ENSG00000079462.7_4	PAFAH1B3	2.88488	3.65023e-09	7.40527e-08	2.92606	5.42383e-07	9.44345e-06	#N/A	#N/A	#N/A	#N/A	#N/A	#N/A	#N/A	#N/A	#N/A	#N/A	#N/A	#N/A
chr22	19466982	19508135	ENSG00000093009.9_2	CDC45	3.6948	3.72136e-09	7.53287e-08	3.74217	5.54449e-07	9.63519e-06	#N/A	#N/A	#N/A	#N/A	#N/A	#N/A	#N/A	#N/A	#N/A	#N/A	#N/A	#N/A
chr4	128802016	128820350	ENSG00000142731.10_2	PLK4	3.98704	4.2797e-09	8.61542e-08	3.18522	0.000186353	0.00216788	#N/A	#N/A	#N/A	#N/A	#N/A	#N/A	#N/A	#N/A	#N/A	#N/A	#N/A	#N/A
chr11	57508722	57511026	ENSG00000211450.9_5	SELENOH	1.88941	4.29418e-09	8.63508e-08	#N/A	#N/A	#N/A	#N/A	#N/A	#N/A	#N/A	#N/A	#N/A	#N/A	#N/A	#N/A	#N/A	#N/A	#N/A
chrX	64808257	64961793	ENSG00000147065.16_3	MSN	1.55618	4.3686e-09	8.77509e-08	#N/A	#N/A	#N/A	#N/A	#N/A	#N/A	#N/A	#N/A	#N/A	#N/A	#N/A	#N/A	#N/A	#N/A	#N/A
chr16	3115298	3132193	ENSG00000008517.16_5	IL32	3.86374	4.4538e-09	8.93642e-08	#N/A	#N/A	#N/A	#N/A	#N/A	#N/A	#N/A	#N/A	#N/A	#N/A	#N/A	#N/A	#N/A	#N/A	#N/A
chr12	49740700	49751329	ENSG00000178401.15_3	DNAJC22	3.18739	4.51408e-09	9.04745e-08	#N/A	#N/A	#N/A	#N/A	#N/A	#N/A	#N/A	#N/A	#N/A	#N/A	#N/A	#N/A	#N/A	#N/A	#N/A
chr17	4848947	4852356	ENSG00000108518.7_2	PFN1	1.36901	4.98655e-09	9.97255e-08	1.49935	1.61431e-11	4.54466e-10	#N/A	#N/A	#N/A	#N/A	#N/A	#N/A	#N/A	#N/A	#N/A	#N/A	#N/A	#N/A
chr4	123809852	123844123	ENSG00000170917.13_2	NUDT6	2.13147	6.50225e-09	1.29331e-07	1.64603	0.00468939	0.0415714	#N/A	#N/A	#N/A	#N/A	#N/A	#N/A	#N/A	#N/A	#N/A	#N/A	#N/A	#N/A
chr19	55670307	55688908	ENSG00000267577.1_5	AC010327.3	6.04243	6.73487e-09	1.33813e-07	4.73217	6.31028e-06	9.29725e-05	#N/A	#N/A	#N/A	#N/A	#N/A	#N/A	#N/A	#N/A	#N/A	#N/A	#N/A	#N/A
chr11	64619114	64655768	ENSG00000110047.17_2	EHD1	2.01315	7.18906e-09	1.42373e-07	1.59918	0.00350807	0.0321775	#N/A	#N/A	#N/A	#N/A	#N/A	#N/A	#N/A	#N/A	#N/A	#N/A	#N/A	#N/A
chr19	41082757	41097305	ENSG00000160410.14_3	SHKBP1	1.51122	7.33285e-09	1.44907e-07	1.29719	0.00454539	0.040475	#N/A	#N/A	#N/A	#N/A	#N/A	#N/A	#N/A	#N/A	#N/A	#N/A	#N/A	#N/A
chr7	20370325	20455377	ENSG00000105855.9_2	ITGB8	3.40466	7.36153e-09	1.45317e-07	#N/A	#N/A	#N/A	#N/A	#N/A	#N/A	#N/A	#N/A	#N/A	#N/A	#N/A	#N/A	2.55189	0.00154404	0.0461672
chr11	123229136	123498482	ENSG00000023171.17_5	GRAMD1B	2.82307	7.44948e-09	1.46894e-07	#N/A	#N/A	#N/A	#N/A	#N/A	#N/A	#N/A	#N/A	#N/A	#N/A	#N/A	#N/A	#N/A	#N/A	#N/A
chr7	45951844	45961473	ENSG00000146674.14_5	IGFBP3	3.93996	7.56033e-09	1.4892e-07	#N/A	#N/A	#N/A	#N/A	#N/A	#N/A	#N/A	#N/A	#N/A	#N/A	#N/A	#N/A	#N/A	#N/A	#N/A
chr18	3261477	3278429	ENSG00000118680.13_3	MYL12B	1.27344	7.56884e-09	1.48927e-07	1.33523	1.90898e-09	4.21379e-08	#N/A	#N/A	#N/A	#N/A	#N/A	#N/A	#N/A	#N/A	#N/A	#N/A	#N/A	#N/A
chr10	90639491	90734910	ENSG00000138134.11_3	STAMBPL1	1.93192	8.55184e-09	1.68088e-07	#N/A	#N/A	#N/A	#N/A	#N/A	#N/A	#N/A	#N/A	#N/A	#N/A	#N/A	#N/A	#N/A	#N/A	#N/A
chr2	56374765	56613306	ENSG00000271894.1_6	AC007744.1	2.39151	8.5822e-09	1.68504e-07	2.71123	8.40578e-09	1.75191e-07	#N/A	#N/A	#N/A	#N/A	#N/A	#N/A	#N/A	#N/A	#N/A	#N/A	#N/A	#N/A
chr5	72921983	73237818	ENSG00000214944.9_4	ARHGEF28	3.08804	9.12922e-09	1.79052e-07	#N/A	#N/A	#N/A	#N/A	#N/A	#N/A	#N/A	#N/A	#N/A	#N/A	#N/A	#N/A	#N/A	#N/A	#N/A
chr7	100770370	100782547	ENSG00000106366.8_2	SERPINE1	3.02792	9.35565e-09	1.83101e-07	2.55476	0.00017381	0.0020323	#N/A	#N/A	#N/A	#N/A	#N/A	#N/A	#N/A	#N/A	#N/A	#N/A	#N/A	#N/A
chr5	5140443	5320417	ENSG00000145536.15_2	ADAMTS16	5.03375	9.36924e-09	1.83171e-07	3.51503	0.00105266	0.0108156	#N/A	#N/A	#N/A	#N/A	#N/A	#N/A	#N/A	#N/A	#N/A	#N/A	#N/A	#N/A
chr5	304291	438406	ENSG00000063438.16_4	AHRR	1.7899	9.48607e-09	1.85257e-07	1.76129	3.00804e-06	4.67268e-05	#N/A	#N/A	#N/A	#N/A	#N/A	#N/A	#N/A	#N/A	#N/A	#N/A	#N/A	#N/A
chr10	94353043	94415152	ENSG00000138160.5_2	KIF11	2.38553	9.75409e-09	1.90288e-07	2.80238	4.50677e-10	1.06826e-08	#N/A	#N/A	#N/A	#N/A	#N/A	#N/A	#N/A	#N/A	#N/A	#N/A	#N/A	#N/A
chrX	12156585	12742642	ENSG00000169933.13_2	FRMPD4	2.41171	1.01829e-08	1.98231e-07	#N/A	#N/A	#N/A	#N/A	#N/A	#N/A	#N/A	#N/A	#N/A	#N/A	#N/A	#N/A	#N/A	#N/A	#N/A
chr14	103589779	103603776	ENSG00000185215.8_4	TNFAIP2	2.67861	1.03336e-08	2.00738e-07	#N/A	#N/A	#N/A	#N/A	#N/A	#N/A	#N/A	#N/A	#N/A	#N/A	#N/A	#N/A	2.28844	0.000179311	0.00714863
chr12	70909646	71031220	ENSG00000127329.15_5	PTPRB	3.77066	1.03574e-08	2.00833e-07	3.26146	1.25114e-05	0.000176113	#N/A	#N/A	#N/A	#N/A	#N/A	#N/A	#N/A	#N/A	#N/A	#N/A	#N/A	#N/A
chr12	30948392	31032202	ENSG00000285517.1_1	LINC00941	2.49386	1.24692e-08	2.4069e-07	3.18868	4.91125e-12	1.45422e-10	#N/A	#N/A	#N/A	#N/A	#N/A	#N/A	#N/A	#N/A	#N/A	#N/A	#N/A	#N/A
chr12	113860042	113876081	ENSG00000139410.14_4	SDSL	1.90031	1.26313e-08	2.4305e-07	#N/A	#N/A	#N/A	#N/A	#N/A	#N/A	#N/A	#N/A	#N/A	#N/A	#N/A	#N/A	#N/A	#N/A	#N/A
chr11	124753587	124768396	ENSG00000154133.14_2	ROBO4	6.21862	1.27307e-08	2.44704e-07	#N/A	#N/A	#N/A	#N/A	#N/A	#N/A	#N/A	#N/A	#N/A	#N/A	#N/A	#N/A	6.06616	4.51489e-07	3.25268e-05
chr4	79472673	79531605	ENSG00000138772.12_4	ANXA3	2.56602	1.30458e-08	2.49973e-07	#N/A	#N/A	#N/A	#N/A	#N/A	#N/A	#N/A	#N/A	#N/A	#N/A	#N/A	#N/A	#N/A	#N/A	#N/A
chr19	11242196	11266484	ENSG00000161888.11_4	SPC24	3.56168	1.32321e-08	2.53278e-07	#N/A	#N/A	#N/A	#N/A	#N/A	#N/A	#N/A	#N/A	#N/A	#N/A	#N/A	#N/A	3.11606	6.69262e-05	0.00297253
chr14	102690837	102771537	ENSG00000080823.22_2	MOK	1.94382	1.41148e-08	2.69893e-07	1.67652	0.000540794	0.00586603	#N/A	#N/A	#N/A	#N/A	#N/A	#N/A	#N/A	#N/A	#N/A	#N/A	#N/A	#N/A
chr1	240938815	241520530	ENSG00000182901.16_4	RGS7	4.13921	1.44631e-08	2.76264e-07	4.02071	1.75455e-05	0.000240318	#N/A	#N/A	#N/A	#N/A	#N/A	#N/A	#N/A	#N/A	#N/A	#N/A	#N/A	#N/A
chr17	39766030	39772151	ENSG00000186832.8_3	KRT16	3.46759	1.53277e-08	2.92472e-07	#N/A	#N/A	#N/A	#N/A	#N/A	#N/A	#N/A	#N/A	#N/A	#N/A	#N/A	#N/A	#N/A	#N/A	#N/A
chr11	22835345	22851845	ENSG00000198168.8_2	SVIP	2.11949	1.55966e-08	2.97293e-07	2.24756	1.42025e-07	2.63284e-06	#N/A	#N/A	#N/A	#N/A	#N/A	#N/A	#N/A	#N/A	#N/A	#N/A	#N/A	#N/A
chr7	16955983	17385776	ENSG00000106546.13_3	AHR	1.61261	1.56992e-08	2.98939e-07	1.49412	0.000112078	0.00135732	#N/A	#N/A	#N/A	#N/A	#N/A	#N/A	#N/A	#N/A	#N/A	#N/A	#N/A	#N/A
chr16	3018025	3030540	ENSG00000127564.16_4	PKMYT1	3.9346	1.71393e-08	3.25682e-07	3.53624	1.65399e-05	0.000228425	#N/A	#N/A	#N/A	#N/A	#N/A	#N/A	#N/A	#N/A	#N/A	#N/A	#N/A	#N/A
chr8	104310661	104345094	ENSG00000164930.11_3	FZD6	2.0758	1.86568e-08	3.52323e-07	#N/A	#N/A	#N/A	#N/A	#N/A	#N/A	#N/A	#N/A	#N/A	#N/A	#N/A	#N/A	#N/A	#N/A	#N/A
chr3	121150274	121265488	ENSG00000051341.13_3	POLQ	3.30978	1.91593e-08	3.61067e-07	3.02303	4.19698e-05	0.000543913	#N/A	#N/A	#N/A	#N/A	#N/A	#N/A	#N/A	#N/A	#N/A	#N/A	#N/A	#N/A
chr2	207040040	207082771	ENSG00000183671.12_3	GPR1	3.04817	2.06557e-08	3.88466e-07	#N/A	#N/A	#N/A	#N/A	#N/A	#N/A	#N/A	#N/A	#N/A	#N/A	#N/A	#N/A	#N/A	#N/A	#N/A
chr8	54764368	54871863	ENSG00000147509.13_3	RGS20	1.97976	2.11873e-08	3.97647e-07	#N/A	#N/A	#N/A	#N/A	#N/A	#N/A	#N/A	#N/A	#N/A	#N/A	#N/A	#N/A	#N/A	#N/A	#N/A
chr3	100468000	100712359	ENSG00000154175.16_3	ABI3BP	2.83225	2.17226e-08	4.06374e-07	2.21038	0.0016144	0.0159513	#N/A	#N/A	#N/A	#N/A	#N/A	#N/A	#N/A	#N/A	#N/A	#N/A	#N/A	#N/A
chr15	66839517	66858317	ENSG00000188501.11_2	LCTL	4.50978	2.17411e-08	4.06374e-07	3.52627	0.000418003	0.00463578	#N/A	#N/A	#N/A	#N/A	#N/A	#N/A	#N/A	#N/A	#N/A	#N/A	#N/A	#N/A
chr11	69061605	69182494	ENSG00000172927.3	KNOWN	5.51375	2.19217e-08	4.09332e-07	3.50101	0.000676075	0.0072053	#N/A	#N/A	#N/A	#N/A	#N/A	#N/A	#N/A	#N/A	#N/A	#N/A	#N/A	#N/A
chr2	47043836	47086146	ENSG00000239332.5_5	LINC01119	3.70618	2.21384e-08	4.12957e-07	#N/A	#N/A	#N/A	#N/A	#N/A	#N/A	#N/A	#N/A	#N/A	#N/A	#N/A	#N/A	#N/A	#N/A	#N/A
chr1	36185819	36235568	ENSG00000092853.13_3	CLSPN	3.10976	2.27133e-08	4.2325e-07	4.58339	4.5094e-14	1.64706e-12	#N/A	#N/A	#N/A	#N/A	#N/A	#N/A	#N/A	#N/A	#N/A	#N/A	#N/A	#N/A
chr15	52121825	52239492	ENSG00000138594.13_3	TMOD3	1.41615	2.45376e-08	4.5539e-07	#N/A	#N/A	#N/A	#N/A	#N/A	#N/A	#N/A	#N/A	#N/A	#N/A	#N/A	#N/A	#N/A	#N/A	#N/A
chr9	36169391	36171331	ENSG00000185972.5_2	CCIN	3.22922	2.48883e-08	4.60963e-07	#N/A	#N/A	#N/A	#N/A	#N/A	#N/A	#N/A	#N/A	#N/A	#N/A	#N/A	#N/A	#N/A	#N/A	#N/A
chr1	9095166	9148537	ENSG00000142583.17_3	SLC2A5	3.66585	2.54117e-08	4.70181e-07	#N/A	#N/A	#N/A	#N/A	#N/A	#N/A	#N/A	#N/A	#N/A	7.19409	5.24592e-58	1.43276e-55	10.8599	1.59075e-84	2.91092e-80
chr6	153291654	153304714	ENSG00000112029.9_3	FBXO5	2.38968	2.56135e-08	4.72957e-07	2.51172	3.76832e-07	6.68184e-06	#N/A	#N/A	#N/A	#N/A	#N/A	#N/A	#N/A	#N/A	#N/A	#N/A	#N/A	#N/A
chr19	7989370	7991051	ENSG00000178531.5_2	CTXN1	2.72236	2.67931e-08	4.93744e-07	2.18135	0.00102482	0.0105473	#N/A	#N/A	#N/A	#N/A	#N/A	#N/A	#N/A	#N/A	#N/A	#N/A	#N/A	#N/A
chr17	39669995	39678781	ENSG00000171346.15_3	KRT15	7.03967	2.73657e-08	5.03788e-07	3.77982	0.00476786	0.0422095	#N/A	#N/A	#N/A	#N/A	#N/A	#N/A	#N/A	#N/A	#N/A	#N/A	#N/A	#N/A
chr20	32263489	32274210	ENSG00000101412.12_2	E2F1	2.7659	2.78444e-08	5.12086e-07	2.16156	0.00164477	0.0162339	#N/A	#N/A	#N/A	#N/A	#N/A	#N/A	#N/A	#N/A	#N/A	#N/A	#N/A	#N/A
chr15	40986972	41024537	ENSG00000051180.16_2	RAD51	2.85685	2.85466e-08	5.23946e-07	2.34668	0.000602229	0.00647105	#N/A	#N/A	#N/A	#N/A	#N/A	#N/A	#N/A	#N/A	#N/A	#N/A	#N/A	#N/A
chr20	57034157	57090187	ENSG00000198768.10_4	APCDD1L	2.68685	3.13908e-08	5.73847e-07	2.58627	9.43123e-06	0.00013483	#N/A	#N/A	#N/A	#N/A	#N/A	#N/A	#N/A	#N/A	#N/A	#N/A	#N/A	#N/A
chr3	158680024	159615155	ENSG00000283154.2_3	IQCJ-SCHIP1	2.23567	3.20136e-08	5.84647e-07	#N/A	#N/A	#N/A	#N/A	#N/A	#N/A	#N/A	#N/A	#N/A	#N/A	#N/A	#N/A	#N/A	#N/A	#N/A
chr5	140894583	140998622	ENSG00000131504.16_3	DIAPH1	1.68575	3.25538e-08	5.93919e-07	#N/A	#N/A	#N/A	#N/A	#N/A	#N/A	#N/A	#N/A	#N/A	#N/A	#N/A	#N/A	#N/A	#N/A	#N/A
chr4	120415550	120550146	ENSG00000138735.15_3	PDE5A	2.59458	3.52699e-08	6.42193e-07	2.2342	0.000265414	0.00303741	#N/A	#N/A	#N/A	#N/A	#N/A	#N/A	#N/A	#N/A	#N/A	#N/A	#N/A	#N/A
chr19	18283972	18288927	ENSG00000216490.3_3	IFI30	2.23923	3.78105e-08	6.86404e-07	4.57519	1.27824e-37	1.79927e-35	#N/A	#N/A	#N/A	2.33596	1.91527e-06	0.000123479	#N/A	#N/A	#N/A	#N/A	#N/A	#N/A
chr9	27109139	27230173	ENSG00000120156.20_4	TEK	3.82842	3.89886e-08	7.07089e-07	#N/A	#N/A	#N/A	#N/A	#N/A	#N/A	#N/A	#N/A	#N/A	#N/A	#N/A	#N/A	#N/A	#N/A	#N/A
chr2	233743396	233877982	ENSG00000066248.14_4	NGEF	5.54863	4.4643e-08	8.07235e-07	3.49135	0.00144162	0.0143997	#N/A	#N/A	#N/A	#N/A	#N/A	#N/A	#N/A	#N/A	#N/A	#N/A	#N/A	#N/A
chrX	45604639	45629677	ENSG00000270069.1_5	MIR222HG	3.32481	4.51664e-08	8.15893e-07	#N/A	#N/A	#N/A	#N/A	#N/A	#N/A	#N/A	#N/A	#N/A	#N/A	#N/A	#N/A	#N/A	#N/A	#N/A
chr10	54074056	54077802	ENSG00000107984.9_2	DKK1	2.40057	4.86747e-08	8.77536e-07	2.79588	2.51656e-09	5.50844e-08	#N/A	#N/A	#N/A	#N/A	#N/A	#N/A	#N/A	#N/A	#N/A	#N/A	#N/A	#N/A
chr14	55033815	55260033	ENSG00000020577.13_3	SAMD4A	1.56362	5.19653e-08	9.34098e-07	#N/A	#N/A	#N/A	#N/A	#N/A	#N/A	#N/A	#N/A	#N/A	#N/A	#N/A	#N/A	#N/A	#N/A	#N/A
chr7	137065783	137531838	ENSG00000157680.15_6	DGKI	2.32267	5.45685e-08	9.78969e-07	#N/A	#N/A	#N/A	#N/A	#N/A	#N/A	#N/A	#N/A	#N/A	#N/A	#N/A	#N/A	#N/A	#N/A	#N/A
chr4	74735110	74736959	ENSG00000163739.4_2	CXCL1	4.88558	6.18365e-08	1.1018e-06	4.91779	4.21725e-06	6.37253e-05	#N/A	#N/A	#N/A	#N/A	#N/A	#N/A	#N/A	#N/A	#N/A	#N/A	#N/A	#N/A
chr1	112938803	113006078	ENSG00000143079.14_4	CTTNBP2NL	1.62067	6.1958e-08	1.10289e-06	1.52097	0.00011572	0.00139681	#N/A	#N/A	#N/A	#N/A	#N/A	#N/A	#N/A	#N/A	#N/A	#N/A	#N/A	#N/A
chr3	108268716	108308491	ENSG00000163507.13_4	CIP2A	2.52309	6.26567e-08	1.11424e-06	2.98928	3.78698e-09	8.10503e-08	#N/A	#N/A	#N/A	#N/A	#N/A	#N/A	#N/A	#N/A	#N/A	#N/A	#N/A	#N/A
chr1	78445226	78604133	ENSG00000137960.5_3	GIPC2	3.38712	6.56581e-08	1.16085e-06	#N/A	#N/A	#N/A	#N/A	#N/A	#N/A	#N/A	#N/A	#N/A	#N/A	#N/A	#N/A	#N/A	#N/A	#N/A
chr16	29228491	29231352	ENSG00000259807.1_5	AC009093.1	4.04185	7.00371e-08	1.23707e-06	#N/A	#N/A	#N/A	#N/A	#N/A	#N/A	#N/A	#N/A	#N/A	#N/A	#N/A	#N/A	#N/A	#N/A	#N/A
chr22	21982378	21984353	ENSG00000161179.13_3	YDJC	1.78724	7.47994e-08	1.31738e-06	2.17453	1.05407e-10	2.68641e-09	#N/A	#N/A	#N/A	#N/A	#N/A	#N/A	#N/A	#N/A	#N/A	#N/A	#N/A	#N/A
chr7	100657601	100660889	ENSG00000227053.1_5	AC105446.1	5.66194	7.84574e-08	1.38047e-06	4.87005	7.65428e-05	0.000951533	#N/A	#N/A	#N/A	#N/A	#N/A	#N/A	#N/A	#N/A	#N/A	#N/A	#N/A	#N/A
chr15	42188137	42264776	ENSG00000103966.10_3	EHD4	1.69035	8.54318e-08	1.5003e-06	1.47903	0.00155768	0.0154326	#N/A	#N/A	#N/A	#N/A	#N/A	#N/A	#N/A	#N/A	#N/A	#N/A	#N/A	#N/A
chr15	60639333	60695082	ENSG00000182718.16_5	ANXA2	1.51955	9.63751e-08	1.68279e-06	#N/A	#N/A	#N/A	#N/A	#N/A	#N/A	#N/A	#N/A	#N/A	#N/A	#N/A	#N/A	#N/A	#N/A	#N/A
chr20	61583999	61600937	ENSG00000101194.17_4	SLC17A9	2.59248	1.00309e-07	1.74816e-06	#N/A	#N/A	#N/A	#N/A	#N/A	#N/A	#N/A	#N/A	#N/A	#N/A	#N/A	#N/A	#N/A	#N/A	#N/A
chr20	53092136	53267710	ENSG00000101134.11_2	DOK5	1.91436	1.03314e-07	1.7988e-06	#N/A	#N/A	#N/A	#N/A	#N/A	#N/A	#N/A	#N/A	#N/A	#N/A	#N/A	#N/A	#N/A	#N/A	#N/A
chr19	12917370	12926015	ENSG00000104889.6_4	RNASEH2A	2.13314	1.05529e-07	1.83562e-06	2.10538	1.43151e-05	0.000199658	#N/A	#N/A	#N/A	#N/A	#N/A	#N/A	#N/A	#N/A	#N/A	#N/A	#N/A	#N/A
chrX	114795501	114885181	ENSG00000102024.17_3	PLS3	2.49292	1.05729e-07	1.83736e-06	#N/A	#N/A	#N/A	#N/A	#N/A	#N/A	#N/A	#N/A	#N/A	#N/A	#N/A	#N/A	#N/A	#N/A	#N/A
chr5	156822542	157002783	ENSG00000135074.15_4	ADAM19	2.79773	1.07156e-07	1.86039e-06	3.94692	1.85207e-13	6.35855e-12	#N/A	#N/A	#N/A	#N/A	#N/A	#N/A	#N/A	#N/A	#N/A	#N/A	#N/A	#N/A
chr19	36545783	36596008	ENSG00000075702.17_4	WDR62	3.50521	1.18404e-07	2.04403e-06	3.05277	0.000228163	0.00263917	#N/A	#N/A	#N/A	#N/A	#N/A	#N/A	#N/A	#N/A	#N/A	#N/A	#N/A	#N/A
chr5	145316142	145461354	ENSG00000156463.17_3	SH3RF2	2.44467	1.27991e-07	2.20329e-06	#N/A	#N/A	#N/A	#N/A	#N/A	#N/A	#N/A	#N/A	#N/A	#N/A	#N/A	#N/A	#N/A	#N/A	#N/A
chr6	83072923	83080545	ENSG00000146242.8_2	TPBG	2.12089	1.3036e-07	2.24197e-06	1.93669	0.000171054	0.00200264	#N/A	#N/A	#N/A	#N/A	#N/A	#N/A	#N/A	#N/A	#N/A	#N/A	#N/A	#N/A
chr6	139349819	139364439	ENSG00000146386.7_2	ABRACL	1.72645	1.34569e-07	2.31002e-06	2.01172	2.14676e-09	4.72159e-08	#N/A	#N/A	#N/A	#N/A	#N/A	#N/A	#N/A	#N/A	#N/A	#N/A	#N/A	#N/A
chr14	50110273	50155140	ENSG00000100479.12_2	POLE2	3.02573	1.36643e-07	2.34342e-06	3.62604	2.02052e-08	4.07197e-07	#N/A	#N/A	#N/A	#N/A	#N/A	#N/A	#N/A	#N/A	#N/A	#N/A	#N/A	#N/A
chr20	25388363	25433264	ENSG00000101003.9_2	GINS1	2.55717	1.37676e-07	2.35893e-06	2.27072	0.00024068	0.00277517	#N/A	#N/A	#N/A	#N/A	#N/A	#N/A	#N/A	#N/A	#N/A	#N/A	#N/A	#N/A
chr4	17812525	17846485	ENSG00000109805.9_2	NCAPG	3.15066	1.41549e-07	2.42075e-06	3.1567	8.39846e-06	0.000121201	#N/A	#N/A	#N/A	#N/A	#N/A	#N/A	#N/A	#N/A	#N/A	#N/A	#N/A	#N/A
chr5	148303202	148442726	ENSG00000169247.12_4	SH3TC2	5.07335	1.46318e-07	2.49998e-06	#N/A	#N/A	#N/A	#N/A	#N/A	#N/A	#N/A	#N/A	#N/A	#N/A	#N/A	#N/A	#N/A	#N/A	#N/A
chr17	16945859	17120993	ENSG00000133030.20_4	MPRIP	1.42484	1.50571e-07	2.56545e-06	#N/A	#N/A	#N/A	#N/A	#N/A	#N/A	#N/A	#N/A	#N/A	#N/A	#N/A	#N/A	#N/A	#N/A	#N/A
chr19	12902310	12904129	ENSG00000171223.5_2	JUNB	2.06786	1.62905e-07	2.76787e-06	#N/A	#N/A	#N/A	#N/A	#N/A	#N/A	#N/A	#N/A	#N/A	#N/A	#N/A	#N/A	#N/A	#N/A	#N/A
chr12	111843752	111889427	ENSG00000111252.10_2	SH2B3	2.08983	1.76804e-07	3.00125e-06	#N/A	#N/A	#N/A	#N/A	#N/A	#N/A	#N/A	#N/A	#N/A	#N/A	#N/A	#N/A	#N/A	#N/A	#N/A
chr10	98981930	99052430	ENSG00000213390.10_4	ARHGAP19	1.91779	1.92608e-07	3.25742e-06	#N/A	#N/A	#N/A	#N/A	#N/A	#N/A	#N/A	#N/A	#N/A	#N/A	#N/A	#N/A	#N/A	#N/A	#N/A
chr8	41510739	41754280	ENSG00000029534.20_5	ANK1	3.83636	1.95311e-07	3.29097e-06	4.39207	5.02691e-06	7.52762e-05	#N/A	#N/A	#N/A	#N/A	#N/A	#N/A	#N/A	#N/A	#N/A	#N/A	#N/A	#N/A
chr4	14113592	14141676	ENSG00000248698.6_6	LINC01085	4.9875	1.96863e-07	3.31406e-06	#N/A	#N/A	#N/A	#N/A	#N/A	#N/A	#N/A	#N/A	#N/A	#N/A	#N/A	#N/A	#N/A	#N/A	#N/A
chr5	110998318	111333161	ENSG00000134986.13_5	NREP	3.09068	2.07307e-07	3.4771e-06	#N/A	#N/A	#N/A	#N/A	#N/A	#N/A	#N/A	#N/A	#N/A	#N/A	#N/A	#N/A	#N/A	#N/A	#N/A
chr4	177604689	177713881	ENSG00000150630.3_2	VEGFC	1.82765	2.19627e-07	3.67363e-06	1.76108	5.11234e-05	0.000654659	#N/A	#N/A	#N/A	#N/A	#N/A	#N/A	#N/A	#N/A	#N/A	#N/A	#N/A	#N/A
chr17	702553	883010	ENSG00000167693.16_3	NXN	1.60847	2.43148e-07	4.05593e-06	1.55588	6.13163e-05	0.000775416	#N/A	#N/A	#N/A	#N/A	#N/A	#N/A	#N/A	#N/A	#N/A	#N/A	#N/A	#N/A
chr11	126293254	126873355	ENSG00000149571.11_4	KIRREL3	2.83192	2.57345e-07	4.28104e-06	4.48615	1.53611e-14	5.80768e-13	#N/A	#N/A	#N/A	#N/A	#N/A	#N/A	#N/A	#N/A	#N/A	#N/A	#N/A	#N/A
chr6	150204511	150219238	ENSG00000164520.11_3	RAET1E	5.48799	2.66574e-07	4.43054e-06	3.56403	0.00157645	0.0156101	#N/A	#N/A	#N/A	#N/A	#N/A	#N/A	#N/A	#N/A	#N/A	#N/A	#N/A	#N/A
chr5	64813593	64858998	ENSG00000123219.12_3	CENPK	2.89808	2.68561e-07	4.45952e-06	3.57305	2.63298e-08	5.25419e-07	#N/A	#N/A	#N/A	#N/A	#N/A	#N/A	#N/A	#N/A	#N/A	#N/A	#N/A	#N/A
chr15	38780304	38857776	ENSG00000172575.11_2	RASGRP1	3.82512	2.75545e-07	4.57136e-06	#N/A	#N/A	#N/A	#N/A	#N/A	#N/A	#N/A	#N/A	#N/A	#N/A	#N/A	#N/A	3.22713	0.000328098	0.0120318
chr2	167051695	167232511	ENSG00000169432.15_4	SCN9A	2.3143	2.77784e-07	4.60015e-06	2.25787	2.78486e-05	0.00037035	#N/A	#N/A	#N/A	#N/A	#N/A	#N/A	#N/A	#N/A	#N/A	#N/A	#N/A	#N/A
chr3	27151576	27410951	ENSG00000163491.16_3	NEK10	3.02026	2.90271e-07	4.78961e-06	2.78035	6.93969e-05	0.000869195	#N/A	#N/A	#N/A	#N/A	#N/A	#N/A	#N/A	#N/A	#N/A	#N/A	#N/A	#N/A
chr12	3150603	3154116	ENSG00000250899.3_5	AC125807.2	2.14778	3.10136e-07	5.11277e-06	2.37767	1.14991e-06	1.89911e-05	#N/A	#N/A	#N/A	#N/A	#N/A	#N/A	#N/A	#N/A	#N/A	#N/A	#N/A	#N/A
chr2	40013593	40482349	ENSG00000227028.6_6	SLC8A1-AS1	2.86732	3.35897e-07	5.5275e-06	#N/A	#N/A	#N/A	#N/A	#N/A	#N/A	#N/A	#N/A	#N/A	#N/A	#N/A	#N/A	#N/A	#N/A	#N/A
chr7	130561568	130598069	ENSG00000226380.9_6	LINC-PINT	4.08479	3.42548e-07	5.62179e-06	3.62605	0.000220562	0.00255447	#N/A	#N/A	#N/A	#N/A	#N/A	#N/A	#N/A	#N/A	#N/A	#N/A	#N/A	#N/A
chrX	45364633	45489447	ENSG00000229563.6_4	LINC01204	6.27216	3.4489e-07	5.65514e-06	4.75793	0.000247152	0.00284622	#N/A	#N/A	#N/A	#N/A	#N/A	#N/A	#N/A	#N/A	#N/A	#N/A	#N/A	#N/A
chr5	32925745	33298016	ENSG00000250697.1_6	AC010343.3	5.65205	3.54667e-07	5.81025e-06	3.49568	0.000642604	0.00688063	#N/A	#N/A	#N/A	#N/A	#N/A	#N/A	#N/A	#N/A	#N/A	#N/A	#N/A	#N/A
chr4	145564074	145582509	ENSG00000248890.1_5	HHIP-AS1	3.20386	3.68333e-07	6.02335e-06	3.56037	3.34841e-06	5.14895e-05	#N/A	#N/A	#N/A	#N/A	#N/A	#N/A	#N/A	#N/A	#N/A	#N/A	#N/A	#N/A
chr19	13906274	13943044	ENSG00000132003.9_4	ZSWIM4	2.93668	3.69747e-07	6.03569e-06	#N/A	#N/A	#N/A	#N/A	#N/A	#N/A	#N/A	#N/A	#N/A	#N/A	#N/A	#N/A	2.96481	7.2811e-06	0.000407452
chr9	131395940	131419066	ENSG00000119333.11_2	WDR34	1.52222	3.76317e-07	6.13746e-06	#N/A	#N/A	#N/A	#N/A	#N/A	#N/A	#N/A	#N/A	#N/A	#N/A	#N/A	#N/A	#N/A	#N/A	#N/A
chr12	80799774	81072802	ENSG00000139304.8	KNOWN	3.97105	3.8684e-07	6.29226e-06	#N/A	#N/A	#N/A	#N/A	#N/A	#N/A	#N/A	#N/A	#N/A	#N/A	#N/A	#N/A	#N/A	#N/A	#N/A
chr1	20354672	20417683	ENSG00000127472.10_2	PLA2G5	5.98932	4.15041e-07	6.74497e-06	#N/A	#N/A	#N/A	#N/A	#N/A	#N/A	#N/A	#N/A	#N/A	#N/A	#N/A	#N/A	6.15417	1.0452e-06	7.13658e-05
chr15	41624892	41673248	ENSG00000137804.12_5	NUSAP1	2.99728	4.15521e-07	6.74677e-06	4.06428	7.32581e-11	1.92331e-09	#N/A	#N/A	#N/A	#N/A	#N/A	#N/A	#N/A	#N/A	#N/A	#N/A	#N/A	#N/A
chr14	63670832	63759937	ENSG00000126785.12_2	RHOJ	2.55348	4.20882e-07	6.82776e-06	#N/A	#N/A	#N/A	#N/A	#N/A	#N/A	#N/A	#N/A	#N/A	#N/A	#N/A	#N/A	2.22804	0.000664864	0.0226561
chr10	105036920	105050108	ENSG00000148798.10_3	INA	3.17283	4.59997e-07	7.41629e-06	2.50835	0.0031353	0.0291085	#N/A	#N/A	#N/A	#N/A	#N/A	#N/A	#N/A	#N/A	#N/A	#N/A	#N/A	#N/A
chr6	159186773	159240444	ENSG00000092820.17_3	EZR	1.71679	5.0163e-07	8.0591e-06	1.94847	1.56725e-08	3.20795e-07	#N/A	#N/A	#N/A	#N/A	#N/A	#N/A	#N/A	#N/A	#N/A	#N/A	#N/A	#N/A
chr5	16662023	16936385	ENSG00000145555.14_4	MYO10	1.70061	5.09292e-07	8.16071e-06	1.82988	4.28792e-07	7.55921e-06	#N/A	#N/A	#N/A	#N/A	#N/A	#N/A	#N/A	#N/A	#N/A	#N/A	#N/A	#N/A
chr12	77415027	77459360	ENSG00000165891.15_4	E2F7	2.43495	5.17136e-07	8.27916e-06	3.45893	3.45142e-11	9.31526e-10	#N/A	#N/A	#N/A	#N/A	#N/A	#N/A	#N/A	#N/A	#N/A	#N/A	#N/A	#N/A
chr20	37554955	37581749	ENSG00000101447.14_3	FAM83D	2.37696	5.22139e-07	8.34464e-06	3.61747	4.68056e-14	1.69603e-12	#N/A	#N/A	#N/A	#N/A	#N/A	#N/A	#N/A	#N/A	#N/A	#N/A	#N/A	#N/A
chr1	210404801	210407392	ENSG00000203706.8_4	SERTAD4-AS1	5.48616	5.25797e-07	8.39577e-06	#N/A	#N/A	#N/A	#N/A	#N/A	#N/A	#N/A	#N/A	#N/A	#N/A	#N/A	#N/A	5.62955	6.08507e-06	0.000347971
chr3	194353652	194366130	ENSG00000229334.1_5	AC046143.1	2.88736	5.4948e-07	8.75865e-06	#N/A	#N/A	#N/A	#N/A	#N/A	#N/A	#N/A	#N/A	#N/A	#N/A	#N/A	#N/A	#N/A	#N/A	#N/A
chr5	149675906	149718870	ENSG00000183876.8_3	ARSI	4.32005	5.59709e-07	8.91393e-06	4.02197	0.000146343	0.00173778	#N/A	#N/A	#N/A	#N/A	#N/A	#N/A	#N/A	#N/A	#N/A	#N/A	#N/A	#N/A
chr1	183589981	183604892	ENSG00000162704.15_3	ARPC5	1.56084	5.68205e-07	9.04138e-06	#N/A	#N/A	#N/A	#N/A	#N/A	#N/A	#N/A	#N/A	#N/A	#N/A	#N/A	#N/A	#N/A	#N/A	#N/A
chr4	74962752	74965010	ENSG00000081041.8_2	CXCL2	4.09932	5.96564e-07	9.46793e-06	3.8984	0.000112075	0.00135732	#N/A	#N/A	#N/A	#N/A	#N/A	#N/A	#N/A	#N/A	#N/A	#N/A	#N/A	#N/A
chr1	15736391	15756839	ENSG00000142634.12_2	EFHD2	1.47422	6.07405e-07	9.63163e-06	1.95981	3.76363e-17	1.68388e-15	#N/A	#N/A	#N/A	#N/A	#N/A	#N/A	#N/A	#N/A	#N/A	#N/A	#N/A	#N/A
chr1	241587592	241596792	ENSG00000225554.1_5	AL359764.1	4.41496	6.14467e-07	9.73518e-06	#N/A	#N/A	#N/A	#N/A	#N/A	#N/A	#N/A	#N/A	#N/A	#N/A	#N/A	#N/A	#N/A	#N/A	#N/A
chr9	17906561	18910948	ENSG00000178031.16_3	ADAMTSL1	2.48563	6.34411e-07	1.00251e-05	2.69278	1.30941e-06	2.14511e-05	#N/A	#N/A	#N/A	#N/A	#N/A	#N/A	#N/A	#N/A	#N/A	#N/A	#N/A	#N/A
chr1	26210672	26233482	ENSG00000117632.22_3	STMN1	1.86845	7.02697e-07	1.10755e-05	3.1128	5.67431e-24	4.05602e-22	#N/A	#N/A	#N/A	#N/A	#N/A	#N/A	#N/A	#N/A	#N/A	#N/A	#N/A	#N/A
chr6	136552162	136571473	ENSG00000146410.11_5	MTFR2	3.5571	7.06321e-07	1.1123e-05	3.15239	0.000284578	0.00325062	#N/A	#N/A	#N/A	#N/A	#N/A	#N/A	#N/A	#N/A	#N/A	#N/A	#N/A	#N/A
chr12	52562780	52585784	ENSG00000167767.13_3	KRT80	4.99459	7.48278e-07	1.17736e-05	#N/A	#N/A	#N/A	#N/A	#N/A	#N/A	#N/A	#N/A	#N/A	#N/A	#N/A	#N/A	#N/A	#N/A	#N/A
chr2	191745553	191830278	ENSG00000115419.12_4	GLS	1.83486	7.6102e-07	1.19638e-05	#N/A	#N/A	#N/A	#N/A	#N/A	#N/A	#N/A	#N/A	#N/A	#N/A	#N/A	#N/A	#N/A	#N/A	#N/A
chr5	169064251	169510386	ENSG00000134516.16_4	DOCK2	3.49028	7.96205e-07	1.24955e-05	3.77366	1.54484e-05	0.000214647	#N/A	#N/A	#N/A	#N/A	#N/A	#N/A	#N/A	#N/A	#N/A	#N/A	#N/A	#N/A
chr16	68877507	69119083	ENSG00000103047.7_3	TANGO6	1.59231	7.9915e-07	1.25202e-05	#N/A	#N/A	#N/A	#N/A	#N/A	#N/A	#N/A	#N/A	#N/A	#N/A	#N/A	#N/A	#N/A	#N/A	#N/A
chr17	54671060	54672951	ENSG00000183691.4_2	NOG	3.14284	8.39123e-07	1.3124e-05	#N/A	#N/A	#N/A	#N/A	#N/A	#N/A	#N/A	#N/A	#N/A	#N/A	#N/A	#N/A	#N/A	#N/A	#N/A
chr3	32023263	32033120	ENSG00000197385.5_2	ZNF860	2.64724	8.83926e-07	1.38012e-05	#N/A	#N/A	#N/A	#N/A	#N/A	#N/A	#N/A	#N/A	#N/A	#N/A	#N/A	#N/A	#N/A	#N/A	#N/A
chr3	124684554	124774802	ENSG00000173706.13_4	HEG1	2.72564	8.99673e-07	1.40231e-05	#N/A	#N/A	#N/A	#N/A	#N/A	#N/A	#N/A	#N/A	#N/A	#N/A	#N/A	#N/A	#N/A	#N/A	#N/A
chr7	140774032	141180180	ENSG00000261115.5_4	TMEM178B	2.4396	9.21374e-07	1.43491e-05	#N/A	#N/A	#N/A	#N/A	#N/A	#N/A	#N/A	#N/A	#N/A	#N/A	#N/A	#N/A	2.11208	0.00135572	0.0416446
chr1	101185298	101204601	ENSG00000162692.11_3	VCAM1	5.04243	9.27081e-07	1.44257e-05	#N/A	#N/A	#N/A	#N/A	#N/A	#N/A	#N/A	#N/A	#N/A	#N/A	#N/A	#N/A	5.6462	6.34619e-07	4.48374e-05
chr2	232063260	232239548	ENSG00000135931.17_4	ARMC9	2.25528	9.40286e-07	1.46188e-05	#N/A	#N/A	#N/A	#N/A	#N/A	#N/A	#N/A	#N/A	#N/A	#N/A	#N/A	#N/A	#N/A	#N/A	#N/A
chr17	16318856	16340317	ENSG00000187688.14_3	TRPV2	1.92808	9.46388e-07	1.47012e-05	#N/A	#N/A	#N/A	#N/A	#N/A	#N/A	#N/A	#N/A	#N/A	#N/A	#N/A	#N/A	#N/A	#N/A	#N/A
chr17	3627197	3629993	ENSG00000177602.5_5	HASPIN	2.8811	9.72283e-07	1.50778e-05	2.91212	4.4621e-05	0.000576231	#N/A	#N/A	#N/A	#N/A	#N/A	#N/A	#N/A	#N/A	#N/A	#N/A	#N/A	#N/A
chr15	66797297	66842466	ENSG00000174442.11_3	ZWILCH	1.81702	9.91361e-07	1.53476e-05	2.12751	2.31354e-08	4.63189e-07	#N/A	#N/A	#N/A	#N/A	#N/A	#N/A	#N/A	#N/A	#N/A	#N/A	#N/A	#N/A
chr15	35080296	35087927	ENSG00000159251.7_3	ACTC1	6.06373	1.06836e-06	1.65257e-05	#N/A	#N/A	#N/A	#N/A	#N/A	#N/A	#N/A	#N/A	#N/A	#N/A	#N/A	#N/A	#N/A	#N/A	#N/A
chr2	235860617	235964358	ENSG00000130147.15_3	SH3BP4	1.29387	1.2728e-06	1.96382e-05	#N/A	#N/A	#N/A	#N/A	#N/A	#N/A	#N/A	#N/A	#N/A	#N/A	#N/A	#N/A	#N/A	#N/A	#N/A
chr14	38723308	38725574	ENSG00000176435.6_2	CLEC14A	2.3839	1.28991e-06	1.98688e-05	#N/A	#N/A	#N/A	#N/A	#N/A	#N/A	#N/A	#N/A	#N/A	#N/A	#N/A	#N/A	#N/A	#N/A	#N/A
chr18	3496030	4455335	ENSG00000170579.16_5	DLGAP1	5.10027	1.32273e-06	2.03571e-05	4.16319	0.000227618	0.00263452	#N/A	#N/A	#N/A	#N/A	#N/A	#N/A	#N/A	#N/A	#N/A	#N/A	#N/A	#N/A
chr20	44034697	44039250	ENSG00000244274.7_3	DBNDD2	2.12132	1.33053e-06	2.04599e-05	#N/A	#N/A	#N/A	#N/A	#N/A	#N/A	#N/A	#N/A	#N/A	#N/A	#N/A	#N/A	#N/A	#N/A	#N/A
chr17	80186273	80219005	ENSG00000141526.16_3	SLC16A3	2.03806	1.3529e-06	2.0769e-05	#N/A	#N/A	#N/A	#N/A	#N/A	#N/A	#N/A	#N/A	#N/A	#N/A	#N/A	#N/A	#N/A	#N/A	#N/A
chr3	67048731	67061634	ENSG00000163376.11_2	KBTBD8	2.22628	1.41136e-06	2.16303e-05	#N/A	#N/A	#N/A	#N/A	#N/A	#N/A	#N/A	#N/A	#N/A	#N/A	#N/A	#N/A	#N/A	#N/A	#N/A
chr5	159848829	159855751	ENSG00000164611.12_3	PTTG1	2.347	1.70421e-06	2.60312e-05	3.86221	1.05725e-16	4.61735e-15	#N/A	#N/A	#N/A	#N/A	#N/A	#N/A	#N/A	#N/A	#N/A	#N/A	#N/A	#N/A
chr5	892758	919472	ENSG00000071539.13_4	TRIP13	2.44179	1.79059e-06	2.72823e-05	3.48047	7.36043e-12	2.15502e-10	#N/A	#N/A	#N/A	#N/A	#N/A	#N/A	#N/A	#N/A	#N/A	#N/A	#N/A	#N/A
chr12	53290971	53343738	ENSG00000170421.12_4	KRT8	2.66768	1.80667e-06	2.74815e-05	2.8899	4.3045e-06	6.49366e-05	#N/A	#N/A	#N/A	#N/A	#N/A	#N/A	#N/A	#N/A	#N/A	#N/A	#N/A	#N/A
chr1	16083102	16113089	ENSG00000162458.12_4	FBLIM1	2.0735	1.84089e-06	2.79788e-05	#N/A	#N/A	#N/A	#N/A	#N/A	#N/A	#N/A	#N/A	#N/A	#N/A	#N/A	#N/A	#N/A	#N/A	#N/A
chr12	52416616	52453291	ENSG00000123358.19_4	NR4A1	2.56026	1.86804e-06	2.83443e-05	#N/A	#N/A	#N/A	#N/A	#N/A	#N/A	#N/A	#N/A	#N/A	#N/A	#N/A	#N/A	2.19159	0.00165836	0.0487882
chr19	7701767	7712759	ENSG00000076944.15_3	STXBP2	1.68974	1.87334e-06	2.84012e-05	2.11161	3.41369e-10	8.24104e-09	#N/A	#N/A	#N/A	#N/A	#N/A	#N/A	#N/A	#N/A	#N/A	#N/A	#N/A	#N/A
chr19	45167398	45169426	ENSG00000279095.1_6	AC243964.3	1.79799	1.88757e-06	2.85933e-05	1.69935	0.000438542	0.0048401	#N/A	#N/A	#N/A	#N/A	#N/A	#N/A	#N/A	#N/A	#N/A	#N/A	#N/A	#N/A
chr2	24272571	24286551	ENSG00000119782.13_3	FKBP1B	1.82237	1.92128e-06	2.90798e-05	1.85823	5.7569e-05	0.000731058	#N/A	#N/A	#N/A	#N/A	#N/A	#N/A	#N/A	#N/A	#N/A	#N/A	#N/A	#N/A
chr1	859308	879961	ENSG00000187634.11_5	SAMD11	4.35807	1.94179e-06	2.9366e-05	3.66771	0.00123864	0.0125782	#N/A	#N/A	#N/A	#N/A	#N/A	#N/A	#N/A	#N/A	#N/A	#N/A	#N/A	#N/A
chr5	19473060	20575982	ENSG00000145526.11_3	CDH18	2.85141	2.19548e-06	3.30387e-05	4.23668	4.14549e-10	9.91612e-09	#N/A	#N/A	#N/A	#N/A	#N/A	#N/A	#N/A	#N/A	#N/A	#N/A	#N/A	#N/A
chr7	76822688	76829165	ENSG00000127951.6_3	FGL2	2.89547	2.25617e-06	3.39241e-05	2.40296	0.00284345	0.0266832	#N/A	#N/A	#N/A	#N/A	#N/A	#N/A	#N/A	#N/A	#N/A	#N/A	#N/A	#N/A
chr18	43405477	43424045	ENSG00000197046.11_2	SIGLEC15	4.72905	2.26419e-06	3.39888e-05	#N/A	#N/A	#N/A	#N/A	#N/A	#N/A	#N/A	#N/A	#N/A	#N/A	#N/A	#N/A	#N/A	#N/A	#N/A
chr12	51638342	51664674	ENSG00000170545.16_2	SMAGP	1.82587	2.34394e-06	3.51366e-05	2.01469	1.41792e-06	2.30431e-05	#N/A	#N/A	#N/A	#N/A	#N/A	#N/A	#N/A	#N/A	#N/A	#N/A	#N/A	#N/A
chr11	19245610	19263167	ENSG00000129173.12_2	E2F8	4.06762	2.37729e-06	3.55991e-05	6.11424	3.94535e-06	5.98144e-05	#N/A	#N/A	#N/A	#N/A	#N/A	#N/A	#N/A	#N/A	#N/A	#N/A	#N/A	#N/A
chr8	143781529	143786545	ENSG00000160886.13_3	LY6K	3.48035	2.50756e-06	3.74578e-05	3.21959	0.00032925	0.00370994	#N/A	#N/A	#N/A	#N/A	#N/A	#N/A	#N/A	#N/A	#N/A	#N/A	#N/A	#N/A
chr16	29802040	29816706	ENSG00000079616.12_2	KIF22	1.88811	2.53488e-06	3.78351e-05	#N/A	#N/A	#N/A	#N/A	#N/A	#N/A	#N/A	#N/A	#N/A	#N/A	#N/A	#N/A	#N/A	#N/A	#N/A
chr1	89646831	89664615	ENSG00000162654.8_2	GBP4	3.73327	2.80009e-06	4.16237e-05	#N/A	#N/A	#N/A	#N/A	#N/A	#N/A	#N/A	#N/A	#N/A	#N/A	#N/A	#N/A	#N/A	#N/A	#N/A
chr3	39183346	39196053	ENSG00000144655.14_2	CSRNP1	2.36115	3.06559e-06	4.54596e-05	#N/A	#N/A	#N/A	#N/A	#N/A	#N/A	#N/A	#N/A	#N/A	#N/A	#N/A	#N/A	#N/A	#N/A	#N/A
chr19	10381511	10397291	ENSG00000090339.8_2	ICAM1	3.8387	3.09072e-06	4.57953e-05	#N/A	#N/A	#N/A	#N/A	#N/A	#N/A	#N/A	#N/A	#N/A	#N/A	#N/A	#N/A	#N/A	#N/A	#N/A
chr10	63942794	64028466	ENSG00000182010.10_2	RTKN2	5.03187	3.14655e-06	4.65847e-05	#N/A	#N/A	#N/A	#N/A	#N/A	#N/A	#N/A	#N/A	#N/A	#N/A	#N/A	#N/A	#N/A	#N/A	#N/A
chr19	42590262	42700737	ENSG00000028277.21_5	POU2F2	3.49583	3.35877e-06	4.96462e-05	#N/A	#N/A	#N/A	#N/A	#N/A	#N/A	#N/A	#N/A	#N/A	#N/A	#N/A	#N/A	#N/A	#N/A	#N/A
chr8	144989315	145050902	ENSG00000178209.15_6	PLEC	1.49177	3.36992e-06	4.97709e-05	#N/A	#N/A	#N/A	#N/A	#N/A	#N/A	#N/A	#N/A	#N/A	#N/A	#N/A	#N/A	#N/A	#N/A	#N/A
chr1	156890442	156902886	ENSG00000160838.13_2	LRRC71	4.68982	3.37672e-06	4.98311e-05	6.73485	1.93004e-06	3.08183e-05	#N/A	#N/A	#N/A	#N/A	#N/A	#N/A	#N/A	#N/A	#N/A	#N/A	#N/A	#N/A
chr12	48128150	48164823	ENSG00000079337.15_5	RAPGEF3	2.26065	3.44698e-06	5.0827e-05	#N/A	#N/A	#N/A	#N/A	#N/A	#N/A	#N/A	#N/A	#N/A	#N/A	#N/A	#N/A	#N/A	#N/A	#N/A
chr2	85788685	85809154	ENSG00000118640.10_2	VAMP8	1.91045	3.5015e-06	5.15427e-05	#N/A	#N/A	#N/A	#N/A	#N/A	#N/A	#N/A	#N/A	#N/A	#N/A	#N/A	#N/A	#N/A	#N/A	#N/A
chr16	2880170	2889586	ENSG00000162078.11_4	ZG16B	3.70935	3.50397e-06	5.15427e-05	2.90725	0.00421592	0.0379287	#N/A	#N/A	#N/A	#N/A	#N/A	#N/A	#N/A	#N/A	#N/A	#N/A	#N/A	#N/A
chr11	70313961	70963623	ENSG00000162105.18_5	SHANK2	3.73762	3.53062e-06	5.1893e-05	#N/A	#N/A	#N/A	#N/A	#N/A	#N/A	#N/A	#N/A	#N/A	#N/A	#N/A	#N/A	#N/A	#N/A	#N/A
chr5	13690440	13944652	ENSG00000039139.9_3	DNAH5	3.26401	3.61914e-06	5.30662e-05	#N/A	#N/A	#N/A	#N/A	#N/A	#N/A	#N/A	#N/A	#N/A	#N/A	#N/A	#N/A	#N/A	#N/A	#N/A
chr16	46723555	46732306	ENSG00000091651.8_3	ORC6	2.13821	3.76294e-06	5.50424e-05	2.25735	2.46915e-05	0.000330768	#N/A	#N/A	#N/A	#N/A	#N/A	#N/A	#N/A	#N/A	#N/A	#N/A	#N/A	#N/A
chr17	39738531	39743173	ENSG00000186847.5_2	KRT14	2.51582	3.79502e-06	5.54673e-05	3.10677	7.3419e-08	1.40239e-06	#N/A	#N/A	#N/A	#N/A	#N/A	#N/A	#N/A	#N/A	#N/A	#N/A	#N/A	#N/A
chr1	901877	911245	ENSG00000187583.10_3	PLEKHN1	2.71709	3.83538e-06	5.59679e-05	3.49329	3.66565e-07	6.50608e-06	#N/A	#N/A	#N/A	#N/A	#N/A	#N/A	#N/A	#N/A	#N/A	#N/A	#N/A	#N/A
chr18	33161081	33291798	ENSG00000141429.13_3	GALNT1	1.22251	3.84449e-06	5.60561e-05	1.28618	5.03922e-07	8.79893e-06	#N/A	#N/A	#N/A	#N/A	#N/A	#N/A	#N/A	#N/A	#N/A	#N/A	#N/A	#N/A
chr15	69689243	69707368	ENSG00000259426.5_5	AC027237.3	3.37532	4.49198e-06	6.52371e-05	#N/A	#N/A	#N/A	#N/A	#N/A	#N/A	#N/A	#N/A	#N/A	#N/A	#N/A	#N/A	#N/A	#N/A	#N/A
chr19	14588572	14606961	ENSG00000123159.15_3	GIPC1	1.37939	4.5868e-06	6.65613e-05	#N/A	#N/A	#N/A	#N/A	#N/A	#N/A	#N/A	#N/A	#N/A	#N/A	#N/A	#N/A	#N/A	#N/A	#N/A
chr14	104029299	104152261	ENSG00000256500.5_6	AL139300.1	7.88633	4.73458e-06	6.85971e-05	#N/A	#N/A	#N/A	#N/A	#N/A	#N/A	#N/A	#N/A	#N/A	#N/A	#N/A	#N/A	#N/A	#N/A	#N/A
chr3	98514785	98620533	ENSG00000057019.15_4	DCBLD2	1.86955	4.88145e-06	7.05574e-05	1.83712	0.000178234	0.00207871	#N/A	#N/A	#N/A	#N/A	#N/A	#N/A	#N/A	#N/A	#N/A	#N/A	#N/A	#N/A
chr19	49375649	49379314	ENSG00000087074.7_3	PPP1R15A	1.55911	4.90328e-06	7.0817e-05	#N/A	#N/A	#N/A	#N/A	#N/A	#N/A	#N/A	#N/A	#N/A	#N/A	#N/A	#N/A	#N/A	#N/A	#N/A
chr6	12290596	12297427	ENSG00000078401.6_2	EDN1	4.27929	4.9707e-06	7.16211e-05	#N/A	#N/A	#N/A	#N/A	#N/A	#N/A	#N/A	#N/A	#N/A	#N/A	#N/A	#N/A	#N/A	#N/A	#N/A
chr11	9776317	9781080	ENSG00000245522.2_5	AC026250.1	2.90392	5.14364e-06	7.39384e-05	#N/A	#N/A	#N/A	#N/A	#N/A	#N/A	#N/A	#N/A	#N/A	#N/A	#N/A	#N/A	#N/A	#N/A	#N/A
chr13	42614172	42830714	ENSG00000102780.16_3	DGKH	2.07956	5.16956e-06	7.41943e-05	1.92897	0.00087182	0.0090593	#N/A	#N/A	#N/A	#N/A	#N/A	#N/A	#N/A	#N/A	#N/A	#N/A	#N/A	#N/A
chr12	54789045	54813244	ENSG00000161638.10_3	ITGA5	2.06321	5.18586e-06	7.437e-05	#N/A	#N/A	#N/A	#N/A	#N/A	#N/A	#N/A	#N/A	#N/A	#N/A	#N/A	#N/A	#N/A	#N/A	#N/A
chr18	33032194	33077955	ENSG00000153391.15_4	INO80C	2.02878	5.34313e-06	7.65055e-05	#N/A	#N/A	#N/A	#N/A	#N/A	#N/A	#N/A	#N/A	#N/A	#N/A	#N/A	#N/A	#N/A	#N/A	#N/A
chr1	23832922	23857712	ENSG00000007968.6_2	E2F2	6.05556	5.46023e-06	7.78775e-05	#N/A	#N/A	#N/A	#N/A	#N/A	#N/A	#N/A	#N/A	#N/A	#N/A	#N/A	#N/A	#N/A	#N/A	#N/A
chr7	98971872	98992439	ENSG00000130429.14_5	ARPC1B	1.68537	5.52128e-06	7.86257e-05	#N/A	#N/A	#N/A	#N/A	#N/A	#N/A	#N/A	#N/A	#N/A	#N/A	#N/A	#N/A	#N/A	#N/A	#N/A
chr8	97154558	97173020	ENSG00000156466.9_2	GDF6	4.85141	5.54279e-06	7.88706e-05	#N/A	#N/A	#N/A	#N/A	#N/A	#N/A	#N/A	#N/A	#N/A	#N/A	#N/A	#N/A	6.93129	1.66567e-11	2.27464e-09
chr15	72491370	72524163	ENSG00000067225.17_4	PKM	2.15077	5.67638e-06	8.0646e-05	#N/A	#N/A	#N/A	#N/A	#N/A	#N/A	#N/A	#N/A	#N/A	#N/A	#N/A	#N/A	#N/A	#N/A	#N/A
chr7	92759368	92777682	ENSG00000177409.11_3	SAMD9L	1.52307	5.93811e-06	8.42991e-05	#N/A	#N/A	#N/A	#N/A	#N/A	#N/A	#N/A	#N/A	#N/A	#N/A	#N/A	#N/A	#N/A	#N/A	#N/A
chr20	54987168	55035443	ENSG00000087589.16_2	CASS4	2.62943	6.41762e-06	9.09652e-05	#N/A	#N/A	#N/A	#N/A	#N/A	#N/A	#N/A	#N/A	#N/A	#N/A	#N/A	#N/A	#N/A	#N/A	#N/A
chr4	74902306	74904524	ENSG00000163734.4_2	CXCL3	3.39621	6.96542e-06	9.85009e-05	3.87059	1.79194e-05	0.00024489	#N/A	#N/A	#N/A	#N/A	#N/A	#N/A	#N/A	#N/A	#N/A	#N/A	#N/A	#N/A
chr1	14219287	15444539	ENSG00000189337.16_5	KAZN	1.76959	7.28513e-06	0.000102784	#N/A	#N/A	#N/A	#N/A	#N/A	#N/A	#N/A	#N/A	#N/A	#N/A	#N/A	#N/A	#N/A	#N/A	#N/A
chr20	1874813	1921238	ENSG00000198053.11_3	SIRPA	1.80743	7.42267e-06	0.000104563	#N/A	#N/A	#N/A	#N/A	#N/A	#N/A	#N/A	#N/A	#N/A	#N/A	#N/A	#N/A	#N/A	#N/A	#N/A
chr10	64133951	64430061	ENSG00000138311.16_4	ZNF365	3.63568	7.44256e-06	0.000104763	#N/A	#N/A	#N/A	#N/A	#N/A	#N/A	#N/A	#N/A	#N/A	#N/A	#N/A	#N/A	#N/A	#N/A	#N/A
chr5	57749809	57756087	ENSG00000145632.14_2	PLK2	2.24412	7.56242e-06	0.000106286	#N/A	#N/A	#N/A	#N/A	#N/A	#N/A	#N/A	#N/A	#N/A	#N/A	#N/A	#N/A	#N/A	#N/A	#N/A
chr19	18485541	18499986	ENSG00000130513.6_3	GDF15	1.82838	7.58103e-06	0.000106466	#N/A	#N/A	#N/A	#N/A	#N/A	#N/A	#N/A	#N/A	#N/A	#N/A	#N/A	#N/A	#N/A	#N/A	#N/A
chr15	39878762	39879494	ENSG00000276107.1_6	AC037198.1	2.35478	7.76494e-06	0.000108882	2.19086	0.00100873	0.0103935	#N/A	#N/A	#N/A	#N/A	#N/A	#N/A	#N/A	#N/A	#N/A	#N/A	#N/A	#N/A
chr7	92234235	92465908	ENSG00000105810.9_2	CDK6	1.67627	7.79367e-06	0.000109201	#N/A	#N/A	#N/A	#N/A	#N/A	#N/A	#N/A	#N/A	#N/A	#N/A	#N/A	#N/A	#N/A	#N/A	#N/A
chr10	48255204	48279200	ENSG00000265190.6_3	ANXA8	4.6806	8.09146e-06	0.000113131	#N/A	#N/A	#N/A	#N/A	#N/A	#N/A	#N/A	#N/A	#N/A	#N/A	#N/A	#N/A	#N/A	#N/A	#N/A
chr22	30642194	30642987	ENSG00000268812.3_5	AC004264.1	5.43422	8.27076e-06	0.000115444	#N/A	#N/A	#N/A	#N/A	#N/A	#N/A	#N/A	#N/A	#N/A	#N/A	#N/A	#N/A	#N/A	#N/A	#N/A
chr3	44803209	44914868	ENSG00000163808.16_3	KIF15	3.07084	8.58099e-06	0.000119591	#N/A	#N/A	#N/A	#N/A	#N/A	#N/A	#N/A	#N/A	#N/A	#N/A	#N/A	#N/A	#N/A	#N/A	#N/A
chr15	44119161	44160617	ENSG00000092470.11_2	WDR76	2.53184	8.60163e-06	0.000119697	2.21468	0.0025164	0.0238712	#N/A	#N/A	#N/A	#N/A	#N/A	#N/A	#N/A	#N/A	#N/A	#N/A	#N/A	#N/A
chr2	202484907	202508293	ENSG00000155755.18_3	TMEM237	1.81806	8.67654e-06	0.000120647	#N/A	#N/A	#N/A	#N/A	#N/A	#N/A	#N/A	#N/A	#N/A	#N/A	#N/A	#N/A	#N/A	#N/A	#N/A
chr4	157681606	157892546	ENSG00000145431.10_3	PDGFC	1.59441	8.73385e-06	0.00012126	#N/A	#N/A	#N/A	#N/A	#N/A	#N/A	#N/A	#N/A	#N/A	#N/A	#N/A	#N/A	#N/A	#N/A	#N/A
chr15	89787180	89860492	ENSG00000140525.17_4	FANCI	2.35233	8.75511e-06	0.000121463	2.32244	0.000205101	0.00238295	#N/A	#N/A	#N/A	#N/A	#N/A	#N/A	#N/A	#N/A	#N/A	#N/A	#N/A	#N/A
chr1	159887897	159895522	ENSG00000158710.14_2	TAGLN2	1.49824	9.00194e-06	0.000124793	1.94655	7.11836e-13	2.26537e-11	#N/A	#N/A	#N/A	#N/A	#N/A	#N/A	#N/A	#N/A	#N/A	#N/A	#N/A	#N/A
chr2	121493199	121750229	ENSG00000074047.21_3	GLI2	2.31966	9.02005e-06	0.000124949	#N/A	#N/A	#N/A	#N/A	#N/A	#N/A	#N/A	#N/A	#N/A	#N/A	#N/A	#N/A	#N/A	#N/A	#N/A
chr7	5632454	5646286	ENSG00000075618.17_2	FSCN1	1.52704	9.03851e-06	0.00012511	#N/A	#N/A	#N/A	#N/A	#N/A	#N/A	#N/A	#N/A	#N/A	#N/A	#N/A	#N/A	#N/A	#N/A	#N/A
chr12	120123595	120315095	ENSG00000122966.15_5	CIT	3.15986	9.11196e-06	0.000126032	2.75117	0.00203897	0.0197309	#N/A	#N/A	#N/A	#N/A	#N/A	#N/A	#N/A	#N/A	#N/A	#N/A	#N/A	#N/A
chr6	26458132	26476849	ENSG00000112763.16_4	BTN2A1	1.45834	9.13047e-06	0.000126192	#N/A	#N/A	#N/A	#N/A	#N/A	#N/A	#N/A	#N/A	#N/A	#N/A	#N/A	#N/A	#N/A	#N/A	#N/A
chr10	79938942	80311112	ENSG00000230417.11_3	LINC00856	4.07611	9.40466e-06	0.000129884	4.50275	0.000160573	0.00189325	#N/A	#N/A	#N/A	#N/A	#N/A	#N/A	#N/A	#N/A	#N/A	#N/A	#N/A	#N/A
chr19	40927499	40931932	ENSG00000197019.4_2	SERTAD1	1.42951	9.43835e-06	0.000130251	1.82415	5.03638e-12	1.48646e-10	#N/A	#N/A	#N/A	#N/A	#N/A	#N/A	#N/A	#N/A	#N/A	#N/A	#N/A	#N/A
chr17	3575493	3599698	ENSG00000083454.21_3	P2RX5	2.36015	1.07769e-05	0.000148164	4.2461	3.42249e-10	8.2514e-09	#N/A	#N/A	#N/A	#N/A	#N/A	#N/A	#N/A	#N/A	#N/A	#N/A	#N/A	#N/A
chr9	75766673	75785309	ENSG00000135046.13_3	ANXA1	1.75934	1.08832e-05	0.000149514	#N/A	#N/A	#N/A	#N/A	#N/A	#N/A	#N/A	#N/A	#N/A	#N/A	#N/A	#N/A	1.69086	0.00064142	0.0219801
chr15	74392652	74430881	ENSG00000167178.15_3	ISLR2	4.60593	1.12422e-05	0.000154329	#N/A	#N/A	#N/A	#N/A	#N/A	#N/A	#N/A	#N/A	#N/A	#N/A	#N/A	#N/A	#N/A	#N/A	#N/A
chr16	87863629	87903094	ENSG00000103257.8_2	SLC7A5	3.22174	1.15484e-05	0.000158177	#N/A	#N/A	#N/A	#N/A	#N/A	#N/A	#N/A	#N/A	#N/A	#N/A	#N/A	#N/A	#N/A	#N/A	#N/A
chr7	84624869	84816171	ENSG00000153993.13_2	SEMA3D	4.14796	1.16922e-05	0.000160027	#N/A	#N/A	#N/A	#N/A	#N/A	#N/A	#N/A	#N/A	#N/A	#N/A	#N/A	#N/A	4.08767	0.000155614	0.00628606
chr18	59252979	59274149	ENSG00000267279.1_6	AC090409.1	3.67747	1.18123e-05	0.000161429	#N/A	#N/A	#N/A	#N/A	#N/A	#N/A	#N/A	#N/A	#N/A	#N/A	#N/A	#N/A	#N/A	#N/A	#N/A
chr11	842808	867116	ENSG00000214063.10_3	TSPAN4	1.61723	1.23375e-05	0.000168355	#N/A	#N/A	#N/A	#N/A	#N/A	#N/A	#N/A	#N/A	#N/A	#N/A	#N/A	#N/A	#N/A	#N/A	#N/A
chr2	158271131	158345473	ENSG00000115165.9_3	CYTIP	5.18425	1.24241e-05	0.000169284	#N/A	#N/A	#N/A	#N/A	#N/A	#N/A	#N/A	#N/A	#N/A	#N/A	#N/A	#N/A	#N/A	#N/A	#N/A
chr15	41601466	41624819	ENSG00000104147.8_2	OIP5	2.69561	1.29069e-05	0.000175471	3.19608	1.0491e-05	0.000148933	#N/A	#N/A	#N/A	#N/A	#N/A	#N/A	#N/A	#N/A	#N/A	#N/A	#N/A	#N/A
chr18	19744847	19749839	ENSG00000266010.2_4	GATA6-AS1	4.03166	1.40633e-05	0.00019105	#N/A	#N/A	#N/A	#N/A	#N/A	#N/A	#N/A	#N/A	#N/A	#N/A	#N/A	#N/A	#N/A	#N/A	#N/A
chr17	57187312	57232630	ENSG00000182628.12_2	SKA2	1.61237	1.44368e-05	0.000195543	#N/A	#N/A	#N/A	#N/A	#N/A	#N/A	#N/A	#N/A	#N/A	#N/A	#N/A	#N/A	#N/A	#N/A	#N/A
chr17	36606638	36608688	ENSG00000276170.4_5	AC244153.1	3.09217	1.44909e-05	0.00019613	#N/A	#N/A	#N/A	#N/A	#N/A	#N/A	#N/A	#N/A	#N/A	#N/A	#N/A	#N/A	#N/A	#N/A	#N/A
chr8	103817745	103822199	ENSG00000253669.3_5	GASAL1	3.68596	1.48855e-05	0.000201174	#N/A	#N/A	#N/A	#N/A	#N/A	#N/A	#N/A	#N/A	#N/A	#N/A	#N/A	#N/A	#N/A	#N/A	#N/A
chr2	12857015	12882860	ENSG00000071575.11_2	TRIB2	1.98061	1.55097e-05	0.000209455	#N/A	#N/A	#N/A	#N/A	#N/A	#N/A	#N/A	#N/A	#N/A	#N/A	#N/A	#N/A	2.28152	1.19173e-06	7.95893e-05
chr11	76368568	76381791	ENSG00000137507.11_3	LRRC32	2.06189	1.64853e-05	0.000222467	#N/A	#N/A	#N/A	#N/A	#N/A	#N/A	#N/A	#N/A	#N/A	#N/A	#N/A	#N/A	#N/A	#N/A	#N/A
chrX	129198849	129244691	ENSG00000102034.16_2	ELF4	1.91119	1.70036e-05	0.000228786	1.74066	0.00294529	0.0275965	#N/A	#N/A	#N/A	#N/A	#N/A	#N/A	#N/A	#N/A	#N/A	#N/A	#N/A	#N/A
chr11	33398012	33695648	ENSG00000110427.15_4	KIAA1549L	1.88452	1.70897e-05	0.000229775	2.08526	7.86611e-06	0.000114149	#N/A	#N/A	#N/A	#N/A	#N/A	#N/A	#N/A	#N/A	#N/A	#N/A	#N/A	#N/A
chr20	4760669	4804291	ENSG00000101265.15_2	RASSF2	3.05693	1.76708e-05	0.000237414	#N/A	#N/A	#N/A	#N/A	#N/A	#N/A	#N/A	#N/A	#N/A	#N/A	#N/A	#N/A	5.30833	1.01181e-14	2.28581e-12
chr8	103661007	103668130	ENSG00000155090.14_2	KLF10	1.67963	1.78158e-05	0.000239012	#N/A	#N/A	#N/A	#N/A	#N/A	#N/A	#N/A	#N/A	#N/A	#N/A	#N/A	#N/A	1.759	4.19036e-05	0.00196111
chr1	26158404	26185949	ENSG00000127423.10_3	AUNIP	2.92541	1.81307e-05	0.000242879	3.08205	0.000185101	0.00215468	#N/A	#N/A	#N/A	#N/A	#N/A	#N/A	#N/A	#N/A	#N/A	#N/A	#N/A	#N/A
chr2	96808905	96811179	ENSG00000158050.4_2	DUSP2	2.24184	1.85409e-05	0.000248193	2.76538	9.8554e-07	1.64547e-05	#N/A	#N/A	#N/A	#N/A	#N/A	#N/A	#N/A	#N/A	#N/A	#N/A	#N/A	#N/A
chr16	74705753	74734858	ENSG00000168404.12_3	MLKL	1.79231	1.87738e-05	0.000250944	2.034	3.55082e-06	5.42828e-05	#N/A	#N/A	#N/A	#N/A	#N/A	#N/A	#N/A	#N/A	#N/A	#N/A	#N/A	#N/A
chr1	212208895	212280742	ENSG00000143476.17_2	DTL	3.37942	1.97997e-05	0.000263502	#N/A	#N/A	#N/A	#N/A	#N/A	#N/A	#N/A	#N/A	#N/A	#N/A	#N/A	#N/A	#N/A	#N/A	#N/A
chr15	63362224	63364110	ENSG00000259627.1_5	AC079328.2	4.95553	1.98943e-05	0.000264184	#N/A	#N/A	#N/A	#N/A	#N/A	#N/A	#N/A	#N/A	#N/A	#N/A	#N/A	#N/A	#N/A	#N/A	#N/A
chr22	42095503	42195460	ENSG00000167077.12_4	MEI1	4.30309	2.00261e-05	0.000265741	3.60227	0.00107746	0.0110457	#N/A	#N/A	#N/A	#N/A	#N/A	#N/A	#N/A	#N/A	#N/A	#N/A	#N/A	#N/A
chr6	134490384	134639250	ENSG00000118515.11_4	SGK1	2.50527	2.02751e-05	0.000268851	#N/A	#N/A	#N/A	#N/A	#N/A	#N/A	#N/A	#N/A	#N/A	#N/A	#N/A	#N/A	#N/A	#N/A	#N/A
chr18	56148479	56296189	ENSG00000198796.6_3	ALPK2	1.98576	2.12822e-05	0.000281796	1.87048	0.00137773	0.0138067	#N/A	#N/A	#N/A	#N/A	#N/A	#N/A	#N/A	#N/A	#N/A	#N/A	#N/A	#N/A
chr11	24518516	25104177	ENSG00000187398.11_5	LUZP2	3.71694	2.24974e-05	0.000297028	#N/A	#N/A	#N/A	#N/A	#N/A	#N/A	#N/A	#N/A	#N/A	#N/A	#N/A	#N/A	#N/A	#N/A	#N/A
chr7	102073553	102097268	ENSG00000160991.15_2	ORAI2	1.59139	2.27591e-05	0.000300266	1.4575	0.00542458	0.0475177	#N/A	#N/A	#N/A	#N/A	#N/A	#N/A	#N/A	#N/A	#N/A	#N/A	#N/A	#N/A
chr17	48260650	48278993	ENSG00000108821.13_3	COL1A1	2.58156	2.31369e-05	0.000304832	#N/A	#N/A	#N/A	#N/A	#N/A	#N/A	#N/A	#N/A	#N/A	#N/A	#N/A	#N/A	#N/A	#N/A	#N/A
chr22	46316242	46373009	ENSG00000188064.9_3	WNT7B	4.35999	2.32345e-05	0.000305876	5.11435	0.000163743	0.0019269	#N/A	#N/A	#N/A	#N/A	#N/A	#N/A	#N/A	#N/A	#N/A	#N/A	#N/A	#N/A
chr8	122624356	122653630	ENSG00000170961.6_2	HAS2	2.43778	2.41022e-05	0.000316617	3.0805	1.94469e-07	3.55858e-06	#N/A	#N/A	#N/A	#N/A	#N/A	#N/A	#N/A	#N/A	#N/A	#N/A	#N/A	#N/A
chr3	65339200	66024509	ENSG00000151276.23_3	MAGI1	1.51544	2.44187e-05	0.000320084	#N/A	#N/A	#N/A	#N/A	#N/A	#N/A	#N/A	#N/A	#N/A	#N/A	#N/A	#N/A	#N/A	#N/A	#N/A
chr3	52109269	52188706	ENSG00000164087.7_4	POC1A	2.11943	2.47964e-05	0.000324803	#N/A	#N/A	#N/A	#N/A	#N/A	#N/A	#N/A	#N/A	#N/A	#N/A	#N/A	#N/A	#N/A	#N/A	#N/A
chr1	149438750	149459549	ENSG00000203817.5	KNOWN	4.11394	2.50386e-05	0.000327327	3.26871	0.00487319	0.0431002	#N/A	#N/A	#N/A	#N/A	#N/A	#N/A	#N/A	#N/A	#N/A	#N/A	#N/A	#N/A
chr5	31193857	31329253	ENSG00000113361.12_3	CDH6	1.78398	2.56267e-05	0.000334243	2.53949	4.34601e-12	1.29103e-10	#N/A	#N/A	#N/A	#N/A	#N/A	#N/A	#N/A	#N/A	#N/A	#N/A	#N/A	#N/A
chr17	41605212	41656988	ENSG00000175832.12_3	ETV4	3.19418	2.56564e-05	0.000334392	#N/A	#N/A	#N/A	#N/A	#N/A	#N/A	#N/A	#N/A	#N/A	#N/A	#N/A	#N/A	#N/A	#N/A	#N/A
chr8	25316513	25365436	ENSG00000184661.13_2	CDCA2	2.58343	2.58199e-05	0.000336283	3.91319	4.64698e-10	1.10007e-08	#N/A	#N/A	#N/A	#N/A	#N/A	#N/A	#N/A	#N/A	#N/A	#N/A	#N/A	#N/A
chr6	114178541	114184648	ENSG00000277443.2_3	MARCKS	1.99632	2.58565e-05	0.000336521	1.81815	0.00321897	0.0297946	#N/A	#N/A	#N/A	#N/A	#N/A	#N/A	#N/A	#N/A	#N/A	#N/A	#N/A	#N/A
chr15	68588871	68724501	ENSG00000137809.16_4	ITGA11	3.61483	2.59658e-05	0.000337702	#N/A	#N/A	#N/A	#N/A	#N/A	#N/A	#N/A	#N/A	#N/A	#N/A	#N/A	#N/A	3.50569	0.00058716	0.0203879
chr16	971033	984495	ENSG00000260439.1_5	LMF1-AS1	5.32134	2.61561e-05	0.000339936	#N/A	#N/A	#N/A	#N/A	#N/A	#N/A	#N/A	#N/A	#N/A	#N/A	#N/A	#N/A	#N/A	#N/A	#N/A
chr16	56965960	56978775	ENSG00000051108.14_5	HERPUD1	1.74131	2.64268e-05	0.000343211	#N/A	#N/A	#N/A	#N/A	#N/A	#N/A	#N/A	#N/A	#N/A	#N/A	#N/A	#N/A	#N/A	#N/A	#N/A
chr17	38443885	38460909	ENSG00000094804.10_3	CDC6	2.31997	2.74419e-05	0.000355636	2.08698	0.00324727	0.0300261	#N/A	#N/A	#N/A	#N/A	#N/A	#N/A	#N/A	#N/A	#N/A	#N/A	#N/A	#N/A
chr20	62678935	62680994	ENSG00000203883.6_2	SOX18	3.49087	2.77957e-05	0.000359967	3.41067	0.00209122	0.0201938	#N/A	#N/A	#N/A	#N/A	#N/A	#N/A	#N/A	#N/A	#N/A	#N/A	#N/A	#N/A
chr6	10980992	11044547	ENSG00000197977.3_2	ELOVL2	2.89729	2.78517e-05	0.000360437	2.53251	0.00320559	0.0296858	#N/A	#N/A	#N/A	#N/A	#N/A	#N/A	#N/A	#N/A	#N/A	#N/A	#N/A	#N/A
chr13	66876966	67804577	ENSG00000184226.14_5	PCDH9	2.14868	2.90271e-05	0.000373536	2.55975	1.58241e-06	2.54899e-05	#N/A	#N/A	#N/A	#N/A	#N/A	#N/A	#N/A	#N/A	#N/A	#N/A	#N/A	#N/A
chrX	3226606	3264682	ENSG00000101825.7_2	MXRA5	6.09638	2.95876e-05	0.00038048	#N/A	#N/A	#N/A	#N/A	#N/A	#N/A	#N/A	#N/A	#N/A	#N/A	#N/A	#N/A	9.957	3.56896e-10	4.08177e-08
chr7	5566778	5603415	ENSG00000075624.14_4	ACTB	1.43175	3.04981e-05	0.000391089	1.48051	7.58261e-05	0.000944549	#N/A	#N/A	#N/A	#N/A	#N/A	#N/A	#N/A	#N/A	#N/A	#N/A	#N/A	#N/A
chr20	42740335	42816218	ENSG00000149596.6_2	JPH2	2.49355	3.06237e-05	0.00039215	#N/A	#N/A	#N/A	#N/A	#N/A	#N/A	#N/A	#N/A	#N/A	#N/A	#N/A	#N/A	2.44531	0.000543881	0.0190296
chr6	35182196	35220856	ENSG00000146197.8_4	SCUBE3	3.54694	3.10233e-05	0.00039699	3.17679	0.00239512	0.0228272	#N/A	#N/A	#N/A	#N/A	#N/A	#N/A	#N/A	#N/A	#N/A	#N/A	#N/A	#N/A
chr5	159774758	159797648	ENSG00000145861.7_2	C1QTNF2	3.74469	3.18693e-05	0.000406962	#N/A	#N/A	#N/A	#N/A	#N/A	#N/A	#N/A	#N/A	#N/A	#N/A	#N/A	#N/A	#N/A	#N/A	#N/A
chr7	117350705	117514193	ENSG00000077063.10_3	CTTNBP2	2.70275	3.28487e-05	0.000418592	#N/A	#N/A	#N/A	#N/A	#N/A	#N/A	#N/A	#N/A	#N/A	#N/A	#N/A	#N/A	#N/A	#N/A	#N/A
chr8	77403435	77595513	ENSG00000253661.1_5	ZFHX4-AS1	3.87848	3.33791e-05	0.000425054	#N/A	#N/A	#N/A	#N/A	#N/A	#N/A	#N/A	#N/A	#N/A	#N/A	#N/A	#N/A	#N/A	#N/A	#N/A
chr15	74218330	74244478	ENSG00000129038.15_2	LOXL1	2.10731	3.38349e-05	0.000429962	#N/A	#N/A	#N/A	#N/A	#N/A	#N/A	#N/A	#N/A	#N/A	#N/A	#N/A	#N/A	#N/A	#N/A	#N/A
chr2	228735770	228789060	ENSG00000123977.9_4	DAW1	3.18562	3.39815e-05	0.000431525	3.05277	0.00102604	0.010554	#N/A	#N/A	#N/A	#N/A	#N/A	#N/A	#N/A	#N/A	#N/A	#N/A	#N/A	#N/A
chr1	212859760	212873327	ENSG00000123685.8_2	BATF3	5.06058	3.58626e-05	0.000454152	4.16392	0.00176583	0.017326	#N/A	#N/A	#N/A	#N/A	#N/A	#N/A	#N/A	#N/A	#N/A	#N/A	#N/A	#N/A
chr6	72596406	73112845	ENSG00000079841.18_4	RIMS1	3.07037	3.67722e-05	0.000465349	#N/A	#N/A	#N/A	#N/A	#N/A	#N/A	#N/A	#N/A	#N/A	#N/A	#N/A	#N/A	#N/A	#N/A	#N/A
chr18	46446223	46478422	ENSG00000101665.9_3	SMAD7	1.76012	3.68582e-05	0.000466114	1.61837	0.00425165	0.0382127	#N/A	#N/A	#N/A	#N/A	#N/A	#N/A	#N/A	#N/A	#N/A	#N/A	#N/A	#N/A
chr11	64013436	64015689	ENSG00000256940.1_5	AP001453.2	1.7845	3.83288e-05	0.000483709	2.05093	7.20325e-06	0.000105197	#N/A	#N/A	#N/A	#N/A	#N/A	#N/A	#N/A	#N/A	#N/A	#N/A	#N/A	#N/A
chr14	99966517	100070363	ENSG00000205476.8_3	CCDC85C	1.79445	3.85699e-05	0.000486081	2.02788	6.39793e-06	9.41123e-05	#N/A	#N/A	#N/A	#N/A	#N/A	#N/A	#N/A	#N/A	#N/A	#N/A	#N/A	#N/A
chr1	201252580	201302121	ENSG00000081277.12_3	PKP1	2.92822	3.86234e-05	0.000486421	3.93355	9.29762e-06	0.000133232	#N/A	#N/A	#N/A	#N/A	#N/A	#N/A	#N/A	#N/A	#N/A	#N/A	#N/A	#N/A
chr1	202300785	202311108	ENSG00000077152.10_3	UBE2T	1.99703	3.88079e-05	0.000488408	2.14866	6.31634e-05	0.000797122	#N/A	#N/A	#N/A	#N/A	#N/A	#N/A	#N/A	#N/A	#N/A	#N/A	#N/A	#N/A
chr7	99690351	99699563	ENSG00000166508.17_3	MCM7	1.87878	4.06135e-05	0.00051043	#N/A	#N/A	#N/A	#N/A	#N/A	#N/A	#N/A	#N/A	#N/A	#N/A	#N/A	#N/A	#N/A	#N/A	#N/A
chr22	44639547	44708731	ENSG00000138944.7_3	SHISAL1	5.32264	4.21509e-05	0.000527578	#N/A	#N/A	#N/A	#N/A	#N/A	#N/A	#N/A	#N/A	#N/A	#N/A	#N/A	#N/A	#N/A	#N/A	#N/A
chr4	55524085	55606881	ENSG00000157404.15_2	KIT	5.23976	4.22808e-05	0.000528481	#N/A	#N/A	#N/A	#N/A	#N/A	#N/A	#N/A	#N/A	#N/A	#N/A	#N/A	#N/A	7.38558	7.19123e-09	6.78311e-07
chrX	106765680	106848481	ENSG00000147234.10_3	FRMPD3	5.03996	4.28608e-05	0.000534635	4.50238	0.0021478	0.0206902	#N/A	#N/A	#N/A	#N/A	#N/A	#N/A	#N/A	#N/A	#N/A	#N/A	#N/A	#N/A
chr6	3905154	3912213	ENSG00000260604.2_5	AL590004.3	2.99487	4.36966e-05	0.000543948	#N/A	#N/A	#N/A	#N/A	#N/A	#N/A	#N/A	#N/A	#N/A	#N/A	#N/A	#N/A	#N/A	#N/A	#N/A
chr12	52638832	52641232	ENSG00000257671.1_5	KRT7-AS	3.0776	4.45699e-05	0.000554419	2.80426	0.00246004	0.0234093	#N/A	#N/A	#N/A	#N/A	#N/A	#N/A	#N/A	#N/A	#N/A	#N/A	#N/A	#N/A
chr1	100549119	100598511	ENSG00000156876.9_3	SASS6	1.83054	4.47424e-05	0.000555833	#N/A	#N/A	#N/A	#N/A	#N/A	#N/A	#N/A	#N/A	#N/A	#N/A	#N/A	#N/A	#N/A	#N/A	#N/A
chr1	54411750	54433841	ENSG00000116212.14_3	LRRC42	1.36732	4.54526e-05	0.000564272	#N/A	#N/A	#N/A	#N/A	#N/A	#N/A	#N/A	#N/A	#N/A	#N/A	#N/A	#N/A	#N/A	#N/A	#N/A
chr6	130465460	130686570	ENSG00000164483.16_4	SAMD3	3.99546	4.62763e-05	0.000573738	#N/A	#N/A	#N/A	#N/A	#N/A	#N/A	#N/A	#N/A	#N/A	#N/A	#N/A	#N/A	#N/A	#N/A	#N/A
chr6	30644166	30655672	ENSG00000146112.11_3	PPP1R18	1.54286	4.71445e-05	0.000584088	#N/A	#N/A	#N/A	#N/A	#N/A	#N/A	#N/A	#N/A	#N/A	#N/A	#N/A	#N/A	#N/A	#N/A	#N/A
chr4	54875956	54930857	ENSG00000109220.10_3	CHIC2	1.6379	4.77336e-05	0.000590587	#N/A	#N/A	#N/A	#N/A	#N/A	#N/A	#N/A	#N/A	#N/A	#N/A	#N/A	#N/A	#N/A	#N/A	#N/A
chr3	49449639	49453908	ENSG00000145022.4_2	TCTA	1.41619	4.85865e-05	0.000599922	#N/A	#N/A	#N/A	#N/A	#N/A	#N/A	#N/A	#N/A	#N/A	#N/A	#N/A	#N/A	#N/A	#N/A	#N/A
chr12	66217911	66360075	ENSG00000149948.13_5	HMGA2	2.30277	4.87362e-05	0.00060096	2.43362	0.000147638	0.00175203	#N/A	#N/A	#N/A	#N/A	#N/A	#N/A	#N/A	#N/A	#N/A	#N/A	#N/A	#N/A
chr18	25530930	25757410	ENSG00000170558.8_3	CDH2	1.85281	5.08458e-05	0.000625287	1.97401	7.97648e-05	0.000990241	#N/A	#N/A	#N/A	#N/A	#N/A	#N/A	#N/A	#N/A	#N/A	#N/A	#N/A	#N/A
chr3	149682691	149768575	ENSG00000070087.14_4	PFN2	1.22191	5.18217e-05	0.00063686	1.2093	0.00123098	0.0125073	#N/A	#N/A	#N/A	#N/A	#N/A	#N/A	#N/A	#N/A	#N/A	#N/A	#N/A	#N/A
chr6	13924677	13980533	ENSG00000180537.12_3	RNF182	2.65642	5.41946e-05	0.000665129	#N/A	#N/A	#N/A	#N/A	#N/A	#N/A	#N/A	#N/A	#N/A	#N/A	#N/A	#N/A	#N/A	#N/A	#N/A
chr2	112812800	112876895	ENSG00000153214.10_4	TMEM87B	1.62093	5.75655e-05	0.00070461	#N/A	#N/A	#N/A	#N/A	#N/A	#N/A	#N/A	#N/A	#N/A	#N/A	#N/A	#N/A	#N/A	#N/A	#N/A
chr6	74123238	74161999	ENSG00000164430.15_4	CGAS	1.6665	5.79458e-05	0.00070879	#N/A	#N/A	#N/A	#N/A	#N/A	#N/A	#N/A	#N/A	#N/A	#N/A	#N/A	#N/A	#N/A	#N/A	#N/A
chr3	172468472	172539264	ENSG00000114346.13_3	ECT2	1.88347	6.02635e-05	0.000736648	#N/A	#N/A	#N/A	#N/A	#N/A	#N/A	#N/A	#N/A	#N/A	#N/A	#N/A	#N/A	#N/A	#N/A	#N/A
chr12	65996649	66006777	ENSG00000256268.1_5	LINC02454	3.17626	6.23743e-05	0.000760925	2.8213	0.00455271	0.0405205	#N/A	#N/A	#N/A	#N/A	#N/A	#N/A	#N/A	#N/A	#N/A	#N/A	#N/A	#N/A
chrX	48316920	48328644	ENSG00000017483.14_4	SLC38A5	1.89955	6.29938e-05	0.000767459	2.63507	1.09525e-09	2.46518e-08	#N/A	#N/A	#N/A	#N/A	#N/A	#N/A	#N/A	#N/A	#N/A	#N/A	#N/A	#N/A
chr13	101706128	102068843	ENSG00000102452.16_3	NALCN	2.73548	6.39259e-05	0.000777779	#N/A	#N/A	#N/A	#N/A	#N/A	#N/A	#N/A	#N/A	#N/A	#N/A	#N/A	#N/A	#N/A	#N/A	#N/A
chr5	39371777	39462402	ENSG00000153071.14_4	DAB2	1.67003	6.49942e-05	0.000789203	#N/A	#N/A	#N/A	#N/A	#N/A	#N/A	#N/A	#N/A	#N/A	#N/A	#N/A	#N/A	#N/A	#N/A	#N/A
chr1	153559289	153578759	ENSG00000285867.1_1	BX470102.2	2.92891	6.5117e-05	0.00079017	#N/A	#N/A	#N/A	#N/A	#N/A	#N/A	#N/A	#N/A	#N/A	#N/A	#N/A	#N/A	#N/A	#N/A	#N/A
chr12	79257773	79845788	ENSG00000067715.13_3	SYT1	2.672	6.53788e-05	0.000792296	2.69493	0.00178817	0.0175264	#N/A	#N/A	#N/A	#N/A	#N/A	#N/A	#N/A	#N/A	#N/A	#N/A	#N/A	#N/A
chr10	47011753	47174018	ENSG00000223477.3	NOVEL	2.87364	6.61037e-05	0.00080055	3.07014	0.000345193	0.00387764	#N/A	#N/A	#N/A	#N/A	#N/A	#N/A	#N/A	#N/A	#N/A	#N/A	#N/A	#N/A
chr7	148504475	148581413	ENSG00000106462.10_4	EZH2	1.90392	6.81329e-05	0.000824035	2.17225	1.7021e-05	0.000234715	#N/A	#N/A	#N/A	#N/A	#N/A	#N/A	#N/A	#N/A	#N/A	#N/A	#N/A	#N/A
chr20	9049410	9461889	ENSG00000101333.16_3	PLCB4	3.40972	6.86413e-05	0.000829635	#N/A	#N/A	#N/A	#N/A	#N/A	#N/A	#N/A	#N/A	#N/A	#N/A	#N/A	#N/A	#N/A	#N/A	#N/A
chr21	35818986	35884573	ENSG00000180509.11_4	KCNE1	5.91495	6.87342e-05	0.00083021	#N/A	#N/A	#N/A	#N/A	#N/A	#N/A	#N/A	#N/A	#N/A	#N/A	#N/A	#N/A	6.2078	0.000156991	0.00632769
chr11	9685624	9774538	ENSG00000133789.14_2	SWAP70	1.28599	6.90408e-05	0.000833362	#N/A	#N/A	#N/A	#N/A	#N/A	#N/A	#N/A	#N/A	#N/A	#N/A	#N/A	#N/A	#N/A	#N/A	#N/A
chr8	57349233	57359293	ENSG00000181195.10_3	PENK	1.82762	6.91582e-05	0.000834229	5.08416	2.4652e-44	4.46641e-42	#N/A	#N/A	#N/A	3.25654	1.77344e-14	3.73015e-12	#N/A	#N/A	#N/A	#N/A	#N/A	#N/A
chr12	76653619	76698911	ENSG00000257219.5_5	LINC02407	4.39275	6.98828e-05	0.000842415	#N/A	#N/A	#N/A	#N/A	#N/A	#N/A	#N/A	#N/A	#N/A	#N/A	#N/A	#N/A	#N/A	#N/A	#N/A
chr3	194123401	194219093	ENSG00000133657.15_4	ATP13A3	1.76465	7.06572e-05	0.000851189	#N/A	#N/A	#N/A	#N/A	#N/A	#N/A	#N/A	#N/A	#N/A	#N/A	#N/A	#N/A	#N/A	#N/A	#N/A
chr16	57644564	57699492	ENSG00000205336.11_4	ADGRG1	3.18303	7.25872e-05	0.000873864	#N/A	#N/A	#N/A	#N/A	#N/A	#N/A	#N/A	#N/A	#N/A	#N/A	#N/A	#N/A	#N/A	#N/A	#N/A
chr16	27324708	27325422	ENSG00000274092.1_5	AC106739.1	5.05938	7.50089e-05	0.000900648	#N/A	#N/A	#N/A	#N/A	#N/A	#N/A	#N/A	#N/A	#N/A	#N/A	#N/A	#N/A	#N/A	#N/A	#N/A
chr7	158424003	158497520	ENSG00000146918.19_3	NCAPG2	1.98829	7.51362e-05	0.000901211	#N/A	#N/A	#N/A	#N/A	#N/A	#N/A	#N/A	#N/A	#N/A	#N/A	#N/A	#N/A	#N/A	#N/A	#N/A
chr7	29553841	29603286	ENSG00000223813.2_5	AC007255.1	4.55873	7.51543e-05	0.000901211	#N/A	#N/A	#N/A	#N/A	#N/A	#N/A	#N/A	#N/A	#N/A	#N/A	#N/A	#N/A	4.23891	0.000736784	0.0249213
chr6	153019030	153045702	ENSG00000120279.6_3	MYCT1	4.02993	7.57005e-05	0.000906237	#N/A	#N/A	#N/A	#N/A	#N/A	#N/A	#N/A	#N/A	#N/A	#N/A	#N/A	#N/A	#N/A	#N/A	#N/A
chr7	135413096	135433594	ENSG00000189320.8_3	FAM180A	2.26696	7.5722e-05	0.000906237	#N/A	#N/A	#N/A	#N/A	#N/A	#N/A	#N/A	#N/A	#N/A	#N/A	#N/A	#N/A	#N/A	#N/A	#N/A
chr11	19732480	19734165	ENSG00000270607.1_5	AC009549.1	3.06063	7.93688e-05	0.000946786	#N/A	#N/A	#N/A	#N/A	#N/A	#N/A	#N/A	#N/A	#N/A	#N/A	#N/A	#N/A	#N/A	#N/A	#N/A
chr12	88886570	88974628	ENSG00000049130.15_3	KITLG	1.62016	8.07638e-05	0.000961546	1.72242	9.51736e-05	0.00116572	#N/A	#N/A	#N/A	#N/A	#N/A	#N/A	#N/A	#N/A	#N/A	#N/A	#N/A	#N/A
chr10	35893413	35897081	ENSG00000273312.2_6	AL121749.1	3.93484	0.000104336	0.00122623	3.50428	0.00451251	0.0402409	#N/A	#N/A	#N/A	#N/A	#N/A	#N/A	#N/A	#N/A	#N/A	#N/A	#N/A	#N/A
chr7	93907992	94024920	ENSG00000285090.1_2	AC002074.1	4.05639	0.000108385	0.00127219	#N/A	#N/A	#N/A	#N/A	#N/A	#N/A	#N/A	#N/A	#N/A	#N/A	#N/A	#N/A	#N/A	#N/A	#N/A
chr4	74702214	74714781	ENSG00000124875.9_4	CXCL6	3.78227	0.000110032	0.00128986	3.87432	0.000696804	0.00740895	#N/A	#N/A	#N/A	#N/A	#N/A	#N/A	#N/A	#N/A	#N/A	#N/A	#N/A	#N/A
chr1	183217372	183387737	ENSG00000157064.10_2	NMNAT2	2.59585	0.000110284	0.00129199	#N/A	#N/A	#N/A	#N/A	#N/A	#N/A	#N/A	#N/A	#N/A	#N/A	#N/A	#N/A	#N/A	#N/A	#N/A
chr1	150254953	150259505	ENSG00000159208.15_3	CIART	2.52161	0.000111191	0.00130095	#N/A	#N/A	#N/A	#N/A	#N/A	#N/A	#N/A	#N/A	#N/A	#N/A	#N/A	#N/A	#N/A	#N/A	#N/A
chr17	39722093	39728310	ENSG00000171403.9_2	KRT9	4.97153	0.00011225	0.00131167	#N/A	#N/A	#N/A	#N/A	#N/A	#N/A	#N/A	#N/A	#N/A	#N/A	#N/A	#N/A	#N/A	#N/A	#N/A
chr7	32956427	32982788	ENSG00000205763.13_2	RP9P	1.79607	0.000112621	0.00131515	#N/A	#N/A	#N/A	#N/A	#N/A	#N/A	#N/A	#N/A	#N/A	#N/A	#N/A	#N/A	#N/A	#N/A	#N/A
chr8	77318889	77436591	ENSG00000254300.1_5	LINC01111	4.59454	0.000113293	0.00132216	#N/A	#N/A	#N/A	#N/A	#N/A	#N/A	#N/A	#N/A	#N/A	#N/A	#N/A	#N/A	#N/A	#N/A	#N/A
chr1	52838501	52870131	ENSG00000085840.12_2	ORC1	2.78129	0.000113845	0.00132776	2.65391	0.00232153	0.0222282	#N/A	#N/A	#N/A	#N/A	#N/A	#N/A	#N/A	#N/A	#N/A	#N/A	#N/A	#N/A
chr8	23154702	23282841	ENSG00000134013.15_3	LOXL2	1.94708	0.000114746	0.00133656	#N/A	#N/A	#N/A	#N/A	#N/A	#N/A	#N/A	#N/A	#N/A	#N/A	#N/A	#N/A	#N/A	#N/A	#N/A
chr7	98444111	98468394	ENSG00000166448.14_4	TMEM130	3.66688	0.000116972	0.00136076	#N/A	#N/A	#N/A	#N/A	#N/A	#N/A	#N/A	#N/A	#N/A	#N/A	#N/A	#N/A	#N/A	#N/A	#N/A
chr17	42977080	42982758	ENSG00000214447.4_4	FAM187A	2.77846	0.000118824	0.00137967	#N/A	#N/A	#N/A	#N/A	#N/A	#N/A	#N/A	#N/A	#N/A	#N/A	#N/A	#N/A	3.76703	7.47459e-08	5.84519e-06
chr19	4229495	4237528	ENSG00000105246.5_2	EBI3	3.28501	0.000122389	0.00141836	3.26892	0.00309336	0.0288215	#N/A	#N/A	#N/A	#N/A	#N/A	#N/A	#N/A	#N/A	#N/A	#N/A	#N/A	#N/A
chr11	65686728	65689032	ENSG00000175550.7_2	DRAP1	1.61896	0.0001256	0.00145374	2.01272	9.16089e-08	1.72998e-06	#N/A	#N/A	#N/A	#N/A	#N/A	#N/A	#N/A	#N/A	#N/A	#N/A	#N/A	#N/A
chr7	1727755	1787590	ENSG00000225968.7_2	ELFN1	1.74975	0.0001278	0.0014764	2.78225	1.06353e-11	3.05519e-10	#N/A	#N/A	#N/A	#N/A	#N/A	#N/A	#N/A	#N/A	#N/A	#N/A	#N/A	#N/A
chr11	48002110	48192393	ENSG00000149177.12_2	PTPRJ	1.69615	0.00012938	0.0014937	1.84569	8.82645e-05	0.00108985	#N/A	#N/A	#N/A	#N/A	#N/A	#N/A	#N/A	#N/A	#N/A	#N/A	#N/A	#N/A
chr6	135502453	135540311	ENSG00000118513.18_5	MYB	3.32897	0.000133881	0.00154372	3.29238	0.00101166	0.0104177	#N/A	#N/A	#N/A	#N/A	#N/A	#N/A	#N/A	#N/A	#N/A	#N/A	#N/A	#N/A
chr12	104323885	104347423	ENSG00000166598.14_3	HSP90B1	1.37744	0.000135753	0.00156432	1.62108	8.70088e-08	1.64992e-06	#N/A	#N/A	#N/A	#N/A	#N/A	#N/A	#N/A	#N/A	#N/A	#N/A	#N/A	#N/A
chr1	3406484	3528059	ENSG00000162591.15_2	MEGF6	3.94752	0.000137939	0.00158851	#N/A	#N/A	#N/A	#N/A	#N/A	#N/A	#N/A	#N/A	#N/A	#N/A	#N/A	#N/A	#N/A	#N/A	#N/A
chr12	57846106	57853063	ENSG00000139269.2_2	INHBE	3.66477	0.000139393	0.00160425	#N/A	#N/A	#N/A	#N/A	#N/A	#N/A	#N/A	#N/A	#N/A	#N/A	#N/A	#N/A	#N/A	#N/A	#N/A
chr22	38914954	38966291	ENSG00000100206.9_2	DMC1	3.54702	0.00013963	0.00160597	#N/A	#N/A	#N/A	#N/A	#N/A	#N/A	#N/A	#N/A	#N/A	#N/A	#N/A	#N/A	#N/A	#N/A	#N/A
chr8	86132816	86196302	ENSG00000185015.7_2	CA13	2.32484	0.000140609	0.00161621	#N/A	#N/A	#N/A	#N/A	#N/A	#N/A	#N/A	#N/A	#N/A	#N/A	#N/A	#N/A	#N/A	#N/A	#N/A
chr7	24836158	25021253	ENSG00000070882.12_4	OSBPL3	1.83033	0.000141755	0.00162836	#N/A	#N/A	#N/A	#N/A	#N/A	#N/A	#N/A	#N/A	#N/A	#N/A	#N/A	#N/A	#N/A	#N/A	#N/A
chr4	154265801	154336270	ENSG00000121211.7_3	MND1	3.09599	0.000143124	0.00164121	#N/A	#N/A	#N/A	#N/A	#N/A	#N/A	#N/A	#N/A	#N/A	#N/A	#N/A	#N/A	#N/A	#N/A	#N/A
chr19	47104331	47114050	ENSG00000160014.16_2	CALM3	1.20036	0.000143143	0.00164121	1.29295	2.44515e-06	3.84249e-05	#N/A	#N/A	#N/A	#N/A	#N/A	#N/A	#N/A	#N/A	#N/A	#N/A	#N/A	#N/A
chr3	49840687	49842463	ENSG00000185614.4_3	INKA1	1.91053	0.000144834	0.00165853	#N/A	#N/A	#N/A	#N/A	#N/A	#N/A	#N/A	#N/A	#N/A	#N/A	#N/A	#N/A	#N/A	#N/A	#N/A
chr8	22224762	22291642	ENSG00000104635.13_5	SLC39A14	1.3204	0.000147211	0.00168258	#N/A	#N/A	#N/A	#N/A	#N/A	#N/A	#N/A	#N/A	#N/A	#N/A	#N/A	#N/A	#N/A	#N/A	#N/A
chr14	71759446	71788531	ENSG00000259146.3_5	AC005476.2	4.68477	0.000148479	0.00169601	#N/A	#N/A	#N/A	#N/A	#N/A	#N/A	#N/A	#N/A	#N/A	#N/A	#N/A	#N/A	#N/A	#N/A	#N/A
chr3	42055294	42267381	ENSG00000182606.14_4	TRAK1	1.69121	0.000148832	0.00169898	#N/A	#N/A	#N/A	#N/A	#N/A	#N/A	#N/A	#N/A	#N/A	#N/A	#N/A	#N/A	#N/A	#N/A	#N/A
chr7	128430811	128462186	ENSG00000128596.16_5	CCDC136	1.94521	0.000152238	0.00173571	#N/A	#N/A	#N/A	#N/A	#N/A	#N/A	#N/A	#N/A	#N/A	#N/A	#N/A	#N/A	#N/A	#N/A	#N/A
chr12	64658542	64784972	ENSG00000185306.12_3	C12orf56	4.16695	0.000153048	0.00174385	#N/A	#N/A	#N/A	#N/A	#N/A	#N/A	#N/A	#N/A	#N/A	#N/A	#N/A	#N/A	#N/A	#N/A	#N/A
chr7	47314752	47622156	ENSG00000136205.16_2	TNS3	2.46791	0.000156396	0.0017809	#N/A	#N/A	#N/A	#N/A	#N/A	#N/A	#N/A	#N/A	#N/A	#N/A	#N/A	#N/A	4.44998	1.61173e-14	3.46978e-12
chr16	15737124	15820210	ENSG00000072864.14_3	NDE1	1.62806	0.000158196	0.00179583	1.65713	0.000825727	0.00864415	#N/A	#N/A	#N/A	#N/A	#N/A	#N/A	#N/A	#N/A	#N/A	#N/A	#N/A	#N/A
chr17	48286305	48293283	ENSG00000249406.2_5	AC015909.1	5.04838	0.000159262	0.00180678	#N/A	#N/A	#N/A	#N/A	#N/A	#N/A	#N/A	#N/A	#N/A	#N/A	#N/A	#N/A	#N/A	#N/A	#N/A
chr6	31462658	31478901	ENSG00000204516.9_3	MICB	1.65865	0.00016008	0.00181494	#N/A	#N/A	#N/A	#N/A	#N/A	#N/A	#N/A	#N/A	#N/A	#N/A	#N/A	#N/A	#N/A	#N/A	#N/A
chr17	41363854	41372061	ENSG00000184988.8_3	TMEM106A	1.75736	0.000160669	0.00181935	2.27839	1.78324e-07	3.26969e-06	#N/A	#N/A	#N/A	#N/A	#N/A	#N/A	#N/A	#N/A	#N/A	#N/A	#N/A	#N/A
chr12	98847613	98850923	ENSG00000227825.4_4	SLC9A7P1	2.95417	0.000162688	0.00183994	#N/A	#N/A	#N/A	#N/A	#N/A	#N/A	#N/A	#N/A	#N/A	#N/A	#N/A	#N/A	#N/A	#N/A	#N/A
chr22	38092995	38172563	ENSG00000100106.20_6	TRIOBP	1.52607	0.000162998	0.00184231	#N/A	#N/A	#N/A	#N/A	#N/A	#N/A	#N/A	#N/A	#N/A	#N/A	#N/A	#N/A	#N/A	#N/A	#N/A
chr11	124609742	124617106	ENSG00000154146.12_2	NRGN	4.12907	0.00016595	0.00187221	#N/A	#N/A	#N/A	#N/A	#N/A	#N/A	#N/A	#N/A	#N/A	#N/A	#N/A	#N/A	5.06669	9.70821e-06	0.000525593
chr7	44143960	44154161	ENSG00000106624.10_3	AEBP1	2.42329	0.00017826	0.00200737	#N/A	#N/A	#N/A	#N/A	#N/A	#N/A	#N/A	#N/A	#N/A	#N/A	#N/A	#N/A	#N/A	#N/A	#N/A
chr12	51745031	51786651	ENSG00000139629.15_2	GALNT6	2.32108	0.000178411	0.00200784	2.96694	3.01717e-06	4.68288e-05	#N/A	#N/A	#N/A	#N/A	#N/A	#N/A	#N/A	#N/A	#N/A	#N/A	#N/A	#N/A
chr19	13049392	13055303	ENSG00000179218.13_2	CALR	1.37421	0.000178893	0.00201203	1.36846	0.00165568	0.0163327	#N/A	#N/A	#N/A	#N/A	#N/A	#N/A	#N/A	#N/A	#N/A	#N/A	#N/A	#N/A
chr16	31482906	31489281	ENSG00000140682.18_4	TGFB1I1	2.17844	0.000182612	0.00204882	#N/A	#N/A	#N/A	#N/A	#N/A	#N/A	#N/A	#N/A	#N/A	#N/A	#N/A	#N/A	#N/A	#N/A	#N/A
chr1	27719148	27722318	ENSG00000181773.6_2	GPR3	3.92716	0.000184329	0.00206555	#N/A	#N/A	#N/A	#N/A	#N/A	#N/A	#N/A	#N/A	#N/A	#N/A	#N/A	#N/A	#N/A	#N/A	#N/A
chr14	69340860	69446157	ENSG00000072110.13_4	ACTN1	1.39287	0.000189194	0.00211359	#N/A	#N/A	#N/A	#N/A	#N/A	#N/A	#N/A	#N/A	#N/A	#N/A	#N/A	#N/A	#N/A	#N/A	#N/A
chr5	76114758	76131140	ENSG00000164251.4_3	F2RL1	3.00773	0.00018937	0.00211427	#N/A	#N/A	#N/A	#N/A	#N/A	#N/A	#N/A	#N/A	#N/A	#N/A	#N/A	#N/A	#N/A	#N/A	#N/A
chr1	210850165	211307522	ENSG00000143473.12_5	KCNH1	3.84453	0.000191099	0.00213097	#N/A	#N/A	#N/A	#N/A	#N/A	#N/A	#N/A	#N/A	#N/A	#N/A	#N/A	#N/A	#N/A	#N/A	#N/A
chr11	10594638	10715535	ENSG00000072952.18_4	MRVI1	2.50339	0.000203464	0.00225785	#N/A	#N/A	#N/A	#N/A	#N/A	#N/A	#N/A	#N/A	#N/A	#N/A	#N/A	#N/A	#N/A	#N/A	#N/A
chr14	24787555	24804299	ENSG00000129467.13_5	ADCY4	2.49849	0.000210869	0.0023386	4.86804	1.4667e-11	4.14823e-10	#N/A	#N/A	#N/A	#N/A	#N/A	#N/A	#N/A	#N/A	#N/A	#N/A	#N/A	#N/A
chr1	193148175	193155784	ENSG00000162630.5_2	B3GALT2	3.85846	0.000212293	0.00235296	#N/A	#N/A	#N/A	#N/A	#N/A	#N/A	#N/A	#N/A	#N/A	#N/A	#N/A	#N/A	6.71158	4.07786e-11	5.29225e-09
chr19	41860326	41870078	ENSG00000123810.7_2	B9D2	2.06289	0.000212773	0.00235686	#N/A	#N/A	#N/A	#N/A	#N/A	#N/A	#N/A	#N/A	#N/A	#N/A	#N/A	#N/A	#N/A	#N/A	#N/A
chr4	120056939	120108944	ENSG00000172399.5_2	MYOZ2	3.43971	0.000216624	0.00239372	#N/A	#N/A	#N/A	#N/A	#N/A	#N/A	#N/A	#N/A	#N/A	#N/A	#N/A	#N/A	#N/A	#N/A	#N/A
chr1	852245	856396	ENSG00000223764.2_5	LINC02593	2.36807	0.000217125	0.00239781	2.40008	0.00141497	0.0141567	#N/A	#N/A	#N/A	#N/A	#N/A	#N/A	#N/A	#N/A	#N/A	#N/A	#N/A	#N/A
chr20	8057898	8949007	ENSG00000182621.17_4	PLCB1	1.76845	0.000224219	0.00247316	#N/A	#N/A	#N/A	#N/A	#N/A	#N/A	#N/A	#N/A	#N/A	#N/A	#N/A	#N/A	#N/A	#N/A	#N/A
chr8	23193684	23223638	ENSG00000253837.1_5	AC090197.1	2.65239	0.000243222	0.00266989	#N/A	#N/A	#N/A	#N/A	#N/A	#N/A	#N/A	#N/A	#N/A	#N/A	#N/A	#N/A	#N/A	#N/A	#N/A
chr14	62023031	62037371	ENSG00000250548.6_5	LINC01303	4.95192	0.000249652	0.00273884	#N/A	#N/A	#N/A	#N/A	#N/A	#N/A	#N/A	#N/A	#N/A	#N/A	#N/A	#N/A	#N/A	#N/A	#N/A
chr17	61509665	61523739	ENSG00000008283.15_3	CYB561	1.69333	0.000252974	0.00277129	#N/A	#N/A	#N/A	#N/A	#N/A	#N/A	#N/A	#N/A	#N/A	#N/A	#N/A	#N/A	#N/A	#N/A	#N/A
chr4	7760441	7941653	ENSG00000196526.10_3	AFAP1	1.57068	0.00025528	0.00279221	#N/A	#N/A	#N/A	#N/A	#N/A	#N/A	#N/A	#N/A	#N/A	#N/A	#N/A	#N/A	#N/A	#N/A	#N/A
chr6	46188473	46459709	ENSG00000172348.14_4	RCAN2	3.89354	0.000256546	0.00280439	#N/A	#N/A	#N/A	#N/A	#N/A	#N/A	#N/A	#N/A	#N/A	#N/A	#N/A	#N/A	5.29598	6.92701e-07	4.83807e-05
chr2	162848751	162931052	ENSG00000197635.9_3	DPP4	2.40856	0.000263269	0.00287444	#N/A	#N/A	#N/A	#N/A	#N/A	#N/A	#N/A	#N/A	#N/A	#N/A	#N/A	#N/A	#N/A	#N/A	#N/A
chr17	43340486	43394511	ENSG00000006062.15_3	MAP3K14	1.73374	0.000266075	0.00290334	#N/A	#N/A	#N/A	#N/A	#N/A	#N/A	#N/A	#N/A	#N/A	#N/A	#N/A	#N/A	#N/A	#N/A	#N/A
chrX	129305623	129318844	ENSG00000134594.4_2	RAB33A	3.24219	0.000269558	0.00293784	#N/A	#N/A	#N/A	#N/A	#N/A	#N/A	#N/A	#N/A	#N/A	#N/A	#N/A	#N/A	#N/A	#N/A	#N/A
chr15	30916751	30977809	ENSG00000284906.1_2	AC091057.6	2.82983	0.000273599	0.00297834	2.67671	0.00562803	0.0489483	#N/A	#N/A	#N/A	#N/A	#N/A	#N/A	#N/A	#N/A	#N/A	#N/A	#N/A	#N/A
chr8	70378859	70573150	ENSG00000137573.13_3	SULF1	3.15433	0.000275996	0.00300265	3.23399	0.00130188	0.0131624	#N/A	#N/A	#N/A	#N/A	#N/A	#N/A	#N/A	#N/A	#N/A	#N/A	#N/A	#N/A
chr1	201452658	201478584	ENSG00000159176.13_2	CSRP1	1.89928	0.0002903	0.00315264	#N/A	#N/A	#N/A	#N/A	#N/A	#N/A	#N/A	#N/A	#N/A	#N/A	#N/A	#N/A	#N/A	#N/A	#N/A
chr3	158363611	158390482	ENSG00000079257.7_2	LXN	2.48235	0.000290675	0.00315297	2.761	0.000263953	0.00302257	#N/A	#N/A	#N/A	#N/A	#N/A	#N/A	#N/A	#N/A	#N/A	#N/A	#N/A	#N/A
chr1	1567474	1570639	ENSG00000189409.13_5	MMP23B	2.28309	0.000290669	0.00315297	#N/A	#N/A	#N/A	#N/A	#N/A	#N/A	#N/A	#N/A	#N/A	#N/A	#N/A	#N/A	#N/A	#N/A	#N/A
chr1	47715811	47779819	ENSG00000123473.15_3	STIL	2.06832	0.00029242	0.00316815	#N/A	#N/A	#N/A	#N/A	#N/A	#N/A	#N/A	#N/A	#N/A	#N/A	#N/A	#N/A	#N/A	#N/A	#N/A
chr12	86194475	86230348	ENSG00000198774.4_3	RASSF9	2.30893	0.000294579	0.00318965	#N/A	#N/A	#N/A	#N/A	#N/A	#N/A	#N/A	#N/A	#N/A	#N/A	#N/A	#N/A	2.63447	9.53968e-05	0.00412355
chr3	170075466	170114623	ENSG00000136603.13_4	SKIL	1.60641	0.000295162	0.00319407	#N/A	#N/A	#N/A	#N/A	#N/A	#N/A	#N/A	#N/A	#N/A	#N/A	#N/A	#N/A	#N/A	#N/A	#N/A
chr17	12569207	12672266	ENSG00000141052.17_2	MYOCD	4.23184	0.000299286	0.00323487	5.4963	4.33968e-05	0.00056161	#N/A	#N/A	#N/A	#N/A	#N/A	#N/A	#N/A	#N/A	#N/A	#N/A	#N/A	#N/A
chr12	76419227	76427712	ENSG00000139289.13_3	PHLDA1	1.7438	0.000309464	0.00333897	3.10771	6.87404e-18	3.31021e-16	#N/A	#N/A	#N/A	#N/A	#N/A	#N/A	#N/A	#N/A	#N/A	#N/A	#N/A	#N/A
chr11	2949503	2950685	ENSG00000181649.6_3	PHLDA2	2.18597	0.000314778	0.0033903	#N/A	#N/A	#N/A	#N/A	#N/A	#N/A	#N/A	#N/A	#N/A	#N/A	#N/A	#N/A	#N/A	#N/A	#N/A
chr9	95820970	95847420	ENSG00000157303.10_3	SUSD3	2.38707	0.000328392	0.00352863	3.48929	1.42105e-05	0.000198502	#N/A	#N/A	#N/A	#N/A	#N/A	#N/A	#N/A	#N/A	#N/A	#N/A	#N/A	#N/A
chr7	130033612	130082274	ENSG00000106477.18_3	CEP41	1.52217	0.000335712	0.00360516	#N/A	#N/A	#N/A	#N/A	#N/A	#N/A	#N/A	#N/A	#N/A	#N/A	#N/A	#N/A	#N/A	#N/A	#N/A
chr3	134321980	134370478	ENSG00000174611.11_3	KY	2.32106	0.000336527	0.0036118	3.1931	1.8416e-05	0.000250927	#N/A	#N/A	#N/A	#N/A	#N/A	#N/A	#N/A	#N/A	#N/A	#N/A	#N/A	#N/A
chr13	38109077	38125673	ENSG00000275226.1_2	LINC00547	4.81887	0.000338393	0.003628	#N/A	#N/A	#N/A	#N/A	#N/A	#N/A	#N/A	#N/A	#N/A	#N/A	#N/A	#N/A	#N/A	#N/A	#N/A
chr9	114803065	114937688	ENSG00000106868.16_4	SUSD1	1.45465	0.000340047	0.00364103	#N/A	#N/A	#N/A	#N/A	#N/A	#N/A	#N/A	#N/A	#N/A	#N/A	#N/A	#N/A	#N/A	#N/A	#N/A
chr12	66151800	66220777	ENSG00000241749.4_4	RPSAP52	3.10226	0.000340429	0.00364299	#N/A	#N/A	#N/A	#N/A	#N/A	#N/A	#N/A	#N/A	#N/A	#N/A	#N/A	#N/A	#N/A	#N/A	#N/A
chr7	102553438	102585396	ENSG00000128606.12_3	LRRC17	1.96615	0.000341723	0.00365256	#N/A	#N/A	#N/A	#N/A	#N/A	#N/A	#N/A	#N/A	#N/A	#N/A	#N/A	#N/A	#N/A	#N/A	#N/A
chr13	24040710	24061603	ENSG00000232977.6_2	LINC00327	2.9034	0.000348985	0.00372583	3.53663	0.000119581	0.00143773	#N/A	#N/A	#N/A	#N/A	#N/A	#N/A	#N/A	#N/A	#N/A	#N/A	#N/A	#N/A
chr21	28208066	28217728	ENSG00000154734.14_5	ADAMTS1	1.79988	0.000353093	0.0037653	2.16235	9.59533e-06	0.000136962	#N/A	#N/A	#N/A	#N/A	#N/A	#N/A	#N/A	#N/A	#N/A	#N/A	#N/A	#N/A
chr5	139712428	139726216	ENSG00000113070.7_2	HBEGF	2.60575	0.000357249	0.00380518	2.90548	0.000318572	0.00360516	#N/A	#N/A	#N/A	#N/A	#N/A	#N/A	#N/A	#N/A	#N/A	#N/A	#N/A	#N/A
chr13	114462213	114519968	ENSG00000184497.12_4	TMEM255B	2.07056	0.000363234	0.00386218	3.28996	1.30919e-09	2.93589e-08	#N/A	#N/A	#N/A	#N/A	#N/A	#N/A	#N/A	#N/A	#N/A	#N/A	#N/A	#N/A
chr9	131873229	131911225	ENSG00000119383.19_5	PTPA	1.42605	0.00036812	0.00390733	#N/A	#N/A	#N/A	#N/A	#N/A	#N/A	#N/A	#N/A	#N/A	#N/A	#N/A	#N/A	#N/A	#N/A	#N/A
chr22	21996550	21998587	ENSG00000128228.4_2	SDF2L1	1.64994	0.000367997	0.00390733	1.80969	0.000166138	0.00195132	#N/A	#N/A	#N/A	#N/A	#N/A	#N/A	#N/A	#N/A	#N/A	#N/A	#N/A	#N/A
chr13	38136720	38172981	ENSG00000133110.14_3	POSTN	3.50088	0.000374782	0.00397113	#N/A	#N/A	#N/A	#N/A	#N/A	#N/A	#N/A	#N/A	#N/A	#N/A	#N/A	#N/A	#N/A	#N/A	#N/A
chr4	74296855	74321891	ENSG00000081051.7_3	AFP	2.89315	0.000380608	0.00402819	#N/A	#N/A	#N/A	#N/A	#N/A	#N/A	#N/A	#N/A	#N/A	#N/A	#N/A	#N/A	#N/A	#N/A	#N/A
chr22	37621301	37640488	ENSG00000128340.14_4	RAC2	1.85196	0.000384158	0.00406106	3.30723	1.25205e-15	5.06886e-14	#N/A	#N/A	#N/A	#N/A	#N/A	#N/A	#N/A	#N/A	#N/A	#N/A	#N/A	#N/A
chr11	121899035	122427429	ENSG00000255248.8_4	MIR100HG	1.59475	0.000384049	0.00406106	1.74578	0.000150753	0.00178552	#N/A	#N/A	#N/A	#N/A	#N/A	#N/A	#N/A	#N/A	#N/A	#N/A	#N/A	#N/A
chr3	124801480	124931708	ENSG00000221955.10_3	SLC12A8	2.42756	0.000385099	0.00406866	#N/A	#N/A	#N/A	#N/A	#N/A	#N/A	#N/A	#N/A	#N/A	#N/A	#N/A	#N/A	#N/A	#N/A	#N/A
chr11	58897606	58910488	ENSG00000245571.6_6	FAM111A-DT	2.05795	0.000387671	0.00409347	#N/A	#N/A	#N/A	#N/A	#N/A	#N/A	#N/A	#N/A	#N/A	#N/A	#N/A	#N/A	#N/A	#N/A	#N/A
chr16	58741035	58768261	ENSG00000125166.12_2	GOT2	1.31231	0.000388664	0.00410159	1.5356	2.98523e-07	5.34508e-06	#N/A	#N/A	#N/A	#N/A	#N/A	#N/A	#N/A	#N/A	#N/A	#N/A	#N/A	#N/A
chr17	68164814	68176189	ENSG00000123700.4_3	KCNJ2	2.71886	0.000392136	0.00413585	#N/A	#N/A	#N/A	#N/A	#N/A	#N/A	#N/A	#N/A	#N/A	#N/A	#N/A	#N/A	#N/A	#N/A	#N/A
chr8	95891998	95908906	ENSG00000175305.17_3	CCNE2	2.43534	0.000394856	0.00415974	2.46585	0.00399451	0.0361144	#N/A	#N/A	#N/A	#N/A	#N/A	#N/A	#N/A	#N/A	#N/A	#N/A	#N/A	#N/A
chr1	77333126	77531396	ENSG00000117069.14_2	ST6GALNAC5	2.56146	0.000396964	0.00417954	3.31144	1.3981e-05	0.000195446	#N/A	#N/A	#N/A	#N/A	#N/A	#N/A	#N/A	#N/A	#N/A	#N/A	#N/A	#N/A
chr1	40505905	40538321	ENSG00000131236.16_3	CAP1	1.27601	0.000408007	0.00428841	#N/A	#N/A	#N/A	#N/A	#N/A	#N/A	#N/A	#N/A	#N/A	#N/A	#N/A	#N/A	#N/A	#N/A	#N/A
chr10	101419263	101465997	ENSG00000198018.6_3	ENTPD7	1.45145	0.000423826	0.00444447	#N/A	#N/A	#N/A	#N/A	#N/A	#N/A	#N/A	#N/A	#N/A	#N/A	#N/A	#N/A	#N/A	#N/A	#N/A
chr2	191894302	192016322	ENSG00000138378.18_4	STAT4	1.86466	0.000424889	0.00445052	2.42375	2.28813e-06	3.61577e-05	#N/A	#N/A	#N/A	#N/A	#N/A	#N/A	#N/A	#N/A	#N/A	#N/A	#N/A	#N/A
chr14	100800125	100843142	ENSG00000140105.17_3	WARS	2.01029	0.00042623	0.004462	#N/A	#N/A	#N/A	#N/A	#N/A	#N/A	#N/A	#N/A	#N/A	#N/A	#N/A	#N/A	#N/A	#N/A	#N/A
chr12	102271129	102405908	ENSG00000136048.13_3	DRAM1	2.27142	0.000428238	0.0044779	#N/A	#N/A	#N/A	#N/A	#N/A	#N/A	#N/A	#N/A	#N/A	#N/A	#N/A	#N/A	#N/A	#N/A	#N/A
chr3	120347020	120401418	ENSG00000113924.11_3	HGD	3.07857	0.000430186	0.0044957	3.36076	0.00128029	0.0129652	#N/A	#N/A	#N/A	#N/A	#N/A	#N/A	#N/A	#N/A	#N/A	#N/A	#N/A	#N/A
chr8	101145588	101158028	ENSG00000156509.13_2	FBXO43	4.23476	0.000435523	0.0045437	5.06518	0.00063278	0.00677941	#N/A	#N/A	#N/A	#N/A	#N/A	#N/A	#N/A	#N/A	#N/A	#N/A	#N/A	#N/A
chr9	34252379	34311369	ENSG00000186638.16_3	KIF24	2.40587	0.000460974	0.00480374	#N/A	#N/A	#N/A	#N/A	#N/A	#N/A	#N/A	#N/A	#N/A	#N/A	#N/A	#N/A	#N/A	#N/A	#N/A
chr17	58160927	58169246	ENSG00000261040.7_4	WFDC21P	2.23521	0.000463788	0.00483031	#N/A	#N/A	#N/A	#N/A	#N/A	#N/A	#N/A	#N/A	#N/A	#N/A	#N/A	#N/A	2.96015	2.11549e-06	0.000133949
chr1	26346375	26362955	ENSG00000158008.9_2	EXTL1	5.00904	0.000465387	0.00484421	#N/A	#N/A	#N/A	#N/A	#N/A	#N/A	#N/A	#N/A	#N/A	#N/A	#N/A	#N/A	#N/A	#N/A	#N/A
chr11	33719807	33744013	ENSG00000284969.1_2	AL049629.2	1.93948	0.000478644	0.00497654	1.89696	0.00534554	0.0468927	#N/A	#N/A	#N/A	#N/A	#N/A	#N/A	#N/A	#N/A	#N/A	#N/A	#N/A	#N/A
chr13	102104944	102373206	ENSG00000198542.13_2	ITGBL1	2.30093	0.000486755	0.00505513	#N/A	#N/A	#N/A	#N/A	#N/A	#N/A	#N/A	#N/A	#N/A	#N/A	#N/A	#N/A	2.89057	1.541e-05	0.000791926
chr11	61382508	61406921	ENSG00000243742.5_2	RPLP0P2	3.47283	0.000491829	0.00510492	#N/A	#N/A	#N/A	#N/A	#N/A	#N/A	#N/A	#N/A	#N/A	#N/A	#N/A	#N/A	#N/A	#N/A	#N/A
chr7	13930853	14031050	ENSG00000006468.13_4	ETV1	2.00337	0.000498483	0.00516519	#N/A	#N/A	#N/A	#N/A	#N/A	#N/A	#N/A	#N/A	#N/A	#N/A	#N/A	#N/A	2.60547	1.36863e-06	9.04137e-05
chr19	55911113	55919145	ENSG00000108106.13_2	UBE2S	1.83833	0.00049825	0.00516519	2.72964	1.07202e-09	2.42184e-08	#N/A	#N/A	#N/A	#N/A	#N/A	#N/A	#N/A	#N/A	#N/A	#N/A	#N/A	#N/A
chr2	112079010	112082389	ENSG00000279191.1_6	AC068491.4	4.043	0.000530395	0.00548345	#N/A	#N/A	#N/A	#N/A	#N/A	#N/A	#N/A	#N/A	#N/A	#N/A	#N/A	#N/A	#N/A	#N/A	#N/A
chr1	17300997	17307330	ENSG00000117122.13_5	MFAP2	2.20126	0.000535844	0.00553353	#N/A	#N/A	#N/A	#N/A	#N/A	#N/A	#N/A	#N/A	#N/A	#N/A	#N/A	#N/A	#N/A	#N/A	#N/A
chr1	154127780	154167124	ENSG00000143549.19_3	TPM3	1.41885	0.000539346	0.00556655	1.51282	0.000307004	0.00348719	#N/A	#N/A	#N/A	#N/A	#N/A	#N/A	#N/A	#N/A	#N/A	#N/A	#N/A	#N/A
chr3	36421836	36589499	ENSG00000144681.10_3	STAC	2.62905	0.000542636	0.00559735	3.15883	0.000116236	0.00140212	#N/A	#N/A	#N/A	#N/A	#N/A	#N/A	#N/A	#N/A	#N/A	#N/A	#N/A	#N/A
chr16	70613798	70694585	ENSG00000157368.10_2	IL34	4.64863	0.000543917	0.00560741	#N/A	#N/A	#N/A	#N/A	#N/A	#N/A	#N/A	#N/A	#N/A	#N/A	#N/A	#N/A	6.2825	5.04688e-06	0.000293184
chr12	27849452	27850529	ENSG00000174236.3_2	REP15	3.44023	0.000551409	0.00567504	#N/A	#N/A	#N/A	#N/A	#N/A	#N/A	#N/A	#N/A	#N/A	#N/A	#N/A	#N/A	#N/A	#N/A	#N/A
chr12	56470583	56497289	ENSG00000065361.15_4	ERBB3	2.54124	0.000554484	0.00570349	#N/A	#N/A	#N/A	#N/A	#N/A	#N/A	#N/A	#N/A	#N/A	#N/A	#N/A	#N/A	#N/A	#N/A	#N/A
chr2	163016272	163029733	ENSG00000236841.7_5	AC007750.1	4.24626	0.000558092	0.00573415	#N/A	#N/A	#N/A	#N/A	#N/A	#N/A	#N/A	#N/A	#N/A	#N/A	#N/A	#N/A	#N/A	#N/A	#N/A
chr5	175819456	175843570	ENSG00000175416.12_2	CLTB	1.50541	0.00056946	0.00584767	#N/A	#N/A	#N/A	#N/A	#N/A	#N/A	#N/A	#N/A	#N/A	#N/A	#N/A	#N/A	#N/A	#N/A	#N/A
chr10	61786056	62493248	ENSG00000151150.21_4	ANK3	2.53696	0.000577286	0.00592471	#N/A	#N/A	#N/A	#N/A	#N/A	#N/A	#N/A	#N/A	#N/A	#N/A	#N/A	#N/A	#N/A	#N/A	#N/A
chr5	90350651	90610364	ENSG00000248323.6_5	LUCAT1	3.79088	0.000581378	0.00596336	#N/A	#N/A	#N/A	#N/A	#N/A	#N/A	#N/A	#N/A	#N/A	#N/A	#N/A	#N/A	5.13557	4.30474e-06	0.000254105
chr12	122355768	122441833	ENSG00000158023.9_3	WDR66	2.5991	0.000590282	0.00604453	#N/A	#N/A	#N/A	#N/A	#N/A	#N/A	#N/A	#N/A	#N/A	#N/A	#N/A	#N/A	#N/A	#N/A	#N/A
chr2	121623953	121624978	ENSG00000271709.1_5	AC017033.1	3.53266	0.000605323	0.00618816	#N/A	#N/A	#N/A	#N/A	#N/A	#N/A	#N/A	#N/A	#N/A	#N/A	#N/A	#N/A	#N/A	#N/A	#N/A
chr4	89513574	89629693	ENSG00000138641.16_4	HERC3	1.356	0.000606441	0.00619613	#N/A	#N/A	#N/A	#N/A	#N/A	#N/A	#N/A	#N/A	#N/A	#N/A	#N/A	#N/A	#N/A	#N/A	#N/A
chr22	27617310	27620688	ENSG00000233521.5_4	LINC01638	5.55286	0.000608174	0.00621037	#N/A	#N/A	#N/A	#N/A	#N/A	#N/A	#N/A	#N/A	#N/A	#N/A	#N/A	#N/A	#N/A	#N/A	#N/A
chr11	35272752	35441610	ENSG00000110436.12_4	SLC1A2	2.90982	0.000622955	0.00634008	#N/A	#N/A	#N/A	#N/A	#N/A	#N/A	#N/A	#N/A	#N/A	#N/A	#N/A	#N/A	#N/A	#N/A	#N/A
chr5	78073032	78281910	ENSG00000113273.16_4	ARSB	1.34892	0.000630067	0.00640177	#N/A	#N/A	#N/A	#N/A	#N/A	#N/A	#N/A	#N/A	#N/A	#N/A	#N/A	#N/A	#N/A	#N/A	#N/A
chr1	156669398	156675608	ENSG00000143320.8_2	CRABP2	2.45071	0.000637669	0.00646824	#N/A	#N/A	#N/A	#N/A	#N/A	#N/A	#N/A	#N/A	#N/A	#N/A	#N/A	#N/A	#N/A	#N/A	#N/A
chr15	83776159	83813606	ENSG00000136404.15_4	TM6SF1	3.45804	0.000646777	0.00655336	#N/A	#N/A	#N/A	#N/A	#N/A	#N/A	#N/A	#N/A	#N/A	#N/A	#N/A	#N/A	#N/A	#N/A	#N/A
chr1	185703683	186160081	ENSG00000143341.11_2	HMCN1	2.14221	0.000651562	0.00658859	#N/A	#N/A	#N/A	#N/A	#N/A	#N/A	#N/A	#N/A	#N/A	#N/A	#N/A	#N/A	#N/A	#N/A	#N/A
chr7	72300004	72307280	ENSG00000225648.5_4	SBDSP1	1.42895	0.000652054	0.00658859	#N/A	#N/A	#N/A	#N/A	#N/A	#N/A	#N/A	#N/A	#N/A	#N/A	#N/A	#N/A	#N/A	#N/A	#N/A
chr11	75273101	75283828	ENSG00000149257.14_4	SERPINH1	1.39562	0.000714794	0.00719473	#N/A	#N/A	#N/A	#N/A	#N/A	#N/A	#N/A	#N/A	#N/A	#N/A	#N/A	#N/A	#N/A	#N/A	#N/A
chr1	115828539	115880857	ENSG00000134259.3_2	NGF	1.75322	0.000752081	0.00755342	2.62603	1.09071e-09	2.45799e-08	#N/A	#N/A	#N/A	#N/A	#N/A	#N/A	#N/A	#N/A	#N/A	#N/A	#N/A	#N/A
chr12	120648242	120703574	ENSG00000089159.16_4	PXN	1.55754	0.000755158	0.00758016	#N/A	#N/A	#N/A	#N/A	#N/A	#N/A	#N/A	#N/A	#N/A	#N/A	#N/A	#N/A	#N/A	#N/A	#N/A
chr17	60703798	60704951	ENSG00000274565.1_5	AC080038.1	2.87513	0.000763724	0.00765775	#N/A	#N/A	#N/A	#N/A	#N/A	#N/A	#N/A	#N/A	#N/A	#N/A	#N/A	#N/A	#N/A	#N/A	#N/A
chr19	19040010	19052070	ENSG00000051128.18_4	HOMER3	1.32204	0.000769514	0.00771157	#N/A	#N/A	#N/A	#N/A	#N/A	#N/A	#N/A	#N/A	#N/A	#N/A	#N/A	#N/A	#N/A	#N/A	#N/A
chr3	55499743	55524567	ENSG00000114251.14_3	WNT5A	1.45723	0.000781464	0.00782276	1.88253	4.36015e-08	8.51508e-07	#N/A	#N/A	#N/A	#N/A	#N/A	#N/A	#N/A	#N/A	#N/A	#N/A	#N/A	#N/A
chr9	132934857	132999583	ENSG00000107130.9_2	NCS1	1.28203	0.000784723	0.00785109	2.1007	1.92568e-27	1.78873e-25	#N/A	#N/A	#N/A	#N/A	#N/A	#N/A	#N/A	#N/A	#N/A	#N/A	#N/A	#N/A
chr11	128561567	128565918	ENSG00000254703.2_5	SENCR	2.5086	0.000789027	0.00788553	#N/A	#N/A	#N/A	#N/A	#N/A	#N/A	#N/A	#N/A	#N/A	#N/A	#N/A	#N/A	#N/A	#N/A	#N/A
chr15	34522197	34630261	ENSG00000140199.11_4	SLC12A6	1.4407	0.000806346	0.00804105	#N/A	#N/A	#N/A	#N/A	#N/A	#N/A	#N/A	#N/A	#N/A	#N/A	#N/A	#N/A	#N/A	#N/A	#N/A
chr12	110288748	110318293	ENSG00000139433.9_3	GLTP	1.30088	0.000842712	0.00839455	1.31613	0.00301654	0.0281631	#N/A	#N/A	#N/A	#N/A	#N/A	#N/A	#N/A	#N/A	#N/A	#N/A	#N/A	#N/A
chr8	122651533	123006115	ENSG00000248690.7_5	HAS2-AS1	2.16002	0.000878786	0.00873013	2.4308	0.00040425	0.00449962	#N/A	#N/A	#N/A	#N/A	#N/A	#N/A	#N/A	#N/A	#N/A	#N/A	#N/A	#N/A
chr22	21128167	21142008	ENSG00000099937.10_2	SERPIND1	3.35259	0.00088128	0.00875016	#N/A	#N/A	#N/A	#N/A	#N/A	#N/A	#N/A	#N/A	#N/A	#N/A	#N/A	#N/A	#N/A	#N/A	#N/A
chr3	10068098	10143614	ENSG00000144554.10_2	FANCD2	2.63319	0.000883784	0.00877026	#N/A	#N/A	#N/A	#N/A	#N/A	#N/A	#N/A	#N/A	#N/A	#N/A	#N/A	#N/A	#N/A	#N/A	#N/A
chr18	43427574	43547305	ENSG00000152223.13_4	EPG5	1.61689	0.000892221	0.0088444	#N/A	#N/A	#N/A	#N/A	#N/A	#N/A	#N/A	#N/A	#N/A	#N/A	#N/A	#N/A	#N/A	#N/A	#N/A
chr15	40091233	40213093	ENSG00000166073.10_3	GPR176	1.67317	0.000919322	0.00910318	1.84328	0.000414078	0.00459783	#N/A	#N/A	#N/A	#N/A	#N/A	#N/A	#N/A	#N/A	#N/A	#N/A	#N/A	#N/A
chr6	151186685	151423023	ENSG00000120254.15_5	MTHFD1L	1.63246	0.000938593	0.00927393	#N/A	#N/A	#N/A	#N/A	#N/A	#N/A	#N/A	#N/A	#N/A	#N/A	#N/A	#N/A	#N/A	#N/A	#N/A
chr12	47469490	47473734	ENSG00000139211.6_2	AMIGO2	1.76059	0.000943246	0.00931488	3.01736	1.99757e-13	6.79432e-12	#N/A	#N/A	#N/A	#N/A	#N/A	#N/A	#N/A	#N/A	#N/A	#N/A	#N/A	#N/A
chr15	55495164	55611311	ENSG00000069974.15_3	RAB27A	1.6575	0.000946888	0.0093458	#N/A	#N/A	#N/A	#N/A	#N/A	#N/A	#N/A	#N/A	#N/A	#N/A	#N/A	#N/A	#N/A	#N/A	#N/A
chr7	15650837	15726437	ENSG00000106511.5_2	MEOX2	4.55709	0.000960997	0.00947483	#N/A	#N/A	#N/A	#N/A	#N/A	#N/A	#N/A	#N/A	#N/A	#N/A	#N/A	#N/A	6.00795	1.54932e-05	0.000791926
chr12	6308881	6347437	ENSG00000010278.13_4	CD9	1.73506	0.000961668	0.00947634	#N/A	#N/A	#N/A	#N/A	#N/A	#N/A	#N/A	#N/A	#N/A	#N/A	#N/A	#N/A	#N/A	#N/A	#N/A
chr21	39527643	39679279	ENSG00000157551.18_5	KCNJ15	4.62497	0.000970623	0.00955429	#N/A	#N/A	#N/A	#N/A	#N/A	#N/A	#N/A	#N/A	#N/A	#N/A	#N/A	#N/A	7.0839	2.67588e-07	1.99861e-05
chr7	43622357	43690312	ENSG00000164543.6_3	STK17A	1.39242	0.00097016	0.00955429	#N/A	#N/A	#N/A	#N/A	#N/A	#N/A	#N/A	#N/A	#N/A	#N/A	#N/A	#N/A	#N/A	#N/A	#N/A
chr2	149894621	150071776	ENSG00000150556.16_4	LYPD6B	4.83077	0.000989684	0.00972622	#N/A	#N/A	#N/A	#N/A	#N/A	#N/A	#N/A	#N/A	#N/A	#N/A	#N/A	#N/A	#N/A	#N/A	#N/A
chr2	8992820	9143942	ENSG00000143797.11_3	MBOAT2	1.88772	0.00103098	0.0100618	2.11677	0.000442988	0.00488328	#N/A	#N/A	#N/A	#N/A	#N/A	#N/A	#N/A	#N/A	#N/A	#N/A	#N/A	#N/A
chr2	102013823	102091165	ENSG00000196460.13_3	RFX8	3.26566	0.00103553	0.0101008	#N/A	#N/A	#N/A	#N/A	#N/A	#N/A	#N/A	#N/A	#N/A	#N/A	#N/A	#N/A	#N/A	#N/A	#N/A
chr20	34021145	34042568	ENSG00000125965.8_2	GDF5	1.96874	0.00103648	0.0101047	#N/A	#N/A	#N/A	#N/A	#N/A	#N/A	#N/A	#N/A	#N/A	#N/A	#N/A	#N/A	#N/A	#N/A	#N/A
chr11	82611017	82669319	ENSG00000165490.12_4	DDIAS	2.30654	0.00104155	0.0101488	3.63077	9.34269e-08	1.76249e-06	#N/A	#N/A	#N/A	#N/A	#N/A	#N/A	#N/A	#N/A	#N/A	#N/A	#N/A	#N/A
chr7	136912088	137028611	ENSG00000105894.11_2	PTN	2.3994	0.00105095	0.0102295	#N/A	#N/A	#N/A	#N/A	#N/A	#N/A	#N/A	#N/A	#N/A	#N/A	#N/A	#N/A	3.23961	7.55795e-06	0.000420374
chr3	57994127	58157978	ENSG00000136068.14_3	FLNB	1.44099	0.00105612	0.0102743	2.0221	1.03685e-10	2.6499e-09	#N/A	#N/A	#N/A	#N/A	#N/A	#N/A	#N/A	#N/A	#N/A	#N/A	#N/A	#N/A
chr20	19738250	19983103	ENSG00000132669.13_4	RIN2	1.71781	0.00107985	0.0104884	#N/A	#N/A	#N/A	#N/A	#N/A	#N/A	#N/A	#N/A	#N/A	#N/A	#N/A	#N/A	#N/A	#N/A	#N/A
chr17	40830907	40835935	ENSG00000184451.5_3	CCR10	2.18068	0.00116244	0.0112548	#N/A	#N/A	#N/A	#N/A	#N/A	#N/A	#N/A	#N/A	#N/A	#N/A	#N/A	#N/A	3.4518	7.11204e-09	6.74317e-07
chr2	152126979	152146571	ENSG00000123609.10_3	NMI	1.9293	0.00116537	0.0112771	#N/A	#N/A	#N/A	#N/A	#N/A	#N/A	#N/A	#N/A	#N/A	#N/A	#N/A	#N/A	#N/A	#N/A	#N/A
chr11	122753236	122830506	ENSG00000109944.10_3	JHY	1.74336	0.00117399	0.0113486	#N/A	#N/A	#N/A	#N/A	#N/A	#N/A	#N/A	#N/A	#N/A	#N/A	#N/A	#N/A	#N/A	#N/A	#N/A
chr5	59892739	59996017	ENSG00000035499.12_2	DEPDC1B	2.42019	0.00121687	0.0117444	2.64841	0.0021171	0.0204329	#N/A	#N/A	#N/A	#N/A	#N/A	#N/A	#N/A	#N/A	#N/A	#N/A	#N/A	#N/A
chr15	44162959	44487450	ENSG00000171877.20_5	FRMD5	2.14901	0.00123319	0.0118894	#N/A	#N/A	#N/A	#N/A	#N/A	#N/A	#N/A	#N/A	#N/A	#N/A	#N/A	#N/A	#N/A	#N/A	#N/A
chr3	99357319	99518070	ENSG00000144810.15_2	COL8A1	2.05103	0.00126068	0.0121417	#N/A	#N/A	#N/A	#N/A	#N/A	#N/A	#N/A	#N/A	#N/A	#N/A	#N/A	#N/A	3.63176	5.69527e-12	8.61304e-10
chr22	46449749	46509808	ENSG00000197182.14_3	MIRLET7BHG	1.84769	0.0013302	0.0127642	#N/A	#N/A	#N/A	#N/A	#N/A	#N/A	#N/A	#N/A	#N/A	#N/A	#N/A	#N/A	#N/A	#N/A	#N/A
chr16	18995256	19075264	ENSG00000170537.12_3	TMC7	2.96862	0.00133275	0.0127808	#N/A	#N/A	#N/A	#N/A	#N/A	#N/A	#N/A	#N/A	#N/A	#N/A	#N/A	#N/A	#N/A	#N/A	#N/A
chr15	71145578	71345996	ENSG00000137821.11_4	LRRC49	2.20167	0.00134003	0.0128383	#N/A	#N/A	#N/A	#N/A	#N/A	#N/A	#N/A	#N/A	#N/A	#N/A	#N/A	#N/A	#N/A	#N/A	#N/A
chr9	117546915	117568406	ENSG00000181634.7_2	TNFSF15	4.39777	0.00134074	0.0128384	#N/A	#N/A	#N/A	#N/A	#N/A	#N/A	#N/A	#N/A	#N/A	#N/A	#N/A	#N/A	#N/A	#N/A	#N/A
chr12	13349650	13372873	ENSG00000134531.9_3	EMP1	1.88257	0.00135373	0.012956	#N/A	#N/A	#N/A	#N/A	#N/A	#N/A	#N/A	#N/A	#N/A	#N/A	#N/A	#N/A	#N/A	#N/A	#N/A
chrX	13284167	13321571	ENSG00000235385.1_4	LINC02154	2.43018	0.00137543	0.0131499	#N/A	#N/A	#N/A	#N/A	#N/A	#N/A	#N/A	#N/A	#N/A	#N/A	#N/A	#N/A	#N/A	#N/A	#N/A
chr1	196194909	196578355	ENSG00000162687.17_4	KCNT2	4.96785	0.0013875	0.0132584	#N/A	#N/A	#N/A	#N/A	#N/A	#N/A	#N/A	#N/A	#N/A	#N/A	#N/A	#N/A	6.24159	0.00013285	0.00546295
chr7	121513143	121702090	ENSG00000106278.11_2	PTPRZ1	2.78915	0.00140609	0.0134291	#N/A	#N/A	#N/A	#N/A	#N/A	#N/A	#N/A	#N/A	#N/A	#N/A	#N/A	#N/A	#N/A	#N/A	#N/A
chr6	169558187	169563019	ENSG00000223485.2_4	LINC01615	3.91883	0.00141653	0.0135147	#N/A	#N/A	#N/A	#N/A	#N/A	#N/A	#N/A	#N/A	#N/A	#N/A	#N/A	#N/A	#N/A	#N/A	#N/A
chr22	46756731	46933067	ENSG00000075275.16_3	CELSR1	2.43892	0.00141947	0.0135356	#N/A	#N/A	#N/A	#N/A	#N/A	#N/A	#N/A	#N/A	#N/A	#N/A	#N/A	#N/A	#N/A	#N/A	#N/A
chrX	46458687	46618607	ENSG00000065923.9_3	SLC9A7	1.5905	0.00146912	0.0139582	#N/A	#N/A	#N/A	#N/A	#N/A	#N/A	#N/A	#N/A	#N/A	#N/A	#N/A	#N/A	#N/A	#N/A	#N/A
chr8	27491385	27534293	ENSG00000168077.13_2	SCARA3	1.64987	0.00148908	0.0141258	1.83368	0.000528327	0.00575125	#N/A	#N/A	#N/A	#N/A	#N/A	#N/A	#N/A	#N/A	#N/A	#N/A	#N/A	#N/A
chr4	95373008	95589378	ENSG00000163110.14_4	PDLIM5	1.28521	0.0015011	0.0142324	#N/A	#N/A	#N/A	#N/A	#N/A	#N/A	#N/A	#N/A	#N/A	#N/A	#N/A	#N/A	#N/A	#N/A	#N/A
chr13	50556688	50699856	ENSG00000231607.10_5	DLEU2	2.25152	0.00150819	0.0142922	#N/A	#N/A	#N/A	#N/A	#N/A	#N/A	#N/A	#N/A	#N/A	#N/A	#N/A	#N/A	#N/A	#N/A	#N/A
chr6	152442819	152958936	ENSG00000131018.22_1	SYNE1	1.42534	0.00151808	0.0143711	#N/A	#N/A	#N/A	#N/A	#N/A	#N/A	#N/A	#N/A	#N/A	#N/A	#N/A	#N/A	#N/A	#N/A	#N/A
chr2	242045514	242089679	ENSG00000115687.13_2	PASK	2.14767	0.00154523	0.0145903	#N/A	#N/A	#N/A	#N/A	#N/A	#N/A	#N/A	#N/A	#N/A	#N/A	#N/A	#N/A	2.51141	0.000317395	0.0117809
chr9	79034766	79266119	ENSG00000187210.13_4	GCNT1	1.5869	0.00155167	0.0146436	#N/A	#N/A	#N/A	#N/A	#N/A	#N/A	#N/A	#N/A	#N/A	#N/A	#N/A	#N/A	#N/A	#N/A	#N/A
chr2	85978467	86015189	ENSG00000168874.12_2	ATOH8	1.80838	0.00159149	0.0149885	2.56313	2.39217e-07	4.347e-06	#N/A	#N/A	#N/A	#N/A	#N/A	#N/A	#N/A	#N/A	#N/A	#N/A	#N/A	#N/A
chr12	3715799	3873985	ENSG00000130038.9_5	CRACR2A	1.59484	0.00162626	0.0153002	#N/A	#N/A	#N/A	#N/A	#N/A	#N/A	#N/A	#N/A	#N/A	#N/A	#N/A	#N/A	#N/A	#N/A	#N/A
chr7	97920963	98030380	ENSG00000006453.13_3	BAIAP2L1	1.74131	0.00163505	0.0153672	2.2827	5.07705e-06	7.59648e-05	#N/A	#N/A	#N/A	#N/A	#N/A	#N/A	#N/A	#N/A	#N/A	#N/A	#N/A	#N/A
chr1	145524891	145543868	ENSG00000143127.12_2	ITGA10	2.2403	0.00166993	0.0156387	#N/A	#N/A	#N/A	#N/A	#N/A	#N/A	#N/A	#N/A	#N/A	#N/A	#N/A	#N/A	3.01914	1.20606e-05	0.000637854
chr2	70674412	70781325	ENSG00000163235.15_3	TGFA	3.25445	0.00169116	0.0158295	#N/A	#N/A	#N/A	#N/A	#N/A	#N/A	#N/A	#N/A	#N/A	#N/A	#N/A	#N/A	#N/A	#N/A	#N/A
chr3	58703092	59035810	ENSG00000163689.20_5	C3orf67	2.21532	0.00173923	0.0162461	#N/A	#N/A	#N/A	#N/A	#N/A	#N/A	#N/A	#N/A	#N/A	#N/A	#N/A	#N/A	#N/A	#N/A	#N/A
chr12	66245120	66275947	ENSG00000197301.7_5	AC090673.1	3.03107	0.0017698	0.0165148	#N/A	#N/A	#N/A	#N/A	#N/A	#N/A	#N/A	#N/A	#N/A	#N/A	#N/A	#N/A	#N/A	#N/A	#N/A
chr2	159027593	159313265	ENSG00000153237.17_3	CCDC148	4.19454	0.00182691	0.0169957	#N/A	#N/A	#N/A	#N/A	#N/A	#N/A	#N/A	#N/A	#N/A	#N/A	#N/A	#N/A	#N/A	#N/A	#N/A
chr4	74861359	74864496	ENSG00000163735.6_2	CXCL5	2.98426	0.00186453	0.0173281	#N/A	#N/A	#N/A	#N/A	#N/A	#N/A	#N/A	#N/A	#N/A	#N/A	#N/A	#N/A	#N/A	#N/A	#N/A
chr16	50775961	50835846	ENSG00000083799.17_4	CYLD	1.45355	0.00187151	0.0173841	#N/A	#N/A	#N/A	#N/A	#N/A	#N/A	#N/A	#N/A	#N/A	#N/A	#N/A	#N/A	#N/A	#N/A	#N/A
chr12	96883349	97269333	ENSG00000188596.10_5	CFAP54	3.96095	0.0019342	0.017933	#N/A	#N/A	#N/A	#N/A	#N/A	#N/A	#N/A	#N/A	#N/A	#N/A	#N/A	#N/A	#N/A	#N/A	#N/A
chr15	75966663	76005189	ENSG00000173546.7_2	CSPG4	2.3196	0.00194698	0.0180394	#N/A	#N/A	#N/A	#N/A	#N/A	#N/A	#N/A	#N/A	#N/A	#N/A	#N/A	#N/A	#N/A	#N/A	#N/A
chr6	30710706	30711369	ENSG00000272273.1_5	IER3-AS1	2.33842	0.00195542	0.0181037	3.07268	9.12862e-05	0.00112488	#N/A	#N/A	#N/A	#N/A	#N/A	#N/A	#N/A	#N/A	#N/A	#N/A	#N/A	#N/A
chr2	33661391	33789817	ENSG00000152689.17_3	RASGRP3	3.94813	0.0019853	0.0183665	#N/A	#N/A	#N/A	#N/A	#N/A	#N/A	#N/A	#N/A	#N/A	#N/A	#N/A	#N/A	#N/A	#N/A	#N/A
chr2	165944032	166060577	ENSG00000153253.16_4	SCN3A	3.06506	0.0020032	0.0184981	3.63404	0.00265756	0.0251192	#N/A	#N/A	#N/A	#N/A	#N/A	#N/A	#N/A	#N/A	#N/A	#N/A	#N/A	#N/A
chr11	12282973	12284720	ENSG00000254680.1_5	AC079329.1	3.63343	0.00201074	0.018555	3.86195	0.00442984	0.0395615	#N/A	#N/A	#N/A	#N/A	#N/A	#N/A	#N/A	#N/A	#N/A	#N/A	#N/A	#N/A
chr1	156711899	156736717	ENSG00000143321.18_2	HDGF	1.16875	0.00206007	0.0190006	#N/A	#N/A	#N/A	#N/A	#N/A	#N/A	#N/A	#N/A	#N/A	#N/A	#N/A	#N/A	#N/A	#N/A	#N/A
chr17	27398142	27507430	ENSG00000196535.16_5	MYO18A	1.63951	0.00207263	0.0191069	#N/A	#N/A	#N/A	#N/A	#N/A	#N/A	#N/A	#N/A	#N/A	#N/A	#N/A	#N/A	#N/A	#N/A	#N/A
chr4	120976763	120988229	ENSG00000164109.13_2	MAD2L1	1.78529	0.00207867	0.0191529	2.24299	4.02968e-05	0.000522972	#N/A	#N/A	#N/A	#N/A	#N/A	#N/A	#N/A	#N/A	#N/A	#N/A	#N/A	#N/A
chr7	17009944	17338981	ENSG00000237773.6_5	AC073332.1	2.93005	0.00217444	0.0199249	#N/A	#N/A	#N/A	#N/A	#N/A	#N/A	#N/A	#N/A	#N/A	#N/A	#N/A	#N/A	#N/A	#N/A	#N/A
chr1	151030234	151040973	ENSG00000213190.3_2	MLLT11	1.71201	0.00217596	0.0199289	1.86115	0.00167523	0.0165078	#N/A	#N/A	#N/A	#N/A	#N/A	#N/A	#N/A	#N/A	#N/A	#N/A	#N/A	#N/A
chr3	128198270	128212028	ENSG00000179348.11_4	GATA2	1.61402	0.00224629	0.0205421	2.2381	2.41564e-07	4.38094e-06	#N/A	#N/A	#N/A	#N/A	#N/A	#N/A	#N/A	#N/A	#N/A	#N/A	#N/A	#N/A
chr1	143896448	143913143	ENSG00000215784.5_2	FAM72D	2.56535	0.00225527	0.0206037	#N/A	#N/A	#N/A	#N/A	#N/A	#N/A	#N/A	#N/A	#N/A	#N/A	#N/A	#N/A	#N/A	#N/A	#N/A
chr7	102122892	102158228	ENSG00000170667.14_5	RASA4B	1.58999	0.00226187	0.0206505	2.67189	6.04521e-13	1.94413e-11	#N/A	#N/A	#N/A	#N/A	#N/A	#N/A	#N/A	#N/A	#N/A	#N/A	#N/A	#N/A
chr12	66696325	66741425	ENSG00000127311.9_2	HELB	1.73267	0.00227326	0.0207266	#N/A	#N/A	#N/A	#N/A	#N/A	#N/A	#N/A	#N/A	#N/A	#N/A	#N/A	#N/A	#N/A	#N/A	#N/A
chr21	37818029	37904706	ENSG00000233818.1_6	AP000695.2	4.33703	0.00232546	0.0211921	#N/A	#N/A	#N/A	#N/A	#N/A	#N/A	#N/A	#N/A	#N/A	#N/A	#N/A	#N/A	#N/A	#N/A	#N/A
chr4	107842959	108204963	ENSG00000155011.8_3	DKK2	4.16377	0.0023645	0.0214943	#N/A	#N/A	#N/A	#N/A	#N/A	#N/A	#N/A	#N/A	#N/A	#N/A	#N/A	#N/A	#N/A	#N/A	#N/A
chrX	62567107	62571223	ENSG00000186767.6_3	SPIN4	1.64906	0.00245002	0.0222165	1.77767	0.00257427	0.0243949	#N/A	#N/A	#N/A	#N/A	#N/A	#N/A	#N/A	#N/A	#N/A	#N/A	#N/A	#N/A
chr20	50003494	50179370	ENSG00000101096.19_2	NFATC2	3.69152	0.00246108	0.0223058	#N/A	#N/A	#N/A	#N/A	#N/A	#N/A	#N/A	#N/A	#N/A	#N/A	#N/A	#N/A	#N/A	#N/A	#N/A
chr6	2988201	2991407	ENSG00000244041.7_5	LINC01011	2.07116	0.00250121	0.0226582	#N/A	#N/A	#N/A	#N/A	#N/A	#N/A	#N/A	#N/A	#N/A	#N/A	#N/A	#N/A	#N/A	#N/A	#N/A
chr17	40554470	40575535	ENSG00000177469.12_5	CAVIN1	1.3658	0.00265417	0.0239963	#N/A	#N/A	#N/A	#N/A	#N/A	#N/A	#N/A	#N/A	#N/A	#N/A	#N/A	#N/A	#N/A	#N/A	#N/A
chrX	31115794	33357558	ENSG00000198947.15_4	DMD	2.01608	0.00270279	0.0244239	#N/A	#N/A	#N/A	#N/A	#N/A	#N/A	#N/A	#N/A	#N/A	#N/A	#N/A	#N/A	#N/A	#N/A	#N/A
chr4	174305852	174327531	ENSG00000164106.7_2	SCRG1	2.86685	0.00271005	0.0244774	#N/A	#N/A	#N/A	#N/A	#N/A	#N/A	#N/A	#N/A	#N/A	#N/A	#N/A	#N/A	#N/A	#N/A	#N/A
chr4	122589110	122618268	ENSG00000164111.14_2	ANXA5	1.22574	0.00273306	0.0246609	#N/A	#N/A	#N/A	#N/A	#N/A	#N/A	#N/A	#N/A	#N/A	#N/A	#N/A	#N/A	#N/A	#N/A	#N/A
chr17	7491496	7493488	ENSG00000129194.7_2	SOX15	2.43458	0.00275794	0.0248731	#N/A	#N/A	#N/A	#N/A	#N/A	#N/A	#N/A	#N/A	#N/A	#N/A	#N/A	#N/A	#N/A	#N/A	#N/A
chr17	10286461	10527203	ENSG00000272975.1_6	MYHAS	4.64487	0.00286744	0.0258098	#N/A	#N/A	#N/A	#N/A	#N/A	#N/A	#N/A	#N/A	#N/A	#N/A	#N/A	#N/A	5.52092	0.000804807	0.0268744
chr15	49005125	49103343	ENSG00000103995.13_5	CEP152	1.77868	0.00288186	0.0259141	#N/A	#N/A	#N/A	#N/A	#N/A	#N/A	#N/A	#N/A	#N/A	#N/A	#N/A	#N/A	#N/A	#N/A	#N/A
chr19	49215999	49222978	ENSG00000176909.11_5	MAMSTR	2.13354	0.00291448	0.0261945	#N/A	#N/A	#N/A	#N/A	#N/A	#N/A	#N/A	#N/A	#N/A	#N/A	#N/A	#N/A	#N/A	#N/A	#N/A
chr17	32582237	32584222	ENSG00000108691.9_2	CCL2	2.68538	0.00292043	0.0262352	#N/A	#N/A	#N/A	#N/A	#N/A	#N/A	#N/A	#N/A	#N/A	#N/A	#N/A	#N/A	#N/A	#N/A	#N/A
chr16	29831715	29859360	ENSG00000013364.18_3	MVP	1.38475	0.00297232	0.026662	#N/A	#N/A	#N/A	#N/A	#N/A	#N/A	#N/A	#N/A	#N/A	#N/A	#N/A	#N/A	#N/A	#N/A	#N/A
chr2	177028779	177053686	ENSG00000224189.7_4	HAGLR	1.99694	0.00299098	0.0268031	#N/A	#N/A	#N/A	#N/A	#N/A	#N/A	#N/A	#N/A	#N/A	#N/A	#N/A	#N/A	#N/A	#N/A	#N/A
chr3	190570666	190610218	ENSG00000205835.8_2	GMNC	3.99728	0.00300586	0.0269232	#N/A	#N/A	#N/A	#N/A	#N/A	#N/A	#N/A	#N/A	#N/A	#N/A	#N/A	#N/A	#N/A	#N/A	#N/A
chr11	694438	727727	ENSG00000177106.15_5	EPS8L2	1.46264	0.00303307	0.0271404	#N/A	#N/A	#N/A	#N/A	#N/A	#N/A	#N/A	#N/A	#N/A	#N/A	#N/A	#N/A	#N/A	#N/A	#N/A
chr19	55644162	55660722	ENSG00000105048.16_3	TNNT1	2.0625	0.00304809	0.0272615	4.23008	7.1922e-08	1.37524e-06	#N/A	#N/A	#N/A	#N/A	#N/A	#N/A	#N/A	#N/A	#N/A	#N/A	#N/A	#N/A
chr4	153539784	153601317	ENSG00000170006.11_3	TMEM154	2.56769	0.00307067	0.02745	#N/A	#N/A	#N/A	#N/A	#N/A	#N/A	#N/A	#N/A	#N/A	#N/A	#N/A	#N/A	#N/A	#N/A	#N/A
chr5	92266	190087	ENSG00000153404.14_3	PLEKHG4B	3.31945	0.00308653	0.0275649	5.85938	0.00016793	0.00196984	#N/A	#N/A	#N/A	#N/A	#N/A	#N/A	#N/A	#N/A	#N/A	#N/A	#N/A	#N/A
chr12	48235320	48336831	ENSG00000111424.10_3	VDR	2.02414	0.00310334	0.0277015	#N/A	#N/A	#N/A	#N/A	#N/A	#N/A	#N/A	#N/A	#N/A	#N/A	#N/A	#N/A	#N/A	#N/A	#N/A
chr2	201374731	201448505	ENSG00000163535.17_5	SGO2	1.6404	0.00312194	0.0278539	2.28619	9.43135e-07	1.5848e-05	#N/A	#N/A	#N/A	#N/A	#N/A	#N/A	#N/A	#N/A	#N/A	#N/A	#N/A	#N/A
chr8	37262957	37264242	ENSG00000253746.1_5	AC091182.2	2.72326	0.00323605	0.0288439	3.46921	0.00348497	0.0319817	#N/A	#N/A	#N/A	#N/A	#N/A	#N/A	#N/A	#N/A	#N/A	#N/A	#N/A	#N/A
chr4	137717877	138133953	ENSG00000248869.5_5	LINC02511	4.31006	0.00324404	0.028901	#N/A	#N/A	#N/A	#N/A	#N/A	#N/A	#N/A	#N/A	#N/A	#N/A	#N/A	#N/A	6.49077	5.48051e-06	0.000316366
chr5	35048861	35230691	ENSG00000113494.16_3	PRLR	3.86982	0.00334058	0.0297033	#N/A	#N/A	#N/A	#N/A	#N/A	#N/A	#N/A	#N/A	#N/A	#N/A	#N/A	#N/A	#N/A	#N/A	#N/A
chr10	91043451	91069033	ENSG00000119922.9_3	IFIT2	1.54863	0.00336156	0.0298753	#N/A	#N/A	#N/A	#N/A	#N/A	#N/A	#N/A	#N/A	#N/A	#N/A	#N/A	#N/A	#N/A	#N/A	#N/A
chr17	62461569	62464760	ENSG00000271605.1	KNOWN	2.65342	0.00343134	0.0304363	#N/A	#N/A	#N/A	#N/A	#N/A	#N/A	#N/A	#N/A	#N/A	#N/A	#N/A	#N/A	3.94729	3.38685e-06	0.000204541
chr8	69242957	69731257	ENSG00000165084.15_4	C8orf34	2.94283	0.00345327	0.030616	#N/A	#N/A	#N/A	#N/A	#N/A	#N/A	#N/A	#N/A	#N/A	#N/A	#N/A	#N/A	4.43621	5.24935e-06	0.000303981
chr3	127317066	127341279	ENSG00000073111.13_3	MCM2	2.02693	0.0035275	0.0311534	#N/A	#N/A	#N/A	#N/A	#N/A	#N/A	#N/A	#N/A	#N/A	#N/A	#N/A	#N/A	#N/A	#N/A	#N/A
chr17	37075054	37078022	ENSG00000265784.1_5	AC006441.3	2.64407	0.00354968	0.0313258	#N/A	#N/A	#N/A	#N/A	#N/A	#N/A	#N/A	#N/A	#N/A	#N/A	#N/A	#N/A	#N/A	#N/A	#N/A
chr12	122755979	122907179	ENSG00000130779.20_5	CLIP1	1.22886	0.00358937	0.0316387	#N/A	#N/A	#N/A	#N/A	#N/A	#N/A	#N/A	#N/A	#N/A	#N/A	#N/A	#N/A	#N/A	#N/A	#N/A
chr1	228337553	228347527	ENSG00000198835.3_2	GJC2	1.80706	0.00363464	0.0320099	#N/A	#N/A	#N/A	#N/A	#N/A	#N/A	#N/A	#N/A	#N/A	#N/A	#N/A	#N/A	#N/A	#N/A	#N/A
chr17	21187984	21218552	ENSG00000034152.18_3	MAP2K3	1.73612	0.00364504	0.032083	#N/A	#N/A	#N/A	#N/A	#N/A	#N/A	#N/A	#N/A	#N/A	#N/A	#N/A	#N/A	#N/A	#N/A	#N/A
chr15	41245160	41248717	ENSG00000128965.12_4	CHAC1	3.07454	0.00372565	0.0327453	#N/A	#N/A	#N/A	#N/A	#N/A	#N/A	#N/A	#N/A	#N/A	#N/A	#N/A	#N/A	#N/A	#N/A	#N/A
chr4	186125391	186291339	ENSG00000109762.15_2	SNX25	1.30499	0.0037786	0.0331788	1.63486	4.4614e-07	7.83486e-06	#N/A	#N/A	#N/A	#N/A	#N/A	#N/A	#N/A	#N/A	#N/A	#N/A	#N/A	#N/A
chr16	90071273	90086536	ENSG00000003249.13_2	DBNDD1	1.85565	0.00387232	0.0338879	#N/A	#N/A	#N/A	#N/A	#N/A	#N/A	#N/A	#N/A	#N/A	#N/A	#N/A	#N/A	#N/A	#N/A	#N/A
chr10	125767182	125853123	ENSG00000182022.17_3	CHST15	2.43464	0.0039184	0.034242	#N/A	#N/A	#N/A	#N/A	#N/A	#N/A	#N/A	#N/A	#N/A	#N/A	#N/A	#N/A	#N/A	#N/A	#N/A
chr20	6021424	6034695	ENSG00000125872.7_2	LRRN4	4.1932	0.0039307	0.0343135	5.0292	0.00272311	0.0256856	#N/A	#N/A	#N/A	#N/A	#N/A	#N/A	#N/A	#N/A	#N/A	#N/A	#N/A	#N/A
chr8	73976775	74036323	ENSG00000164764.10_3	SBSPON	2.4345	0.00402855	0.0350706	#N/A	#N/A	#N/A	#N/A	#N/A	#N/A	#N/A	#N/A	#N/A	#N/A	#N/A	#N/A	#N/A	#N/A	#N/A
chr4	119643978	119759838	ENSG00000150961.14_2	SEC24D	1.31838	0.00404159	0.0351674	#N/A	#N/A	#N/A	#N/A	#N/A	#N/A	#N/A	#N/A	#N/A	#N/A	#N/A	#N/A	#N/A	#N/A	#N/A
chr9	130683158	130693076	ENSG00000167103.11_2	PIP5KL1	2.14268	0.00406485	0.035353	2.57746	0.00154979	0.0153711	#N/A	#N/A	#N/A	#N/A	#N/A	#N/A	#N/A	#N/A	#N/A	#N/A	#N/A	#N/A
chr12	119616447	119658936	ENSG00000152137.6_3	HSPB8	1.78375	0.00406739	0.0353582	#N/A	#N/A	#N/A	#N/A	#N/A	#N/A	#N/A	#N/A	#N/A	#N/A	#N/A	#N/A	2.22779	0.000122096	0.005101
chr10	96261191	96373662	ENSG00000119969.14_3	HELLS	2.25796	0.00408201	0.0354685	2.67664	0.00148469	0.0147976	#N/A	#N/A	#N/A	#N/A	#N/A	#N/A	#N/A	#N/A	#N/A	#N/A	#N/A	#N/A
chr17	81037567	81052864	ENSG00000176845.12_3	METRNL	1.65653	0.00409113	0.0355309	#N/A	#N/A	#N/A	#N/A	#N/A	#N/A	#N/A	#N/A	#N/A	#N/A	#N/A	#N/A	#N/A	#N/A	#N/A
chr11	118097405	118123065	ENSG00000160588.9_2	MPZL3	3.51933	0.00418874	0.0363269	#N/A	#N/A	#N/A	#N/A	#N/A	#N/A	#N/A	#N/A	#N/A	#N/A	#N/A	#N/A	#N/A	#N/A	#N/A
chr7	102220093	102257204	ENSG00000105808.13	KNOWN	1.4312	0.00420886	0.0364841	2.93591	5.56554e-26	4.62927e-24	#N/A	#N/A	#N/A	#N/A	#N/A	#N/A	#N/A	#N/A	#N/A	#N/A	#N/A	#N/A
chr1	109822178	109825808	ENSG00000134222.16_5	PSRC1	2.00355	0.00422671	0.0366042	#N/A	#N/A	#N/A	#N/A	#N/A	#N/A	#N/A	#N/A	#N/A	#N/A	#N/A	#N/A	#N/A	#N/A	#N/A
chr6	25061854	25452491	ENSG00000168405.17_4	CMAHP	2.5197	0.0042325	0.036637	#N/A	#N/A	#N/A	#N/A	#N/A	#N/A	#N/A	#N/A	#N/A	#N/A	#N/A	#N/A	#N/A	#N/A	#N/A
chr13	23902965	24007879	ENSG00000151835.15_4	SACS	1.50646	0.0042617	0.0368723	#N/A	#N/A	#N/A	#N/A	#N/A	#N/A	#N/A	#N/A	#N/A	#N/A	#N/A	#N/A	#N/A	#N/A	#N/A
chrX	49028273	49031588	ENSG00000102007.10_2	PLP2	1.33926	0.00427646	0.0369825	#N/A	#N/A	#N/A	#N/A	#N/A	#N/A	#N/A	#N/A	#N/A	#N/A	#N/A	#N/A	#N/A	#N/A	#N/A
chr9	106856541	106903698	ENSG00000136824.18_3	SMC2	1.51242	0.00429155	0.0370779	#N/A	#N/A	#N/A	#N/A	#N/A	#N/A	#N/A	#N/A	#N/A	#N/A	#N/A	#N/A	#N/A	#N/A	#N/A
chr3	130279178	130396999	ENSG00000206384.10_2	COL6A6	4.12903	0.0042901	0.0370779	#N/A	#N/A	#N/A	#N/A	#N/A	#N/A	#N/A	#N/A	#N/A	#N/A	#N/A	#N/A	5.89767	9.80896e-05	0.00422339
chr2	38294116	38337044	ENSG00000138061.11_3	CYP1B1	1.90891	0.00429997	0.0371331	2.25517	0.000780206	0.00821461	#N/A	#N/A	#N/A	#N/A	#N/A	#N/A	#N/A	#N/A	#N/A	#N/A	#N/A	#N/A
chr7	22765014	22767239	ENSG00000179428.2_5	AC073072.1	4.45913	0.00434399	0.0374779	#N/A	#N/A	#N/A	#N/A	#N/A	#N/A	#N/A	#N/A	#N/A	#N/A	#N/A	#N/A	#N/A	#N/A	#N/A
chr17	48348767	48358846	ENSG00000167105.7_2	TMEM92	2.91916	0.00445259	0.0383786	#N/A	#N/A	#N/A	#N/A	#N/A	#N/A	#N/A	#N/A	#N/A	#N/A	#N/A	#N/A	#N/A	#N/A	#N/A
chr8	94870035	94938294	ENSG00000164951.15_3	PDP1	1.37087	0.00477987	0.0410642	#N/A	#N/A	#N/A	#N/A	#N/A	#N/A	#N/A	#N/A	#N/A	#N/A	#N/A	#N/A	#N/A	#N/A	#N/A
chr8	99129525	99172062	ENSG00000104356.10_3	POP1	1.59798	0.004891	0.0419206	#N/A	#N/A	#N/A	#N/A	#N/A	#N/A	#N/A	#N/A	#N/A	#N/A	#N/A	#N/A	#N/A	#N/A	#N/A
chr10	52499078	52576255	ENSG00000204147.10_4	ASAH2B	1.90741	0.00490275	0.0420016	#N/A	#N/A	#N/A	#N/A	#N/A	#N/A	#N/A	#N/A	#N/A	#N/A	#N/A	#N/A	#N/A	#N/A	#N/A
chr3	45123770	45187914	ENSG00000163814.7_3	CDCP1	2.29263	0.00492566	0.0421782	#N/A	#N/A	#N/A	#N/A	#N/A	#N/A	#N/A	#N/A	#N/A	#N/A	#N/A	#N/A	#N/A	#N/A	#N/A
chr1	39351479	39407471	ENSG00000158315.10_2	RHBDL2	2.45013	0.0051644	0.0441398	#N/A	#N/A	#N/A	#N/A	#N/A	#N/A	#N/A	#N/A	#N/A	#N/A	#N/A	#N/A	#N/A	#N/A	#N/A
chr6	36916039	36932613	ENSG00000164530.14_3	PI16	3.70255	0.00519291	0.0443627	#N/A	#N/A	#N/A	#N/A	#N/A	#N/A	#N/A	#N/A	#N/A	#N/A	#N/A	#N/A	#N/A	#N/A	#N/A
chr12	32552463	32798984	ENSG00000139132.14_5	FGD4	2.02896	0.00529415	0.0451855	#N/A	#N/A	#N/A	#N/A	#N/A	#N/A	#N/A	#N/A	#N/A	#N/A	#N/A	#N/A	#N/A	#N/A	#N/A
chr15	52201099	52201839	ENSG00000259185.1_5	AC090971.1	1.68235	0.005298	0.0451972	#N/A	#N/A	#N/A	#N/A	#N/A	#N/A	#N/A	#N/A	#N/A	#N/A	#N/A	#N/A	#N/A	#N/A	#N/A
chr10	52065346	52384923	ENSG00000198964.13_4	SGMS1	1.26876	0.0053332	0.0454215	#N/A	#N/A	#N/A	#N/A	#N/A	#N/A	#N/A	#N/A	#N/A	#N/A	#N/A	#N/A	#N/A	#N/A	#N/A
chr3	39189772	39214443	ENSG00000284669.1_3	AC092053.3	3.81138	0.0054641	0.046441	#N/A	#N/A	#N/A	#N/A	#N/A	#N/A	#N/A	#N/A	#N/A	#N/A	#N/A	#N/A	#N/A	#N/A	#N/A
chr20	31290493	31331803	ENSG00000149600.11_3	COMMD7	1.31127	0.005589	0.0474145	#N/A	#N/A	#N/A	#N/A	#N/A	#N/A	#N/A	#N/A	#N/A	#N/A	#N/A	#N/A	#N/A	#N/A	#N/A
chr7	38365671	38369244	ENSG00000272908.1_5	AC006033.2	4.13047	0.00566471	0.04799	#N/A	#N/A	#N/A	#N/A	#N/A	#N/A	#N/A	#N/A	#N/A	#N/A	#N/A	#N/A	#N/A	#N/A	#N/A
chr5	176910395	176924607	ENSG00000196923.13_4	PDLIM7	1.79771	0.00567335	0.0480289	#N/A	#N/A	#N/A	#N/A	#N/A	#N/A	#N/A	#N/A	#N/A	#N/A	#N/A	#N/A	#N/A	#N/A	#N/A
chr18	53443958	53448952	ENSG00000267325.1_4	LINC01415	2.7965	0.00567454	0.0480289	#N/A	#N/A	#N/A	#N/A	#N/A	#N/A	#N/A	#N/A	#N/A	#N/A	#N/A	#N/A	#N/A	#N/A	#N/A
chr5	82767284	82878122	ENSG00000038427.15_4	VCAN	1.65897	0.00568584	0.0481006	#N/A	#N/A	#N/A	#N/A	#N/A	#N/A	#N/A	#N/A	#N/A	#N/A	#N/A	#N/A	#N/A	#N/A	#N/A
chr10	91152303	91166243	ENSG00000185745.9_2	IFIT1	1.79899	0.00568828	0.0481006	#N/A	#N/A	#N/A	#N/A	#N/A	#N/A	#N/A	#N/A	#N/A	#N/A	#N/A	#N/A	#N/A	#N/A	#N/A
chr8	42273993	42397069	ENSG00000168575.9_3	SLC20A2	1.3443	0.00573846	0.0485026	#N/A	#N/A	#N/A	#N/A	#N/A	#N/A	#N/A	#N/A	#N/A	#N/A	#N/A	#N/A	#N/A	#N/A	#N/A
chr20	48599536	48605423	ENSG00000124216.3_2	SNAI1	1.65712	0.005783	0.0488565	#N/A	#N/A	#N/A	#N/A	#N/A	#N/A	#N/A	#N/A	#N/A	#N/A	#N/A	#N/A	#N/A	#N/A	#N/A
chr14	75890386	75894444	ENSG00000259319.1_5	AF111167.2	2.37114	0.00584606	0.0493664	#N/A	#N/A	#N/A	#N/A	#N/A	#N/A	#N/A	#N/A	#N/A	#N/A	#N/A	#N/A	#N/A	#N/A	#N/A
chr2	176986339	177001826	ENSG00000237380.6_6	HOXD-AS2	1.53035	0.00589764	0.0497332	#N/A	#N/A	#N/A	#N/A	#N/A	#N/A	#N/A	#N/A	#N/A	#N/A	#N/A	#N/A	#N/A	#N/A	#N/A
chr18	657604	673578	ENSG00000176890.15_2	TYMS	#N/A	#N/A	#N/A	2.66545	4.43903e-34	5.64096e-32	#N/A	#N/A	#N/A	2.05733	1.51126e-14	3.29221e-12	#N/A	#N/A	#N/A	#N/A	#N/A	#N/A
chr13	95672083	95953729	ENSG00000125257.14_4	ABCC4	#N/A	#N/A	#N/A	2.10315	1.46895e-25	1.18416e-23	#N/A	#N/A	#N/A	#N/A	#N/A	#N/A	#N/A	#N/A	#N/A	#N/A	#N/A	#N/A
chr7	148700154	148725733	ENSG00000155660.10_5	PDIA4	#N/A	#N/A	#N/A	1.75274	3.1595e-22	2.07225e-20	#N/A	#N/A	#N/A	#N/A	#N/A	#N/A	#N/A	#N/A	#N/A	#N/A	#N/A	#N/A
chr7	128379346	128411861	ENSG00000128595.16_5	CALU	#N/A	#N/A	#N/A	1.47296	3.5931e-21	2.20638e-19	#N/A	#N/A	#N/A	#N/A	#N/A	#N/A	#N/A	#N/A	#N/A	#N/A	#N/A	#N/A
chr1	178694282	178890976	ENSG00000116191.17_4	RALGPS2	#N/A	#N/A	#N/A	2.07914	2.05426e-19	1.12885e-17	#N/A	#N/A	#N/A	#N/A	#N/A	#N/A	#N/A	#N/A	#N/A	#N/A	#N/A	#N/A
chr2	20400558	20425194	ENSG00000115884.10_2	SDC1	#N/A	#N/A	#N/A	2.86799	1.18431e-18	6.05353e-17	#N/A	#N/A	#N/A	1.70216	0.000964474	0.031351	#N/A	#N/A	#N/A	#N/A	#N/A	#N/A
chr4	174089904	174245118	ENSG00000109586.11_2	GALNT7	#N/A	#N/A	#N/A	2.37786	1.35893e-18	6.8884e-17	#N/A	#N/A	#N/A	#N/A	#N/A	#N/A	#N/A	#N/A	#N/A	#N/A	#N/A	#N/A
chr12	49315301	49320257	ENSG00000134285.10_4	FKBP11	#N/A	#N/A	#N/A	2.2938	8.12533e-18	3.89229e-16	#N/A	#N/A	#N/A	1.85122	1.67514e-08	1.4593e-06	#N/A	#N/A	#N/A	#N/A	#N/A	#N/A
chr17	40932696	40948954	ENSG00000126562.16_2	WNK4	#N/A	#N/A	#N/A	3.67665	8.86282e-18	4.23449e-16	#N/A	#N/A	#N/A	3.25107	5.39147e-13	9.05124e-11	#N/A	#N/A	#N/A	#N/A	#N/A	#N/A
chr12	99007183	99038891	ENSG00000166130.14_3	IKBIP	#N/A	#N/A	#N/A	1.77482	2.23001e-16	9.48998e-15	#N/A	#N/A	#N/A	#N/A	#N/A	#N/A	#N/A	#N/A	#N/A	#N/A	#N/A	#N/A
chr6	132617194	132722684	ENSG00000079931.14_2	MOXD1	#N/A	#N/A	#N/A	2.86952	2.60387e-16	1.09789e-14	#N/A	#N/A	#N/A	2.11258	1.11965e-06	7.54276e-05	#N/A	#N/A	#N/A	#N/A	#N/A	#N/A
chr22	38864067	38879452	ENSG00000100196.10_2	KDELR3	#N/A	#N/A	#N/A	1.87845	1.71791e-14	6.46831e-13	#N/A	#N/A	#N/A	#N/A	#N/A	#N/A	#N/A	#N/A	#N/A	#N/A	#N/A	#N/A
chr3	170582664	170588272	ENSG00000163584.17_2	RPL22L1	#N/A	#N/A	#N/A	2.09706	5.89734e-14	2.11185e-12	#N/A	#N/A	#N/A	2.10373	4.34449e-14	8.54836e-12	#N/A	#N/A	#N/A	#N/A	#N/A	#N/A
chr7	54819943	54827667	ENSG00000132432.13_2	SEC61G	#N/A	#N/A	#N/A	1.64962	9.42101e-14	3.32168e-12	#N/A	#N/A	#N/A	#N/A	#N/A	#N/A	#N/A	#N/A	#N/A	#N/A	#N/A	#N/A
chr5	64444563	64777747	ENSG00000049192.14_3	ADAMTS6	#N/A	#N/A	#N/A	3.29142	1.3051e-12	4.08241e-11	#N/A	#N/A	#N/A	#N/A	#N/A	#N/A	#N/A	#N/A	#N/A	#N/A	#N/A	#N/A
chr17	73131343	73164376	ENSG00000189159.15_6	JPT1	#N/A	#N/A	#N/A	2.09143	3.87863e-12	1.15594e-10	#N/A	#N/A	#N/A	#N/A	#N/A	#N/A	#N/A	#N/A	#N/A	#N/A	#N/A	#N/A
chr10	44865613	44881941	ENSG00000107562.16_2	CXCL12	#N/A	#N/A	#N/A	2.73322	9.64675e-12	2.78432e-10	#N/A	#N/A	#N/A	1.86164	0.000711321	0.0241493	#N/A	#N/A	#N/A	#N/A	#N/A	#N/A
chr9	100819021	100845357	ENSG00000095380.10_2	NANS	#N/A	#N/A	#N/A	1.57073	1.42177e-11	4.02739e-10	#N/A	#N/A	#N/A	#N/A	#N/A	#N/A	#N/A	#N/A	#N/A	#N/A	#N/A	#N/A
chr4	39500375	39529931	ENSG00000109814.11_3	UGDH	#N/A	#N/A	#N/A	2.12793	2.49854e-11	6.90645e-10	#N/A	#N/A	#N/A	#N/A	#N/A	#N/A	#N/A	#N/A	#N/A	#N/A	#N/A	#N/A
chr8	41386725	41402565	ENSG00000147536.11_2	GINS4	#N/A	#N/A	#N/A	3.87489	3.43492e-11	9.28444e-10	#N/A	#N/A	#N/A	#N/A	#N/A	#N/A	#N/A	#N/A	#N/A	#N/A	#N/A	#N/A
chr17	64298754	64806861	ENSG00000154229.11_3	PRKCA	#N/A	#N/A	#N/A	1.69461	3.42615e-11	9.28444e-10	#N/A	#N/A	#N/A	#N/A	#N/A	#N/A	#N/A	#N/A	#N/A	#N/A	#N/A	#N/A
chr6	101629133	102517958	ENSG00000164418.20_3	GRIK2	#N/A	#N/A	#N/A	2.38655	1.64403e-10	4.11548e-09	#N/A	#N/A	#N/A	#N/A	#N/A	#N/A	#N/A	#N/A	#N/A	#N/A	#N/A	#N/A
chr1	33979599	34631443	ENSG00000121904.17_3	CSMD2	#N/A	#N/A	#N/A	3.3463	4.68764e-10	1.10826e-08	#N/A	#N/A	#N/A	2.4538	0.000123596	0.00515191	#N/A	#N/A	#N/A	#N/A	#N/A	#N/A
chr5	52285156	52390609	ENSG00000164171.10_2	ITGA2	#N/A	#N/A	#N/A	2.64198	4.75311e-10	1.12084e-08	#N/A	#N/A	#N/A	#N/A	#N/A	#N/A	#N/A	#N/A	#N/A	#N/A	#N/A	#N/A
chr1	110753965	110825722	ENSG00000116396.14_4	KCNC4	#N/A	#N/A	#N/A	2.48981	5.45958e-10	1.28083e-08	#N/A	#N/A	#N/A	#N/A	#N/A	#N/A	#N/A	#N/A	#N/A	#N/A	#N/A	#N/A
chr11	9002123	9025596	ENSG00000175352.10_2	NRIP3	#N/A	#N/A	#N/A	2.58042	6.50792e-10	1.51127e-08	#N/A	#N/A	#N/A	#N/A	#N/A	#N/A	#N/A	#N/A	#N/A	#N/A	#N/A	#N/A
chr3	186935073	187009810	ENSG00000127241.16_5	MASP1	#N/A	#N/A	#N/A	3.42971	7.45985e-10	1.71277e-08	#N/A	#N/A	#N/A	#N/A	#N/A	#N/A	#N/A	#N/A	#N/A	#N/A	#N/A	#N/A
chr15	101417919	101456831	ENSG00000184254.16_3	ALDH1A3	#N/A	#N/A	#N/A	2.37578	7.45093e-10	1.71277e-08	#N/A	#N/A	#N/A	3.51193	2.47539e-29	2.15701e-26	#N/A	#N/A	#N/A	#N/A	#N/A	#N/A
chr5	177019159	177023125	ENSG00000184840.11_2	TMED9	#N/A	#N/A	#N/A	1.35277	7.78295e-10	1.78471e-08	#N/A	#N/A	#N/A	#N/A	#N/A	#N/A	#N/A	#N/A	#N/A	#N/A	#N/A	#N/A
chr6	117774980	117891021	ENSG00000164465.18_2	DCBLD1	#N/A	#N/A	#N/A	1.78722	3.32395e-09	7.18122e-08	#N/A	#N/A	#N/A	#N/A	#N/A	#N/A	#N/A	#N/A	#N/A	#N/A	#N/A	#N/A
chr14	23516271	23526747	ENSG00000139880.19_2	CDH24	#N/A	#N/A	#N/A	1.90584	3.45795e-09	7.46191e-08	#N/A	#N/A	#N/A	1.9078	3.92896e-09	3.87667e-07	#N/A	#N/A	#N/A	#N/A	#N/A	#N/A
chr11	65590493	65629497	ENSG00000172757.12_3	CFL1	#N/A	#N/A	#N/A	1.39116	3.53327e-09	7.59757e-08	#N/A	#N/A	#N/A	#N/A	#N/A	#N/A	#N/A	#N/A	#N/A	#N/A	#N/A	#N/A
chr10	33466420	33625190	ENSG00000099250.17_5	NRP1	#N/A	#N/A	#N/A	1.56572	3.7482e-09	8.03143e-08	#N/A	#N/A	#N/A	#N/A	#N/A	#N/A	#N/A	#N/A	#N/A	#N/A	#N/A	#N/A
chr18	57567180	57571538	ENSG00000141682.11_2	PMAIP1	#N/A	#N/A	#N/A	2.35738	9.64842e-09	2.00632e-07	#N/A	#N/A	#N/A	#N/A	#N/A	#N/A	#N/A	#N/A	#N/A	#N/A	#N/A	#N/A
chr1	11114641	11120081	ENSG00000116649.9_3	SRM	#N/A	#N/A	#N/A	1.4957	1.54722e-08	3.1705e-07	#N/A	#N/A	#N/A	#N/A	#N/A	#N/A	#N/A	#N/A	#N/A	#N/A	#N/A	#N/A
chr4	41258430	41270472	ENSG00000154277.12_3	UCHL1	#N/A	#N/A	#N/A	1.82109	1.67551e-08	3.41808e-07	#N/A	#N/A	#N/A	#N/A	#N/A	#N/A	#N/A	#N/A	#N/A	#N/A	#N/A	#N/A
chr11	109292846	109299840	ENSG00000185742.6_2	C11orf87	#N/A	#N/A	#N/A	2.06324	5.20702e-08	1.01043e-06	#N/A	#N/A	#N/A	#N/A	#N/A	#N/A	#N/A	#N/A	#N/A	#N/A	#N/A	#N/A
chr2	96687694	96705199	ENSG00000186281.12_3	GPAT2	#N/A	#N/A	#N/A	1.86731	5.28761e-08	1.02498e-06	#N/A	#N/A	#N/A	#N/A	#N/A	#N/A	#N/A	#N/A	#N/A	#N/A	#N/A	#N/A
chr12	107349497	107372556	ENSG00000151135.9_2	TMEM263	#N/A	#N/A	#N/A	1.42449	5.31311e-08	1.02883e-06	#N/A	#N/A	#N/A	#N/A	#N/A	#N/A	#N/A	#N/A	#N/A	#N/A	#N/A	#N/A
chr1	43629846	43736607	ENSG00000117395.12_4	EBNA1BP2	#N/A	#N/A	#N/A	1.84691	9.99374e-08	1.8795e-06	#N/A	#N/A	#N/A	#N/A	#N/A	#N/A	#N/A	#N/A	#N/A	#N/A	#N/A	#N/A
chr1	6324329	6454451	ENSG00000097021.19_3	ACOT7	#N/A	#N/A	#N/A	1.80124	1.32416e-07	2.46749e-06	#N/A	#N/A	#N/A	#N/A	#N/A	#N/A	#N/A	#N/A	#N/A	#N/A	#N/A	#N/A
chr1	156638555	156647189	ENSG00000132688.10_2	NES	#N/A	#N/A	#N/A	2.70727	1.47188e-07	2.71786e-06	#N/A	#N/A	#N/A	#N/A	#N/A	#N/A	#N/A	#N/A	#N/A	#N/A	#N/A	#N/A
chr12	53692439	53694098	ENSG00000257605.2_5	AC073611.1	#N/A	#N/A	#N/A	2.20796	1.9759e-07	3.61208e-06	#N/A	#N/A	#N/A	2.11492	1.9164e-06	0.000123479	#N/A	#N/A	#N/A	#N/A	#N/A	#N/A
chr19	35645633	35660786	ENSG00000089327.14_4	FXYD5	#N/A	#N/A	#N/A	1.95604	2.44937e-07	4.43772e-06	#N/A	#N/A	#N/A	#N/A	#N/A	#N/A	#N/A	#N/A	#N/A	#N/A	#N/A	#N/A
chr10	46955444	46971400	ENSG00000204176.13_5	SYT15	#N/A	#N/A	#N/A	4.19793	2.73906e-07	4.92357e-06	#N/A	#N/A	#N/A	#N/A	#N/A	#N/A	#N/A	#N/A	#N/A	#N/A	#N/A	#N/A
chrX	54834032	54842445	ENSG00000102316.16_2	MAGED2	#N/A	#N/A	#N/A	1.58484	3.1607e-07	5.6427e-06	#N/A	#N/A	#N/A	#N/A	#N/A	#N/A	#N/A	#N/A	#N/A	#N/A	#N/A	#N/A
chr1	26798941	26802463	ENSG00000198830.10_2	HMGN2	#N/A	#N/A	#N/A	1.62008	3.3795e-07	6.02157e-06	#N/A	#N/A	#N/A	#N/A	#N/A	#N/A	#N/A	#N/A	#N/A	#N/A	#N/A	#N/A
chr9	82186688	82341797	ENSG00000106829.18_3	TLE4	#N/A	#N/A	#N/A	2.09381	4.44124e-07	7.80694e-06	#N/A	#N/A	#N/A	#N/A	#N/A	#N/A	#N/A	#N/A	#N/A	#N/A	#N/A	#N/A
chr21	37757676	37791313	ENSG00000159259.7_3	CHAF1B	#N/A	#N/A	#N/A	2.63894	4.46781e-07	7.83858e-06	#N/A	#N/A	#N/A	#N/A	#N/A	#N/A	#N/A	#N/A	#N/A	#N/A	#N/A	#N/A
chr5	176873446	176883287	ENSG00000131188.11_2	PRR7	#N/A	#N/A	#N/A	2.23926	5.51064e-07	9.58548e-06	#N/A	#N/A	#N/A	#N/A	#N/A	#N/A	#N/A	#N/A	#N/A	#N/A	#N/A	#N/A
chr4	5053169	5502725	ENSG00000152953.12_2	STK32B	#N/A	#N/A	#N/A	2.41939	5.72816e-07	9.90734e-06	#N/A	#N/A	#N/A	2.16527	4.88697e-05	0.00227549	#N/A	#N/A	#N/A	#N/A	#N/A	#N/A
chr19	4641386	4670382	ENSG00000074842.7_5	MYDGF	#N/A	#N/A	#N/A	1.51638	5.98959e-07	1.03302e-05	#N/A	#N/A	#N/A	#N/A	#N/A	#N/A	#N/A	#N/A	#N/A	#N/A	#N/A	#N/A
chr2	174219548	174233725	ENSG00000144354.13_3	CDCA7	#N/A	#N/A	#N/A	2.4049	7.19688e-07	1.2308e-05	#N/A	#N/A	#N/A	2.58466	2.31381e-08	1.96932e-06	#N/A	#N/A	#N/A	#N/A	#N/A	#N/A
chr10	70847862	70864567	ENSG00000122862.4_2	SRGN	#N/A	#N/A	#N/A	2.25847	7.33e-07	1.25042e-05	#N/A	#N/A	#N/A	#N/A	#N/A	#N/A	#N/A	#N/A	#N/A	#N/A	#N/A	#N/A
chr10	122216466	122349367	ENSG00000203805.10_2	PLPP4	#N/A	#N/A	#N/A	2.99196	9.23351e-07	1.55298e-05	#N/A	#N/A	#N/A	#N/A	#N/A	#N/A	#N/A	#N/A	#N/A	#N/A	#N/A	#N/A
chr17	79845720	79849462	ENSG00000183684.7_2	ALYREF	#N/A	#N/A	#N/A	1.50202	1.27975e-06	2.10217e-05	#N/A	#N/A	#N/A	#N/A	#N/A	#N/A	#N/A	#N/A	#N/A	#N/A	#N/A	#N/A
chrX	140269930	140271310	ENSG00000182195.7_2	LDOC1	#N/A	#N/A	#N/A	1.58488	1.33303e-06	2.17795e-05	#N/A	#N/A	#N/A	#N/A	#N/A	#N/A	#N/A	#N/A	#N/A	#N/A	#N/A	#N/A
chr12	10771538	10826917	ENSG00000060140.8_3	STYK1	#N/A	#N/A	#N/A	5.7377	1.44748e-06	2.3461e-05	#N/A	#N/A	#N/A	#N/A	#N/A	#N/A	#N/A	#N/A	#N/A	#N/A	#N/A	#N/A
chr12	56679700	56709843	ENSG00000144785.8_6	AC073896.1	#N/A	#N/A	#N/A	3.28319	1.69537e-06	2.72375e-05	#N/A	#N/A	#N/A	3.58985	5.67978e-08	4.53861e-06	#N/A	#N/A	#N/A	#N/A	#N/A	#N/A
chr16	89778264	89784573	ENSG00000261373.1_5	VPS9D1-AS1	#N/A	#N/A	#N/A	2.17074	2.02579e-06	3.22347e-05	#N/A	#N/A	#N/A	2.91851	4.40403e-15	1.02775e-12	#N/A	#N/A	#N/A	#N/A	#N/A	#N/A
chr11	107661717	107799019	ENSG00000110660.14_5	SLC35F2	#N/A	#N/A	#N/A	1.88484	2.09212e-06	3.31749e-05	#N/A	#N/A	#N/A	#N/A	#N/A	#N/A	#N/A	#N/A	#N/A	#N/A	#N/A	#N/A
chr12	58120054	58122139	ENSG00000255737.2_4	AGAP2-AS1	#N/A	#N/A	#N/A	1.99289	2.42069e-06	3.81207e-05	#N/A	#N/A	#N/A	#N/A	#N/A	#N/A	#N/A	#N/A	#N/A	#N/A	#N/A	#N/A
chr7	116312444	116438440	ENSG00000105976.14_3	MET	#N/A	#N/A	#N/A	2.13757	3.12058e-06	4.83518e-05	#N/A	#N/A	#N/A	1.85125	0.000486955	0.017269	#N/A	#N/A	#N/A	#N/A	#N/A	#N/A
chr8	38120648	38126761	ENSG00000147535.16_4	PLPP5	#N/A	#N/A	#N/A	1.68184	3.39776e-06	5.21607e-05	#N/A	#N/A	#N/A	#N/A	#N/A	#N/A	#N/A	#N/A	#N/A	#N/A	#N/A	#N/A
chr6	10393419	10419892	ENSG00000137203.11_3	TFAP2A	#N/A	#N/A	#N/A	2.98133	3.44696e-06	5.28273e-05	#N/A	#N/A	#N/A	#N/A	#N/A	#N/A	#N/A	#N/A	#N/A	#N/A	#N/A	#N/A
chrX	51927919	51935364	ENSG00000154545.16_3	MAGED4	#N/A	#N/A	#N/A	3.42634	3.47578e-06	5.318e-05	#N/A	#N/A	#N/A	3.78583	9.90051e-08	7.61216e-06	#N/A	#N/A	#N/A	#N/A	#N/A	#N/A
chr7	102322283	102330916	ENSG00000233297.4_4	RASA4DP	#N/A	#N/A	#N/A	2.62508	7.79629e-06	0.000113226	#N/A	#N/A	#N/A	#N/A	#N/A	#N/A	#N/A	#N/A	#N/A	#N/A	#N/A	#N/A
chr3	8792094	8811314	ENSG00000180914.10_2	OXTR	#N/A	#N/A	#N/A	3.02255	7.96145e-06	0.00011535	#N/A	#N/A	#N/A	#N/A	#N/A	#N/A	#N/A	#N/A	#N/A	#N/A	#N/A	#N/A
chr1	152004982	152020383	ENSG00000163191.5_2	S100A11	#N/A	#N/A	#N/A	1.38992	8.36339e-06	0.000120791	#N/A	#N/A	#N/A	#N/A	#N/A	#N/A	#N/A	#N/A	#N/A	#N/A	#N/A	#N/A
chr5	68462837	68474072	ENSG00000134057.14_3	CCNB1	#N/A	#N/A	#N/A	3.17878	8.81115e-06	0.000126957	#N/A	#N/A	#N/A	#N/A	#N/A	#N/A	#N/A	#N/A	#N/A	#N/A	#N/A	#N/A
chr16	30434940	30441396	ENSG00000179958.8_2	DCTPP1	#N/A	#N/A	#N/A	1.52294	9.23432e-06	0.000132532	#N/A	#N/A	#N/A	#N/A	#N/A	#N/A	#N/A	#N/A	#N/A	#N/A	#N/A	#N/A
chr11	66097713	66104311	ENSG00000174791.10_3	RIN1	#N/A	#N/A	#N/A	1.85171	9.24253e-06	0.000132546	#N/A	#N/A	#N/A	#N/A	#N/A	#N/A	#N/A	#N/A	#N/A	#N/A	#N/A	#N/A
chr10	89419370	89507462	ENSG00000198682.12_3	PAPSS2	#N/A	#N/A	#N/A	1.59906	9.48363e-06	0.000135473	#N/A	#N/A	#N/A	#N/A	#N/A	#N/A	#N/A	#N/A	#N/A	#N/A	#N/A	#N/A
chr15	34650819	34659479	ENSG00000176454.13_3	LPCAT4	#N/A	#N/A	#N/A	1.71003	9.71864e-06	0.000138614	#N/A	#N/A	#N/A	#N/A	#N/A	#N/A	#N/A	#N/A	#N/A	#N/A	#N/A	#N/A
chr1	180123969	180173165	ENSG00000116260.16_2	QSOX1	#N/A	#N/A	#N/A	1.92942	9.90065e-06	0.00014088	#N/A	#N/A	#N/A	#N/A	#N/A	#N/A	#N/A	#N/A	#N/A	#N/A	#N/A	#N/A
chr11	118964564	118966177	ENSG00000188486.3_3	H2AFX	#N/A	#N/A	#N/A	1.9592	1.23006e-05	0.000173279	#N/A	#N/A	#N/A	#N/A	#N/A	#N/A	#N/A	#N/A	#N/A	#N/A	#N/A	#N/A
chr14	77972340	78083116	ENSG00000100596.6_3	SPTLC2	#N/A	#N/A	#N/A	1.55178	1.38623e-05	0.000194231	#N/A	#N/A	#N/A	#N/A	#N/A	#N/A	#N/A	#N/A	#N/A	#N/A	#N/A	#N/A
chr8	38854388	38962663	ENSG00000168615.11_2	ADAM9	#N/A	#N/A	#N/A	1.44753	1.39432e-05	0.000195066	#N/A	#N/A	#N/A	#N/A	#N/A	#N/A	#N/A	#N/A	#N/A	#N/A	#N/A	#N/A
chr1	936518	949920	ENSG00000187608.9_5	ISG15	#N/A	#N/A	#N/A	1.78215	1.59059e-05	0.000220334	#N/A	#N/A	#N/A	#N/A	#N/A	#N/A	#N/A	#N/A	#N/A	#N/A	#N/A	#N/A
chr14	23299088	23304246	ENSG00000172590.18_2	MRPL52	#N/A	#N/A	#N/A	1.47774	1.64981e-05	0.00022802	#N/A	#N/A	#N/A	#N/A	#N/A	#N/A	#N/A	#N/A	#N/A	#N/A	#N/A	#N/A
chr3	173114074	174004434	ENSG00000169760.17_3	NLGN1	#N/A	#N/A	#N/A	1.69845	1.71102e-05	0.000235768	#N/A	#N/A	#N/A	#N/A	#N/A	#N/A	#N/A	#N/A	#N/A	#N/A	#N/A	#N/A
chr18	52385091	52562747	ENSG00000041353.9_3	RAB27B	#N/A	#N/A	#N/A	3.62162	1.77324e-05	0.000242697	#N/A	#N/A	#N/A	#N/A	#N/A	#N/A	#N/A	#N/A	#N/A	#N/A	#N/A	#N/A
chr17	79476997	79490873	ENSG00000184009.11_5	ACTG1	#N/A	#N/A	#N/A	1.70584	2.084e-05	0.000282273	#N/A	#N/A	#N/A	#N/A	#N/A	#N/A	#N/A	#N/A	#N/A	#N/A	#N/A	#N/A
chr9	21455641	21559668	ENSG00000171889.3_5	MIR31HG	#N/A	#N/A	#N/A	2.69576	2.08774e-05	0.00028257	#N/A	#N/A	#N/A	#N/A	#N/A	#N/A	#N/A	#N/A	#N/A	#N/A	#N/A	#N/A
chr19	10623418	10628607	ENSG00000180739.13_3	S1PR5	#N/A	#N/A	#N/A	4.22133	2.43031e-05	0.000325805	#N/A	#N/A	#N/A	#N/A	#N/A	#N/A	#N/A	#N/A	#N/A	#N/A	#N/A	#N/A
chr17	79801041	79801834	ENSG00000262831.1_5	AC145207.3	#N/A	#N/A	#N/A	1.60881	2.71125e-05	0.000361612	#N/A	#N/A	#N/A	#N/A	#N/A	#N/A	#N/A	#N/A	#N/A	#N/A	#N/A	#N/A
chr8	15274724	15624158	ENSG00000104723.20_3	TUSC3	#N/A	#N/A	#N/A	1.68614	2.74079e-05	0.000365019	#N/A	#N/A	#N/A	#N/A	#N/A	#N/A	#N/A	#N/A	#N/A	#N/A	#N/A	#N/A
chr20	33759876	33804043	ENSG00000101000.5_4	PROCR	#N/A	#N/A	#N/A	1.77637	2.74953e-05	0.000365917	#N/A	#N/A	#N/A	1.92059	6.76762e-07	4.74485e-05	#N/A	#N/A	#N/A	#N/A	#N/A	#N/A
chr10	127700950	128077024	ENSG00000148848.14_4	ADAM12	#N/A	#N/A	#N/A	1.71781	2.85045e-05	0.000377973	#N/A	#N/A	#N/A	#N/A	#N/A	#N/A	#N/A	#N/A	#N/A	#N/A	#N/A	#N/A
chr9	21455483	21456048	ENSG00000238271.2_4	IFNWP19	#N/A	#N/A	#N/A	2.36107	2.97437e-05	0.000393551	#N/A	#N/A	#N/A	#N/A	#N/A	#N/A	#N/A	#N/A	#N/A	#N/A	#N/A	#N/A
chr9	35681989	35690118	ENSG00000198467.14_4	TPM2	#N/A	#N/A	#N/A	2.18524	3.09659e-05	0.000408835	#N/A	#N/A	#N/A	#N/A	#N/A	#N/A	#N/A	#N/A	#N/A	#N/A	#N/A	#N/A
chr8	37278859	37411701	ENSG00000253161.5_5	LINC01605	#N/A	#N/A	#N/A	3.41103	3.18716e-05	0.000420489	#N/A	#N/A	#N/A	#N/A	#N/A	#N/A	#N/A	#N/A	#N/A	#N/A	#N/A	#N/A
chr16	89642176	89663654	ENSG00000178773.14_5	CPNE7	#N/A	#N/A	#N/A	1.49567	3.24804e-05	0.000427904	#N/A	#N/A	#N/A	1.80305	1.86138e-11	2.50452e-09	#N/A	#N/A	#N/A	#N/A	#N/A	#N/A
chr4	3768075	3770253	ENSG00000184160.7_3	ADRA2C	#N/A	#N/A	#N/A	2.96702	3.31305e-05	0.000435842	#N/A	#N/A	#N/A	3.0873	1.08467e-05	0.000583775	#N/A	#N/A	#N/A	#N/A	#N/A	#N/A
chr11	73087309	73108519	ENSG00000054967.12_2	RELT	#N/A	#N/A	#N/A	2.38788	3.32513e-05	0.000436803	#N/A	#N/A	#N/A	#N/A	#N/A	#N/A	#N/A	#N/A	#N/A	#N/A	#N/A	#N/A
chr11	64011952	64014413	ENSG00000173457.10_3	PPP1R14B	#N/A	#N/A	#N/A	1.60109	3.33624e-05	0.000437634	#N/A	#N/A	#N/A	#N/A	#N/A	#N/A	#N/A	#N/A	#N/A	#N/A	#N/A	#N/A
chr6	80624529	80657297	ENSG00000118402.5_2	ELOVL4	#N/A	#N/A	#N/A	1.61485	3.48255e-05	0.000455845	#N/A	#N/A	#N/A	#N/A	#N/A	#N/A	#N/A	#N/A	#N/A	#N/A	#N/A	#N/A
chr19	4304597	4323840	ENSG00000105255.10_3	FSD1	#N/A	#N/A	#N/A	3.46937	3.6668e-05	0.000479277	#N/A	#N/A	#N/A	#N/A	#N/A	#N/A	#N/A	#N/A	#N/A	#N/A	#N/A	#N/A
chr13	37418968	37494902	ENSG00000120693.13_4	SMAD9	#N/A	#N/A	#N/A	2.33505	3.74922e-05	0.000489351	#N/A	#N/A	#N/A	#N/A	#N/A	#N/A	#N/A	#N/A	#N/A	#N/A	#N/A	#N/A
chr8	67474410	67526482	ENSG00000185697.16_4	MYBL1	#N/A	#N/A	#N/A	2.82871	3.80644e-05	0.000496112	#N/A	#N/A	#N/A	#N/A	#N/A	#N/A	#N/A	#N/A	#N/A	#N/A	#N/A	#N/A
chr6	127793939	127840336	ENSG00000214338.10_5	SOGA3	#N/A	#N/A	#N/A	3.68783	3.87847e-05	0.00050478	#N/A	#N/A	#N/A	4.46213	9.76412e-08	7.53897e-06	#N/A	#N/A	#N/A	#N/A	#N/A	#N/A
chr12	110906169	110928190	ENSG00000204856.11_2	FAM216A	#N/A	#N/A	#N/A	1.50446	3.91699e-05	0.00050907	#N/A	#N/A	#N/A	1.69454	1.50929e-08	1.3407e-06	#N/A	#N/A	#N/A	#N/A	#N/A	#N/A
chr20	49411431	49499213	ENSG00000124243.17_4	BCAS4	#N/A	#N/A	#N/A	1.94114	4.26075e-05	0.000551787	#N/A	#N/A	#N/A	#N/A	#N/A	#N/A	#N/A	#N/A	#N/A	#N/A	#N/A	#N/A
chr22	17659680	17739125	ENSG00000093072.16_6	ADA2	#N/A	#N/A	#N/A	1.92427	4.46605e-05	0.000576335	#N/A	#N/A	#N/A	#N/A	#N/A	#N/A	#N/A	#N/A	#N/A	#N/A	#N/A	#N/A
chr7	22459063	22767232	ENSG00000105889.15_5	STEAP1B	#N/A	#N/A	#N/A	2.37278	4.69256e-05	0.000603861	#N/A	#N/A	#N/A	#N/A	#N/A	#N/A	#N/A	#N/A	#N/A	#N/A	#N/A	#N/A
chr4	100869243	100871545	ENSG00000164032.11_3	H2AFZ	#N/A	#N/A	#N/A	1.64918	4.71552e-05	0.00060639	#N/A	#N/A	#N/A	#N/A	#N/A	#N/A	#N/A	#N/A	#N/A	#N/A	#N/A	#N/A
chr3	195754054	195809060	ENSG00000072274.12_2	TFRC	#N/A	#N/A	#N/A	1.48628	5.28218e-05	0.000674991	#N/A	#N/A	#N/A	1.52045	1.51945e-05	0.000783223	#N/A	#N/A	#N/A	#N/A	#N/A	#N/A
chr2	10580094	10588630	ENSG00000115758.12_4	ODC1	#N/A	#N/A	#N/A	2.08449	5.44657e-05	0.000695027	#N/A	#N/A	#N/A	#N/A	#N/A	#N/A	#N/A	#N/A	#N/A	#N/A	#N/A	#N/A
chr14	50320336	50320632	ENSG00000266037.1	KNOWN	#N/A	#N/A	#N/A	2.37512	5.49809e-05	0.000700136	#N/A	#N/A	#N/A	#N/A	#N/A	#N/A	#N/A	#N/A	#N/A	#N/A	#N/A	#N/A
chr19	3594504	3606838	ENSG00000006638.11_2	TBXA2R	#N/A	#N/A	#N/A	2.18587	5.70172e-05	0.000724554	#N/A	#N/A	#N/A	#N/A	#N/A	#N/A	#N/A	#N/A	#N/A	#N/A	#N/A	#N/A
chr19	52216365	52227247	ENSG00000105509.10_3	HAS1	#N/A	#N/A	#N/A	3.09679	8.15953e-05	0.00101091	#N/A	#N/A	#N/A	#N/A	#N/A	#N/A	#N/A	#N/A	#N/A	#N/A	#N/A	#N/A
chr16	2479395	2508855	ENSG00000162063.12_3	CCNF	#N/A	#N/A	#N/A	2.17408	9.16531e-05	0.00112864	#N/A	#N/A	#N/A	#N/A	#N/A	#N/A	#N/A	#N/A	#N/A	#N/A	#N/A	#N/A
chr16	30194148	30200397	ENSG00000102879.15_3	CORO1A	#N/A	#N/A	#N/A	3.21708	9.21226e-05	0.00113271	#N/A	#N/A	#N/A	#N/A	#N/A	#N/A	#N/A	#N/A	#N/A	#N/A	#N/A	#N/A
chr8	25042238	25275598	ENSG00000147459.17_3	DOCK5	#N/A	#N/A	#N/A	1.82493	9.2169e-05	0.00113271	#N/A	#N/A	#N/A	#N/A	#N/A	#N/A	#N/A	#N/A	#N/A	#N/A	#N/A	#N/A
chr3	51422478	51426828	ENSG00000145050.16_3	MANF	#N/A	#N/A	#N/A	1.67456	9.35253e-05	0.00114706	#N/A	#N/A	#N/A	#N/A	#N/A	#N/A	#N/A	#N/A	#N/A	#N/A	#N/A	#N/A
chr4	66535679	66563747	ENSG00000250846.6_4	EPHA5-AS1	#N/A	#N/A	#N/A	3.84858	0.000101689	0.00124302	#N/A	#N/A	#N/A	#N/A	#N/A	#N/A	#N/A	#N/A	#N/A	#N/A	#N/A	#N/A
chr14	53241912	53258386	ENSG00000100522.9_3	GNPNAT1	#N/A	#N/A	#N/A	1.79542	0.000114578	0.00138484	#N/A	#N/A	#N/A	#N/A	#N/A	#N/A	#N/A	#N/A	#N/A	#N/A	#N/A	#N/A
chr19	4838353	4867780	ENSG00000105355.8_4	PLIN3	#N/A	#N/A	#N/A	1.46334	0.000116629	0.00140592	#N/A	#N/A	#N/A	#N/A	#N/A	#N/A	#N/A	#N/A	#N/A	#N/A	#N/A	#N/A
chr19	2427636	2456994	ENSG00000176619.12_4	LMNB2	#N/A	#N/A	#N/A	1.60238	0.000120439	0.00144614	#N/A	#N/A	#N/A	#N/A	#N/A	#N/A	#N/A	#N/A	#N/A	#N/A	#N/A	#N/A
chr8	40388109	40755352	ENSG00000165061.14_3	ZMAT4	#N/A	#N/A	#N/A	3.70482	0.00013631	0.00162603	#N/A	#N/A	#N/A	#N/A	#N/A	#N/A	#N/A	#N/A	#N/A	#N/A	#N/A	#N/A
chr8	12940870	13462119	ENSG00000164741.14_6	DLC1	#N/A	#N/A	#N/A	1.75187	0.000139121	0.00165632	#N/A	#N/A	#N/A	1.93516	2.16132e-06	0.000135445	#N/A	#N/A	#N/A	#N/A	#N/A	#N/A
chr3	113547029	113666021	ENSG00000178075.19_3	GRAMD1C	#N/A	#N/A	#N/A	2.92219	0.000141133	0.00167919	#N/A	#N/A	#N/A	#N/A	#N/A	#N/A	#N/A	#N/A	#N/A	#N/A	#N/A	#N/A
chr4	37828255	37864558	ENSG00000169299.13_2	PGM2	#N/A	#N/A	#N/A	1.74233	0.000144989	0.00172394	#N/A	#N/A	#N/A	#N/A	#N/A	#N/A	#N/A	#N/A	#N/A	#N/A	#N/A	#N/A
chr18	2847028	2915991	ENSG00000132205.10_2	EMILIN2	#N/A	#N/A	#N/A	1.45585	0.000174229	0.0020359	#N/A	#N/A	#N/A	#N/A	#N/A	#N/A	#N/A	#N/A	#N/A	#N/A	#N/A	#N/A
chr22	38035700	38062939	ENSG00000285304.1_2	Z83844.3	#N/A	#N/A	#N/A	7.14709	0.000178057	0.00207798	#N/A	#N/A	#N/A	7.09467	0.000204211	0.00797518	#N/A	#N/A	#N/A	#N/A	#N/A	#N/A
chr6	30687978	30693203	ENSG00000196230.12_2	TUBB	#N/A	#N/A	#N/A	1.4596	0.000203729	0.00236852	#N/A	#N/A	#N/A	#N/A	#N/A	#N/A	#N/A	#N/A	#N/A	#N/A	#N/A	#N/A
chr6	34204650	34214008	ENSG00000137309.19_2	HMGA1	#N/A	#N/A	#N/A	2.06576	0.00021638	0.00250921	#N/A	#N/A	#N/A	#N/A	#N/A	#N/A	#N/A	#N/A	#N/A	#N/A	#N/A	#N/A
chr7	21582833	21941457	ENSG00000105877.17_3	DNAH11	#N/A	#N/A	#N/A	5.09428	0.000231118	0.00267165	#N/A	#N/A	#N/A	5.97308	1.31713e-05	0.000688635	#N/A	#N/A	#N/A	#N/A	#N/A	#N/A
chr17	48452420	48474914	ENSG00000108829.9_3	LRRC59	#N/A	#N/A	#N/A	1.5538	0.000240621	0.00277517	#N/A	#N/A	#N/A	#N/A	#N/A	#N/A	#N/A	#N/A	#N/A	#N/A	#N/A	#N/A
chr1	210001352	210030910	ENSG00000117597.17_4	UTP25	#N/A	#N/A	#N/A	1.50668	0.000253003	0.00291176	#N/A	#N/A	#N/A	#N/A	#N/A	#N/A	#N/A	#N/A	#N/A	#N/A	#N/A	#N/A
chr5	141016517	141020644	ENSG00000164620.8_2	RELL2	#N/A	#N/A	#N/A	1.83561	0.000256588	0.00294931	#N/A	#N/A	#N/A	#N/A	#N/A	#N/A	#N/A	#N/A	#N/A	#N/A	#N/A	#N/A
chr1	46713360	46744145	ENSG00000085999.11_3	RAD54L	#N/A	#N/A	#N/A	3.96214	0.000290914	0.00332092	#N/A	#N/A	#N/A	#N/A	#N/A	#N/A	#N/A	#N/A	#N/A	#N/A	#N/A	#N/A
chr3	145787227	145881440	ENSG00000152952.11_4	PLOD2	#N/A	#N/A	#N/A	1.53747	0.000298777	0.00340219	#N/A	#N/A	#N/A	#N/A	#N/A	#N/A	#N/A	#N/A	#N/A	#N/A	#N/A	#N/A
chr6	33043703	33054978	ENSG00000223865.10_4	HLA-DPB1	#N/A	#N/A	#N/A	2.35418	0.000313179	0.00355072	#N/A	#N/A	#N/A	2.55547	4.02708e-05	0.00189438	#N/A	#N/A	#N/A	#N/A	#N/A	#N/A
chr17	7293046	7298162	ENSG00000187838.16_4	PLSCR3	#N/A	#N/A	#N/A	1.55938	0.000323035	0.00364665	#N/A	#N/A	#N/A	#N/A	#N/A	#N/A	#N/A	#N/A	#N/A	#N/A	#N/A	#N/A
chr1	110905470	110933704	ENSG00000168679.17_4	SLC16A4	#N/A	#N/A	#N/A	2.14262	0.000346825	0.0038912	#N/A	#N/A	#N/A	#N/A	#N/A	#N/A	#N/A	#N/A	#N/A	#N/A	#N/A	#N/A
chr8	24770525	24776611	ENSG00000104722.13_2	NEFM	#N/A	#N/A	#N/A	2.95257	0.000389913	0.00436126	#N/A	#N/A	#N/A	#N/A	#N/A	#N/A	#N/A	#N/A	#N/A	#N/A	#N/A	#N/A
chr5	135364584	135399507	ENSG00000120708.16_3	TGFBI	#N/A	#N/A	#N/A	4.54224	0.000391289	0.00437131	#N/A	#N/A	#N/A	#N/A	#N/A	#N/A	#N/A	#N/A	#N/A	#N/A	#N/A	#N/A
chr10	104474295	104503249	ENSG00000156398.12_2	SFXN2	#N/A	#N/A	#N/A	1.96951	0.000397109	0.00442822	#N/A	#N/A	#N/A	2.76806	8.17489e-11	1.01821e-08	#N/A	#N/A	#N/A	#N/A	#N/A	#N/A
chr6	99719045	99797938	ENSG00000146267.11_2	FAXC	#N/A	#N/A	#N/A	4.17613	0.000425847	0.0047142	#N/A	#N/A	#N/A	#N/A	#N/A	#N/A	#N/A	#N/A	#N/A	#N/A	#N/A	#N/A
chr1	247108849	247171395	ENSG00000197472.14_3	ZNF695	#N/A	#N/A	#N/A	3.25105	0.000445103	0.00490364	#N/A	#N/A	#N/A	#N/A	#N/A	#N/A	#N/A	#N/A	#N/A	#N/A	#N/A	#N/A
chr5	170814120	170838141	ENSG00000181163.13_3	NPM1	#N/A	#N/A	#N/A	1.37107	0.000462509	0.00508927	#N/A	#N/A	#N/A	1.40226	0.000147573	0.00601111	#N/A	#N/A	#N/A	#N/A	#N/A	#N/A
chr6	83870869	83903655	ENSG00000013375.15_5	PGM3	#N/A	#N/A	#N/A	1.29744	0.0004639	0.00510151	#N/A	#N/A	#N/A	#N/A	#N/A	#N/A	#N/A	#N/A	#N/A	#N/A	#N/A	#N/A
chr11	35160417	35253949	ENSG00000026508.18_6	CD44	#N/A	#N/A	#N/A	1.64825	0.000475339	0.00521789	#N/A	#N/A	#N/A	#N/A	#N/A	#N/A	#N/A	#N/A	#N/A	#N/A	#N/A	#N/A
chr5	24487209	24645087	ENSG00000040731.10_3	CDH10	#N/A	#N/A	#N/A	2.6736	0.00047654	0.00522481	#N/A	#N/A	#N/A	#N/A	#N/A	#N/A	#N/A	#N/A	#N/A	#N/A	#N/A	#N/A
chr3	42850975	42984284	ENSG00000240747.7_3	KRBOX1	#N/A	#N/A	#N/A	1.79634	0.000478889	0.00524427	#N/A	#N/A	#N/A	#N/A	#N/A	#N/A	#N/A	#N/A	#N/A	#N/A	#N/A	#N/A
chr5	156693089	156822603	ENSG00000055163.19_4	CYFIP2	#N/A	#N/A	#N/A	2.85983	0.000484626	0.00529759	#N/A	#N/A	#N/A	#N/A	#N/A	#N/A	#N/A	#N/A	#N/A	#N/A	#N/A	#N/A
chr8	32623643	32625477	ENSG00000272327.1	NOVEL	#N/A	#N/A	#N/A	3.96381	0.000516896	0.00563687	#N/A	#N/A	#N/A	#N/A	#N/A	#N/A	#N/A	#N/A	#N/A	#N/A	#N/A	#N/A
chr10	33176183	33178239	ENSG00000273038.2_5	AL365203.2	#N/A	#N/A	#N/A	1.82882	0.000522456	0.00569073	#N/A	#N/A	#N/A	#N/A	#N/A	#N/A	#N/A	#N/A	#N/A	#N/A	#N/A	#N/A
chr7	588834	767287	ENSG00000188191.14_3	PRKAR1B	#N/A	#N/A	#N/A	1.62124	0.00054707	0.00592357	#N/A	#N/A	#N/A	#N/A	#N/A	#N/A	#N/A	#N/A	#N/A	#N/A	#N/A	#N/A
chr4	186421814	186456766	ENSG00000154553.14_4	PDLIM3	#N/A	#N/A	#N/A	4.11349	0.000574167	0.00619863	#N/A	#N/A	#N/A	#N/A	#N/A	#N/A	#N/A	#N/A	#N/A	#N/A	#N/A	#N/A
chr11	108535752	108811657	ENSG00000178105.10_4	DDX10	#N/A	#N/A	#N/A	1.89871	0.000580898	0.00626391	#N/A	#N/A	#N/A	#N/A	#N/A	#N/A	#N/A	#N/A	#N/A	#N/A	#N/A	#N/A
chr3	51991470	52008032	ENSG00000090097.21_4	PCBP4	#N/A	#N/A	#N/A	1.36039	0.000624905	0.00669897	#N/A	#N/A	#N/A	#N/A	#N/A	#N/A	#N/A	#N/A	#N/A	#N/A	#N/A	#N/A
chr3	186838736	186898696	ENSG00000163923.9_3	RPL39L	#N/A	#N/A	#N/A	1.60201	0.000652638	0.00697583	#N/A	#N/A	#N/A	#N/A	#N/A	#N/A	#N/A	#N/A	#N/A	#N/A	#N/A	#N/A
chr5	64961755	65018862	ENSG00000197860.9_2	SGTB	#N/A	#N/A	#N/A	1.49005	0.000654402	0.0069906	#N/A	#N/A	#N/A	#N/A	#N/A	#N/A	#N/A	#N/A	#N/A	#N/A	#N/A	#N/A
chr16	88709691	88717560	ENSG00000051523.10_3	CYBA	#N/A	#N/A	#N/A	1.64317	0.000670121	0.00715434	#N/A	#N/A	#N/A	#N/A	#N/A	#N/A	#N/A	#N/A	#N/A	#N/A	#N/A	#N/A
chr12	52679697	52685318	ENSG00000205426.10_2	KRT81	#N/A	#N/A	#N/A	5.59585	0.000696183	0.00740666	#N/A	#N/A	#N/A	#N/A	#N/A	#N/A	#N/A	#N/A	#N/A	#N/A	#N/A	#N/A
chr19	39616410	39673456	ENSG00000130669.17_2	PAK4	#N/A	#N/A	#N/A	1.38087	0.000711247	0.00753625	#N/A	#N/A	#N/A	#N/A	#N/A	#N/A	#N/A	#N/A	#N/A	#N/A	#N/A	#N/A
chrX	51546103	51645453	ENSG00000179222.17_4	MAGED1	#N/A	#N/A	#N/A	1.38682	0.000723058	0.00765696	#N/A	#N/A	#N/A	#N/A	#N/A	#N/A	#N/A	#N/A	#N/A	#N/A	#N/A	#N/A
chr14	24612571	24616779	ENSG00000100911.15_3	PSME2	#N/A	#N/A	#N/A	1.45839	0.000726299	0.00768683	#N/A	#N/A	#N/A	#N/A	#N/A	#N/A	#N/A	#N/A	#N/A	#N/A	#N/A	#N/A
chr12	53491220	53496129	ENSG00000167779.8_3	IGFBP6	#N/A	#N/A	#N/A	3.10648	0.000744153	0.00785467	#N/A	#N/A	#N/A	3.02779	0.00116738	0.0367043	#N/A	#N/A	#N/A	#N/A	#N/A	#N/A
chr6	139692944	139695757	ENSG00000164442.9_3	CITED2	#N/A	#N/A	#N/A	1.37518	0.000764821	0.00805725	#N/A	#N/A	#N/A	#N/A	#N/A	#N/A	#N/A	#N/A	#N/A	#N/A	#N/A	#N/A
chr10	46958659	46971400	ENSG00000277758.4_6	FO681492.1	#N/A	#N/A	#N/A	3.83726	0.000781257	0.00822094	#N/A	#N/A	#N/A	#N/A	#N/A	#N/A	#N/A	#N/A	#N/A	#N/A	#N/A	#N/A
chr4	139085251	139163503	ENSG00000151012.13_2	SLC7A11	#N/A	#N/A	#N/A	1.68334	0.000809854	0.00848592	#N/A	#N/A	#N/A	1.93274	4.83088e-06	0.000282429	#N/A	#N/A	#N/A	#N/A	#N/A	#N/A
chr3	111805182	111849851	ENSG00000114529.12_4	C3orf52	#N/A	#N/A	#N/A	2.25265	0.000859564	0.00896662	#N/A	#N/A	#N/A	#N/A	#N/A	#N/A	#N/A	#N/A	#N/A	#N/A	#N/A	#N/A
chrX	48334409	48344752	ENSG00000068438.14_3	FTSJ1	#N/A	#N/A	#N/A	1.38188	0.000866279	0.00901708	#N/A	#N/A	#N/A	#N/A	#N/A	#N/A	#N/A	#N/A	#N/A	#N/A	#N/A	#N/A
chr9	4490444	4587469	ENSG00000106688.11_2	SLC1A1	#N/A	#N/A	#N/A	1.39698	0.000949816	0.00982515	#N/A	#N/A	#N/A	1.44181	0.000237763	0.00912124	#N/A	#N/A	#N/A	#N/A	#N/A	#N/A
chr14	20937113	20945253	ENSG00000198805.11_3	PNP	#N/A	#N/A	#N/A	1.86446	0.000951023	0.00983207	#N/A	#N/A	#N/A	#N/A	#N/A	#N/A	#N/A	#N/A	#N/A	#N/A	#N/A	#N/A
chrX	51804923	51812344	ENSG00000187243.16_4	MAGED4B	#N/A	#N/A	#N/A	2.08308	0.00108495	0.0111162	#N/A	#N/A	#N/A	#N/A	#N/A	#N/A	#N/A	#N/A	#N/A	#N/A	#N/A	#N/A
chr11	68028803	68039469	ENSG00000171067.10_4	C11orf24	#N/A	#N/A	#N/A	1.24207	0.00109768	0.0112403	#N/A	#N/A	#N/A	#N/A	#N/A	#N/A	#N/A	#N/A	#N/A	#N/A	#N/A	#N/A
chr12	131356424	131362223	ENSG00000132341.11_2	RAN	#N/A	#N/A	#N/A	1.38139	0.00110318	0.0112904	#N/A	#N/A	#N/A	#N/A	#N/A	#N/A	#N/A	#N/A	#N/A	#N/A	#N/A	#N/A
chr9	127997132	128003609	ENSG00000044574.7_2	HSPA5	#N/A	#N/A	#N/A	1.63183	0.00115193	0.0117761	#N/A	#N/A	#N/A	#N/A	#N/A	#N/A	#N/A	#N/A	#N/A	#N/A	#N/A	#N/A
chr8	63927638	63951730	ENSG00000137563.11_2	GGH	#N/A	#N/A	#N/A	1.71575	0.00116103	0.0118559	#N/A	#N/A	#N/A	#N/A	#N/A	#N/A	#N/A	#N/A	#N/A	#N/A	#N/A	#N/A
chr19	43696854	43711451	ENSG00000243137.7_2	PSG4	#N/A	#N/A	#N/A	5.58005	0.00117216	0.0119561	#N/A	#N/A	#N/A	#N/A	#N/A	#N/A	#N/A	#N/A	#N/A	#N/A	#N/A	#N/A
chr2	239335383	239360891	ENSG00000065802.11_2	ASB1	#N/A	#N/A	#N/A	1.43617	0.00124833	0.0126625	#N/A	#N/A	#N/A	#N/A	#N/A	#N/A	#N/A	#N/A	#N/A	#N/A	#N/A	#N/A
chr18	56995055	57027194	ENSG00000074695.5_2	LMAN1	#N/A	#N/A	#N/A	1.31111	0.00128474	0.013003	#N/A	#N/A	#N/A	#N/A	#N/A	#N/A	#N/A	#N/A	#N/A	#N/A	#N/A	#N/A
chrX	100910267	100914876	ENSG00000184867.13_4	ARMCX2	#N/A	#N/A	#N/A	1.75305	0.00130335	0.0131695	#N/A	#N/A	#N/A	#N/A	#N/A	#N/A	#N/A	#N/A	#N/A	#N/A	#N/A	#N/A
chr16	86508135	86542705	ENSG00000268388.5_2	FENDRR	#N/A	#N/A	#N/A	3.15142	0.00133518	0.0134318	#N/A	#N/A	#N/A	#N/A	#N/A	#N/A	#N/A	#N/A	#N/A	#N/A	#N/A	#N/A
chr7	75398851	75419214	ENSG00000006606.8_2	CCL26	#N/A	#N/A	#N/A	4.69731	0.00133833	0.0134561	#N/A	#N/A	#N/A	#N/A	#N/A	#N/A	#N/A	#N/A	#N/A	#N/A	#N/A	#N/A
chr2	47129009	47168994	ENSG00000180398.12_3	MCFD2	#N/A	#N/A	#N/A	1.25512	0.00136231	0.0136822	#N/A	#N/A	#N/A	#N/A	#N/A	#N/A	#N/A	#N/A	#N/A	#N/A	#N/A	#N/A
chr7	129074274	129128240	ENSG00000128578.9_3	STRIP2	#N/A	#N/A	#N/A	2.09776	0.00138178	0.0138322	#N/A	#N/A	#N/A	#N/A	#N/A	#N/A	#N/A	#N/A	#N/A	#N/A	#N/A	#N/A
chr4	185615772	185655287	ENSG00000151725.11_4	CENPU	#N/A	#N/A	#N/A	2.20619	0.00147826	0.0147415	#N/A	#N/A	#N/A	#N/A	#N/A	#N/A	#N/A	#N/A	#N/A	#N/A	#N/A	#N/A
chr5	176829141	176836577	ENSG00000131187.9_2	F12	#N/A	#N/A	#N/A	4.04933	0.00152503	0.0151338	#N/A	#N/A	#N/A	#N/A	#N/A	#N/A	#N/A	#N/A	#N/A	#N/A	#N/A	#N/A
chr17	79890260	79900288	ENSG00000183010.16_4	PYCR1	#N/A	#N/A	#N/A	1.78957	0.00152504	0.0151338	#N/A	#N/A	#N/A	#N/A	#N/A	#N/A	#N/A	#N/A	#N/A	#N/A	#N/A	#N/A
chr12	53662083	53687427	ENSG00000135476.11_3	ESPL1	#N/A	#N/A	#N/A	2.6153	0.00172622	0.0169499	#N/A	#N/A	#N/A	#N/A	#N/A	#N/A	#N/A	#N/A	#N/A	#N/A	#N/A	#N/A
chr13	34392186	34540695	ENSG00000133119.12_4	RFC3	#N/A	#N/A	#N/A	1.88292	0.0019001	0.0185341	#N/A	#N/A	#N/A	#N/A	#N/A	#N/A	#N/A	#N/A	#N/A	#N/A	#N/A	#N/A
chr2	134877554	135212192	ENSG00000152127.8_2	MGAT5	#N/A	#N/A	#N/A	1.76823	0.00195882	0.0190561	#N/A	#N/A	#N/A	#N/A	#N/A	#N/A	#N/A	#N/A	#N/A	#N/A	#N/A	#N/A
chr16	69743777	69744486	ENSG00000261602.1_5	AC092115.2	#N/A	#N/A	#N/A	1.94963	0.00200896	0.019492	#N/A	#N/A	#N/A	#N/A	#N/A	#N/A	#N/A	#N/A	#N/A	#N/A	#N/A	#N/A
chr9	136627016	136857726	ENSG00000160293.16_4	VAV2	#N/A	#N/A	#N/A	1.25817	0.0020228	0.0196159	#N/A	#N/A	#N/A	#N/A	#N/A	#N/A	#N/A	#N/A	#N/A	#N/A	#N/A	#N/A
chrX	110187513	110470589	ENSG00000077264.14_4	PAK3	#N/A	#N/A	#N/A	5.27199	0.00203602	0.0197128	#N/A	#N/A	#N/A	#N/A	#N/A	#N/A	#N/A	#N/A	#N/A	#N/A	#N/A	#N/A
chr8	22993101	23021543	ENSG00000173530.5_2	TNFRSF10D	#N/A	#N/A	#N/A	1.60424	0.00205219	0.0198483	#N/A	#N/A	#N/A	#N/A	#N/A	#N/A	#N/A	#N/A	#N/A	#N/A	#N/A	#N/A
chr5	126203406	126366500	ENSG00000173926.5_2	2020-03-03	#N/A	#N/A	#N/A	1.67414	0.00206777	0.0199884	#N/A	#N/A	#N/A	#N/A	#N/A	#N/A	#N/A	#N/A	#N/A	#N/A	#N/A	#N/A
chr17	289769	295730	ENSG00000183688.4_3	RFLNB	#N/A	#N/A	#N/A	1.58855	0.00212325	0.0204706	#N/A	#N/A	#N/A	#N/A	#N/A	#N/A	#N/A	#N/A	#N/A	#N/A	#N/A	#N/A
chr19	43370616	43383974	ENSG00000231924.9_3	PSG1	#N/A	#N/A	#N/A	5.70543	0.00214828	0.0206902	#N/A	#N/A	#N/A	#N/A	#N/A	#N/A	#N/A	#N/A	#N/A	#N/A	#N/A	#N/A
chr17	49230897	49239789	ENSG00000239672.7_3	NME1	#N/A	#N/A	#N/A	1.57461	0.00221496	0.0212876	#N/A	#N/A	#N/A	#N/A	#N/A	#N/A	#N/A	#N/A	#N/A	#N/A	#N/A	#N/A
chr6	35265629	35289548	ENSG00000023892.10_2	DEF6	#N/A	#N/A	#N/A	2.14187	0.00245541	0.0233775	#N/A	#N/A	#N/A	#N/A	#N/A	#N/A	#N/A	#N/A	#N/A	#N/A	#N/A	#N/A
chr11	65029399	65094014	ENSG00000285816.1_1	AP000944.2	#N/A	#N/A	#N/A	3.27359	0.0026196	0.024786	#N/A	#N/A	#N/A	#N/A	#N/A	#N/A	#N/A	#N/A	#N/A	#N/A	#N/A	#N/A
chr7	99686577	99689823	ENSG00000168090.9_2	COPS6	#N/A	#N/A	#N/A	1.31909	0.00263394	0.0249087	#N/A	#N/A	#N/A	#N/A	#N/A	#N/A	#N/A	#N/A	#N/A	#N/A	#N/A	#N/A
chr11	125461607	125495110	ENSG00000134910.13_3	STT3A	#N/A	#N/A	#N/A	1.17961	0.00281501	0.026457	#N/A	#N/A	#N/A	#N/A	#N/A	#N/A	#N/A	#N/A	#N/A	#N/A	#N/A	#N/A
chr5	89811428	89825401	ENSG00000176018.12_2	LYSMD3	#N/A	#N/A	#N/A	1.51445	0.00282237	0.0265126	#N/A	#N/A	#N/A	#N/A	#N/A	#N/A	#N/A	#N/A	#N/A	#N/A	#N/A	#N/A
chr5	110559351	110830584	ENSG00000152495.10_2	CAMK4	#N/A	#N/A	#N/A	2.59877	0.00284344	0.0266832	#N/A	#N/A	#N/A	2.7402	0.00115371	0.0363369	#N/A	#N/A	#N/A	#N/A	#N/A	#N/A
chr16	69740899	69760854	ENSG00000181019.12_2	NQO1	#N/A	#N/A	#N/A	1.80556	0.00289103	0.0271158	#N/A	#N/A	#N/A	#N/A	#N/A	#N/A	#N/A	#N/A	#N/A	#N/A	#N/A	#N/A
chr20	42543504	42698256	ENSG00000124191.17_4	TOX2	#N/A	#N/A	#N/A	1.37098	0.00299543	0.0280089	#N/A	#N/A	#N/A	#N/A	#N/A	#N/A	#N/A	#N/A	#N/A	#N/A	#N/A	#N/A
chr19	50030875	50050219	ENSG00000142552.7_2	RCN3	#N/A	#N/A	#N/A	1.51384	0.00308767	0.0287831	#N/A	#N/A	#N/A	#N/A	#N/A	#N/A	#N/A	#N/A	#N/A	#N/A	#N/A	#N/A
chr6	86159302	86205509	ENSG00000135318.11_3	NT5E	#N/A	#N/A	#N/A	1.634	0.00312115	0.0290213	#N/A	#N/A	#N/A	#N/A	#N/A	#N/A	#N/A	#N/A	#N/A	#N/A	#N/A	#N/A
chr2	96455402	96465914	ENSG00000237510.7_4	GPAT2P1	#N/A	#N/A	#N/A	1.65408	0.0032959	0.0304143	#N/A	#N/A	#N/A	#N/A	#N/A	#N/A	#N/A	#N/A	#N/A	#N/A	#N/A	#N/A
chrX	122318006	122624766	ENSG00000125675.17_4	GRIA3	#N/A	#N/A	#N/A	1.99268	0.00334772	0.0308304	#N/A	#N/A	#N/A	#N/A	#N/A	#N/A	#N/A	#N/A	#N/A	#N/A	#N/A	#N/A
chr20	33866714	33872788	ENSG00000242372.7_4	EIF6	#N/A	#N/A	#N/A	1.38956	0.00336052	0.0309171	#N/A	#N/A	#N/A	#N/A	#N/A	#N/A	#N/A	#N/A	#N/A	#N/A	#N/A	#N/A
chr9	33524392	33573007	ENSG00000230453.9_2	ANKRD18B	#N/A	#N/A	#N/A	2.7633	0.00339962	0.0312454	#N/A	#N/A	#N/A	#N/A	#N/A	#N/A	#N/A	#N/A	#N/A	#N/A	#N/A	#N/A
chr11	27352374	27385415	ENSG00000109881.16_4	CCDC34	#N/A	#N/A	#N/A	1.68049	0.00341467	0.031368	#N/A	#N/A	#N/A	#N/A	#N/A	#N/A	#N/A	#N/A	#N/A	#N/A	#N/A	#N/A
chr3	48198636	48229892	ENSG00000164045.11_3	CDC25A	#N/A	#N/A	#N/A	2.26516	0.003571	0.032722	#N/A	#N/A	#N/A	#N/A	#N/A	#N/A	#N/A	#N/A	#N/A	#N/A	#N/A	#N/A
chr12	12878851	12982909	ENSG00000178878.12_3	APOLD1	#N/A	#N/A	#N/A	1.80891	0.00358795	0.0328116	#N/A	#N/A	#N/A	#N/A	#N/A	#N/A	#N/A	#N/A	#N/A	#N/A	#N/A	#N/A
chr12	6937575	6949015	ENSG00000110811.19_3	P3H3	#N/A	#N/A	#N/A	1.74381	0.00373869	0.0340539	#N/A	#N/A	#N/A	#N/A	#N/A	#N/A	#N/A	#N/A	#N/A	#N/A	#N/A	#N/A
chr19	41807492	41859816	ENSG00000105329.9_2	TGFB1	#N/A	#N/A	#N/A	1.56128	0.00378755	0.0344304	#N/A	#N/A	#N/A	#N/A	#N/A	#N/A	#N/A	#N/A	#N/A	#N/A	#N/A	#N/A
chr1	209958968	209979520	ENSG00000117595.11_5	IRF6	#N/A	#N/A	#N/A	2.61472	0.00379286	0.0344616	#N/A	#N/A	#N/A	#N/A	#N/A	#N/A	#N/A	#N/A	#N/A	#N/A	#N/A	#N/A
chr15	40650436	40670840	ENSG00000140323.5_2	DISP2	#N/A	#N/A	#N/A	3.11809	0.00392561	0.0355618	#N/A	#N/A	#N/A	#N/A	#N/A	#N/A	#N/A	#N/A	#N/A	#N/A	#N/A	#N/A
chr14	105475910	105487485	ENSG00000170779.10_2	CDCA4	#N/A	#N/A	#N/A	1.59195	0.00396051	0.0358247	#N/A	#N/A	#N/A	#N/A	#N/A	#N/A	#N/A	#N/A	#N/A	#N/A	#N/A	#N/A
chr12	56360553	56366568	ENSG00000123374.10_2	CDK2	#N/A	#N/A	#N/A	1.64029	0.00400243	0.0361503	#N/A	#N/A	#N/A	#N/A	#N/A	#N/A	#N/A	#N/A	#N/A	#N/A	#N/A	#N/A
chr1	113009163	113072787	ENSG00000134245.17_2	WNT2B	#N/A	#N/A	#N/A	2.29309	0.00407478	0.0367674	#N/A	#N/A	#N/A	#N/A	#N/A	#N/A	#N/A	#N/A	#N/A	#N/A	#N/A	#N/A
chr22	20103461	20114880	ENSG00000099901.16_4	RANBP1	#N/A	#N/A	#N/A	1.40463	0.00417917	0.0376537	#N/A	#N/A	#N/A	#N/A	#N/A	#N/A	#N/A	#N/A	#N/A	#N/A	#N/A	#N/A
chr10	106069456	106098206	ENSG00000148841.16_3	ITPRIP	#N/A	#N/A	#N/A	2.05312	0.00421151	0.0379077	#N/A	#N/A	#N/A	#N/A	#N/A	#N/A	#N/A	#N/A	#N/A	#N/A	#N/A	#N/A
chr3	149086809	149095652	ENSG00000169908.11_3	TM4SF1	#N/A	#N/A	#N/A	2.88686	0.00425379	0.0382131	#N/A	#N/A	#N/A	#N/A	#N/A	#N/A	#N/A	#N/A	#N/A	#N/A	#N/A	#N/A
chrX	47431297	47479342	ENSG00000008056.13_4	SYN1	#N/A	#N/A	#N/A	2.78557	0.00427475	0.0383825	#N/A	#N/A	#N/A	#N/A	#N/A	#N/A	#N/A	#N/A	#N/A	#N/A	#N/A	#N/A
chr4	122052563	122148621	ENSG00000050730.15_4	TNIP3	#N/A	#N/A	#N/A	2.49721	0.00430088	0.0385604	#N/A	#N/A	#N/A	#N/A	#N/A	#N/A	#N/A	#N/A	#N/A	#N/A	#N/A	#N/A
chr21	34931848	34961014	ENSG00000159147.17_5	DONSON	#N/A	#N/A	#N/A	1.53277	0.00452329	0.0403174	#N/A	#N/A	#N/A	#N/A	#N/A	#N/A	#N/A	#N/A	#N/A	#N/A	#N/A	#N/A
chr2	177494317	177502659	ENSG00000163364.9_4	LINC01116	#N/A	#N/A	#N/A	1.66142	0.00453521	0.040404	#N/A	#N/A	#N/A	#N/A	#N/A	#N/A	#N/A	#N/A	#N/A	#N/A	#N/A	#N/A
chr7	115850547	115898837	ENSG00000135269.17_3	TES	#N/A	#N/A	#N/A	1.38389	0.00456075	0.0405722	#N/A	#N/A	#N/A	#N/A	#N/A	#N/A	#N/A	#N/A	#N/A	#N/A	#N/A	#N/A
chr10	13685706	14504141	ENSG00000151474.22_5	FRMD4A	#N/A	#N/A	#N/A	1.28335	0.00456821	0.0406189	#N/A	#N/A	#N/A	#N/A	#N/A	#N/A	#N/A	#N/A	#N/A	#N/A	#N/A	#N/A
chr15	99191768	99507759	ENSG00000140443.14_4	IGF1R	#N/A	#N/A	#N/A	1.63308	0.00488768	0.0432076	#N/A	#N/A	#N/A	#N/A	#N/A	#N/A	#N/A	#N/A	#N/A	#N/A	#N/A	#N/A
chr14	101361107	101505196	ENSG00000225746.11_6	MEG8	#N/A	#N/A	#N/A	1.84039	0.00490512	0.0433233	#N/A	#N/A	#N/A	#N/A	#N/A	#N/A	#N/A	#N/A	#N/A	#N/A	#N/A	#N/A
chr9	139098179	139137687	ENSG00000165661.16_4	QSOX2	#N/A	#N/A	#N/A	1.36487	0.00498307	0.0439659	#N/A	#N/A	#N/A	#N/A	#N/A	#N/A	#N/A	#N/A	#N/A	#N/A	#N/A	#N/A
chr3	128208055	128221191	ENSG00000244300.2_5	GATA2-AS1	#N/A	#N/A	#N/A	2.57352	0.0050138	0.0441995	#N/A	#N/A	#N/A	#N/A	#N/A	#N/A	#N/A	#N/A	#N/A	#N/A	#N/A	#N/A
chr17	48450581	48458844	ENSG00000154920.14_4	EME1	#N/A	#N/A	#N/A	2.67832	0.00518564	0.0455993	#N/A	#N/A	#N/A	#N/A	#N/A	#N/A	#N/A	#N/A	#N/A	#N/A	#N/A	#N/A
chr14	101302606	101413531	ENSG00000258399.7_6	AL117190.1	#N/A	#N/A	#N/A	5.23137	0.00527945	0.0463796	#N/A	#N/A	#N/A	#N/A	#N/A	#N/A	#N/A	#N/A	#N/A	#N/A	#N/A	#N/A
chr10	102819786	102820762	ENSG00000273162.1_5	AL133215.2	#N/A	#N/A	#N/A	4.53767	0.00536765	0.047064	#N/A	#N/A	#N/A	#N/A	#N/A	#N/A	#N/A	#N/A	#N/A	#N/A	#N/A	#N/A
chr17	33677324	33700720	ENSG00000172716.16_3	SLFN11	#N/A	#N/A	#N/A	1.48003	0.00538451	0.0471892	#N/A	#N/A	#N/A	#N/A	#N/A	#N/A	#N/A	#N/A	#N/A	#N/A	#N/A	#N/A
chr6	10409573	10416679	ENSG00000229950.1_5	TFAP2A-AS1	#N/A	#N/A	#N/A	3.98014	0.00545424	0.0477546	#N/A	#N/A	#N/A	#N/A	#N/A	#N/A	#N/A	#N/A	#N/A	#N/A	#N/A	#N/A
chr3	158414681	158450485	ENSG00000118849.9_2	RARRES1	#N/A	#N/A	#N/A	4.85279	0.00553251	0.0482552	#N/A	#N/A	#N/A	#N/A	#N/A	#N/A	#N/A	#N/A	#N/A	#N/A	#N/A	#N/A
chr3	71001968	71633144	ENSG00000114861.20_5	FOXP1	#N/A	#N/A	#N/A	1.77933	0.00558502	0.0486436	#N/A	#N/A	#N/A	#N/A	#N/A	#N/A	#N/A	#N/A	#N/A	#N/A	#N/A	#N/A
chr6	8073593	8102811	ENSG00000124802.11_3	EEF1E1	#N/A	#N/A	#N/A	1.42073	0.00561077	0.0488225	#N/A	#N/A	#N/A	#N/A	#N/A	#N/A	#N/A	#N/A	#N/A	#N/A	#N/A	#N/A
chr12	109554400	109706031	ENSG00000076555.15_3	ACACB	#N/A	#N/A	#N/A	#N/A	#N/A	#N/A	8.39604	0	0	#N/A	#N/A	#N/A	8.91229	7.02147e-301	6.4243e-297	#N/A	#N/A	#N/A
chr17	17397751	17399709	ENSG00000108551.4_2	RASD1	#N/A	#N/A	#N/A	#N/A	#N/A	#N/A	8.35814	0	0	2.91893	8.25052e-42	1.67751e-38	5.43921	3.88494e-152	6.46277e-149	#N/A	#N/A	#N/A
chr19	45409011	45412650	ENSG00000130203.9_3	APOE	#N/A	#N/A	#N/A	#N/A	#N/A	#N/A	10.7448	0	0	#N/A	#N/A	#N/A	13.404	0	0	2.65924	2.21282e-16	5.95478e-14
chr5	148651434	148721365	ENSG00000157510.13_2	AFAP1L1	#N/A	#N/A	#N/A	#N/A	#N/A	#N/A	5.45126	0	0	1.49916	3.01251e-07	2.24089e-05	3.9521	3.0366e-132	4.27436e-129	#N/A	#N/A	#N/A
chr19	859643	863630	ENSG00000197766.7_3	CFD	#N/A	#N/A	#N/A	#N/A	#N/A	#N/A	8.68692	3.22948e-306	9.84937e-303	#N/A	#N/A	#N/A	8.78384	1.70233e-236	6.23019e-233	#N/A	#N/A	#N/A
chr2	217536828	217560248	ENSG00000115461.4_3	IGFBP5	#N/A	#N/A	#N/A	#N/A	#N/A	#N/A	8.60164	1.12531e-297	2.94171e-294	#N/A	#N/A	#N/A	9.11652	4.46401e-251	2.04217e-247	#N/A	#N/A	#N/A
chr5	150560613	150603706	ENSG00000198624.12_2	CCDC69	#N/A	#N/A	#N/A	#N/A	#N/A	#N/A	6.01827	2.89661e-291	6.62564e-288	#N/A	#N/A	#N/A	5.89297	5.43474e-209	1.42072e-205	#N/A	#N/A	#N/A
chr7	95212811	95225803	ENSG00000004799.7_2	PDK4	#N/A	#N/A	#N/A	#N/A	#N/A	#N/A	10.5923	1.94151e-274	3.94752e-271	2.85985	8.28182e-15	1.89436e-12	7.73249	1.3528e-108	1.1788e-105	#N/A	#N/A	#N/A
chr6	35541362	35696360	ENSG00000096060.14_2	FKBP5	#N/A	#N/A	#N/A	#N/A	#N/A	#N/A	6.254	5.35965e-231	8.91602e-228	#N/A	#N/A	#N/A	5.1991	3.19773e-109	2.92577e-106	#N/A	#N/A	#N/A
chr6	47199268	47277641	ENSG00000146072.6_2	TNFRSF21	#N/A	#N/A	#N/A	#N/A	#N/A	#N/A	3.92086	6.41049e-229	9.77546e-226	#N/A	#N/A	#N/A	3.34527	7.98363e-110	7.68908e-107	#N/A	#N/A	#N/A
chr3	9908395	9921938	ENSG00000187288.10_2	CIDEC	#N/A	#N/A	#N/A	#N/A	#N/A	#N/A	11.8637	3.71041e-217	5.22283e-214	#N/A	#N/A	#N/A	12.1924	3.08901e-211	9.42097e-208	#N/A	#N/A	#N/A
chr3	126061478	126076285	ENSG00000163884.3_2	KLF15	#N/A	#N/A	#N/A	#N/A	#N/A	#N/A	7.69972	5.78435e-203	7.05652e-200	#N/A	#N/A	#N/A	6.86042	1.35904e-126	1.65794e-123	#N/A	#N/A	#N/A
chr11	61567097	61596790	ENSG00000149485.18_3	FADS1	#N/A	#N/A	#N/A	#N/A	#N/A	#N/A	5.5736	3.2968e-155	3.54872e-152	#N/A	#N/A	#N/A	6.42039	9.29914e-159	1.70165e-155	#N/A	#N/A	#N/A
chr12	50497602	50505102	ENSG00000167588.12_4	GPD1	#N/A	#N/A	#N/A	#N/A	#N/A	#N/A	11.2527	3.16207e-147	3.2146e-144	#N/A	#N/A	#N/A	11.4317	4.09367e-125	4.68188e-122	#N/A	#N/A	#N/A
chr10	82167585	82196871	ENSG00000122378.13_3	PRXL2A	#N/A	#N/A	#N/A	#N/A	#N/A	#N/A	11.0714	2.63836e-142	2.54102e-139	#N/A	#N/A	#N/A	12.4669	2.23541e-175	4.54509e-172	#N/A	#N/A	#N/A
chr18	71918082	71959251	ENSG00000166347.18_3	CYB5A	#N/A	#N/A	#N/A	#N/A	#N/A	#N/A	4.32645	1.36686e-140	1.25061e-137	#N/A	#N/A	#N/A	4.23041	1.15898e-97	8.15698e-95	#N/A	#N/A	#N/A
chr1	209859523	209908295	ENSG00000117594.9_3	HSD11B1	#N/A	#N/A	#N/A	#N/A	#N/A	#N/A	11.5389	2.57072e-136	2.13826e-133	5.15987	5.93012e-33	6.7822e-30	6.37904	2.60525e-32	2.99833e-30	#N/A	#N/A	#N/A
chrX	109917084	110039047	ENSG00000101938.14_3	CHRDL1	#N/A	#N/A	#N/A	#N/A	#N/A	#N/A	4.53842	3.85387e-136	3.06617e-133	#N/A	#N/A	#N/A	4.99292	2.09011e-127	2.73192e-124	#N/A	#N/A	#N/A
chr8	82390654	82395498	ENSG00000170323.8_2	FABP4	#N/A	#N/A	#N/A	#N/A	#N/A	#N/A	11.7574	3.42172e-131	2.60892e-128	#N/A	#N/A	#N/A	11.2942	4.82764e-106	3.84092e-103	#N/A	#N/A	#N/A
chr17	40996617	41002724	ENSG00000131480.8_2	AOC2	#N/A	#N/A	#N/A	#N/A	#N/A	#N/A	6.75482	5.48878e-118	3.86304e-115	#N/A	#N/A	#N/A	8.64378	1.07763e-177	2.46495e-174	1.88896	2.10143e-06	0.000133653
chr19	4502192	4518477	ENSG00000167676.4_4	PLIN4	#N/A	#N/A	#N/A	#N/A	#N/A	#N/A	9.6454	3.09169e-117	2.09537e-114	#N/A	#N/A	#N/A	9.43512	3.56621e-82	1.91935e-79	#N/A	#N/A	#N/A
chr12	56078352	56109827	ENSG00000135424.16_4	ITGA7	#N/A	#N/A	#N/A	#N/A	#N/A	#N/A	6.87087	3.11135e-116	2.03338e-113	#N/A	#N/A	#N/A	7.41649	7.63583e-102	5.822e-99	#N/A	#N/A	#N/A
chr2	217497551	217529159	ENSG00000115457.9_3	IGFBP2	#N/A	#N/A	#N/A	#N/A	#N/A	#N/A	9.30537	5.90916e-114	3.60439e-111	4.3641	1.27137e-33	1.55098e-30	4.94127	2.33834e-24	1.69128e-22	#N/A	#N/A	#N/A
chr4	185676749	185747972	ENSG00000151726.13_3	ACSL1	#N/A	#N/A	#N/A	#N/A	#N/A	#N/A	4.99199	6.75108e-106	3.9851e-103	#N/A	#N/A	#N/A	6.26092	1.27928e-133	1.9508e-130	#N/A	#N/A	#N/A
chr1	153651113	153666468	ENSG00000169418.9_2	NPR1	#N/A	#N/A	#N/A	#N/A	#N/A	#N/A	8.23587	2.07498e-103	1.18657e-100	#N/A	#N/A	#N/A	8.09087	1.05453e-73	4.10572e-71	#N/A	#N/A	#N/A
chr17	41003201	41010147	ENSG00000131471.6_3	AOC3	#N/A	#N/A	#N/A	#N/A	#N/A	#N/A	10.8742	4.91916e-103	2.72775e-100	#N/A	#N/A	#N/A	11.9611	9.24138e-108	7.68673e-105	#N/A	#N/A	#N/A
chr10	5077546	5149878	ENSG00000196139.13_4	AKR1C3	#N/A	#N/A	#N/A	#N/A	#N/A	#N/A	5.15927	1.17579e-101	6.14738e-99	#N/A	#N/A	#N/A	6.19412	8.64922e-119	8.79289e-116	#N/A	#N/A	#N/A
chr19	45417504	45422606	ENSG00000130208.9_3	APOC1	#N/A	#N/A	#N/A	#N/A	#N/A	#N/A	7.06204	1.0209e-100	5.18928e-98	#N/A	#N/A	#N/A	12.1233	9.87937e-274	6.02609e-270	5.06129	7.74044e-55	4.72141e-51
chr17	1182957	1204281	ENSG00000184811.3_3	TRARG1	#N/A	#N/A	#N/A	#N/A	#N/A	#N/A	12.0886	2.25942e-92	1.08803e-89	3.03316	6.31163e-13	1.03122e-10	9.05545	2.86421e-47	5.85753e-45	#N/A	#N/A	#N/A
chr3	32147181	32210205	ENSG00000152642.10_3	GPD1L	#N/A	#N/A	#N/A	#N/A	#N/A	#N/A	4.19678	2.68844e-92	1.26143e-89	1.81168	6.15197e-06	0.0003507	2.3851	4.53303e-14	1.65239e-12	#N/A	#N/A	#N/A
chr7	107788068	108097161	ENSG00000091129.19_5	NRCAM	#N/A	#N/A	#N/A	#N/A	#N/A	#N/A	7.66722	1.00168e-91	4.47067e-89	#N/A	#N/A	#N/A	7.71695	2.92637e-71	1.0298e-68	#N/A	#N/A	#N/A
chrX	38008589	38080177	ENSG00000101955.14_4	SRPX	#N/A	#N/A	#N/A	#N/A	#N/A	#N/A	5.10465	1.54305e-88	6.72293e-86	2.42912	2.83661e-09	2.86779e-07	2.67553	3.82331e-12	1.14318e-10	#N/A	#N/A	#N/A
chr13	78469616	78549664	ENSG00000136160.15_4	EDNRB	#N/A	#N/A	#N/A	#N/A	#N/A	#N/A	8.6471	6.71504e-83	2.79269e-80	2.23004	0.000184264	0.00733011	6.41706	2.99338e-36	3.96927e-34	#N/A	#N/A	#N/A
chr10	5029592	5060223	ENSG00000151632.17_4	AKR1C2	#N/A	#N/A	#N/A	#N/A	#N/A	#N/A	7.30243	7.54478e-82	3.06804e-79	#N/A	#N/A	#N/A	5.88598	6.68449e-37	9.12832e-35	#N/A	#N/A	#N/A
chr20	44527260	44540794	ENSG00000100979.14_3	PLTP	#N/A	#N/A	#N/A	#N/A	#N/A	#N/A	5.46942	1.72588e-80	6.86562e-78	1.95691	0.000462779	0.0164755	3.51251	7.40768e-20	4.19669e-18	#N/A	#N/A	#N/A
chr4	100226121	100273917	ENSG00000196616.13_3	ADH1B	#N/A	#N/A	#N/A	#N/A	#N/A	#N/A	7.40698	5.16518e-80	2.01101e-77	#N/A	#N/A	#N/A	7.30106	7.96464e-57	2.08207e-54	#N/A	#N/A	#N/A
chr7	131808091	132333447	ENSG00000221866.9_2	PLXNA4	#N/A	#N/A	#N/A	#N/A	#N/A	#N/A	6.14452	5.50696e-79	2.09941e-76	#N/A	#N/A	#N/A	5.33711	6.18813e-45	1.1438e-42	#N/A	#N/A	#N/A
chr12	51317255	51326300	ENSG00000185432.11_2	METTL7A	#N/A	#N/A	#N/A	#N/A	#N/A	#N/A	6.72766	1.53909e-76	5.63275e-74	#N/A	#N/A	#N/A	7.9272	6.87855e-82	3.5963e-79	#N/A	#N/A	#N/A
chr2	45232300	45236569	ENSG00000170577.7_2	SIX2	#N/A	#N/A	#N/A	#N/A	#N/A	#N/A	4.96269	3.90571e-76	1.37443e-73	1.89949	0.000134291	0.00550985	3.06319	2.56195e-16	1.0827e-14	#N/A	#N/A	#N/A
chr9	33383177	33402680	ENSG00000165269.12_3	AQP7	#N/A	#N/A	#N/A	#N/A	#N/A	#N/A	11.4295	1.14804e-75	3.96377e-73	#N/A	#N/A	#N/A	11.4411	5.23595e-74	2.08288e-71	#N/A	#N/A	#N/A
chr11	130318869	130346536	ENSG00000166106.3_2	ADAMTS15	#N/A	#N/A	#N/A	#N/A	#N/A	#N/A	3.85161	9.33004e-73	3.16167e-70	2.03554	2.04968e-08	1.7609e-06	1.81607	1.11927e-05	0.000158403	#N/A	#N/A	#N/A
chr8	27727399	27850244	ENSG00000168079.16_3	SCARA5	#N/A	#N/A	#N/A	#N/A	#N/A	#N/A	8.65664	1.7676e-71	5.88095e-69	2.39483	0.00143584	0.0435728	6.26181	4.84526e-26	4.06713e-24	#N/A	#N/A	#N/A
chr1	209848765	209849733	ENSG00000123689.5_2	G0S2	#N/A	#N/A	#N/A	#N/A	#N/A	#N/A	6.93913	3.28886e-71	1.07469e-68	#N/A	#N/A	#N/A	8.02776	2.70991e-74	1.10197e-71	#N/A	#N/A	#N/A
chr17	1665253	1680868	ENSG00000132386.10_2	SERPINF1	#N/A	#N/A	#N/A	#N/A	#N/A	#N/A	3.93978	4.34477e-71	1.39483e-68	#N/A	#N/A	#N/A	3.93216	5.45381e-52	1.29609e-49	#N/A	#N/A	#N/A
chr5	76382513	76462734	ENSG00000250802.7_5	ZBED3-AS1	#N/A	#N/A	#N/A	#N/A	#N/A	#N/A	7.15138	5.24959e-71	1.65625e-68	#N/A	#N/A	#N/A	7.73642	3.45875e-83	1.91793e-80	#N/A	#N/A	#N/A
chr12	53551447	53574693	ENSG00000139631.18_5	CSAD	#N/A	#N/A	#N/A	#N/A	#N/A	#N/A	4.52874	2.88513e-70	8.79917e-68	1.84115	0.000217779	0.0084431	2.6876	4.33601e-13	1.4194e-11	#N/A	#N/A	#N/A
chr20	35518176	35580304	ENSG00000101347.9_4	SAMHD1	#N/A	#N/A	#N/A	#N/A	#N/A	#N/A	2.86626	6.1643e-68	1.81936e-65	#N/A	#N/A	#N/A	2.20633	9.99212e-22	6.34881e-20	#N/A	#N/A	#N/A
chr11	14665269	14893590	ENSG00000152270.8_2	PDE3B	#N/A	#N/A	#N/A	#N/A	#N/A	#N/A	10.4088	9.70496e-68	2.81891e-65	#N/A	#N/A	#N/A	11.0173	1.95973e-72	7.47106e-70	#N/A	#N/A	#N/A
chr22	18893541	18901751	ENSG00000183628.12_2	DGCR6	#N/A	#N/A	#N/A	#N/A	#N/A	#N/A	3.92464	1.74917e-67	5.00125e-65	#N/A	#N/A	#N/A	3.35488	1.73727e-33	2.14799e-31	#N/A	#N/A	#N/A
chr10	102106881	102124591	ENSG00000099194.5_2	SCD	#N/A	#N/A	#N/A	#N/A	#N/A	#N/A	6.33834	2.04339e-67	5.7526e-65	#N/A	#N/A	#N/A	8.1707	6.29531e-88	4.11421e-85	#N/A	#N/A	#N/A
chr3	9958758	9975314	ENSG00000163702.19_4	IL17RC	#N/A	#N/A	#N/A	#N/A	#N/A	#N/A	3.75353	1.07969e-66	2.99352e-64	2.75384	6.06347e-21	2.6418e-18	#N/A	#N/A	#N/A	#N/A	#N/A	#N/A
chr10	95351444	95361501	ENSG00000138207.13_3	RBP4	#N/A	#N/A	#N/A	#N/A	#N/A	#N/A	7.69856	2.09328e-66	5.68139e-64	#N/A	#N/A	#N/A	9.28542	9.4251e-80	4.53868e-77	#N/A	#N/A	#N/A
chr11	111473115	111601577	ENSG00000170145.4_2	SIK2	#N/A	#N/A	#N/A	#N/A	#N/A	#N/A	3.39585	2.15395e-66	5.71235e-64	#N/A	#N/A	#N/A	2.09283	2.16342e-11	6.00736e-10	#N/A	#N/A	#N/A
chr1	228870824	228882416	ENSG00000116574.5_2	RHOU	#N/A	#N/A	#N/A	#N/A	#N/A	#N/A	3.85567	4.56634e-66	1.19371e-63	#N/A	#N/A	#N/A	3.06552	3.09722e-26	2.66084e-24	#N/A	#N/A	#N/A
chr13	41044090	41240734	ENSG00000150907.7_3	FOXO1	#N/A	#N/A	#N/A	#N/A	#N/A	#N/A	7.00052	6.55734e-66	1.69004e-63	#N/A	#N/A	#N/A	7.24088	4.74405e-58	1.33068e-55	#N/A	#N/A	#N/A
chr2	160625141	160654766	ENSG00000241399.6_3	CD302	#N/A	#N/A	#N/A	#N/A	#N/A	#N/A	3.77594	1.06818e-63	2.67762e-61	#N/A	#N/A	#N/A	4.05277	1.27258e-58	3.75597e-56	#N/A	#N/A	#N/A
chr9	33441152	33447631	ENSG00000165272.15_3	AQP3	#N/A	#N/A	#N/A	#N/A	#N/A	#N/A	5.59447	4.01117e-63	9.78673e-61	2.70838	2.41104e-08	2.04257e-06	2.88609	4.07191e-09	8.68436e-08	#N/A	#N/A	#N/A
chr1	92145900	92371892	ENSG00000069702.10_3	TGFBR3	#N/A	#N/A	#N/A	#N/A	#N/A	#N/A	2.83571	2.99266e-62	7.20561e-60	1.99087	1.71378e-14	3.64657e-12	#N/A	#N/A	#N/A	#N/A	#N/A	#N/A
chr14	95648277	95786243	ENSG00000165959.11_3	CLMN	#N/A	#N/A	#N/A	#N/A	#N/A	#N/A	12.258	1.05198e-60	2.46797e-58	#N/A	#N/A	#N/A	13.5746	2.34811e-71	8.4251e-69	#N/A	#N/A	#N/A
chr11	35965531	36253686	ENSG00000179241.12_3	LDLRAD3	#N/A	#N/A	#N/A	#N/A	#N/A	#N/A	2.42166	5.11276e-60	1.18428e-57	#N/A	#N/A	#N/A	2.23528	1.08806e-34	1.39233e-32	#N/A	#N/A	#N/A
chr2	188207856	188313187	ENSG00000064989.12_2	CALCRL	#N/A	#N/A	#N/A	#N/A	#N/A	#N/A	4.45527	3.33557e-59	7.44361e-57	#N/A	#N/A	#N/A	4.2133	3.52134e-39	5.19653e-37	#N/A	#N/A	#N/A
chr3	125822405	125916837	ENSG00000144908.13_3	ALDH1L1	#N/A	#N/A	#N/A	#N/A	#N/A	#N/A	11.7427	1.46065e-58	3.22029e-56	#N/A	#N/A	#N/A	14.6494	7.57297e-90	5.13251e-87	2.90673	7.61839e-10	8.34784e-08
chr21	28290231	28338832	ENSG00000154736.5_3	ADAMTS5	#N/A	#N/A	#N/A	#N/A	#N/A	#N/A	2.77716	2.33069e-58	5.07729e-56	#N/A	#N/A	#N/A	2.35429	1.03203e-25	8.46868e-24	#N/A	#N/A	#N/A
chr4	8271492	8308838	ENSG00000170801.9_2	HTRA3	#N/A	#N/A	#N/A	#N/A	#N/A	#N/A	7.2855	1.62939e-57	3.42715e-55	3.20653	1.12563e-06	7.54499e-05	4.07896	2.39848e-11	6.63991e-10	#N/A	#N/A	#N/A
chr3	154741913	154901518	ENSG00000196549.10_3	MME	#N/A	#N/A	#N/A	#N/A	#N/A	#N/A	4.48115	5.14125e-56	1.05708e-53	#N/A	#N/A	#N/A	5.87917	1.6316e-79	7.65557e-77	#N/A	#N/A	#N/A
chr3	148415571	148460795	ENSG00000144891.17_3	AGTR1	#N/A	#N/A	#N/A	#N/A	#N/A	#N/A	3.38273	4.4059e-55	8.95818e-53	#N/A	#N/A	#N/A	2.15861	9.63328e-11	2.47932e-09	#N/A	#N/A	#N/A
chr17	40439565	40463961	ENSG00000126561.16_2	STAT5A	#N/A	#N/A	#N/A	#N/A	#N/A	#N/A	4.19541	5.76859e-55	1.15999e-52	#N/A	#N/A	#N/A	4.83455	4.79943e-58	1.33068e-55	#N/A	#N/A	#N/A
chr11	86603256	86636079	ENSG00000255471.1_6	AP001528.2	#N/A	#N/A	#N/A	#N/A	#N/A	#N/A	4.03211	6.9109e-55	1.37459e-52	#N/A	#N/A	#N/A	3.57952	5.55258e-33	6.51325e-31	#N/A	#N/A	#N/A
chr12	16701307	16763528	ENSG00000048540.14_4	LMO3	#N/A	#N/A	#N/A	#N/A	#N/A	#N/A	6.4345	5.72275e-54	1.11405e-51	3.65054	1.85529e-11	2.50452e-09	2.78397	1.61798e-05	0.00022396	#N/A	#N/A	#N/A
chr17	53469974	53499353	ENSG00000108960.8_3	MMD	#N/A	#N/A	#N/A	#N/A	#N/A	#N/A	4.26385	7.84748e-54	1.51159e-51	#N/A	#N/A	#N/A	3.04338	1.12207e-16	4.88874e-15	#N/A	#N/A	#N/A
chr5	67511548	67597649	ENSG00000145675.14_2	PIK3R1	#N/A	#N/A	#N/A	#N/A	#N/A	#N/A	2.91288	1.20818e-53	2.30298e-51	#N/A	#N/A	#N/A	2.31386	1.70603e-19	9.43163e-18	#N/A	#N/A	#N/A
chr5	58264865	59817947	ENSG00000113448.18_4	PDE4D	#N/A	#N/A	#N/A	#N/A	#N/A	#N/A	3.70477	4.3482e-53	8.20287e-51	2.645	7.18346e-16	1.77247e-13	#N/A	#N/A	#N/A	#N/A	#N/A	#N/A
chr2	121103719	121109384	ENSG00000163083.5_2	INHBB	#N/A	#N/A	#N/A	#N/A	#N/A	#N/A	6.52439	5.72256e-53	1.06854e-50	#N/A	#N/A	#N/A	6.37677	1.25343e-40	1.96039e-38	#N/A	#N/A	#N/A
chr1	153746830	153752633	ENSG00000143554.13_5	SLC27A3	#N/A	#N/A	#N/A	#N/A	#N/A	#N/A	4.19282	3.48977e-52	6.45044e-50	#N/A	#N/A	#N/A	2.69825	5.2757e-12	1.55459e-10	#N/A	#N/A	#N/A
chr17	79989500	79992080	ENSG00000169750.8_2	RAC3	#N/A	#N/A	#N/A	#N/A	#N/A	#N/A	3.17232	4.50799e-52	8.24917e-50	#N/A	#N/A	#N/A	1.96012	9.86273e-09	2.04624e-07	#N/A	#N/A	#N/A
chrX	106956451	107020572	ENSG00000157514.16_5	TSC22D3	#N/A	#N/A	#N/A	#N/A	#N/A	#N/A	4.51465	7.21413e-52	1.29423e-49	#N/A	#N/A	#N/A	4.0908	5.01457e-30	5.33498e-28	#N/A	#N/A	#N/A
chr3	52467069	52479101	ENSG00000010319.6_3	SEMA3G	#N/A	#N/A	#N/A	#N/A	#N/A	#N/A	10.4428	2.93607e-51	5.0686e-49	#N/A	#N/A	#N/A	10.5692	5.14775e-43	8.88666e-41	#N/A	#N/A	#N/A
chr15	90207596	90222658	ENSG00000166819.11_3	PLIN1	#N/A	#N/A	#N/A	#N/A	#N/A	#N/A	11.335	3.12389e-51	5.34243e-49	#N/A	#N/A	#N/A	10.8778	2.59243e-39	3.88843e-37	#N/A	#N/A	#N/A
chrX	46433219	46457843	ENSG00000147119.3_2	CHST7	#N/A	#N/A	#N/A	#N/A	#N/A	#N/A	3.85487	1.49107e-50	2.50322e-48	2.82245	3.11889e-16	8.27138e-14	#N/A	#N/A	#N/A	#N/A	#N/A	#N/A
chr11	2150342	2170833	ENSG00000167244.19_5	IGF2	#N/A	#N/A	#N/A	#N/A	#N/A	#N/A	7.27134	2.47925e-50	4.12435e-48	#N/A	#N/A	#N/A	6.63608	4.02475e-31	4.51834e-29	#N/A	#N/A	#N/A
chr9	124101266	124132582	ENSG00000148175.12_3	STOM	#N/A	#N/A	#N/A	#N/A	#N/A	#N/A	3.46586	5.21978e-49	8.45282e-47	1.66986	0.000644833	0.0220145	1.79601	5.13972e-05	0.000657705	#N/A	#N/A	#N/A
chr3	186560479	186576252	ENSG00000181092.9_2	ADIPOQ	#N/A	#N/A	#N/A	#N/A	#N/A	#N/A	12.3205	1.00126e-47	1.51422e-45	#N/A	#N/A	#N/A	12.4887	5.74723e-43	9.82884e-41	#N/A	#N/A	#N/A
chr1	169433147	169455241	ENSG00000117479.13_4	SLC19A2	#N/A	#N/A	#N/A	#N/A	#N/A	#N/A	3.37707	1.95555e-47	2.88586e-45	#N/A	#N/A	#N/A	2.37406	7.48647e-13	2.37426e-11	#N/A	#N/A	#N/A
chr19	42905659	42931578	ENSG00000079435.9_3	LIPE	#N/A	#N/A	#N/A	#N/A	#N/A	#N/A	7.11243	2.17783e-46	3.13796e-44	#N/A	#N/A	#N/A	7.75055	7.4435e-43	1.26119e-40	#N/A	#N/A	#N/A
chr7	64432154	64467062	ENSG00000152926.14_5	ZNF117	#N/A	#N/A	#N/A	#N/A	#N/A	#N/A	3.81884	3.76022e-46	5.37564e-44	#N/A	#N/A	#N/A	4.41438	1.0893e-50	2.46087e-48	#N/A	#N/A	#N/A
chr17	77906142	78009647	ENSG00000167291.15_4	TBC1D16	#N/A	#N/A	#N/A	#N/A	#N/A	#N/A	3.20748	2.75734e-45	3.91135e-43	#N/A	#N/A	#N/A	2.74514	1.63905e-21	1.02716e-19	#N/A	#N/A	#N/A
chr12	122277433	122301502	ENSG00000158104.11_2	HPD	#N/A	#N/A	#N/A	#N/A	#N/A	#N/A	7.64864	2.11816e-44	2.89255e-42	6.58203	9.7394e-30	8.91106e-27	#N/A	#N/A	#N/A	#N/A	#N/A	#N/A
chr8	67344721	67381142	ENSG00000147576.16_5	ADHFE1	#N/A	#N/A	#N/A	#N/A	#N/A	#N/A	4.20593	2.48312e-44	3.36582e-42	#N/A	#N/A	#N/A	3.99929	1.49114e-30	1.62418e-28	#N/A	#N/A	#N/A
chrX	43514155	43606071	ENSG00000189221.9_2	MAOA	#N/A	#N/A	#N/A	#N/A	#N/A	#N/A	9.65779	3.95501e-43	5.24441e-41	#N/A	#N/A	#N/A	10.6682	5.92818e-51	1.356e-48	#N/A	#N/A	#N/A
chr1	89990395	90063423	ENSG00000197147.13_3	LRRC8B	#N/A	#N/A	#N/A	#N/A	#N/A	#N/A	5.34555	4.79841e-43	6.27186e-41	#N/A	#N/A	#N/A	6.83339	4.38241e-63	1.38265e-60	#N/A	#N/A	#N/A
chr10	45454855	45491339	ENSG00000107551.20_3	RASSF4	#N/A	#N/A	#N/A	#N/A	#N/A	#N/A	5.8563	6.10009e-43	7.91671e-41	#N/A	#N/A	#N/A	5.21241	2.30947e-24	1.67703e-22	#N/A	#N/A	#N/A
chr22	18043139	18073760	ENSG00000182902.13_2	SLC25A18	#N/A	#N/A	#N/A	#N/A	#N/A	#N/A	5.1506	6.81682e-43	8.78458e-41	#N/A	#N/A	#N/A	5.44303	2.03133e-40	3.15011e-38	#N/A	#N/A	#N/A
chr18	48321490	48351772	ENSG00000134042.12_4	MRO	#N/A	#N/A	#N/A	#N/A	#N/A	#N/A	7.35974	1.54343e-42	1.97505e-40	#N/A	#N/A	#N/A	7.06972	3.15801e-33	3.80187e-31	#N/A	#N/A	#N/A
chr4	39408473	39453156	ENSG00000134962.6_2	KLB	#N/A	#N/A	#N/A	#N/A	#N/A	#N/A	10.536	3.67616e-42	4.63932e-40	#N/A	#N/A	#N/A	12.4663	2.64804e-57	7.02269e-55	#N/A	#N/A	#N/A
chr1	236139130	236228462	ENSG00000116962.14_2	NID1	#N/A	#N/A	#N/A	#N/A	#N/A	#N/A	4.48253	4.09801e-42	5.13626e-40	#N/A	#N/A	#N/A	2.68993	1.83109e-08	3.70244e-07	#N/A	#N/A	#N/A
chr1	110254402	110318050	ENSG00000134201.11_5	GSTM5	#N/A	#N/A	#N/A	#N/A	#N/A	#N/A	4.28319	1.62543e-41	2.00972e-39	2.67254	1.5066e-09	1.58444e-07	#N/A	#N/A	#N/A	#N/A	#N/A	#N/A
chr11	113930315	114121398	ENSG00000109906.13_4	ZBTB16	#N/A	#N/A	#N/A	#N/A	#N/A	#N/A	12.3319	1.92624e-41	2.36566e-39	#N/A	#N/A	#N/A	11.7627	3.18608e-37	4.41682e-35	#N/A	#N/A	#N/A
chr17	79993012	79995608	ENSG00000169738.7_3	DCXR	#N/A	#N/A	#N/A	#N/A	#N/A	#N/A	2.61393	4.66926e-41	5.69619e-39	#N/A	#N/A	#N/A	#N/A	#N/A	#N/A	#N/A	#N/A	#N/A
chr19	1490746	1497926	ENSG00000115255.10_5	REEP6	#N/A	#N/A	#N/A	#N/A	#N/A	#N/A	2.96231	6.21387e-41	7.53031e-39	#N/A	#N/A	#N/A	1.67076	0.000109268	0.0013268	#N/A	#N/A	#N/A
chr19	36014269	36019253	ENSG00000189001.10_4	SBSN	#N/A	#N/A	#N/A	#N/A	#N/A	#N/A	6.48393	2.21796e-40	2.67016e-38	3.80224	1.99198e-09	2.04782e-07	2.68169	0.000543334	0.00588705	#N/A	#N/A	#N/A
chrX	23801290	23804343	ENSG00000130066.16_2	SAT1	#N/A	#N/A	#N/A	#N/A	#N/A	#N/A	3.17593	3.37721e-40	4.03919e-38	#N/A	#N/A	#N/A	4.58266	6.54162e-78	2.91964e-75	#N/A	#N/A	#N/A
chr12	50451331	50477394	ENSG00000110881.11_2	ASIC1	#N/A	#N/A	#N/A	#N/A	#N/A	#N/A	2.67302	4.06823e-40	4.83406e-38	#N/A	#N/A	#N/A	2.76515	9.83355e-34	1.23249e-31	#N/A	#N/A	#N/A
chr21	33664124	33687095	ENSG00000170262.12_3	MRAP	#N/A	#N/A	#N/A	#N/A	#N/A	#N/A	10.7523	4.88928e-40	5.73518e-38	#N/A	#N/A	#N/A	10.9437	3.11087e-40	4.78368e-38	#N/A	#N/A	#N/A
chr1	227085237	227175246	ENSG00000163050.16_4	COQ8A	#N/A	#N/A	#N/A	#N/A	#N/A	#N/A	2.83412	6.26848e-40	7.25993e-38	#N/A	#N/A	#N/A	4.1579	4.17273e-87	2.54523e-84	#N/A	#N/A	#N/A
chr6	111620231	111804918	ENSG00000009413.15_4	REV3L	#N/A	#N/A	#N/A	#N/A	#N/A	#N/A	2.9884	7.58636e-40	8.731e-38	1.91321	2.17995e-07	1.6416e-05	#N/A	#N/A	#N/A	#N/A	#N/A	#N/A
chr22	18900290	18924066	ENSG00000100033.16_3	PRODH	#N/A	#N/A	#N/A	#N/A	#N/A	#N/A	11.9083	5.0654e-39	5.79323e-37	#N/A	#N/A	#N/A	10.7673	4.40962e-31	4.92022e-29	#N/A	#N/A	#N/A
chr11	86620032	86623280	ENSG00000280339.1_6	AP001528.3	#N/A	#N/A	#N/A	#N/A	#N/A	#N/A	4.81106	5.29043e-39	6.01301e-37	#N/A	#N/A	#N/A	4.38685	8.89719e-25	6.69999e-23	#N/A	#N/A	#N/A
chr13	110405045	110438915	ENSG00000185950.8_2	IRS2	#N/A	#N/A	#N/A	#N/A	#N/A	#N/A	3.36511	5.39013e-39	6.08851e-37	#N/A	#N/A	#N/A	3.26466	1.05156e-26	9.38657e-25	#N/A	#N/A	#N/A
chr1	160085549	160113381	ENSG00000018625.14_2	ATP1A2	#N/A	#N/A	#N/A	#N/A	#N/A	#N/A	7.86469	8.20159e-39	9.20741e-37	#N/A	#N/A	#N/A	9.82016	4.01533e-58	1.14807e-55	#N/A	#N/A	#N/A
chr17	48939584	48945339	ENSG00000141232.4_3	TOB1	#N/A	#N/A	#N/A	#N/A	#N/A	#N/A	2.19278	1.16844e-38	1.30374e-36	#N/A	#N/A	#N/A	1.52001	1.41587e-06	2.30302e-05	#N/A	#N/A	#N/A
chr5	76367897	76383148	ENSG00000132846.5_5	ZBED3	#N/A	#N/A	#N/A	#N/A	#N/A	#N/A	4.30711	1.76202e-38	1.95413e-36	#N/A	#N/A	#N/A	3.66886	2.31271e-19	1.26329e-17	#N/A	#N/A	#N/A
chr3	131100515	131107674	ENSG00000198585.11_2	NUDT16	#N/A	#N/A	#N/A	#N/A	#N/A	#N/A	1.85759	2.95881e-38	3.26165e-36	#N/A	#N/A	#N/A	#N/A	#N/A	#N/A	#N/A	#N/A	#N/A
chr3	12194551	12200851	ENSG00000157150.4_2	TIMP4	#N/A	#N/A	#N/A	#N/A	#N/A	#N/A	5.06747	1.2895e-37	1.40456e-35	#N/A	#N/A	#N/A	6.00005	1.59599e-41	2.58452e-39	#N/A	#N/A	#N/A
chr1	150521845	150533413	ENSG00000143382.14_3	ADAMTSL4	#N/A	#N/A	#N/A	#N/A	#N/A	#N/A	3.54995	1.44677e-37	1.54785e-35	#N/A	#N/A	#N/A	4.29589	1.4621e-45	2.78698e-43	#N/A	#N/A	#N/A
chr8	38001167	38008783	ENSG00000147465.11_2	STAR	#N/A	#N/A	#N/A	#N/A	#N/A	#N/A	6.96352	5.64171e-37	5.8993e-35	#N/A	#N/A	#N/A	4.62016	2.84959e-11	7.79441e-10	#N/A	#N/A	#N/A
chr5	150399999	150408554	ENSG00000211445.11_4	GPX3	#N/A	#N/A	#N/A	#N/A	#N/A	#N/A	4.56425	1.20284e-36	1.24355e-34	#N/A	#N/A	#N/A	2.83936	2.68931e-08	5.34909e-07	#N/A	#N/A	#N/A
chr1	41326723	41328038	ENSG00000179862.6_2	CITED4	#N/A	#N/A	#N/A	#N/A	#N/A	#N/A	3.13492	2.12181e-36	2.16911e-34	#N/A	#N/A	#N/A	2.84818	2.34643e-21	1.4555e-19	#N/A	#N/A	#N/A
chr9	91605778	91619925	ENSG00000213694.4_4	S1PR3	#N/A	#N/A	#N/A	#N/A	#N/A	#N/A	2.81029	5.2304e-36	5.2879e-34	2.68254	6.06253e-23	3.69794e-20	#N/A	#N/A	#N/A	#N/A	#N/A	#N/A
chr17	67410839	67550002	ENSG00000108984.14_4	MAP2K6	#N/A	#N/A	#N/A	#N/A	#N/A	#N/A	8.38527	1.24049e-35	1.22701e-33	#N/A	#N/A	#N/A	9.58393	9.09415e-43	1.51285e-40	#N/A	#N/A	#N/A
chr16	55836763	55867249	ENSG00000198848.12_3	CES1	#N/A	#N/A	#N/A	#N/A	#N/A	#N/A	10.6697	2.77636e-35	2.71683e-33	#N/A	#N/A	#N/A	9.79949	6.37296e-26	5.2531e-24	#N/A	#N/A	#N/A
chr14	23594504	23652883	ENSG00000092068.19_4	SLC7A8	#N/A	#N/A	#N/A	#N/A	#N/A	#N/A	4.23726	3.01884e-35	2.93839e-33	#N/A	#N/A	#N/A	2.99038	8.86298e-11	2.29722e-09	#N/A	#N/A	#N/A
chr11	110447766	110583912	ENSG00000137727.12_2	ARHGAP20	#N/A	#N/A	#N/A	#N/A	#N/A	#N/A	3.5932	5.00991e-35	4.8506e-33	#N/A	#N/A	#N/A	4.28413	3.9502e-41	6.28562e-39	#N/A	#N/A	#N/A
chr11	2016406	2022700	ENSG00000130600.18_4	H19	#N/A	#N/A	#N/A	#N/A	#N/A	#N/A	5.96901	4.06691e-34	3.87606e-32	#N/A	#N/A	#N/A	7.9899	2.35431e-48	4.9519e-46	#N/A	#N/A	#N/A
chr11	66615704	66725847	ENSG00000173599.13_2	PC	#N/A	#N/A	#N/A	#N/A	#N/A	#N/A	3.00048	4.51938e-34	4.28498e-32	#N/A	#N/A	#N/A	3.50668	8.52462e-39	1.24794e-36	#N/A	#N/A	#N/A
chr11	118477155	118528748	ENSG00000019144.18_5	PHLDB1	#N/A	#N/A	#N/A	#N/A	#N/A	#N/A	1.9651	8.04221e-34	7.5469e-32	1.47223	4.32003e-07	3.13699e-05	#N/A	#N/A	#N/A	#N/A	#N/A	#N/A
chr9	94903580	94922396	ENSG00000225511.7_4	LINC00475	#N/A	#N/A	#N/A	#N/A	#N/A	#N/A	4.72082	9.78209e-34	9.13278e-32	4.321	1.25609e-21	6.36519e-19	#N/A	#N/A	#N/A	#N/A	#N/A	#N/A
chr3	61547243	62283288	ENSG00000144724.19_3	PTPRG	#N/A	#N/A	#N/A	#N/A	#N/A	#N/A	2.40984	1.38649e-33	1.28138e-31	#N/A	#N/A	#N/A	1.43603	0.00145573	0.0145247	#N/A	#N/A	#N/A
chr17	40910465	40915059	ENSG00000131477.10_3	RAMP2	#N/A	#N/A	#N/A	#N/A	#N/A	#N/A	5.00072	1.43078e-33	1.31567e-31	#N/A	#N/A	#N/A	5.19702	2.97021e-30	3.19717e-28	#N/A	#N/A	#N/A
chr13	27131840	27263085	ENSG00000132970.12_4	WASF3	#N/A	#N/A	#N/A	#N/A	#N/A	#N/A	2.61275	2.74468e-33	2.51125e-31	#N/A	#N/A	#N/A	1.92002	4.95488e-09	1.04458e-07	#N/A	#N/A	#N/A
chr16	4932508	5010742	ENSG00000118898.15_4	PPL	#N/A	#N/A	#N/A	#N/A	#N/A	#N/A	4.85697	3.05672e-33	2.78284e-31	#N/A	#N/A	#N/A	8.67433	3.08275e-98	2.25645e-95	3.81736	1.08514e-18	3.89352e-16
chr11	63273556	63284246	ENSG00000133317.14_2	LGALS12	#N/A	#N/A	#N/A	#N/A	#N/A	#N/A	11.4333	7.29745e-33	6.57813e-31	#N/A	#N/A	#N/A	14.051	3.54067e-44	6.27132e-42	#N/A	#N/A	#N/A
chr3	186569675	186573912	ENSG00000226482.1_5	ADIPOQ-AS1	#N/A	#N/A	#N/A	#N/A	#N/A	#N/A	11.2547	9.25604e-33	8.30275e-31	#N/A	#N/A	#N/A	11.1406	4.40788e-28	4.29042e-26	#N/A	#N/A	#N/A
chr17	77018896	77045870	ENSG00000173918.14_3	C1QTNF1	#N/A	#N/A	#N/A	#N/A	#N/A	#N/A	3.81402	1.35987e-32	1.20214e-30	#N/A	#N/A	#N/A	4.31723	3.10448e-33	3.76217e-31	#N/A	#N/A	#N/A
chr2	42275160	42285668	ENSG00000162878.12_2	PKDCC	#N/A	#N/A	#N/A	#N/A	#N/A	#N/A	4.02281	1.93528e-32	1.70258e-30	2.20013	5.75412e-05	0.00263236	#N/A	#N/A	#N/A	#N/A	#N/A	#N/A
chr1	186265411	186283694	ENSG00000116690.12_5	PRG4	#N/A	#N/A	#N/A	#N/A	#N/A	#N/A	5.64294	2.16649e-32	1.89687e-30	#N/A	#N/A	#N/A	8.17268	3.35423e-64	1.09605e-61	2.52974	5.6768e-09	5.4104e-07
chr12	92534054	92539673	ENSG00000133639.4_3	BTG1	#N/A	#N/A	#N/A	#N/A	#N/A	#N/A	2.6728	2.35561e-32	2.05264e-30	#N/A	#N/A	#N/A	1.60562	0.000257257	0.00295515	#N/A	#N/A	#N/A
chr11	77774907	77779397	ENSG00000151365.2_2	THRSP	#N/A	#N/A	#N/A	#N/A	#N/A	#N/A	10.4568	2.46413e-32	2.13702e-30	#N/A	#N/A	#N/A	14.6036	8.45794e-58	2.27606e-55	4.14676	1.93039e-06	0.000123945
chr12	107712190	108053419	ENSG00000151136.14_3	BTBD11	#N/A	#N/A	#N/A	#N/A	#N/A	#N/A	6.48727	3.36995e-32	2.9088e-30	4.90207	1.36255e-18	4.70439e-16	#N/A	#N/A	#N/A	#N/A	#N/A	#N/A
chr11	76493295	76509198	ENSG00000182704.7_3	TSKU	#N/A	#N/A	#N/A	#N/A	#N/A	#N/A	3.19858	4.10843e-32	3.52959e-30	#N/A	#N/A	#N/A	2.79025	2.51757e-16	1.06889e-14	#N/A	#N/A	#N/A
chr6	127761488	127780536	ENSG00000189367.14_5	KIAA0408	#N/A	#N/A	#N/A	#N/A	#N/A	#N/A	3.27855	6.87691e-32	5.85305e-30	#N/A	#N/A	#N/A	5.03129	3.51683e-79	1.60886e-76	1.75274	5.01515e-05	0.00232335
chr11	76511408	76515599	ENSG00000261578.1_5	AP003119.3	#N/A	#N/A	#N/A	#N/A	#N/A	#N/A	3.98281	8.83408e-32	7.44953e-30	#N/A	#N/A	#N/A	4.76308	2.039e-38	2.89238e-36	#N/A	#N/A	#N/A
chr17	8043790	8059824	ENSG00000179094.15_4	PER1	#N/A	#N/A	#N/A	#N/A	#N/A	#N/A	3.86923	1.20539e-31	1.01181e-29	#N/A	#N/A	#N/A	3.40691	5.26529e-17	2.33292e-15	#N/A	#N/A	#N/A
chr3	49209044	49213919	ENSG00000185909.14_2	KLHDC8B	#N/A	#N/A	#N/A	#N/A	#N/A	#N/A	2.66091	2.27338e-31	1.88238e-29	#N/A	#N/A	#N/A	3.05475	4.70797e-35	6.15366e-33	#N/A	#N/A	#N/A
chr17	1837971	1928639	ENSG00000185924.6_3	RTN4RL1	#N/A	#N/A	#N/A	#N/A	#N/A	#N/A	4.38856	2.4912e-31	2.04424e-29	#N/A	#N/A	#N/A	5.0199	3.80446e-33	4.52064e-31	#N/A	#N/A	#N/A
chrX	15363713	15402498	ENSG00000165197.4_5	VEGFD	#N/A	#N/A	#N/A	#N/A	#N/A	#N/A	8.84627	2.81116e-31	2.28629e-29	#N/A	#N/A	#N/A	7.37079	2.52528e-20	1.4811e-18	#N/A	#N/A	#N/A
chr20	49202645	49308065	ENSG00000042062.11_5	RIPOR3	#N/A	#N/A	#N/A	#N/A	#N/A	#N/A	7.62803	4.13313e-31	3.33181e-29	#N/A	#N/A	#N/A	8.25239	1.18343e-29	1.23747e-27	#N/A	#N/A	#N/A
chr3	12045876	12232900	ENSG00000157152.16_4	SYN2	#N/A	#N/A	#N/A	#N/A	#N/A	#N/A	5.99024	6.95977e-31	5.56143e-29	#N/A	#N/A	#N/A	9.95609	1.98984e-80	9.84108e-78	3.96585	1.56586e-18	5.20975e-16
chr4	4861393	4865663	ENSG00000163132.6_2	MSX1	#N/A	#N/A	#N/A	#N/A	#N/A	#N/A	2.70857	7.73351e-31	6.15285e-29	#N/A	#N/A	#N/A	#N/A	#N/A	#N/A	#N/A	#N/A	#N/A
chr7	121715701	121784334	ENSG00000008311.14_2	AASS	#N/A	#N/A	#N/A	#N/A	#N/A	#N/A	2.19283	3.54858e-30	2.78693e-28	#N/A	#N/A	#N/A	#N/A	#N/A	#N/A	#N/A	#N/A	#N/A
chr9	72658497	72841886	ENSG00000165072.9_3	MAMDC2	#N/A	#N/A	#N/A	#N/A	#N/A	#N/A	2.88229	4.69869e-30	3.67441e-28	#N/A	#N/A	#N/A	2.54937	1.43053e-15	5.76591e-14	#N/A	#N/A	#N/A
chr3	4535029	4889524	ENSG00000150995.19_5	ITPR1	#N/A	#N/A	#N/A	#N/A	#N/A	#N/A	4.16531	5.55853e-30	4.32832e-28	#N/A	#N/A	#N/A	4.1594	2.68324e-22	1.77901e-20	#N/A	#N/A	#N/A
chr5	158527491	158544486	ENSG00000245812.2_5	LINC02202	#N/A	#N/A	#N/A	#N/A	#N/A	#N/A	2.92124	1.94315e-29	1.48777e-27	#N/A	#N/A	#N/A	2.44229	2.50707e-13	8.44879e-12	#N/A	#N/A	#N/A
chr17	27941774	27949925	ENSG00000167549.18_4	CORO6	#N/A	#N/A	#N/A	#N/A	#N/A	#N/A	3.12975	2.35125e-29	1.79273e-27	#N/A	#N/A	#N/A	2.84032	1.01353e-16	4.43697e-15	#N/A	#N/A	#N/A
chrX	132669773	133119922	ENSG00000147257.13_3	GPC3	#N/A	#N/A	#N/A	#N/A	#N/A	#N/A	6.30808	5.02003e-29	3.76482e-27	#N/A	#N/A	#N/A	6.23077	1.13547e-27	1.06553e-25	#N/A	#N/A	#N/A
chr1	182350839	182361341	ENSG00000135821.18_4	GLUL	#N/A	#N/A	#N/A	#N/A	#N/A	#N/A	2.88934	1.07176e-28	7.84484e-27	#N/A	#N/A	#N/A	4.68602	1.61984e-76	7.05749e-74	1.79668	6.10808e-05	0.00277349
chr5	158122924	158526769	ENSG00000164330.16_2	EBF1	#N/A	#N/A	#N/A	#N/A	#N/A	#N/A	2.05211	1.31948e-28	9.50593e-27	#N/A	#N/A	#N/A	#N/A	#N/A	#N/A	#N/A	#N/A	#N/A
chr12	69235977	69365350	ENSG00000135678.11_4	CPM	#N/A	#N/A	#N/A	#N/A	#N/A	#N/A	4.21159	1.60611e-28	1.15255e-26	#N/A	#N/A	#N/A	5.48131	6.17427e-40	9.41525e-38	#N/A	#N/A	#N/A
chr2	228548479	228582747	ENSG00000135917.14_4	SLC19A3	#N/A	#N/A	#N/A	#N/A	#N/A	#N/A	6.69396	2.18811e-28	1.55798e-26	#N/A	#N/A	#N/A	5.67179	6.56644e-16	2.71853e-14	#N/A	#N/A	#N/A
chr2	65283500	65314138	ENSG00000011523.13_3	CEP68	#N/A	#N/A	#N/A	#N/A	#N/A	#N/A	2.4148	2.60242e-28	1.82623e-26	#N/A	#N/A	#N/A	#N/A	#N/A	#N/A	#N/A	#N/A	#N/A
chr1	204391756	204463852	ENSG00000133056.13_3	PIK3C2B	#N/A	#N/A	#N/A	#N/A	#N/A	#N/A	4.31652	2.71645e-28	1.89726e-26	#N/A	#N/A	#N/A	4.07735	1.44386e-18	7.29867e-17	#N/A	#N/A	#N/A
chr1	151336778	151345209	ENSG00000143416.20_4	SELENBP1	#N/A	#N/A	#N/A	#N/A	#N/A	#N/A	2.98698	3.93058e-28	2.72445e-26	#N/A	#N/A	#N/A	4.87086	2.646e-75	1.12603e-72	1.88388	2.10534e-05	0.0010555
chr7	142552823	142568847	ENSG00000106123.11_2	EPHB6	#N/A	#N/A	#N/A	#N/A	#N/A	#N/A	4.80513	4.03445e-28	2.7793e-26	#N/A	#N/A	#N/A	5.17728	4.35593e-25	3.37751e-23	#N/A	#N/A	#N/A
chr1	10458649	10480201	ENSG00000142657.20_3	PGD	#N/A	#N/A	#N/A	#N/A	#N/A	#N/A	3.33527	4.1263e-28	2.82798e-26	#N/A	#N/A	#N/A	1.90105	0.000297922	0.00339457	#N/A	#N/A	#N/A
chr19	2096428	2099592	ENSG00000099840.13_4	IZUMO4	#N/A	#N/A	#N/A	#N/A	#N/A	#N/A	3.02946	6.03991e-28	4.12404e-26	#N/A	#N/A	#N/A	3.37848	7.09792e-32	8.1178e-30	#N/A	#N/A	#N/A
chr11	47269851	47290583	ENSG00000025434.18_3	NR1H3	#N/A	#N/A	#N/A	#N/A	#N/A	#N/A	4.81263	1.05041e-27	7.11906e-26	#N/A	#N/A	#N/A	6.22604	1.58824e-37	2.21856e-35	#N/A	#N/A	#N/A
chr19	33790840	33793470	ENSG00000245848.2_2	CEBPA	#N/A	#N/A	#N/A	#N/A	#N/A	#N/A	8.54602	1.15096e-27	7.77171e-26	#N/A	#N/A	#N/A	9.61753	7.36991e-28	7.06084e-26	#N/A	#N/A	#N/A
chr14	21152259	21169374	ENSG00000258818.3_3	RNASE4	#N/A	#N/A	#N/A	#N/A	#N/A	#N/A	2.61888	1.54559e-27	1.036e-25	#N/A	#N/A	#N/A	2.17531	1.62305e-11	4.56224e-10	#N/A	#N/A	#N/A
chr1	55505221	55530525	ENSG00000169174.10_2	PCSK9	#N/A	#N/A	#N/A	#N/A	#N/A	#N/A	3.77431	2.23777e-27	1.49449e-25	#N/A	#N/A	#N/A	4.97942	2.16946e-41	3.48236e-39	#N/A	#N/A	#N/A
chr17	1606084	1613732	ENSG00000185561.9_2	TLCD2	#N/A	#N/A	#N/A	#N/A	#N/A	#N/A	2.97713	2.86265e-27	1.90486e-25	#N/A	#N/A	#N/A	2.55604	3.7826e-13	1.24942e-11	#N/A	#N/A	#N/A
chr18	10454625	10489945	ENSG00000154856.12_5	APCDD1	#N/A	#N/A	#N/A	#N/A	#N/A	#N/A	11.3873	5.21607e-27	3.43341e-25	#N/A	#N/A	#N/A	12.8962	8.18695e-31	8.97084e-29	#N/A	#N/A	#N/A
chr11	818902	825573	ENSG00000177666.16_3	PNPLA2	#N/A	#N/A	#N/A	#N/A	#N/A	#N/A	4.11084	9.02818e-27	5.87924e-25	#N/A	#N/A	#N/A	3.83477	8.3899e-17	3.69944e-15	#N/A	#N/A	#N/A
chr8	128747680	128753680	ENSG00000136997.17_5	MYC	#N/A	#N/A	#N/A	#N/A	#N/A	#N/A	2.13866	1.34068e-26	8.63839e-25	2.09208	3.76034e-18	1.18639e-15	#N/A	#N/A	#N/A	#N/A	#N/A	#N/A
chr17	40905932	40913275	ENSG00000197291.8_4	RAMP2-AS1	#N/A	#N/A	#N/A	#N/A	#N/A	#N/A	7.08995	1.81511e-26	1.16136e-24	#N/A	#N/A	#N/A	6.75215	3.41415e-19	1.82144e-17	#N/A	#N/A	#N/A
chr17	37782993	37792879	ENSG00000131771.13_2	PPP1R1B	#N/A	#N/A	#N/A	#N/A	#N/A	#N/A	9.66064	2.94842e-26	1.87337e-24	#N/A	#N/A	#N/A	11.7761	9.94863e-37	1.3386e-34	#N/A	#N/A	#N/A
chr10	103585731	103603677	ENSG00000120049.19_3	KCNIP2	#N/A	#N/A	#N/A	#N/A	#N/A	#N/A	6.74688	6.01219e-26	3.80682e-24	#N/A	#N/A	#N/A	7.02971	6.16331e-24	4.38842e-22	#N/A	#N/A	#N/A
chr1	111743393	111786062	ENSG00000064886.13_3	CHI3L2	#N/A	#N/A	#N/A	#N/A	#N/A	#N/A	6.54142	6.56892e-26	4.13074e-24	#N/A	#N/A	#N/A	10.851	2.92371e-63	9.38615e-61	4.30956	2.03962e-13	3.65911e-11
chr3	48282590	48340743	ENSG00000164048.13_2	ZNF589	#N/A	#N/A	#N/A	#N/A	#N/A	#N/A	3.31363	1.42865e-25	8.95305e-24	#N/A	#N/A	#N/A	3.55728	2.59177e-23	1.81018e-21	#N/A	#N/A	#N/A
chr19	33790840	33792074	ENSG00000267580.1_5	AC008738.3	#N/A	#N/A	#N/A	#N/A	#N/A	#N/A	7.28183	2.02959e-25	1.25897e-23	#N/A	#N/A	#N/A	7.79815	5.97031e-26	4.94347e-24	#N/A	#N/A	#N/A
chr10	11784365	11806069	ENSG00000134463.14_3	ECHDC3	#N/A	#N/A	#N/A	#N/A	#N/A	#N/A	2.56166	2.29487e-25	1.41871e-23	#N/A	#N/A	#N/A	1.81928	3.21129e-06	4.96313e-05	#N/A	#N/A	#N/A
chr1	19197924	19229275	ENSG00000159423.16_3	ALDH4A1	#N/A	#N/A	#N/A	#N/A	#N/A	#N/A	3.05958	2.63912e-25	1.61516e-23	#N/A	#N/A	#N/A	2.71598	1.43788e-13	4.97385e-12	#N/A	#N/A	#N/A
chr16	226679	227521	ENSG00000206172.8_2	HBA1	#N/A	#N/A	#N/A	#N/A	#N/A	#N/A	5.81759	3.20388e-25	1.95426e-23	5.08671	2.07431e-09	2.12055e-07	#N/A	#N/A	#N/A	#N/A	#N/A	#N/A
chr11	826144	831991	ENSG00000177685.16_5	CRACR2B	#N/A	#N/A	#N/A	#N/A	#N/A	#N/A	3.40417	3.94173e-25	2.3884e-23	#N/A	#N/A	#N/A	2.65492	2.24731e-10	5.54972e-09	#N/A	#N/A	#N/A
chr4	86911160	87515778	ENSG00000109339.21_5	MAPK10	#N/A	#N/A	#N/A	#N/A	#N/A	#N/A	3.86241	6.34133e-25	3.80459e-23	#N/A	#N/A	#N/A	4.85295	2.51896e-33	3.09359e-31	#N/A	#N/A	#N/A
chr16	81134480	81253975	ENSG00000166473.17_5	PKD1L2	#N/A	#N/A	#N/A	#N/A	#N/A	#N/A	6.14063	6.98535e-25	4.17729e-23	#N/A	#N/A	#N/A	9.91415	3.04025e-62	9.42941e-60	3.77352	1.09454e-14	2.44256e-12
chr15	65204101	65251042	ENSG00000166839.16_4	ANKDD1A	#N/A	#N/A	#N/A	#N/A	#N/A	#N/A	3.46964	9.94495e-25	5.90853e-23	2.0936	6.9984e-05	0.00309749	#N/A	#N/A	#N/A	#N/A	#N/A	#N/A
chr13	36342789	36705443	ENSG00000133083.14_3	DCLK1	#N/A	#N/A	#N/A	#N/A	#N/A	#N/A	3.80272	1.51837e-24	8.96278e-23	#N/A	#N/A	#N/A	4.68863	1.24001e-32	1.43613e-30	#N/A	#N/A	#N/A
chr4	101107027	101111939	ENSG00000145358.6_3	DDIT4L	#N/A	#N/A	#N/A	#N/A	#N/A	#N/A	3.91315	1.80402e-24	1.05133e-22	#N/A	#N/A	#N/A	2.76499	9.56094e-08	1.79996e-06	#N/A	#N/A	#N/A
chr17	15133094	15168674	ENSG00000109099.14_3	PMP22	#N/A	#N/A	#N/A	#N/A	#N/A	#N/A	2.43378	1.86433e-24	1.08303e-22	#N/A	#N/A	#N/A	2.41214	9.42696e-18	4.49229e-16	#N/A	#N/A	#N/A
chr8	82192598	82197012	ENSG00000164687.10_2	FABP5	#N/A	#N/A	#N/A	#N/A	#N/A	#N/A	4.80176	2.39107e-24	1.3716e-22	#N/A	#N/A	#N/A	3.16348	7.54762e-07	1.28598e-05	#N/A	#N/A	#N/A
chr3	197236654	197300194	ENSG00000161267.11_3	BDH1	#N/A	#N/A	#N/A	#N/A	#N/A	#N/A	3.96359	3.0886e-24	1.7662e-22	#N/A	#N/A	#N/A	2.8922	2.14265e-08	4.30388e-07	#N/A	#N/A	#N/A
chr19	46800303	46846690	ENSG00000124440.15_2	HIF3A	#N/A	#N/A	#N/A	#N/A	#N/A	#N/A	9.90065	3.61852e-24	2.05637e-22	#N/A	#N/A	#N/A	11.2397	4.40987e-30	4.71908e-28	#N/A	#N/A	#N/A
chr8	99956631	99964332	ENSG00000164920.9_3	OSR2	#N/A	#N/A	#N/A	#N/A	#N/A	#N/A	2.5918	4.03051e-24	2.27636e-22	2.27646	6.28094e-12	9.26894e-10	#N/A	#N/A	#N/A	#N/A	#N/A	#N/A
chr3	46919236	46945289	ENSG00000160801.13_3	PTH1R	#N/A	#N/A	#N/A	#N/A	#N/A	#N/A	6.33895	6.55212e-24	3.67783e-22	#N/A	#N/A	#N/A	6.6026	2.70198e-25	2.13118e-23	#N/A	#N/A	#N/A
chr5	115140430	115152651	ENSG00000129596.4_2	CDO1	#N/A	#N/A	#N/A	#N/A	#N/A	#N/A	5.41391	7.84883e-24	4.37883e-22	#N/A	#N/A	#N/A	8.20881	1.57515e-48	3.39102e-46	2.79491	4.08513e-05	0.00191676
chr12	109535379	109548797	ENSG00000076248.10_3	UNG	#N/A	#N/A	#N/A	#N/A	#N/A	#N/A	2.40485	1.01716e-23	5.64033e-22	1.58529	0.000348471	0.0127533	#N/A	#N/A	#N/A	#N/A	#N/A	#N/A
chr11	61025758	61062896	ENSG00000167992.12_2	VWCE	#N/A	#N/A	#N/A	#N/A	#N/A	#N/A	3.35435	1.51611e-23	8.33134e-22	#N/A	#N/A	#N/A	2.51145	6.43254e-08	1.23514e-06	#N/A	#N/A	#N/A
chr17	7942335	7952452	ENSG00000179593.15_2	ALOX15B	#N/A	#N/A	#N/A	#N/A	#N/A	#N/A	9.86513	1.9124e-23	1.04463e-21	2.89434	0.000815549	0.0271341	6.97079	4.83162e-10	1.13789e-08	#N/A	#N/A	#N/A
chr6	127439749	127518910	ENSG00000146374.13_3	RSPO3	#N/A	#N/A	#N/A	#N/A	#N/A	#N/A	4.93072	1.97814e-23	1.07732e-21	#N/A	#N/A	#N/A	5.55924	1.22989e-28	1.20352e-26	#N/A	#N/A	#N/A
chr10	71211229	71267425	ENSG00000099282.9_3	TSPAN15	#N/A	#N/A	#N/A	#N/A	#N/A	#N/A	4.85001	2.12331e-23	1.15295e-21	#N/A	#N/A	#N/A	3.85917	4.99331e-12	1.47613e-10	#N/A	#N/A	#N/A
chr11	61560452	61634826	ENSG00000134824.13_3	FADS2	#N/A	#N/A	#N/A	#N/A	#N/A	#N/A	3.57785	2.24455e-23	1.21159e-21	#N/A	#N/A	#N/A	4.15769	2.24733e-25	1.78026e-23	#N/A	#N/A	#N/A
chr11	75470557	75512580	ENSG00000062282.14_4	DGAT2	#N/A	#N/A	#N/A	#N/A	#N/A	#N/A	4.70645	3.94048e-23	2.08401e-21	#N/A	#N/A	#N/A	8.81965	9.12373e-72	3.40725e-69	4.1132	4.37496e-13	7.41272e-11
chr19	2997636	3047633	ENSG00000065717.14_4	TLE2	#N/A	#N/A	#N/A	#N/A	#N/A	#N/A	5.39591	4.84481e-23	2.54026e-21	#N/A	#N/A	#N/A	4.18008	6.69589e-10	1.54903e-08	#N/A	#N/A	#N/A
chr17	80036209	80056208	ENSG00000169710.8_3	FASN	#N/A	#N/A	#N/A	#N/A	#N/A	#N/A	4.39066	4.87178e-23	2.54711e-21	#N/A	#N/A	#N/A	5.27153	2.39969e-26	2.09104e-24	#N/A	#N/A	#N/A
chr7	127881337	127897681	ENSG00000174697.4_2	LEP	#N/A	#N/A	#N/A	#N/A	#N/A	#N/A	6.67635	9.54835e-23	4.93574e-21	#N/A	#N/A	#N/A	9.95062	2.8539e-51	6.69532e-49	3.27427	6.0537e-08	4.81637e-06
chr15	86302554	86338261	ENSG00000183655.12_2	KLHL25	#N/A	#N/A	#N/A	#N/A	#N/A	#N/A	2.28403	1.00412e-22	5.1759e-21	#N/A	#N/A	#N/A	1.72168	2.70985e-06	4.23463e-05	#N/A	#N/A	#N/A
chr7	99564343	99573780	ENSG00000160862.12_4	AZGP1	#N/A	#N/A	#N/A	#N/A	#N/A	#N/A	8.12311	1.16681e-22	5.99762e-21	#N/A	#N/A	#N/A	10.9461	3.50865e-39	5.19653e-37	2.82303	7.71364e-06	0.000427209
chr19	35629712	35634013	ENSG00000266964.5_4	FXYD1	#N/A	#N/A	#N/A	#N/A	#N/A	#N/A	4.39005	1.86656e-22	9.51428e-21	#N/A	#N/A	#N/A	5.57146	8.92516e-35	1.15015e-32	#N/A	#N/A	#N/A
chr1	226819391	226927024	ENSG00000143772.9_3	ITPKB	#N/A	#N/A	#N/A	#N/A	#N/A	#N/A	2.41223	1.96491e-22	9.98774e-21	#N/A	#N/A	#N/A	3.21449	5.69517e-41	8.98412e-39	#N/A	#N/A	#N/A
chr14	74523553	74551196	ENSG00000119711.12_3	ALDH6A1	#N/A	#N/A	#N/A	#N/A	#N/A	#N/A	2.61511	2.09833e-22	1.06364e-20	#N/A	#N/A	#N/A	2.24875	1.34533e-10	3.39704e-09	#N/A	#N/A	#N/A
chr1	160965001	160991138	ENSG00000158769.17_3	F11R	#N/A	#N/A	#N/A	#N/A	#N/A	#N/A	3.94987	2.13261e-22	1.07803e-20	#N/A	#N/A	#N/A	4.64678	8.20024e-27	7.3557e-25	#N/A	#N/A	#N/A
chr9	94171327	94186144	ENSG00000165030.3_2	NFIL3	#N/A	#N/A	#N/A	#N/A	#N/A	#N/A	2.17014	2.93264e-22	1.47836e-20	#N/A	#N/A	#N/A	#N/A	#N/A	#N/A	#N/A	#N/A	#N/A
chr6	53132196	53213977	ENSG00000012660.13_3	ELOVL5	#N/A	#N/A	#N/A	#N/A	#N/A	#N/A	2.72189	3.36189e-22	1.68546e-20	#N/A	#N/A	#N/A	3.83049	4.59013e-42	7.5671e-40	#N/A	#N/A	#N/A
chr15	90152020	90198682	ENSG00000166813.14_2	KIF7	#N/A	#N/A	#N/A	#N/A	#N/A	#N/A	1.76704	5.39732e-22	2.67657e-20	2.06031	1.20974e-28	1.00623e-25	#N/A	#N/A	#N/A	#N/A	#N/A	#N/A
chr9	27325207	27529779	ENSG00000120162.9_2	MOB3B	#N/A	#N/A	#N/A	#N/A	#N/A	#N/A	5.16122	1.07483e-21	5.26588e-20	#N/A	#N/A	#N/A	5.40876	1.09157e-21	6.91165e-20	#N/A	#N/A	#N/A
chr2	26915558	26956288	ENSG00000171303.6_2	KCNK3	#N/A	#N/A	#N/A	#N/A	#N/A	#N/A	7.68542	1.07625e-21	5.26588e-20	#N/A	#N/A	#N/A	11.1777	1.43823e-45	2.77034e-43	3.49233	5.06719e-12	7.85801e-10
chr2	219124219	219128582	ENSG00000179921.14_2	GPBAR1	#N/A	#N/A	#N/A	#N/A	#N/A	#N/A	6.83458	1.50334e-21	7.29698e-20	#N/A	#N/A	#N/A	5.93582	3.08199e-12	9.29117e-11	#N/A	#N/A	#N/A
chr10	5005445	5025475	ENSG00000187134.13_3	AKR1C1	#N/A	#N/A	#N/A	#N/A	#N/A	#N/A	5.07153	1.777e-21	8.60247e-20	#N/A	#N/A	#N/A	4.33065	3.14136e-11	8.52875e-10	#N/A	#N/A	#N/A
chr17	63524681	63557765	ENSG00000168646.12_4	AXIN2	#N/A	#N/A	#N/A	#N/A	#N/A	#N/A	2.82354	9.06776e-21	4.26558e-19	#N/A	#N/A	#N/A	1.72385	0.00169189	0.0166541	#N/A	#N/A	#N/A
chr10	120789228	120793244	ENSG00000188613.6_3	NANOS1	#N/A	#N/A	#N/A	#N/A	#N/A	#N/A	4.13762	1.06771e-20	5.00977e-19	#N/A	#N/A	#N/A	3.95781	5.63553e-15	2.17104e-13	#N/A	#N/A	#N/A
chr11	66774249	66818334	ENSG00000173227.13_3	SYT12	#N/A	#N/A	#N/A	#N/A	#N/A	#N/A	6.41668	1.50182e-20	7.01066e-19	3.64061	1.17901e-05	0.000627172	#N/A	#N/A	#N/A	#N/A	#N/A	#N/A
chr12	54969171	54982443	ENSG00000135447.16_3	PPP1R1A	#N/A	#N/A	#N/A	#N/A	#N/A	#N/A	9.62542	1.65173e-20	7.69086e-19	#N/A	#N/A	#N/A	10.9177	3.87237e-23	2.68411e-21	#N/A	#N/A	#N/A
chr5	158533388	158535625	ENSG00000279204.1_6	AC134043.2	#N/A	#N/A	#N/A	#N/A	#N/A	#N/A	2.73366	3.26401e-20	1.50829e-18	#N/A	#N/A	#N/A	2.51782	2.84892e-12	8.63119e-11	#N/A	#N/A	#N/A
chr11	86656721	86666433	ENSG00000174804.3_2	FZD4	#N/A	#N/A	#N/A	#N/A	#N/A	#N/A	3.19623	3.60237e-20	1.65628e-18	#N/A	#N/A	#N/A	2.90612	9.63148e-12	2.7843e-10	#N/A	#N/A	#N/A
chr3	9932256	9936033	ENSG00000171135.14_4	JAGN1	#N/A	#N/A	#N/A	#N/A	#N/A	#N/A	1.62988	4.23582e-20	1.94264e-18	#N/A	#N/A	#N/A	#N/A	#N/A	#N/A	#N/A	#N/A	#N/A
chr2	190425305	190448484	ENSG00000138449.10_3	SLC40A1	#N/A	#N/A	#N/A	#N/A	#N/A	#N/A	4.88134	4.7469e-20	2.16078e-18	#N/A	#N/A	#N/A	4.86658	7.54712e-16	3.10348e-14	#N/A	#N/A	#N/A
chr2	201450591	201541787	ENSG00000138356.13_3	AOX1	#N/A	#N/A	#N/A	#N/A	#N/A	#N/A	3.48678	5.17146e-20	2.3482e-18	#N/A	#N/A	#N/A	2.22216	0.000123879	0.00148355	#N/A	#N/A	#N/A
chrX	71521488	71527037	ENSG00000125931.10_5	CITED1	#N/A	#N/A	#N/A	#N/A	#N/A	#N/A	7.60351	5.68015e-20	2.5728e-18	#N/A	#N/A	#N/A	6.41398	4.08987e-12	1.21692e-10	#N/A	#N/A	#N/A
chr2	198432948	198540769	ENSG00000162944.10_3	RFTN2	#N/A	#N/A	#N/A	#N/A	#N/A	#N/A	3.1325	7.5855e-20	3.41889e-18	#N/A	#N/A	#N/A	3.08233	2.58557e-14	9.63613e-13	#N/A	#N/A	#N/A
chr1	203444956	203460480	ENSG00000188783.5_2	PRELP	#N/A	#N/A	#N/A	#N/A	#N/A	#N/A	3.34012	8.01777e-20	3.60485e-18	#N/A	#N/A	#N/A	6.88435	7.05876e-88	4.45408e-85	3.54423	1.4233e-21	6.85396e-19
chr16	75145758	75150669	ENSG00000166816.14_5	LDHD	#N/A	#N/A	#N/A	#N/A	#N/A	#N/A	2.93988	8.87035e-20	3.95899e-18	#N/A	#N/A	#N/A	5.14373	8.2376e-67	2.74072e-64	2.20385	7.92126e-08	6.16814e-06
chrX	99899163	99930785	ENSG00000102359.6_2	SRPX2	#N/A	#N/A	#N/A	#N/A	#N/A	#N/A	2.44189	1.14794e-19	5.11097e-18	#N/A	#N/A	#N/A	#N/A	#N/A	#N/A	#N/A	#N/A	#N/A
chr16	68323990	68326693	ENSG00000279649.1_6	AC020978.9	#N/A	#N/A	#N/A	#N/A	#N/A	#N/A	3.14906	1.18964e-19	5.28379e-18	#N/A	#N/A	#N/A	3.0448	3.44288e-14	1.27019e-12	#N/A	#N/A	#N/A
chr15	65487096	65503826	ENSG00000138615.5_3	CILP	#N/A	#N/A	#N/A	#N/A	#N/A	#N/A	8.47166	1.27971e-19	5.67007e-18	#N/A	#N/A	#N/A	10.0021	1.38826e-26	1.22133e-24	#N/A	#N/A	#N/A
chr19	7112266	7294045	ENSG00000171105.13_3	INSR	#N/A	#N/A	#N/A	#N/A	#N/A	#N/A	2.19766	1.38463e-19	6.12013e-18	#N/A	#N/A	#N/A	2.52306	2.66012e-23	1.85085e-21	#N/A	#N/A	#N/A
chr1	109852190	109940573	ENSG00000134243.11_3	SORT1	#N/A	#N/A	#N/A	#N/A	#N/A	#N/A	3.11788	1.50828e-19	6.65063e-18	#N/A	#N/A	#N/A	3.79649	1.96745e-24	1.43436e-22	#N/A	#N/A	#N/A
chr9	129849611	129885162	ENSG00000136859.9_2	ANGPTL2	#N/A	#N/A	#N/A	#N/A	#N/A	#N/A	3.26981	2.39701e-19	1.05187e-17	#N/A	#N/A	#N/A	3.58224	2.54907e-18	1.27446e-16	#N/A	#N/A	#N/A
chr19	15269849	15311792	ENSG00000074181.8_2	NOTCH3	#N/A	#N/A	#N/A	#N/A	#N/A	#N/A	2.10364	2.81054e-19	1.22745e-17	3.1735	5.81767e-51	1.77429e-47	#N/A	#N/A	#N/A	#N/A	#N/A	#N/A
chr2	102927989	103015235	ENSG00000115604.10_3	IL18R1	#N/A	#N/A	#N/A	#N/A	#N/A	#N/A	5.63017	5.09224e-19	2.19254e-17	#N/A	#N/A	#N/A	3.63447	4.94502e-06	7.41712e-05	#N/A	#N/A	#N/A
chr17	41017939	41026386	ENSG00000260105.6_4	AOC4P	#N/A	#N/A	#N/A	#N/A	#N/A	#N/A	8.63805	5.31063e-19	2.27586e-17	#N/A	#N/A	#N/A	8.29142	1.0054e-16	4.41195e-15	#N/A	#N/A	#N/A
chr1	100111499	100160097	ENSG00000099260.10_3	PALMD	#N/A	#N/A	#N/A	#N/A	#N/A	#N/A	4.91307	6.45426e-19	2.75306e-17	#N/A	#N/A	#N/A	3.37839	3.59722e-06	5.48546e-05	#N/A	#N/A	#N/A
chr12	121163538	121177811	ENSG00000122971.8_2	ACADS	#N/A	#N/A	#N/A	#N/A	#N/A	#N/A	2.49433	6.84784e-19	2.91415e-17	#N/A	#N/A	#N/A	3.94285	2.91023e-51	6.74106e-49	#N/A	#N/A	#N/A
chr9	19409057	19452018	ENSG00000177076.5_2	ACER2	#N/A	#N/A	#N/A	#N/A	#N/A	#N/A	3.19505	7.93439e-19	3.35315e-17	#N/A	#N/A	#N/A	2.842	3.43342e-11	9.28444e-10	#N/A	#N/A	#N/A
chr4	2061239	2070816	ENSG00000185818.7_3	NAT8L	#N/A	#N/A	#N/A	#N/A	#N/A	#N/A	5.38606	9.28226e-19	3.90474e-17	#N/A	#N/A	#N/A	6.69428	1.12157e-27	1.05792e-25	#N/A	#N/A	#N/A
chr8	91634223	91803860	ENSG00000180694.13_3	TMEM64	#N/A	#N/A	#N/A	#N/A	#N/A	#N/A	3.2777	9.58002e-19	4.02075e-17	2.51914	4.83345e-07	3.46852e-05	#N/A	#N/A	#N/A	#N/A	#N/A	#N/A
chr7	75528518	75616173	ENSG00000127948.15_3	POR	#N/A	#N/A	#N/A	#N/A	#N/A	#N/A	2.36348	1.15071e-18	4.79655e-17	#N/A	#N/A	#N/A	2.09042	1.78682e-09	3.95847e-08	#N/A	#N/A	#N/A
chr14	52292913	52446060	ENSG00000186469.8_2	GNG2	#N/A	#N/A	#N/A	#N/A	#N/A	#N/A	2.2104	1.17914e-18	4.90387e-17	#N/A	#N/A	#N/A	3.15779	6.15383e-42	1.00544e-39	#N/A	#N/A	#N/A
chr3	9944296	9958086	ENSG00000163701.18_3	IL17RE	#N/A	#N/A	#N/A	#N/A	#N/A	#N/A	4.38076	1.1867e-18	4.92414e-17	#N/A	#N/A	#N/A	#N/A	#N/A	#N/A	#N/A	#N/A	#N/A
chr20	850542	896960	ENSG00000101280.7_2	ANGPT4	#N/A	#N/A	#N/A	#N/A	#N/A	#N/A	7.67283	1.53442e-18	6.2956e-17	#N/A	#N/A	#N/A	7.34761	2.52105e-15	9.89971e-14	#N/A	#N/A	#N/A
chr5	10275987	10308138	ENSG00000164237.8_2	CMBL	#N/A	#N/A	#N/A	#N/A	#N/A	#N/A	1.73027	1.76627e-18	7.16525e-17	#N/A	#N/A	#N/A	#N/A	#N/A	#N/A	#N/A	#N/A	#N/A
chr12	39943835	40013553	ENSG00000173208.3_2	ABCD2	#N/A	#N/A	#N/A	#N/A	#N/A	#N/A	8.24375	1.90788e-18	7.70692e-17	#N/A	#N/A	#N/A	10.632	5.36619e-31	5.95126e-29	2.38824	1.20037e-13	2.2645e-11
chr16	11762270	11773015	ENSG00000184602.5_2	SNN	#N/A	#N/A	#N/A	#N/A	#N/A	#N/A	2.46379	2.54269e-18	1.02486e-16	#N/A	#N/A	#N/A	2.55387	1.95535e-15	7.72807e-14	#N/A	#N/A	#N/A
chr1	32192718	32230494	ENSG00000121753.12_4	ADGRB2	#N/A	#N/A	#N/A	#N/A	#N/A	#N/A	2.01086	2.73143e-18	1.0961e-16	#N/A	#N/A	#N/A	3.49351	1.85732e-80	9.44085e-78	1.48265	6.14855e-05	0.00278496
chr1	168664697	168698502	ENSG00000143196.4_3	DPT	#N/A	#N/A	#N/A	#N/A	#N/A	#N/A	8.82444	3.1175e-18	1.24557e-16	#N/A	#N/A	#N/A	14.8009	2.88091e-47	5.85753e-45	5.97649	2.22427e-14	4.57325e-12
chr19	4522543	4535236	ENSG00000214456.8_3	PLIN5	#N/A	#N/A	#N/A	#N/A	#N/A	#N/A	8.59876	3.42668e-18	1.36315e-16	#N/A	#N/A	#N/A	7.79587	1.7397e-13	5.99526e-12	#N/A	#N/A	#N/A
chrX	134229017	134232664	ENSG00000196972.8_3	SMIM10L2B	#N/A	#N/A	#N/A	#N/A	#N/A	#N/A	3.72503	4.02713e-18	1.59507e-16	#N/A	#N/A	#N/A	#N/A	#N/A	#N/A	#N/A	#N/A	#N/A
chr12	7085348	7125814	ENSG00000111684.10_2	LPCAT3	#N/A	#N/A	#N/A	#N/A	#N/A	#N/A	2.72042	6.58223e-18	2.59587e-16	#N/A	#N/A	#N/A	4.34179	1.74293e-46	3.42945e-44	#N/A	#N/A	#N/A
chr5	16473147	16617167	ENSG00000154153.13_6	RETREG1	#N/A	#N/A	#N/A	#N/A	#N/A	#N/A	4.96978	6.72795e-18	2.64763e-16	#N/A	#N/A	#N/A	6.95027	7.93839e-31	8.75088e-29	#N/A	#N/A	#N/A
chr7	134832824	134850967	ENSG00000146859.6_2	TMEM140	#N/A	#N/A	#N/A	#N/A	#N/A	#N/A	2.49354	7.0695e-18	2.77607e-16	#N/A	#N/A	#N/A	2.31995	8.45137e-11	2.19676e-09	#N/A	#N/A	#N/A
chrX	119658464	119709649	ENSG00000158290.16_3	CUL4B	#N/A	#N/A	#N/A	#N/A	#N/A	#N/A	2.27723	7.57607e-18	2.96862e-16	3.26643	2.3873e-38	4.36852e-35	#N/A	#N/A	#N/A	#N/A	#N/A	#N/A
chr17	27887565	27894155	ENSG00000168792.4_2	ABHD15	#N/A	#N/A	#N/A	#N/A	#N/A	#N/A	2.52818	1.48444e-17	5.75505e-16	#N/A	#N/A	#N/A	1.97291	3.60706e-06	5.49553e-05	#N/A	#N/A	#N/A
chrX	128872950	128903514	ENSG00000122121.10_2	XPNPEP2	#N/A	#N/A	#N/A	#N/A	#N/A	#N/A	5.68215	1.53769e-17	5.94887e-16	#N/A	#N/A	#N/A	6.66908	3.84253e-20	2.2322e-18	#N/A	#N/A	#N/A
chr13	27259777	27272941	ENSG00000285935.1_1	AL159978.1	#N/A	#N/A	#N/A	#N/A	#N/A	#N/A	2.79391	1.83499e-17	7.05431e-16	#N/A	#N/A	#N/A	1.81694	0.000958734	0.00990061	#N/A	#N/A	#N/A
chr7	106685094	106802256	ENSG00000005249.12_2	PRKAR2B	#N/A	#N/A	#N/A	#N/A	#N/A	#N/A	5.93492	2.82463e-17	1.07459e-15	#N/A	#N/A	#N/A	5.44753	6.11428e-11	1.61451e-09	#N/A	#N/A	#N/A
chr7	73007524	73038873	ENSG00000009950.15_4	MLXIPL	#N/A	#N/A	#N/A	#N/A	#N/A	#N/A	8.52943	2.89738e-17	1.09998e-15	#N/A	#N/A	#N/A	11.4113	3.24023e-27	2.99459e-25	#N/A	#N/A	#N/A
chr9	123714613	123812554	ENSG00000106804.7_2	C5	#N/A	#N/A	#N/A	#N/A	#N/A	#N/A	2.46906	3.23866e-17	1.227e-15	#N/A	#N/A	#N/A	#N/A	#N/A	#N/A	#N/A	#N/A	#N/A
chr11	27062272	27149356	ENSG00000129151.8_3	BBOX1	#N/A	#N/A	#N/A	#N/A	#N/A	#N/A	8.17565	4.25574e-17	1.5893e-15	#N/A	#N/A	#N/A	7.07309	2.87246e-12	8.68813e-11	#N/A	#N/A	#N/A
chr19	36245470	36248980	ENSG00000004776.12_2	HSPB6	#N/A	#N/A	#N/A	#N/A	#N/A	#N/A	2.42055	4.51877e-17	1.68409e-15	1.84152	2.20825e-05	0.00110106	#N/A	#N/A	#N/A	#N/A	#N/A	#N/A
chr12	54762917	54785082	ENSG00000161642.17_3	ZNF385A	#N/A	#N/A	#N/A	#N/A	#N/A	#N/A	2.49445	4.83072e-17	1.79669e-15	#N/A	#N/A	#N/A	4.7377	6.58528e-75	2.73873e-72	2.24325	2.53979e-10	2.94149e-08
chr8	41119477	41167016	ENSG00000104332.11_3	SFRP1	#N/A	#N/A	#N/A	#N/A	#N/A	#N/A	2.18824	6.81272e-17	2.52872e-15	#N/A	#N/A	#N/A	2.85576	4.53404e-29	4.58389e-27	#N/A	#N/A	#N/A
chr9	84198598	84304220	ENSG00000196781.14_3	TLE1	#N/A	#N/A	#N/A	#N/A	#N/A	#N/A	2.44944	6.89355e-17	2.55354e-15	#N/A	#N/A	#N/A	1.60077	0.00317423	0.0294252	#N/A	#N/A	#N/A
chr1	225997794	226033264	ENSG00000143819.12_4	EPHX1	#N/A	#N/A	#N/A	#N/A	#N/A	#N/A	3.50723	8.69945e-17	3.19661e-15	#N/A	#N/A	#N/A	4.13383	7.1665e-19	3.69408e-17	#N/A	#N/A	#N/A
chr2	42158739	42160863	ENSG00000234362.5_4	LINC01914	#N/A	#N/A	#N/A	#N/A	#N/A	#N/A	6.16521	1.02303e-16	3.7366e-15	2.91664	0.00144059	0.0436446	3.24857	0.0010541	0.0108243	#N/A	#N/A	#N/A
chr17	17713713	17740316	ENSG00000072310.16_3	SREBF1	#N/A	#N/A	#N/A	#N/A	#N/A	#N/A	2.74583	1.09079e-16	3.97616e-15	#N/A	#N/A	#N/A	5.78704	4.0945e-84	2.41694e-81	3.04121	9.59927e-17	2.78821e-14
chr2	145275545	145279044	ENSG00000238057.9_5	ZEB2-AS1	#N/A	#N/A	#N/A	#N/A	#N/A	#N/A	4.35213	1.25779e-16	4.57579e-15	#N/A	#N/A	#N/A	4.20683	1.41377e-13	4.90904e-12	#N/A	#N/A	#N/A
chr8	38964509	39142430	ENSG00000197140.14_2	ADAM32	#N/A	#N/A	#N/A	#N/A	#N/A	#N/A	3.33699	1.4569e-16	5.27918e-15	#N/A	#N/A	#N/A	3.34255	4.19819e-13	1.37922e-11	#N/A	#N/A	#N/A
chr14	76044960	76129557	ENSG00000119686.9_3	FLVCR2	#N/A	#N/A	#N/A	#N/A	#N/A	#N/A	4.04017	1.59515e-16	5.76872e-15	#N/A	#N/A	#N/A	3.56912	1.47192e-09	3.28072e-08	#N/A	#N/A	#N/A
chr15	90291892	90294541	ENSG00000166823.5_2	MESP1	#N/A	#N/A	#N/A	#N/A	#N/A	#N/A	5.85854	1.60068e-16	5.7773e-15	#N/A	#N/A	#N/A	6.85073	3.39701e-20	1.97968e-18	#N/A	#N/A	#N/A
chr2	145121931	145282150	ENSG00000169554.19_4	ZEB2	#N/A	#N/A	#N/A	#N/A	#N/A	#N/A	1.89969	1.76947e-16	6.3614e-15	#N/A	#N/A	#N/A	#N/A	#N/A	#N/A	#N/A	#N/A	#N/A
chr5	162864575	162873157	ENSG00000113328.18_3	CCNG1	#N/A	#N/A	#N/A	#N/A	#N/A	#N/A	1.65581	2.19453e-16	7.828e-15	#N/A	#N/A	#N/A	#N/A	#N/A	#N/A	#N/A	#N/A	#N/A
chr2	75061108	75120486	ENSG00000159399.9_3	HK2	#N/A	#N/A	#N/A	#N/A	#N/A	#N/A	2.49932	2.46006e-16	8.7411e-15	#N/A	#N/A	#N/A	4.30218	8.94629e-54	2.24258e-51	1.80287	0.000166394	0.00667729
chr2	222282747	222438922	ENSG00000116106.11_3	EPHA4	#N/A	#N/A	#N/A	#N/A	#N/A	#N/A	3.14632	2.67696e-16	9.475e-15	1.98626	0.00127864	0.0397247	#N/A	#N/A	#N/A	#N/A	#N/A	#N/A
chr17	80376194	80400521	ENSG00000169660.16_4	HEXDC	#N/A	#N/A	#N/A	#N/A	#N/A	#N/A	2.57267	3.05378e-16	1.07879e-14	#N/A	#N/A	#N/A	2.11828	7.55659e-07	1.28631e-05	#N/A	#N/A	#N/A
chr20	56136136	56143168	ENSG00000124253.10_2	PCK1	#N/A	#N/A	#N/A	#N/A	#N/A	#N/A	9.49215	3.09263e-16	1.0904e-14	#N/A	#N/A	#N/A	11.4344	5.8046e-20	3.31932e-18	#N/A	#N/A	#N/A
chr6	3269196	3457256	ENSG00000137266.14_2	SLC22A23	#N/A	#N/A	#N/A	#N/A	#N/A	#N/A	2.12728	3.3782e-16	1.1888e-14	#N/A	#N/A	#N/A	2.16087	5.8592e-13	1.89096e-11	#N/A	#N/A	#N/A
chr1	91248540	91317214	ENSG00000233593.8_6	AL590094.1	#N/A	#N/A	#N/A	#N/A	#N/A	#N/A	3.04576	3.49844e-16	1.2264e-14	#N/A	#N/A	#N/A	#N/A	#N/A	#N/A	#N/A	#N/A	#N/A
chr11	65601112	65624367	ENSG00000172803.17_2	SNX32	#N/A	#N/A	#N/A	#N/A	#N/A	#N/A	3.10029	3.756e-16	1.31166e-14	#N/A	#N/A	#N/A	#N/A	#N/A	#N/A	#N/A	#N/A	#N/A
chr1	61330931	61928465	ENSG00000162599.15_4	NFIA	#N/A	#N/A	#N/A	#N/A	#N/A	#N/A	2.11392	3.79361e-16	1.32227e-14	#N/A	#N/A	#N/A	1.67125	2.8064e-05	0.000372673	#N/A	#N/A	#N/A
chr1	71318036	71513491	ENSG00000050628.20_3	PTGER3	#N/A	#N/A	#N/A	#N/A	#N/A	#N/A	3.50636	7.36591e-16	2.53362e-14	#N/A	#N/A	#N/A	4.20708	6.10566e-19	3.19221e-17	#N/A	#N/A	#N/A
chr17	27916787	27941779	ENSG00000198720.12_3	ANKRD13B	#N/A	#N/A	#N/A	#N/A	#N/A	#N/A	2.6624	1.05345e-15	3.61672e-14	#N/A	#N/A	#N/A	2.62066	2.23107e-11	6.1858e-10	#N/A	#N/A	#N/A
chr11	60618413	60623444	ENSG00000183134.4_3	PTGDR2	#N/A	#N/A	#N/A	#N/A	#N/A	#N/A	4.294	1.2009e-15	4.10754e-14	#N/A	#N/A	#N/A	3.11175	3.27177e-05	0.00043072	#N/A	#N/A	#N/A
chr1	171154347	171180369	ENSG00000094963.13_2	FMO2	#N/A	#N/A	#N/A	#N/A	#N/A	#N/A	7.84409	1.4941e-15	5.07246e-14	#N/A	#N/A	#N/A	10.1318	5.04164e-26	4.21264e-24	2.2877	8.43403e-07	5.82394e-05
chrX	117629861	117820126	ENSG00000147251.15_4	DOCK11	#N/A	#N/A	#N/A	#N/A	#N/A	#N/A	2.41517	1.81926e-15	6.16492e-14	#N/A	#N/A	#N/A	#N/A	#N/A	#N/A	#N/A	#N/A	#N/A
chr3	12328867	12475855	ENSG00000132170.20_4	PPARG	#N/A	#N/A	#N/A	#N/A	#N/A	#N/A	2.77809	1.92159e-15	6.47574e-14	#N/A	#N/A	#N/A	3.35452	2.44834e-19	1.32551e-17	#N/A	#N/A	#N/A
chr3	142838173	142842856	ENSG00000175040.5_3	CHST2	#N/A	#N/A	#N/A	#N/A	#N/A	#N/A	2.19573	1.91937e-15	6.47574e-14	#N/A	#N/A	#N/A	2.18529	1.29933e-11	3.692e-10	#N/A	#N/A	#N/A
chr14	24030306	24037282	ENSG00000258727.1_5	AL135999.1	#N/A	#N/A	#N/A	#N/A	#N/A	#N/A	2.21758	2.11371e-15	7.11007e-14	#N/A	#N/A	#N/A	1.83426	3.14619e-06	4.87073e-05	#N/A	#N/A	#N/A
chr19	10070237	10121147	ENSG00000080573.6_2	COL5A3	#N/A	#N/A	#N/A	#N/A	#N/A	#N/A	2.87109	2.12726e-15	7.14253e-14	#N/A	#N/A	#N/A	4.95949	1.41468e-46	2.81384e-44	2.0884	7.94089e-05	0.00345977
chr11	34460472	34493609	ENSG00000121691.5_3	CAT	#N/A	#N/A	#N/A	#N/A	#N/A	#N/A	2.22181	2.22726e-15	7.45094e-14	#N/A	#N/A	#N/A	1.95181	1.35846e-07	2.52369e-06	#N/A	#N/A	#N/A
chr16	66912492	66929657	ENSG00000172840.6_3	PDP2	#N/A	#N/A	#N/A	#N/A	#N/A	#N/A	2.52792	2.62273e-15	8.72607e-14	#N/A	#N/A	#N/A	2.12252	6.9635e-07	1.192e-05	#N/A	#N/A	#N/A
chr3	71724567	71803924	ENSG00000163412.12_3	EIF4E3	#N/A	#N/A	#N/A	#N/A	#N/A	#N/A	1.96084	2.97405e-15	9.87699e-14	#N/A	#N/A	#N/A	2.90043	3.12995e-46	6.09307e-44	#N/A	#N/A	#N/A
chr4	128702976	128761888	ENSG00000164070.11_3	HSPA4L	#N/A	#N/A	#N/A	#N/A	#N/A	#N/A	2.44037	3.06e-15	1.0144e-13	#N/A	#N/A	#N/A	#N/A	#N/A	#N/A	#N/A	#N/A	#N/A
chr15	41056218	41059908	ENSG00000137880.5_2	GCHFR	#N/A	#N/A	#N/A	#N/A	#N/A	#N/A	2.5358	3.27321e-15	1.07922e-13	#N/A	#N/A	#N/A	3.25177	4.0555e-25	3.15794e-23	#N/A	#N/A	#N/A
chr12	113494514	113535833	ENSG00000135144.7_2	DTX1	#N/A	#N/A	#N/A	#N/A	#N/A	#N/A	8.69174	3.58384e-15	1.17951e-13	#N/A	#N/A	#N/A	10.4105	7.04321e-19	3.64078e-17	#N/A	#N/A	#N/A
chr15	90220995	90234014	ENSG00000166821.8_3	PEX11A	#N/A	#N/A	#N/A	#N/A	#N/A	#N/A	2.07589	3.71865e-15	1.21731e-13	#N/A	#N/A	#N/A	2.74459	6.85974e-29	6.89706e-27	#N/A	#N/A	#N/A
chr1	45100910	45140227	ENSG00000126106.13_2	TMEM53	#N/A	#N/A	#N/A	#N/A	#N/A	#N/A	2.33352	6.3346e-15	2.05526e-13	#N/A	#N/A	#N/A	2.30583	4.72543e-11	1.26235e-09	#N/A	#N/A	#N/A
chr1	155099936	155107333	ENSG00000169242.11_2	EFNA1	#N/A	#N/A	#N/A	#N/A	#N/A	#N/A	6.68573	7.18145e-15	2.32179e-13	#N/A	#N/A	#N/A	5.91538	6.28787e-10	1.46389e-08	#N/A	#N/A	#N/A
chr12	89744792	89747048	ENSG00000274021.1_5	AC024909.2	#N/A	#N/A	#N/A	#N/A	#N/A	#N/A	4.13996	7.20622e-15	2.32569e-13	#N/A	#N/A	#N/A	4.39005	9.60959e-14	3.37516e-12	#N/A	#N/A	#N/A
chr2	237476430	237491001	ENSG00000144476.5_3	ACKR3	#N/A	#N/A	#N/A	#N/A	#N/A	#N/A	6.17885	9.11995e-15	2.9227e-13	#N/A	#N/A	#N/A	8.97698	2.51712e-31	2.84326e-29	2.79813	8.83248e-06	0.000483909
chr1	95582894	95663163	ENSG00000152078.9_3	TMEM56	#N/A	#N/A	#N/A	#N/A	#N/A	#N/A	4.02234	1.5107e-14	4.78274e-13	#N/A	#N/A	#N/A	3.76466	3.31125e-10	8.00429e-09	#N/A	#N/A	#N/A
chr4	124317950	124324915	ENSG00000164056.10_2	SPRY1	#N/A	#N/A	#N/A	#N/A	#N/A	#N/A	3.85327	1.57863e-14	4.98058e-13	#N/A	#N/A	#N/A	5.23543	9.8158e-24	6.93511e-22	#N/A	#N/A	#N/A
chr12	123210623	123215390	ENSG00000196917.5_4	HCAR1	#N/A	#N/A	#N/A	#N/A	#N/A	#N/A	2.68088	1.62768e-14	5.1265e-13	#N/A	#N/A	#N/A	3.38694	6.80828e-23	4.64868e-21	#N/A	#N/A	#N/A
chr6	391739	411447	ENSG00000137265.14_2	IRF4	#N/A	#N/A	#N/A	#N/A	#N/A	#N/A	6.64922	1.71266e-14	5.37564e-13	3.73364	1.4273e-06	9.36135e-05	#N/A	#N/A	#N/A	#N/A	#N/A	#N/A
chr4	7967037	8160559	ENSG00000163995.19_4	ABLIM2	#N/A	#N/A	#N/A	#N/A	#N/A	#N/A	5.92533	1.75508e-14	5.49935e-13	#N/A	#N/A	#N/A	7.01192	1.36711e-19	7.62708e-18	#N/A	#N/A	#N/A
chr20	47934874	48058191	ENSG00000283529.1_5	AL035685.1	#N/A	#N/A	#N/A	#N/A	#N/A	#N/A	7.61275	2.01917e-14	6.30524e-13	#N/A	#N/A	#N/A	7.88755	5.06992e-15	1.96141e-13	#N/A	#N/A	#N/A
chr11	63228876	63258666	ENSG00000168004.9_3	HRASLS5	#N/A	#N/A	#N/A	#N/A	#N/A	#N/A	9.2406	2.3278e-14	7.2075e-13	#N/A	#N/A	#N/A	13.318	1.37935e-25	1.11685e-23	4.0774	0.000539993	0.0189297
chr1	78161672	78225537	ENSG00000077254.14_4	USP33	#N/A	#N/A	#N/A	#N/A	#N/A	#N/A	1.66671	2.46647e-14	7.62398e-13	#N/A	#N/A	#N/A	#N/A	#N/A	#N/A	#N/A	#N/A	#N/A
chr12	56109820	56118487	ENSG00000258311.5_6	BLOC1S1-RDH5	#N/A	#N/A	#N/A	#N/A	#N/A	#N/A	3.02597	2.68914e-14	8.29823e-13	#N/A	#N/A	#N/A	4.30664	6.15981e-27	5.58012e-25	#N/A	#N/A	#N/A
chr9	34551430	34590138	ENSG00000122756.14_3	CNTFR	#N/A	#N/A	#N/A	#N/A	#N/A	#N/A	7.32423	2.76485e-14	8.51501e-13	#N/A	#N/A	#N/A	8.59377	1.29681e-17	6.05363e-16	#N/A	#N/A	#N/A
chr8	19759228	19824770	ENSG00000175445.15_4	LPL	#N/A	#N/A	#N/A	#N/A	#N/A	#N/A	7.67157	3.1628e-14	9.69449e-13	#N/A	#N/A	#N/A	9.39135	1.32712e-18	6.76463e-17	#N/A	#N/A	#N/A
chr6	88849583	88876078	ENSG00000118432.12_3	CNR1	#N/A	#N/A	#N/A	#N/A	#N/A	#N/A	8.07177	4.04254e-14	1.23086e-12	4.40985	0.000282764	0.0106248	#N/A	#N/A	#N/A	#N/A	#N/A	#N/A
chr21	46825052	46933634	ENSG00000182871.14_3	COL18A1	#N/A	#N/A	#N/A	#N/A	#N/A	#N/A	3.22552	4.23237e-14	1.28226e-12	#N/A	#N/A	#N/A	#N/A	#N/A	#N/A	#N/A	#N/A	#N/A
chr16	89884587	89937727	ENSG00000204991.10_4	SPIRE2	#N/A	#N/A	#N/A	#N/A	#N/A	#N/A	3.35753	4.29699e-14	1.29968e-12	#N/A	#N/A	#N/A	2.3797	0.000150488	0.00178354	#N/A	#N/A	#N/A
chr13	100258923	100549388	ENSG00000125246.15_4	CLYBL	#N/A	#N/A	#N/A	#N/A	#N/A	#N/A	3.80811	4.93e-14	1.48135e-12	#N/A	#N/A	#N/A	3.90193	2.04441e-12	6.31935e-11	#N/A	#N/A	#N/A
chr2	111876955	111926024	ENSG00000153094.22_4	BCL2L11	#N/A	#N/A	#N/A	#N/A	#N/A	#N/A	3.54794	5.96042e-14	1.78803e-12	#N/A	#N/A	#N/A	2.23803	0.00191807	0.0186894	#N/A	#N/A	#N/A
chr17	34083268	34122711	ENSG00000271447.5_4	MMP28	#N/A	#N/A	#N/A	#N/A	#N/A	#N/A	7.43386	7.40536e-14	2.20342e-12	#N/A	#N/A	#N/A	9.58886	4.99384e-23	3.44839e-21	2.155	1.09255e-05	0.00058627
chrX	2746829	2800861	ENSG00000056998.19_3	GYG2	#N/A	#N/A	#N/A	#N/A	#N/A	#N/A	3.97901	8.52052e-14	2.52702e-12	#N/A	#N/A	#N/A	4.79708	3.58332e-16	1.50393e-14	#N/A	#N/A	#N/A
chr3	43020759	43101703	ENSG00000144649.8_5	FAM198A	#N/A	#N/A	#N/A	#N/A	#N/A	#N/A	4.01303	9.20321e-14	2.72067e-12	2.80904	0.0001023	0.0043738	#N/A	#N/A	#N/A	#N/A	#N/A	#N/A
chr2	237993955	238009109	ENSG00000198612.10_2	COPS8	#N/A	#N/A	#N/A	#N/A	#N/A	#N/A	1.69958	1.16513e-13	3.41678e-12	#N/A	#N/A	#N/A	#N/A	#N/A	#N/A	#N/A	#N/A	#N/A
chr2	232387871	232395206	ENSG00000171596.6_2	NMUR1	#N/A	#N/A	#N/A	#N/A	#N/A	#N/A	7.04797	1.21845e-13	3.56741e-12	#N/A	#N/A	#N/A	9.96634	2.20043e-26	1.92659e-24	2.91836	5.56308e-05	0.00255776
chr17	74138534	74236454	ENSG00000141576.15_4	RNF157	#N/A	#N/A	#N/A	#N/A	#N/A	#N/A	5.18285	1.32886e-13	3.88448e-12	#N/A	#N/A	#N/A	9.60631	3.7034e-47	7.44709e-45	4.42346	1.19095e-21	6.22665e-19
chr3	48663156	48672926	ENSG00000225697.12_4	SLC26A6	#N/A	#N/A	#N/A	#N/A	#N/A	#N/A	3.01153	1.37744e-13	4.01365e-12	#N/A	#N/A	#N/A	2.36863	1.74022e-05	0.000238892	#N/A	#N/A	#N/A
chr8	142217265	142318404	ENSG00000022567.9_3	SLC45A4	#N/A	#N/A	#N/A	#N/A	#N/A	#N/A	3.02248	1.40926e-13	4.09984e-12	3.09388	1.14408e-10	1.39571e-08	#N/A	#N/A	#N/A	#N/A	#N/A	#N/A
chr4	39184024	39287430	ENSG00000157796.17_3	WDR19	#N/A	#N/A	#N/A	#N/A	#N/A	#N/A	2.04936	1.54753e-13	4.48785e-12	#N/A	#N/A	#N/A	1.86139	2.39969e-07	4.35634e-06	#N/A	#N/A	#N/A
chr10	15074226	15115851	ENSG00000152463.14_3	OLAH	#N/A	#N/A	#N/A	#N/A	#N/A	#N/A	5.62568	1.57366e-13	4.55639e-12	#N/A	#N/A	#N/A	7.23482	3.83473e-21	2.34688e-19	#N/A	#N/A	#N/A
chr3	16216156	16273499	ENSG00000131386.18_3	GALNT15	#N/A	#N/A	#N/A	#N/A	#N/A	#N/A	5.25981	1.68604e-13	4.86639e-12	#N/A	#N/A	#N/A	4.15541	3.34141e-06	5.14251e-05	#N/A	#N/A	#N/A
chr14	68000018	68056329	ENSG00000054690.13_2	PLEKHH1	#N/A	#N/A	#N/A	#N/A	#N/A	#N/A	3.35391	1.72694e-13	4.97657e-12	#N/A	#N/A	#N/A	6.55629	1.04971e-60	3.14895e-58	3.20238	9.50642e-19	3.55016e-16
chr3	43120724	43147568	ENSG00000144647.5_2	POMGNT2	#N/A	#N/A	#N/A	#N/A	#N/A	#N/A	1.91601	2.46144e-13	7.05987e-12	#N/A	#N/A	#N/A	#N/A	#N/A	#N/A	#N/A	#N/A	#N/A
chr10	71897737	71906432	ENSG00000156521.13_2	TYSND1	#N/A	#N/A	#N/A	#N/A	#N/A	#N/A	2.00635	3.42188e-13	9.72312e-12	#N/A	#N/A	#N/A	1.8502	1.28006e-07	2.39019e-06	#N/A	#N/A	#N/A
chr10	72164135	72188374	ENSG00000148730.6_2	EIF4EBP2	#N/A	#N/A	#N/A	#N/A	#N/A	#N/A	1.89259	3.64698e-13	1.03307e-11	#N/A	#N/A	#N/A	1.51027	0.000393496	0.0043906	#N/A	#N/A	#N/A
chr22	38507502	38601697	ENSG00000184381.18_3	PLA2G6	#N/A	#N/A	#N/A	#N/A	#N/A	#N/A	2.38357	4.06724e-13	1.15033e-11	#N/A	#N/A	#N/A	3.08687	4.05794e-21	2.47521e-19	#N/A	#N/A	#N/A
chr19	40353963	40440533	ENSG00000275395.5_4	FCGBP	#N/A	#N/A	#N/A	#N/A	#N/A	#N/A	4.02624	4.106e-13	1.1595e-11	#N/A	#N/A	#N/A	3.1065	1.56899e-05	0.000217837	#N/A	#N/A	#N/A
chr21	46913486	46964325	ENSG00000173638.18_4	SLC19A1	#N/A	#N/A	#N/A	#N/A	#N/A	#N/A	1.76552	4.54702e-13	1.27812e-11	#N/A	#N/A	#N/A	1.38701	0.00171892	0.016902	#N/A	#N/A	#N/A
chr6	11538511	11583757	ENSG00000205269.5_2	TMEM170B	#N/A	#N/A	#N/A	#N/A	#N/A	#N/A	4.09984	4.61378e-13	1.29292e-11	#N/A	#N/A	#N/A	4.27868	2.51011e-11	6.91755e-10	#N/A	#N/A	#N/A
chr11	111597632	111637151	ENSG00000137713.15_3	PPP2R1B	#N/A	#N/A	#N/A	#N/A	#N/A	#N/A	2.43171	4.91616e-13	1.37345e-11	1.7428	0.00137001	0.0419228	#N/A	#N/A	#N/A	#N/A	#N/A	#N/A
chr11	86748886	87034800	ENSG00000166575.16_3	TMEM135	#N/A	#N/A	#N/A	#N/A	#N/A	#N/A	2.97049	6.87247e-13	1.89396e-11	#N/A	#N/A	#N/A	2.88864	4.10239e-09	8.73918e-08	#N/A	#N/A	#N/A
chr10	103986085	103989346	ENSG00000119915.4_2	ELOVL3	#N/A	#N/A	#N/A	#N/A	#N/A	#N/A	4.58706	6.99779e-13	1.9256e-11	#N/A	#N/A	#N/A	5.19938	1.84348e-14	6.91267e-13	#N/A	#N/A	#N/A
chr12	53408380	53448222	ENSG00000257337.6_5	AC068888.1	#N/A	#N/A	#N/A	#N/A	#N/A	#N/A	2.875	7.27571e-13	1.99907e-11	#N/A	#N/A	#N/A	#N/A	#N/A	#N/A	#N/A	#N/A	#N/A
chr7	151574127	151576308	ENSG00000239911.2_5	PRKAG2-AS1	#N/A	#N/A	#N/A	#N/A	#N/A	#N/A	6.81382	7.97535e-13	2.18475e-11	#N/A	#N/A	#N/A	5.43911	1.34781e-07	2.50647e-06	#N/A	#N/A	#N/A
chr11	64879317	64883856	ENSG00000149809.14_3	TM7SF2	#N/A	#N/A	#N/A	#N/A	#N/A	#N/A	4.22615	8.87379e-13	2.42723e-11	#N/A	#N/A	#N/A	5.97271	9.84132e-22	6.27479e-20	#N/A	#N/A	#N/A
chr17	36827956	36831674	ENSG00000273604.1_2	EPOP	#N/A	#N/A	#N/A	#N/A	#N/A	#N/A	2.69668	1.03118e-12	2.80798e-11	#N/A	#N/A	#N/A	1.88391	0.00134901	0.013556	#N/A	#N/A	#N/A
chr14	75745477	75748933	ENSG00000170345.9_3	FOS	#N/A	#N/A	#N/A	#N/A	#N/A	#N/A	2.79196	1.06727e-12	2.90193e-11	#N/A	#N/A	#N/A	#N/A	#N/A	#N/A	#N/A	#N/A	#N/A
chr8	8559448	8561616	ENSG00000253958.1_2	CLDN23	#N/A	#N/A	#N/A	#N/A	#N/A	#N/A	2.81939	1.07925e-12	2.93014e-11	#N/A	#N/A	#N/A	2.43622	1.82309e-06	2.91871e-05	#N/A	#N/A	#N/A
chr10	82213922	82292879	ENSG00000108219.14_2	TSPAN14	#N/A	#N/A	#N/A	#N/A	#N/A	#N/A	2.30294	1.24173e-12	3.3613e-11	#N/A	#N/A	#N/A	1.71689	0.000862263	0.0089855	#N/A	#N/A	#N/A
chr10	12110971	12165224	ENSG00000181192.11_3	DHTKD1	#N/A	#N/A	#N/A	#N/A	#N/A	#N/A	1.85763	1.42036e-12	3.82224e-11	#N/A	#N/A	#N/A	1.74562	1.34479e-07	2.50339e-06	#N/A	#N/A	#N/A
chr1	47223510	47285085	ENSG00000142973.13_2	CYP4B1	#N/A	#N/A	#N/A	#N/A	#N/A	#N/A	7.45744	1.42287e-12	3.82336e-11	#N/A	#N/A	#N/A	9.91803	4.57544e-21	2.7816e-19	#N/A	#N/A	#N/A
chr5	76369706	76370345	ENSG00000250615.1_5	AC008581.1	#N/A	#N/A	#N/A	#N/A	#N/A	#N/A	4.4894	1.51329e-12	4.06038e-11	#N/A	#N/A	#N/A	3.99527	7.19641e-09	1.50328e-07	#N/A	#N/A	#N/A
chr11	2904443	2907003	ENSG00000129757.13_3	CDKN1C	#N/A	#N/A	#N/A	#N/A	#N/A	#N/A	5.56458	1.54228e-12	4.13209e-11	#N/A	#N/A	#N/A	5.04028	6.25969e-08	1.20321e-06	#N/A	#N/A	#N/A
chr14	105046021	105056852	ENSG00000184601.10_3	C14orf180	#N/A	#N/A	#N/A	#N/A	#N/A	#N/A	9.00334	1.68204e-12	4.49339e-11	#N/A	#N/A	#N/A	13.0403	6.35543e-22	4.095e-20	#N/A	#N/A	#N/A
chrX	68048840	68061990	ENSG00000090776.5_2	EFNB1	#N/A	#N/A	#N/A	#N/A	#N/A	#N/A	2.51023	1.89705e-12	5.03102e-11	#N/A	#N/A	#N/A	#N/A	#N/A	#N/A	#N/A	#N/A	#N/A
chr2	231902205	231914434	ENSG00000204128.5_2	C2orf72	#N/A	#N/A	#N/A	#N/A	#N/A	#N/A	5.69006	2.25919e-12	5.9398e-11	#N/A	#N/A	#N/A	5.8603	2.12802e-11	5.91802e-10	#N/A	#N/A	#N/A
chr6	119498374	119670926	ENSG00000111885.6_3	MAN1A1	#N/A	#N/A	#N/A	#N/A	#N/A	#N/A	2.48318	2.38606e-12	6.24642e-11	#N/A	#N/A	#N/A	1.88847	0.000342958	0.00385491	#N/A	#N/A	#N/A
chr4	39460207	39486729	ENSG00000121897.14_2	LIAS	#N/A	#N/A	#N/A	#N/A	#N/A	#N/A	1.80958	2.69143e-12	7.01573e-11	#N/A	#N/A	#N/A	#N/A	#N/A	#N/A	#N/A	#N/A	#N/A
chr6	132129156	132216295	ENSG00000197594.12_3	ENPP1	#N/A	#N/A	#N/A	#N/A	#N/A	#N/A	2.53113	2.81908e-12	7.33803e-11	#N/A	#N/A	#N/A	#N/A	#N/A	#N/A	#N/A	#N/A	#N/A
chr19	36245467	36246391	ENSG00000267328.1_5	AC002398.2	#N/A	#N/A	#N/A	#N/A	#N/A	#N/A	2.33964	2.82587e-12	7.34524e-11	#N/A	#N/A	#N/A	#N/A	#N/A	#N/A	#N/A	#N/A	#N/A
chr18	29704840	30050447	ENSG00000141441.15_3	GAREM1	#N/A	#N/A	#N/A	#N/A	#N/A	#N/A	1.96634	2.9662e-12	7.69907e-11	#N/A	#N/A	#N/A	#N/A	#N/A	#N/A	#N/A	#N/A	#N/A
chr15	93578503	93632433	ENSG00000182175.14_4	RGMA	#N/A	#N/A	#N/A	#N/A	#N/A	#N/A	4.40108	3.16391e-12	8.18902e-11	#N/A	#N/A	#N/A	4.95006	1.55475e-12	4.83029e-11	#N/A	#N/A	#N/A
chr17	1549439	1553371	ENSG00000167705.11_3	RILP	#N/A	#N/A	#N/A	#N/A	#N/A	#N/A	1.81956	3.34777e-12	8.65266e-11	#N/A	#N/A	#N/A	2.28378	1.7696e-21	1.10519e-19	#N/A	#N/A	#N/A
chr9	137208944	137332431	ENSG00000186350.10_3	RXRA	#N/A	#N/A	#N/A	#N/A	#N/A	#N/A	1.72223	3.64188e-12	9.39955e-11	#N/A	#N/A	#N/A	1.42371	0.000504631	0.00550969	#N/A	#N/A	#N/A
chr5	110831731	110848288	ENSG00000164211.12_2	STARD4	#N/A	#N/A	#N/A	#N/A	#N/A	#N/A	1.72806	4.27087e-12	1.09304e-10	#N/A	#N/A	#N/A	1.61338	5.41876e-07	9.44345e-06	#N/A	#N/A	#N/A
chr10	96997329	97050781	ENSG00000107438.8_2	PDLIM1	#N/A	#N/A	#N/A	#N/A	#N/A	#N/A	1.73056	4.84e-12	1.23697e-10	2.01051	6.02756e-16	1.53192e-13	#N/A	#N/A	#N/A	#N/A	#N/A	#N/A
chr17	7517264	7536701	ENSG00000129214.14_4	SHBG	#N/A	#N/A	#N/A	#N/A	#N/A	#N/A	2.91543	5.87183e-12	1.49442e-10	#N/A	#N/A	#N/A	3.08028	3.76776e-11	1.01094e-09	#N/A	#N/A	#N/A
chr2	220074488	220083739	ENSG00000115657.13_4	ABCB6	#N/A	#N/A	#N/A	#N/A	#N/A	#N/A	2.12007	7.58872e-12	1.92335e-10	#N/A	#N/A	#N/A	1.81512	2.09647e-05	0.000283542	#N/A	#N/A	#N/A
chr13	27844464	27847827	ENSG00000122035.6_2	RASL11A	#N/A	#N/A	#N/A	#N/A	#N/A	#N/A	3.09156	8.16964e-12	2.06487e-10	#N/A	#N/A	#N/A	#N/A	#N/A	#N/A	#N/A	#N/A	#N/A
chr6	26158374	26171577	ENSG00000158373.8_3	HIST1H2BD	#N/A	#N/A	#N/A	#N/A	#N/A	#N/A	2.01603	8.52957e-12	2.15286e-10	#N/A	#N/A	#N/A	1.51802	0.00293783	0.0275406	#N/A	#N/A	#N/A
chr1	104096437	104122156	ENSG00000240038.6_3	AMY2B	#N/A	#N/A	#N/A	#N/A	#N/A	#N/A	3.08628	9.11192e-12	2.29668e-10	#N/A	#N/A	#N/A	4.65986	9.99481e-30	1.05112e-27	#N/A	#N/A	#N/A
chr8	145106167	145118868	ENSG00000178814.16_3	OPLAH	#N/A	#N/A	#N/A	#N/A	#N/A	#N/A	2.08643	1.00622e-11	2.52576e-10	#N/A	#N/A	#N/A	2.44978	7.17839e-15	2.74806e-13	#N/A	#N/A	#N/A
chr1	161154098	161168846	ENSG00000158859.9_2	ADAMTS4	#N/A	#N/A	#N/A	#N/A	#N/A	#N/A	2.80271	1.05981e-11	2.64937e-10	1.98693	0.00146102	0.0441176	#N/A	#N/A	#N/A	#N/A	#N/A	#N/A
chr6	96025419	96057333	ENSG00000172469.15_3	MANEA	#N/A	#N/A	#N/A	#N/A	#N/A	#N/A	2.02703	1.09217e-11	2.72655e-10	#N/A	#N/A	#N/A	#N/A	#N/A	#N/A	#N/A	#N/A	#N/A
chrX	119759648	119764005	ENSG00000171155.7_2	C1GALT1C1	#N/A	#N/A	#N/A	#N/A	#N/A	#N/A	1.82035	1.20463e-11	2.99505e-10	2.27508	1.07287e-18	3.89352e-16	#N/A	#N/A	#N/A	#N/A	#N/A	#N/A
chr3	47603729	47622282	ENSG00000114646.9_4	CSPG5	#N/A	#N/A	#N/A	#N/A	#N/A	#N/A	5.05749	1.32765e-11	3.29196e-10	#N/A	#N/A	#N/A	6.20132	2.09023e-17	9.58624e-16	#N/A	#N/A	#N/A
chrX	128937264	128977885	ENSG00000188706.12_2	ZDHHC9	#N/A	#N/A	#N/A	#N/A	#N/A	#N/A	1.54286	1.61716e-11	3.9882e-10	#N/A	#N/A	#N/A	#N/A	#N/A	#N/A	#N/A	#N/A	#N/A
chr10	102729275	102745628	ENSG00000095539.15_4	SEMA4G	#N/A	#N/A	#N/A	#N/A	#N/A	#N/A	2.67114	1.63102e-11	4.01696e-10	#N/A	#N/A	#N/A	2.21299	2.5766e-05	0.000344406	#N/A	#N/A	#N/A
chr10	102133270	102213800	ENSG00000235823.2_3	OLMALINC	#N/A	#N/A	#N/A	#N/A	#N/A	#N/A	2.50008	1.78327e-11	4.37426e-10	#N/A	#N/A	#N/A	5.09798	1.19536e-70	4.12715e-68	2.5979	1.16623e-17	3.55681e-15
chr1	8412457	8877702	ENSG00000142599.17_4	RERE	#N/A	#N/A	#N/A	#N/A	#N/A	#N/A	1.47787	2.16402e-11	5.28698e-10	#N/A	#N/A	#N/A	#N/A	#N/A	#N/A	#N/A	#N/A	#N/A
chr3	133464800	133515484	ENSG00000091513.15_4	TF	#N/A	#N/A	#N/A	#N/A	#N/A	#N/A	6.58263	2.25764e-11	5.50834e-10	#N/A	#N/A	#N/A	16.0476	1.06963e-55	2.7185e-53	9.46496	1.32705e-23	8.67274e-21
chr22	18632666	18660164	ENSG00000184979.9_2	USP18	#N/A	#N/A	#N/A	#N/A	#N/A	#N/A	1.8375	2.3238e-11	5.65469e-10	#N/A	#N/A	#N/A	#N/A	#N/A	#N/A	#N/A	#N/A	#N/A
chr21	36118054	36157183	ENSG00000234380.1_5	LINC01426	#N/A	#N/A	#N/A	#N/A	#N/A	#N/A	2.94048	2.41236e-11	5.85584e-10	2.57376	2.87614e-06	0.000176021	#N/A	#N/A	#N/A	#N/A	#N/A	#N/A
chr7	155089486	155101945	ENSG00000186480.12_3	INSIG1	#N/A	#N/A	#N/A	#N/A	#N/A	#N/A	2.49862	2.49718e-11	6.05243e-10	#N/A	#N/A	#N/A	4.15774	3.43486e-33	4.10814e-31	#N/A	#N/A	#N/A
chr4	83404323	83483510	ENSG00000249242.7_3	TMEM150C	#N/A	#N/A	#N/A	#N/A	#N/A	#N/A	7.38336	2.5671e-11	6.21368e-10	#N/A	#N/A	#N/A	6.7249	2.03668e-08	4.10002e-07	#N/A	#N/A	#N/A
chr3	187439165	187463515	ENSG00000113916.17_3	BCL6	#N/A	#N/A	#N/A	#N/A	#N/A	#N/A	2.60818	2.76505e-11	6.68397e-10	#N/A	#N/A	#N/A	2.03143	0.000267468	0.003059	#N/A	#N/A	#N/A
chr6	169826515	169852570	ENSG00000272848.2_5	AL135910.1	#N/A	#N/A	#N/A	#N/A	#N/A	#N/A	4.06024	2.93851e-11	7.07523e-10	#N/A	#N/A	#N/A	2.62149	0.00132699	0.0133715	#N/A	#N/A	#N/A
chr10	72058726	72142406	ENSG00000172731.13_2	LRRC20	#N/A	#N/A	#N/A	#N/A	#N/A	#N/A	1.8754	3.20367e-11	7.69343e-10	#N/A	#N/A	#N/A	#N/A	#N/A	#N/A	#N/A	#N/A	#N/A
chr12	16500076	16762193	ENSG00000008394.12_3	MGST1	#N/A	#N/A	#N/A	#N/A	#N/A	#N/A	2.64577	3.24845e-11	7.79075e-10	#N/A	#N/A	#N/A	2.15822	6.83303e-05	0.000857596	#N/A	#N/A	#N/A
chr1	178818840	178840187	ENSG00000116194.12_3	ANGPTL1	#N/A	#N/A	#N/A	#N/A	#N/A	#N/A	3.90625	3.54741e-11	8.4855e-10	#N/A	#N/A	#N/A	#N/A	#N/A	#N/A	#N/A	#N/A	#N/A
chr12	51441745	51454207	ENSG00000050426.15_6	LETMD1	#N/A	#N/A	#N/A	#N/A	#N/A	#N/A	1.92668	3.82719e-11	9.14278e-10	#N/A	#N/A	#N/A	#N/A	#N/A	#N/A	#N/A	#N/A	#N/A
chr9	78505560	78977255	ENSG00000099139.13_3	PCSK5	#N/A	#N/A	#N/A	#N/A	#N/A	#N/A	2.7625	4.14044e-11	9.87821e-10	#N/A	#N/A	#N/A	3.5642	1.6925e-18	8.53196e-17	#N/A	#N/A	#N/A
chr3	58549844	58613337	ENSG00000168309.17_4	FAM107A	#N/A	#N/A	#N/A	#N/A	#N/A	#N/A	4.56549	4.64283e-11	1.10337e-09	#N/A	#N/A	#N/A	5.02253	2.56094e-12	7.85744e-11	#N/A	#N/A	#N/A
chr21	40752258	40887433	ENSG00000285815.1_1	WRB-SH3BGR	#N/A	#N/A	#N/A	#N/A	#N/A	#N/A	5.12699	4.70603e-11	1.11693e-09	#N/A	#N/A	#N/A	4.14924	3.99523e-06	6.05205e-05	#N/A	#N/A	#N/A
chr19	33793763	33795960	ENSG00000267296.2_6	CEBPA-DT	#N/A	#N/A	#N/A	#N/A	#N/A	#N/A	4.67477	4.87694e-11	1.156e-09	#N/A	#N/A	#N/A	5.86541	3.41713e-17	1.54015e-15	#N/A	#N/A	#N/A
chr9	19453207	19455171	ENSG00000260912.1_5	AL158206.1	#N/A	#N/A	#N/A	#N/A	#N/A	#N/A	2.94461	5.2349e-11	1.23604e-09	#N/A	#N/A	#N/A	2.4481	2.65216e-05	0.000353989	#N/A	#N/A	#N/A
chr22	29279580	29453475	ENSG00000183579.15_3	ZNRF3	#N/A	#N/A	#N/A	#N/A	#N/A	#N/A	1.92271	5.4426e-11	1.28343e-09	#N/A	#N/A	#N/A	#N/A	#N/A	#N/A	#N/A	#N/A	#N/A
chr4	83550692	83720010	ENSG00000145284.11_2	SCD5	#N/A	#N/A	#N/A	#N/A	#N/A	#N/A	2.06602	5.61102e-11	1.32144e-09	#N/A	#N/A	#N/A	#N/A	#N/A	#N/A	#N/A	#N/A	#N/A
chr8	27142404	27168836	ENSG00000104228.12_2	TRIM35	#N/A	#N/A	#N/A	#N/A	#N/A	#N/A	1.63459	6.1887e-11	1.45375e-09	#N/A	#N/A	#N/A	#N/A	#N/A	#N/A	#N/A	#N/A	#N/A
chr6	11183531	11382581	ENSG00000111859.16_4	NEDD9	#N/A	#N/A	#N/A	#N/A	#N/A	#N/A	2.50466	6.67424e-11	1.5598e-09	#N/A	#N/A	#N/A	#N/A	#N/A	#N/A	#N/A	#N/A	#N/A
chrX	54959394	55024967	ENSG00000158571.10_2	PFKFB1	#N/A	#N/A	#N/A	#N/A	#N/A	#N/A	6.75651	7.27649e-11	1.69837e-09	#N/A	#N/A	#N/A	9.9967	2.7137e-22	1.79271e-20	3.24019	0.000126119	0.00522139
chr12	56114151	56118489	ENSG00000135437.9_3	RDH5	#N/A	#N/A	#N/A	#N/A	#N/A	#N/A	3.56192	8.33873e-11	1.93889e-09	#N/A	#N/A	#N/A	5.26809	2.14004e-20	1.26325e-18	#N/A	#N/A	#N/A
chr17	36686251	36762183	ENSG00000277363.4_5	SRCIN1	#N/A	#N/A	#N/A	#N/A	#N/A	#N/A	5.04815	8.78833e-11	2.04083e-09	#N/A	#N/A	#N/A	5.75394	3.37446e-13	1.12271e-11	#N/A	#N/A	#N/A
chr2	11817721	11967535	ENSG00000134324.11_4	LPIN1	#N/A	#N/A	#N/A	#N/A	#N/A	#N/A	2.71894	9.16351e-11	2.12526e-09	#N/A	#N/A	#N/A	3.99499	5.5631e-22	3.59714e-20	#N/A	#N/A	#N/A
chr7	73023592	73025832	ENSG00000274080.1_6	AC005089.1	#N/A	#N/A	#N/A	#N/A	#N/A	#N/A	6.44136	9.93717e-11	2.29887e-09	#N/A	#N/A	#N/A	7.90136	7.80693e-16	3.20312e-14	#N/A	#N/A	#N/A
chr4	78978724	79465423	ENSG00000138759.18_3	FRAS1	#N/A	#N/A	#N/A	#N/A	#N/A	#N/A	3.7684	1.05284e-10	2.43256e-09	#N/A	#N/A	#N/A	5.3716	1.33858e-20	8.08407e-19	#N/A	#N/A	#N/A
chr10	101462315	101515891	ENSG00000119929.12_3	CUTC	#N/A	#N/A	#N/A	#N/A	#N/A	#N/A	2.11512	1.06133e-10	2.44908e-09	#N/A	#N/A	#N/A	1.77885	0.000118464	0.00142617	#N/A	#N/A	#N/A
chr15	83328033	83378666	ENSG00000103723.13_4	AP3B2	#N/A	#N/A	#N/A	#N/A	#N/A	#N/A	4.05994	1.09397e-10	2.52124e-09	#N/A	#N/A	#N/A	6.53053	1.34411e-26	1.18821e-24	2.47059	0.000201012	0.00787724
chr4	89647106	90032549	ENSG00000138640.14_5	FAM13A	#N/A	#N/A	#N/A	#N/A	#N/A	#N/A	1.68341	1.19394e-10	2.74471e-09	#N/A	#N/A	#N/A	1.60097	1.25408e-06	2.06185e-05	#N/A	#N/A	#N/A
chr12	125671382	126146923	ENSG00000139364.10_5	TMEM132B	#N/A	#N/A	#N/A	#N/A	#N/A	#N/A	4.45303	1.21938e-10	2.79967e-09	#N/A	#N/A	#N/A	#N/A	#N/A	#N/A	#N/A	#N/A	#N/A
chrX	16804550	16862642	ENSG00000086712.12_3	TXLNG	#N/A	#N/A	#N/A	#N/A	#N/A	#N/A	2.16579	1.22889e-10	2.81798e-09	#N/A	#N/A	#N/A	1.65884	0.00189928	0.0185341	#N/A	#N/A	#N/A
chr19	42829761	42882921	ENSG00000105429.12_3	MEGF8	#N/A	#N/A	#N/A	#N/A	#N/A	#N/A	1.99196	1.28469e-10	2.94225e-09	#N/A	#N/A	#N/A	1.74144	4.16649e-05	0.000540344	#N/A	#N/A	#N/A
chr2	36923833	37041935	ENSG00000205221.12_2	VIT	#N/A	#N/A	#N/A	#N/A	#N/A	#N/A	2.61692	1.3308e-10	3.04403e-09	#N/A	#N/A	#N/A	2.42027	1.77355e-06	2.84187e-05	#N/A	#N/A	#N/A
chr14	52897308	53019240	ENSG00000087301.8_3	TXNDC16	#N/A	#N/A	#N/A	#N/A	#N/A	#N/A	2.15009	1.51668e-10	3.44767e-09	#N/A	#N/A	#N/A	3.1644	1.75502e-25	1.40855e-23	#N/A	#N/A	#N/A
chr10	7601232	7708961	ENSG00000123243.14_3	ITIH5	#N/A	#N/A	#N/A	#N/A	#N/A	#N/A	7.90361	1.62858e-10	3.68829e-09	#N/A	#N/A	#N/A	10.9007	3.7123e-17	1.66499e-15	#N/A	#N/A	#N/A
chr5	40909354	40983041	ENSG00000112936.18_2	C7	#N/A	#N/A	#N/A	#N/A	#N/A	#N/A	7.24266	1.70446e-10	3.8506e-09	#N/A	#N/A	#N/A	8.60811	2.37387e-13	8.01466e-12	#N/A	#N/A	#N/A
chr17	1646130	1658562	ENSG00000167711.13_2	SERPINF2	#N/A	#N/A	#N/A	#N/A	#N/A	#N/A	4.92161	2.41932e-10	5.42539e-09	#N/A	#N/A	#N/A	4.01847	1.93415e-05	0.000262559	#N/A	#N/A	#N/A
chr7	99965153	99997722	ENSG00000085514.15_5	PILRA	#N/A	#N/A	#N/A	#N/A	#N/A	#N/A	4.18494	2.62934e-10	5.86759e-09	#N/A	#N/A	#N/A	5.25198	4.19887e-16	1.75824e-14	#N/A	#N/A	#N/A
chr14	23980969	24029987	ENSG00000157306.14_5	ZFHX2-AS1	#N/A	#N/A	#N/A	#N/A	#N/A	#N/A	2.14937	2.81236e-10	6.26075e-09	#N/A	#N/A	#N/A	2.03787	8.31316e-07	1.40985e-05	#N/A	#N/A	#N/A
chr11	61717293	61732987	ENSG00000167995.15_2	BEST1	#N/A	#N/A	#N/A	#N/A	#N/A	#N/A	2.71343	2.96572e-10	6.57814e-09	#N/A	#N/A	#N/A	#N/A	#N/A	#N/A	#N/A	#N/A	#N/A
chr17	42430583	42441243	ENSG00000161682.14_2	FAM171A2	#N/A	#N/A	#N/A	#N/A	#N/A	#N/A	2.30499	3.07756e-10	6.8097e-09	#N/A	#N/A	#N/A	2.87267	6.89275e-15	2.64425e-13	#N/A	#N/A	#N/A
chr7	107564244	107643700	ENSG00000091136.13_2	LAMB1	#N/A	#N/A	#N/A	#N/A	#N/A	#N/A	2.09627	3.41737e-10	7.54337e-09	#N/A	#N/A	#N/A	#N/A	#N/A	#N/A	#N/A	#N/A	#N/A
chr20	23607343	23619110	ENSG00000101439.8_3	CST3	#N/A	#N/A	#N/A	#N/A	#N/A	#N/A	2.18758	3.48174e-10	7.67619e-09	#N/A	#N/A	#N/A	2.27992	7.98565e-09	1.66624e-07	#N/A	#N/A	#N/A
chr9	95146249	95166978	ENSG00000106809.10_2	OGN	#N/A	#N/A	#N/A	#N/A	#N/A	#N/A	4.87011	3.86299e-10	8.50648e-09	#N/A	#N/A	#N/A	7.09397	1.42524e-17	6.63624e-16	#N/A	#N/A	#N/A
chr4	156129781	156138230	ENSG00000185149.5_2	NPY2R	#N/A	#N/A	#N/A	#N/A	#N/A	#N/A	6.65161	3.89273e-10	8.56167e-09	#N/A	#N/A	#N/A	6.82803	6.02414e-10	1.40607e-08	#N/A	#N/A	#N/A
chr3	52811608	52826084	ENSG00000055957.10_2	ITIH1	#N/A	#N/A	#N/A	#N/A	#N/A	#N/A	8.53732	4.06754e-10	8.93541e-09	#N/A	#N/A	#N/A	12.9371	5.21142e-19	2.74824e-17	#N/A	#N/A	#N/A
chr19	4183351	4224811	ENSG00000089847.12_4	ANKRD24	#N/A	#N/A	#N/A	#N/A	#N/A	#N/A	3.0343	4.12088e-10	9.04172e-09	#N/A	#N/A	#N/A	2.72973	5.22166e-06	7.78739e-05	#N/A	#N/A	#N/A
chr9	3824127	4348392	ENSG00000107249.22_4	GLIS3	#N/A	#N/A	#N/A	#N/A	#N/A	#N/A	1.74172	4.29882e-10	9.42084e-09	1.90966	1.73094e-10	2.08384e-08	#N/A	#N/A	#N/A	#N/A	#N/A	#N/A
chr7	99949799	99965356	ENSG00000121716.20_5	PILRB	#N/A	#N/A	#N/A	#N/A	#N/A	#N/A	1.91793	4.39442e-10	9.61884e-09	#N/A	#N/A	#N/A	1.57109	0.00082748	0.00865755	#N/A	#N/A	#N/A
chr17	65373397	65693377	ENSG00000154217.14_4	PITPNC1	#N/A	#N/A	#N/A	#N/A	#N/A	#N/A	2.02358	4.55464e-10	9.95763e-09	#N/A	#N/A	#N/A	1.74389	0.000110628	0.00134194	#N/A	#N/A	#N/A
chr5	659977	693510	ENSG00000171368.11_2	TPPP	#N/A	#N/A	#N/A	#N/A	#N/A	#N/A	3.56562	5.06824e-10	1.10541e-08	#N/A	#N/A	#N/A	#N/A	#N/A	#N/A	#N/A	#N/A	#N/A
chr3	10048102	10052893	ENSG00000206567.9_6	AC022007.1	#N/A	#N/A	#N/A	#N/A	#N/A	#N/A	2.73757	5.58487e-10	1.21519e-08	#N/A	#N/A	#N/A	2.61095	7.60282e-07	1.29297e-05	#N/A	#N/A	#N/A
chr1	55315300	55352944	ENSG00000116133.12_3	DHCR24	#N/A	#N/A	#N/A	#N/A	#N/A	#N/A	2.69727	5.68493e-10	1.23403e-08	#N/A	#N/A	#N/A	3.7169	2.57389e-17	1.17749e-15	#N/A	#N/A	#N/A
chr15	67695957	67814182	ENSG00000259673.5_4	IQCH-AS1	#N/A	#N/A	#N/A	#N/A	#N/A	#N/A	2.70678	5.67868e-10	1.23403e-08	#N/A	#N/A	#N/A	2.90488	1.68791e-09	3.74388e-08	#N/A	#N/A	#N/A
chr9	139869544	139876194	ENSG00000107317.12_3	PTGDS	#N/A	#N/A	#N/A	#N/A	#N/A	#N/A	4.92024	5.81897e-10	1.26073e-08	#N/A	#N/A	#N/A	6.9266	1.28025e-15	5.17158e-14	#N/A	#N/A	#N/A
chr19	41223008	41246765	ENSG00000086544.2_2	ITPKC	#N/A	#N/A	#N/A	#N/A	#N/A	#N/A	1.54481	6.35539e-10	1.37467e-08	#N/A	#N/A	#N/A	#N/A	#N/A	#N/A	#N/A	#N/A	#N/A
chr19	35849362	35851387	ENSG00000185897.6_2	FFAR3	#N/A	#N/A	#N/A	#N/A	#N/A	#N/A	6.57522	6.86753e-10	1.4802e-08	5.68365	2.3174e-05	0.00114611	#N/A	#N/A	#N/A	#N/A	#N/A	#N/A
chr17	34058668	34070540	ENSG00000270885.1_2	RASL10B	#N/A	#N/A	#N/A	#N/A	#N/A	#N/A	3.63625	6.91486e-10	1.48865e-08	#N/A	#N/A	#N/A	4.14327	2.63739e-10	6.47807e-09	#N/A	#N/A	#N/A
chrX	49044257	49056718	ENSG00000102003.10_3	SYP	#N/A	#N/A	#N/A	#N/A	#N/A	#N/A	3.11374	6.94945e-10	1.49433e-08	#N/A	#N/A	#N/A	#N/A	#N/A	#N/A	#N/A	#N/A	#N/A
chr1	28199054	28213196	ENSG00000130775.15_2	THEMIS2	#N/A	#N/A	#N/A	#N/A	#N/A	#N/A	2.03514	7.40943e-10	1.59138e-08	#N/A	#N/A	#N/A	1.58605	0.00310723	0.0289065	#N/A	#N/A	#N/A
chr17	42836399	42859214	ENSG00000073670.13_3	ADAM11	#N/A	#N/A	#N/A	#N/A	#N/A	#N/A	3.43309	7.95716e-10	1.70501e-08	#N/A	#N/A	#N/A	#N/A	#N/A	#N/A	#N/A	#N/A	#N/A
chr15	43885252	43897099	ENSG00000237289.9_2	CKMT1B	#N/A	#N/A	#N/A	#N/A	#N/A	#N/A	6.04429	8.42552e-10	1.80115e-08	#N/A	#N/A	#N/A	6.81251	2.86706e-11	7.81883e-10	#N/A	#N/A	#N/A
chr20	3220351	3226028	ENSG00000277287.1_6	AL109976.1	#N/A	#N/A	#N/A	#N/A	#N/A	#N/A	3.90845	8.64396e-10	1.84569e-08	#N/A	#N/A	#N/A	4.00988	9.70821e-09	2.01646e-07	#N/A	#N/A	#N/A
chr3	148508889	148577974	ENSG00000153002.11_3	CPB1	#N/A	#N/A	#N/A	#N/A	#N/A	#N/A	5.05276	9.3232e-10	1.98378e-08	#N/A	#N/A	#N/A	8.61174	1.54284e-29	1.60411e-27	3.55898	1.39688e-11	1.96626e-09
chr7	30174426	30202378	ENSG00000180354.15_4	MTURN	#N/A	#N/A	#N/A	#N/A	#N/A	#N/A	2.15837	1.06467e-09	2.26277e-08	#N/A	#N/A	#N/A	1.64437	0.0037521	0.034159	#N/A	#N/A	#N/A
chr6	41126244	41130924	ENSG00000095970.16_2	TREM2	#N/A	#N/A	#N/A	#N/A	#N/A	#N/A	6.74405	1.12296e-09	2.37835e-08	#N/A	#N/A	#N/A	4.69134	0.000362149	0.00405567	#N/A	#N/A	#N/A
chr11	57364860	57382326	ENSG00000149131.15_4	SERPING1	#N/A	#N/A	#N/A	#N/A	#N/A	#N/A	5.06108	1.16015e-09	2.44863e-08	#N/A	#N/A	#N/A	4.28671	2.64768e-05	0.000353649	#N/A	#N/A	#N/A
chr2	203499911	203634480	ENSG00000138439.11_2	FAM117B	#N/A	#N/A	#N/A	#N/A	#N/A	#N/A	2.37283	1.25051e-09	2.63024e-08	#N/A	#N/A	#N/A	#N/A	#N/A	#N/A	#N/A	#N/A	#N/A
chr15	81451916	81606399	ENSG00000172349.17_3	IL16	#N/A	#N/A	#N/A	#N/A	#N/A	#N/A	4.11894	1.28247e-09	2.69437e-08	#N/A	#N/A	#N/A	6.07478	1.16344e-17	5.48705e-16	#N/A	#N/A	#N/A
chr8	61297147	61429354	ENSG00000251396.6_4	LINC01301	#N/A	#N/A	#N/A	#N/A	#N/A	#N/A	3.93865	1.32624e-09	2.77994e-08	#N/A	#N/A	#N/A	2.74861	0.0019902	0.019351	#N/A	#N/A	#N/A
chr10	70587298	70655188	ENSG00000165730.15_3	STOX1	#N/A	#N/A	#N/A	#N/A	#N/A	#N/A	5.95692	1.34649e-09	2.81593e-08	#N/A	#N/A	#N/A	4.29915	0.000153959	0.00181846	#N/A	#N/A	#N/A
chr10	95326422	95364237	ENSG00000186188.10_2	FFAR4	#N/A	#N/A	#N/A	#N/A	#N/A	#N/A	7.22962	1.85359e-09	3.84132e-08	#N/A	#N/A	#N/A	9.47003	2.5814e-14	9.63613e-13	#N/A	#N/A	#N/A
chr17	67473280	67497896	ENSG00000267653.1_5	AC002546.1	#N/A	#N/A	#N/A	#N/A	#N/A	#N/A	6.8612	2.03662e-09	4.21584e-08	#N/A	#N/A	#N/A	6.63444	6.04109e-08	1.16361e-06	#N/A	#N/A	#N/A
chr12	29653773	29937692	ENSG00000133687.15_5	TMTC1	#N/A	#N/A	#N/A	#N/A	#N/A	#N/A	4.95411	2.87629e-09	5.90722e-08	#N/A	#N/A	#N/A	7.2214	3.20472e-18	1.58495e-16	#N/A	#N/A	#N/A
chr12	111065646	111142755	ENSG00000122986.13_4	HVCN1	#N/A	#N/A	#N/A	#N/A	#N/A	#N/A	2.38112	2.89684e-09	5.94274e-08	3.22641	1.67637e-13	3.06759e-11	#N/A	#N/A	#N/A	#N/A	#N/A	#N/A
chr19	4528439	4540079	ENSG00000267385.1_6	AC011498.4	#N/A	#N/A	#N/A	#N/A	#N/A	#N/A	6.51691	2.91474e-09	5.97277e-08	#N/A	#N/A	#N/A	5.55223	4.59272e-06	6.90569e-05	#N/A	#N/A	#N/A
chr12	89741009	89747048	ENSG00000139318.7_2	DUSP6	#N/A	#N/A	#N/A	#N/A	#N/A	#N/A	3.12806	2.93071e-09	5.99877e-08	#N/A	#N/A	#N/A	3.43072	6.3928e-09	1.34154e-07	#N/A	#N/A	#N/A
chr16	56716336	56718108	ENSG00000187193.8_3	MT1X	#N/A	#N/A	#N/A	#N/A	#N/A	#N/A	3.2144	2.93736e-09	6.00568e-08	#N/A	#N/A	#N/A	#N/A	#N/A	#N/A	#N/A	#N/A	#N/A
chr7	64451187	64467121	ENSG00000213462.4_3	ERV3-1	#N/A	#N/A	#N/A	#N/A	#N/A	#N/A	3.38526	2.98303e-09	6.09223e-08	#N/A	#N/A	#N/A	3.76588	2.91432e-09	6.34115e-08	#N/A	#N/A	#N/A
chr3	188665003	189043093	ENSG00000188001.9_2	TPRG1	#N/A	#N/A	#N/A	#N/A	#N/A	#N/A	5.83712	3.30996e-09	6.7524e-08	#N/A	#N/A	#N/A	8.41855	2.28653e-18	1.14949e-16	2.58142	0.000901326	0.0296111
chr9	123970072	124095121	ENSG00000148180.19_5	GSN	#N/A	#N/A	#N/A	#N/A	#N/A	#N/A	2.3374	3.37776e-09	6.88304e-08	#N/A	#N/A	#N/A	1.75751	0.00429599	0.0385354	#N/A	#N/A	#N/A
chr10	113909622	113975135	ENSG00000119927.13_2	GPAM	#N/A	#N/A	#N/A	#N/A	#N/A	#N/A	4.61002	3.50887e-09	7.14225e-08	#N/A	#N/A	#N/A	8.01299	1.26489e-22	8.47846e-21	3.40297	0.000794217	0.0265693
chr3	195295573	195311076	ENSG00000189058.8_4	APOD	#N/A	#N/A	#N/A	#N/A	#N/A	#N/A	3.99607	3.58035e-09	7.27157e-08	#N/A	#N/A	#N/A	9.99916	1.35601e-53	3.30847e-51	6.0031	9.55073e-24	6.47292e-21
chr22	43562628	43583139	ENSG00000100304.12_3	TTLL12	#N/A	#N/A	#N/A	#N/A	#N/A	#N/A	1.47341	3.68804e-09	7.47369e-08	1.39328	3.27377e-05	0.00157235	#N/A	#N/A	#N/A	#N/A	#N/A	#N/A
chr2	179966419	180129517	ENSG00000187231.13_4	SESTD1	#N/A	#N/A	#N/A	#N/A	#N/A	#N/A	1.75771	3.74185e-09	7.56599e-08	#N/A	#N/A	#N/A	1.9349	4.96095e-10	1.16684e-08	#N/A	#N/A	#N/A
chr16	67464555	67471456	ENSG00000176387.6_2	HSD11B2	#N/A	#N/A	#N/A	#N/A	#N/A	#N/A	6.67886	3.87321e-09	7.82295e-08	#N/A	#N/A	#N/A	7.71101	5.04122e-11	1.34474e-09	#N/A	#N/A	#N/A
chrM	3307	4262	ENSG00000198888.2	KNOWN	#N/A	#N/A	#N/A	#N/A	#N/A	#N/A	1.63448	3.8993e-09	7.86695e-08	#N/A	#N/A	#N/A	2.35952	5.02318e-27	4.57309e-25	#N/A	#N/A	#N/A
chr8	143852615	143859226	ENSG00000180155.19_3	LYNX1	#N/A	#N/A	#N/A	#N/A	#N/A	#N/A	2.69285	4.23973e-09	8.54435e-08	#N/A	#N/A	#N/A	3.35861	2.77317e-12	8.4296e-11	#N/A	#N/A	#N/A
chr11	124503009	124565603	ENSG00000110013.12_2	SIAE	#N/A	#N/A	#N/A	#N/A	#N/A	#N/A	2.15008	4.85754e-09	9.72519e-08	#N/A	#N/A	#N/A	#N/A	#N/A	#N/A	#N/A	#N/A	#N/A
chr1	110276554	110283660	ENSG00000134202.10_2	GSTM3	#N/A	#N/A	#N/A	#N/A	#N/A	#N/A	1.88501	5.41663e-09	1.08208e-07	1.61157	0.000624	0.0215039	#N/A	#N/A	#N/A	#N/A	#N/A	#N/A
chr12	102789652	102875522	ENSG00000017427.16_4	IGF1	#N/A	#N/A	#N/A	#N/A	#N/A	#N/A	6.05435	5.78826e-09	1.15506e-07	#N/A	#N/A	#N/A	9.86842	8.52673e-23	5.8004e-21	3.81408	1.30611e-06	8.65958e-05
chr17	1537152	1549041	ENSG00000074660.15_4	SCARF1	#N/A	#N/A	#N/A	#N/A	#N/A	#N/A	3.14771	5.82797e-09	1.16172e-07	#N/A	#N/A	#N/A	5.08902	1.60055e-23	1.12216e-21	#N/A	#N/A	#N/A
chr2	71162998	71192561	ENSG00000116039.12_3	ATP6V1B1	#N/A	#N/A	#N/A	#N/A	#N/A	#N/A	3.45886	6.36997e-09	1.26838e-07	#N/A	#N/A	#N/A	2.91909	0.000101944	0.00124531	#N/A	#N/A	#N/A
chr19	45412632	45418225	ENSG00000280087.1_6	AC011481.3	#N/A	#N/A	#N/A	#N/A	#N/A	#N/A	6.09367	6.85006e-09	1.35954e-07	#N/A	#N/A	#N/A	9.70085	1.01853e-22	6.8775e-21	3.60718	3.61053e-13	6.29229e-11
chr4	187025573	187093821	ENSG00000109794.13_4	FAM149A	#N/A	#N/A	#N/A	#N/A	#N/A	#N/A	2.27611	7.07113e-09	1.40189e-07	#N/A	#N/A	#N/A	3.26577	1.60916e-20	9.65446e-19	#N/A	#N/A	#N/A
chr22	36585172	36600886	ENSG00000100336.17_3	APOL4	#N/A	#N/A	#N/A	#N/A	#N/A	#N/A	5.54195	7.29647e-09	1.44344e-07	#N/A	#N/A	#N/A	5.80982	4.51894e-09	9.57085e-08	#N/A	#N/A	#N/A
chr20	25228705	25278650	ENSG00000100994.11_3	PYGB	#N/A	#N/A	#N/A	#N/A	#N/A	#N/A	2.02844	9.21851e-09	1.8061e-07	2.80791	8.07802e-18	2.50542e-15	#N/A	#N/A	#N/A	#N/A	#N/A	#N/A
chr7	149473131	149531068	ENSG00000197558.11_3	SSPO	#N/A	#N/A	#N/A	#N/A	#N/A	#N/A	4.86462	9.86072e-09	1.92163e-07	#N/A	#N/A	#N/A	6.20891	1.22003e-11	3.47747e-10	#N/A	#N/A	#N/A
chr1	167498354	167523042	ENSG00000143162.8_3	CREG1	#N/A	#N/A	#N/A	#N/A	#N/A	#N/A	2.52011	1.02663e-08	1.99642e-07	#N/A	#N/A	#N/A	2.08178	0.000509499	0.00555953	#N/A	#N/A	#N/A
chr18	77915115	78005429	ENSG00000178184.15_2	PARD6G	#N/A	#N/A	#N/A	#N/A	#N/A	#N/A	2.7057	1.03605e-08	2.00833e-07	#N/A	#N/A	#N/A	#N/A	#N/A	#N/A	#N/A	#N/A	#N/A
chr21	47608055	47648738	ENSG00000160285.14_2	LSS	#N/A	#N/A	#N/A	#N/A	#N/A	#N/A	2.1574	1.07724e-08	2.08598e-07	#N/A	#N/A	#N/A	3.19983	1.80123e-20	1.07364e-18	#N/A	#N/A	#N/A
chr1	209917718	209918559	ENSG00000236136.1_4	ADORA2BP1	#N/A	#N/A	#N/A	#N/A	#N/A	#N/A	6.57109	1.17469e-08	2.27227e-07	#N/A	#N/A	#N/A	#N/A	#N/A	#N/A	#N/A	#N/A	#N/A
chr3	64501330	64673676	ENSG00000163638.13_3	ADAMTS9	#N/A	#N/A	#N/A	#N/A	#N/A	#N/A	2.63569	1.21734e-08	2.35229e-07	#N/A	#N/A	#N/A	2.22459	0.00026091	0.00299148	#N/A	#N/A	#N/A
chr11	63340667	63384355	ENSG00000176485.11_3	PLA2G16	#N/A	#N/A	#N/A	#N/A	#N/A	#N/A	2.49614	1.25493e-08	2.4198e-07	#N/A	#N/A	#N/A	2.1146	0.000297666	0.00339376	#N/A	#N/A	#N/A
chr19	5158506	5340814	ENSG00000105426.16_4	PTPRS	#N/A	#N/A	#N/A	#N/A	#N/A	#N/A	1.83157	1.25765e-08	2.4225e-07	#N/A	#N/A	#N/A	1.78989	4.02885e-06	6.09792e-05	#N/A	#N/A	#N/A
chr7	127990379	128001739	ENSG00000224940.8_5	PRRT4	#N/A	#N/A	#N/A	#N/A	#N/A	#N/A	6.39531	1.27498e-08	2.44814e-07	#N/A	#N/A	#N/A	12.0045	5.00484e-27	4.57309e-25	5.60915	3.53759e-08	2.90289e-06
chr19	35988122	36004560	ENSG00000161249.20_5	DMKN	#N/A	#N/A	#N/A	#N/A	#N/A	#N/A	3.5929	1.29281e-08	2.47978e-07	#N/A	#N/A	#N/A	5.76155	3.49689e-19	1.86016e-17	#N/A	#N/A	#N/A
chr11	77300436	77321400	ENSG00000178301.3_2	AQP11	#N/A	#N/A	#N/A	#N/A	#N/A	#N/A	2.72818	1.57838e-08	3.00238e-07	#N/A	#N/A	#N/A	#N/A	#N/A	#N/A	#N/A	#N/A	#N/A
chr14	95078714	95090392	ENSG00000196136.17_3	SERPINA3	#N/A	#N/A	#N/A	#N/A	#N/A	#N/A	4.42522	1.76557e-08	3.35147e-07	#N/A	#N/A	#N/A	7.1166	5.77746e-19	3.02928e-17	#N/A	#N/A	#N/A
chr15	85798600	85873565	ENSG00000218052.5_4	ADAMTS7P4	#N/A	#N/A	#N/A	#N/A	#N/A	#N/A	6.32648	1.77089e-08	3.35808e-07	#N/A	#N/A	#N/A	5.73513	3.4151e-06	5.2383e-05	#N/A	#N/A	#N/A
chr13	40653243	41109944	ENSG00000215483.10_6	LINC00598	#N/A	#N/A	#N/A	#N/A	#N/A	#N/A	6.53711	1.77815e-08	3.36836e-07	#N/A	#N/A	#N/A	7.88337	3.10426e-11	8.44055e-10	#N/A	#N/A	#N/A
chr11	73685712	73694352	ENSG00000175567.8_5	UCP2	#N/A	#N/A	#N/A	#N/A	#N/A	#N/A	4.05057	1.81713e-08	3.43864e-07	#N/A	#N/A	#N/A	4.71249	4.88957e-09	1.03319e-07	#N/A	#N/A	#N/A
chr3	9975506	9987097	ENSG00000163703.17_3	CRELD1	#N/A	#N/A	#N/A	#N/A	#N/A	#N/A	1.70601	1.83096e-08	3.46123e-07	#N/A	#N/A	#N/A	#N/A	#N/A	#N/A	#N/A	#N/A	#N/A
chr19	15783567	15807984	ENSG00000186204.14_4	CYP4F12	#N/A	#N/A	#N/A	#N/A	#N/A	#N/A	4.68624	1.91342e-08	3.60965e-07	#N/A	#N/A	#N/A	6.53738	3.84109e-14	1.41141e-12	#N/A	#N/A	#N/A
chr15	65134082	65160206	ENSG00000241839.9_3	PLEKHO2	#N/A	#N/A	#N/A	#N/A	#N/A	#N/A	1.7382	1.95179e-08	3.67447e-07	#N/A	#N/A	#N/A	#N/A	#N/A	#N/A	#N/A	#N/A	#N/A
chr6	151561134	151679692	ENSG00000131016.16_2	AKAP12	#N/A	#N/A	#N/A	#N/A	#N/A	#N/A	2.38712	2.08746e-08	3.92181e-07	#N/A	#N/A	#N/A	#N/A	#N/A	#N/A	#N/A	#N/A	#N/A
chr22	42951229	42978044	ENSG00000182841.12_4	RRP7BP	#N/A	#N/A	#N/A	#N/A	#N/A	#N/A	1.76241	2.12503e-08	3.9842e-07	#N/A	#N/A	#N/A	#N/A	#N/A	#N/A	#N/A	#N/A	#N/A
chr17	79858841	79869340	ENSG00000185813.10_4	PCYT2	#N/A	#N/A	#N/A	#N/A	#N/A	#N/A	2.20753	2.14074e-08	4.00956e-07	#N/A	#N/A	#N/A	2.35839	7.60455e-08	1.45105e-06	#N/A	#N/A	#N/A
chr5	180257957	180262726	ENSG00000245060.6_4	LINC00847	#N/A	#N/A	#N/A	#N/A	#N/A	#N/A	1.75921	2.30015e-08	4.28183e-07	#N/A	#N/A	#N/A	1.9907	3.56974e-10	8.5838e-09	#N/A	#N/A	#N/A
chr19	46171502	46186982	ENSG00000010310.8_4	GIPR	#N/A	#N/A	#N/A	#N/A	#N/A	#N/A	4.18561	2.3435e-08	4.3581e-07	#N/A	#N/A	#N/A	4.64407	4.24619e-08	8.31028e-07	#N/A	#N/A	#N/A
chr1	29563028	29653325	ENSG00000060656.19_3	PTPRU	#N/A	#N/A	#N/A	#N/A	#N/A	#N/A	2.36717	2.4242e-08	4.50361e-07	#N/A	#N/A	#N/A	3.56109	2.25025e-19	1.23285e-17	#N/A	#N/A	#N/A
chr13	111175413	111214080	ENSG00000139832.4_2	RAB20	#N/A	#N/A	#N/A	#N/A	#N/A	#N/A	1.93367	2.46576e-08	4.57153e-07	#N/A	#N/A	#N/A	#N/A	#N/A	#N/A	#N/A	#N/A	#N/A
chr1	220960101	220992999	ENSG00000186205.12_4	2020-03-01	#N/A	#N/A	#N/A	#N/A	#N/A	#N/A	3.38025	2.55571e-08	4.72394e-07	#N/A	#N/A	#N/A	4.75718	4.02901e-14	1.47454e-12	#N/A	#N/A	#N/A
chr3	151055168	151102600	ENSG00000169313.9_2	P2RY12	#N/A	#N/A	#N/A	#N/A	#N/A	#N/A	6.09168	2.67017e-08	4.92556e-07	#N/A	#N/A	#N/A	7.719	9.80789e-13	3.08376e-11	#N/A	#N/A	#N/A
chrX	15402921	15511687	ENSG00000087842.10_2	PIR	#N/A	#N/A	#N/A	#N/A	#N/A	#N/A	1.72296	2.84194e-08	5.22135e-07	#N/A	#N/A	#N/A	#N/A	#N/A	#N/A	#N/A	#N/A	#N/A
chr17	45915058	45918699	ENSG00000141295.13_2	SCRN2	#N/A	#N/A	#N/A	#N/A	#N/A	#N/A	1.62449	2.94364e-08	5.39735e-07	#N/A	#N/A	#N/A	2.08436	1.55805e-16	6.75609e-15	#N/A	#N/A	#N/A
chr22	39853349	39888199	ENSG00000128268.11_2	MGAT3	#N/A	#N/A	#N/A	#N/A	#N/A	#N/A	4.44507	2.94815e-08	5.40022e-07	#N/A	#N/A	#N/A	5.97139	8.32292e-14	2.95157e-12	#N/A	#N/A	#N/A
chr8	145691426	145699585	ENSG00000167702.12_3	KIFC2	#N/A	#N/A	#N/A	#N/A	#N/A	#N/A	1.78782	3.04531e-08	5.57262e-07	#N/A	#N/A	#N/A	#N/A	#N/A	#N/A	#N/A	#N/A	#N/A
chr14	89591215	90085493	ENSG00000053254.15_4	FOXN3	#N/A	#N/A	#N/A	#N/A	#N/A	#N/A	1.67766	3.28053e-08	5.97912e-07	#N/A	#N/A	#N/A	#N/A	#N/A	#N/A	#N/A	#N/A	#N/A
chr20	47909931	48100834	ENSG00000158445.9_3	KCNB1	#N/A	#N/A	#N/A	#N/A	#N/A	#N/A	5.00182	3.6587e-08	6.65513e-07	#N/A	#N/A	#N/A	5.2485	3.34288e-07	5.96212e-06	#N/A	#N/A	#N/A
chr9	93372114	93405387	ENSG00000165023.6_3	DIRAS2	#N/A	#N/A	#N/A	#N/A	#N/A	#N/A	5.72665	3.77262e-08	6.85552e-07	#N/A	#N/A	#N/A	4.89982	2.20983e-05	0.000297993	#N/A	#N/A	#N/A
chr8	95938200	95961639	ENSG00000164938.13_2	TP53INP1	#N/A	#N/A	#N/A	#N/A	#N/A	#N/A	2.25852	3.97906e-08	7.2092e-07	#N/A	#N/A	#N/A	2.2997	1.28534e-06	2.10757e-05	#N/A	#N/A	#N/A
chr20	33459949	33515765	ENSG00000131069.19_4	ACSS2	#N/A	#N/A	#N/A	#N/A	#N/A	#N/A	3.82825	4.18721e-08	7.57882e-07	#N/A	#N/A	#N/A	7.21727	8.07733e-25	6.13307e-23	3.38903	7.62382e-05	0.00332955
chr5	134906369	134914969	ENSG00000145824.12_2	CXCL14	#N/A	#N/A	#N/A	#N/A	#N/A	#N/A	4.27228	4.63323e-08	8.3613e-07	#N/A	#N/A	#N/A	4.72051	1.03422e-08	2.13843e-07	#N/A	#N/A	#N/A
chr20	62172163	62178857	ENSG00000125508.3_2	SRMS	#N/A	#N/A	#N/A	#N/A	#N/A	#N/A	5.67351	4.96591e-08	8.94402e-07	#N/A	#N/A	#N/A	4.55756	0.000122836	0.00147202	#N/A	#N/A	#N/A
chr17	73584139	73622581	ENSG00000266714.8_5	MYO15B	#N/A	#N/A	#N/A	#N/A	#N/A	#N/A	4.41159	5.04972e-08	9.08603e-07	#N/A	#N/A	#N/A	3.75048	0.00016739	0.00196476	#N/A	#N/A	#N/A
chr22	50702142	50709196	ENSG00000185386.14_2	MAPK11	#N/A	#N/A	#N/A	#N/A	#N/A	#N/A	1.98861	5.21954e-08	9.37315e-07	#N/A	#N/A	#N/A	2.0898	2.73206e-07	4.91583e-06	#N/A	#N/A	#N/A
chr15	31619058	31727868	ENSG00000169926.10_3	KLF13	#N/A	#N/A	#N/A	#N/A	#N/A	#N/A	1.66793	5.51048e-08	9.87623e-07	#N/A	#N/A	#N/A	2.71339	8.90792e-33	1.03825e-30	#N/A	#N/A	#N/A
chr19	42891171	42894439	ENSG00000105427.9_2	CNFN	#N/A	#N/A	#N/A	#N/A	#N/A	#N/A	2.89638	5.61375e-08	1.00515e-06	#N/A	#N/A	#N/A	2.21051	0.00464502	0.0412217	#N/A	#N/A	#N/A
chr22	37406900	37416224	ENSG00000128311.13_3	TST	#N/A	#N/A	#N/A	#N/A	#N/A	#N/A	2.00802	5.6401e-08	1.00888e-06	#N/A	#N/A	#N/A	2.57968	3.16861e-13	1.06001e-11	#N/A	#N/A	#N/A
chr10	85954391	85979377	ENSG00000148600.14_4	CDHR1	#N/A	#N/A	#N/A	#N/A	#N/A	#N/A	5.04046	5.88271e-08	1.05125e-06	#N/A	#N/A	#N/A	8.02584	7.43659e-20	4.20007e-18	2.98538	0.000321482	0.0118605
chr3	43731600	43775863	ENSG00000011198.9_4	ABHD5	#N/A	#N/A	#N/A	#N/A	#N/A	#N/A	2.24696	5.9746e-08	1.06663e-06	#N/A	#N/A	#N/A	#N/A	#N/A	#N/A	#N/A	#N/A	#N/A
chr19	17579578	17616977	ENSG00000130304.16_3	SLC27A1	#N/A	#N/A	#N/A	#N/A	#N/A	#N/A	1.93432	6.02937e-08	1.07535e-06	#N/A	#N/A	#N/A	3.26323	2.92142e-29	2.96995e-27	#N/A	#N/A	#N/A
chr12	40148823	40499891	ENSG00000151229.12_3	SLC2A13	#N/A	#N/A	#N/A	#N/A	#N/A	#N/A	1.4874	6.43243e-08	1.1427e-06	#N/A	#N/A	#N/A	#N/A	#N/A	#N/A	#N/A	#N/A	#N/A
chr16	14165178	14360630	ENSG00000186260.16_4	MRTFB	#N/A	#N/A	#N/A	#N/A	#N/A	#N/A	1.50624	6.43818e-08	1.1427e-06	#N/A	#N/A	#N/A	#N/A	#N/A	#N/A	#N/A	#N/A	#N/A
chrX	100523241	100548045	ENSG00000102387.15_2	TAF7L	#N/A	#N/A	#N/A	#N/A	#N/A	#N/A	3.05823	6.47829e-08	1.1487e-06	#N/A	#N/A	#N/A	#N/A	#N/A	#N/A	#N/A	#N/A	#N/A
chr12	125549925	125627879	ENSG00000081760.16_3	AACS	#N/A	#N/A	#N/A	#N/A	#N/A	#N/A	2.12247	6.52701e-08	1.1556e-06	#N/A	#N/A	#N/A	2.65051	1.1627e-11	3.32441e-10	#N/A	#N/A	#N/A
chr3	160473390	160796695	ENSG00000163590.13_2	PPM1L	#N/A	#N/A	#N/A	#N/A	#N/A	#N/A	3.12318	6.52979e-08	1.1556e-06	#N/A	#N/A	#N/A	3.66728	2.61393e-09	5.7079e-08	#N/A	#N/A	#N/A
chr3	93766680	93782233	ENSG00000178700.7_5	DHFR2	#N/A	#N/A	#N/A	#N/A	#N/A	#N/A	1.63328	7.18879e-08	1.26854e-06	#N/A	#N/A	#N/A	#N/A	#N/A	#N/A	#N/A	#N/A	#N/A
chr9	4984390	5128183	ENSG00000096968.13_3	JAK2	#N/A	#N/A	#N/A	#N/A	#N/A	#N/A	1.67587	7.42343e-08	1.30868e-06	#N/A	#N/A	#N/A	#N/A	#N/A	#N/A	#N/A	#N/A	#N/A
chr9	125132809	125157982	ENSG00000095303.15_5	PTGS1	#N/A	#N/A	#N/A	#N/A	#N/A	#N/A	3.43605	8.15417e-08	1.43336e-06	#N/A	#N/A	#N/A	#N/A	#N/A	#N/A	#N/A	#N/A	#N/A
chr3	4344988	4359251	ENSG00000170364.12_2	SETMAR	#N/A	#N/A	#N/A	#N/A	#N/A	#N/A	1.99961	8.80012e-08	1.54394e-06	#N/A	#N/A	#N/A	1.84186	0.000120189	0.00144408	#N/A	#N/A	#N/A
chr11	2150351	2151194	ENSG00000240801.1_6	AC132217.1	#N/A	#N/A	#N/A	#N/A	#N/A	#N/A	6.80623	8.882e-08	1.55682e-06	#N/A	#N/A	#N/A	6.69487	1.67812e-06	2.69841e-05	#N/A	#N/A	#N/A
chr14	95027779	95059457	ENSG00000188488.13_3	SERPINA5	#N/A	#N/A	#N/A	#N/A	#N/A	#N/A	7.11984	8.92413e-08	1.5627e-06	#N/A	#N/A	#N/A	6.78217	4.63837e-06	6.96861e-05	#N/A	#N/A	#N/A
chr3	139654027	140296239	ENSG00000158258.16_3	CLSTN2	#N/A	#N/A	#N/A	#N/A	#N/A	#N/A	4.82528	9.46019e-08	1.65499e-06	#N/A	#N/A	#N/A	6.43055	1.8562e-13	6.36077e-12	#N/A	#N/A	#N/A
chr21	45636897	45660849	ENSG00000160223.17_3	ICOSLG	#N/A	#N/A	#N/A	#N/A	#N/A	#N/A	3.12092	9.48976e-08	1.65858e-06	#N/A	#N/A	#N/A	3.74314	8.26218e-10	1.89224e-08	#N/A	#N/A	#N/A
chr1	88270969	88274055	ENSG00000279778.1_5	AL445437.1	#N/A	#N/A	#N/A	#N/A	#N/A	#N/A	4.09204	1.0004e-07	1.74512e-06	#N/A	#N/A	#N/A	3.90029	1.78297e-05	0.000243846	#N/A	#N/A	#N/A
chr5	43289497	43313614	ENSG00000112972.14_3	HMGCS1	#N/A	#N/A	#N/A	#N/A	#N/A	#N/A	2.6587	1.08014e-07	1.87351e-06	#N/A	#N/A	#N/A	3.4999	8.092e-12	2.36542e-10	#N/A	#N/A	#N/A
chr14	21152746	21168735	ENSG00000259171.1_6	AL163636.2	#N/A	#N/A	#N/A	#N/A	#N/A	#N/A	3.21399	1.14982e-07	1.99247e-06	#N/A	#N/A	#N/A	3.93774	1.32705e-09	2.97229e-08	#N/A	#N/A	#N/A
chr9	22002902	22009362	ENSG00000147883.10_2	CDKN2B	#N/A	#N/A	#N/A	#N/A	#N/A	#N/A	2.32294	1.15929e-07	2.00699e-06	#N/A	#N/A	#N/A	2.8866	1.00506e-10	2.57585e-09	#N/A	#N/A	#N/A
chr10	13319796	13344412	ENSG00000107537.13_4	PHYH	#N/A	#N/A	#N/A	#N/A	#N/A	#N/A	1.43955	1.16841e-07	2.02087e-06	#N/A	#N/A	#N/A	1.595	7.24456e-10	1.66962e-08	#N/A	#N/A	#N/A
chr16	81087192	81129901	ENSG00000260643.2_6	AC092718.3	#N/A	#N/A	#N/A	#N/A	#N/A	#N/A	1.9531	1.17247e-07	2.02597e-06	#N/A	#N/A	#N/A	2.70171	3.20079e-17	1.44979e-15	#N/A	#N/A	#N/A
chr1	32799433	32801980	ENSG00000175130.6_2	MARCKSL1	#N/A	#N/A	#N/A	#N/A	#N/A	#N/A	2.6144	1.2228e-07	2.10896e-06	#N/A	#N/A	#N/A	#N/A	#N/A	#N/A	#N/A	#N/A	#N/A
chr4	159045626	159094470	ENSG00000164125.15_4	FAM198B	#N/A	#N/A	#N/A	#N/A	#N/A	#N/A	2.46169	1.23066e-07	2.12051e-06	#N/A	#N/A	#N/A	#N/A	#N/A	#N/A	#N/A	#N/A	#N/A
chrX	48818639	48827976	ENSG00000102057.9_3	KCND1	#N/A	#N/A	#N/A	#N/A	#N/A	#N/A	3.1793	1.30637e-07	2.24463e-06	3.78045	1.41714e-08	1.26499e-06	#N/A	#N/A	#N/A	#N/A	#N/A	#N/A
chr1	110009250	110024759	ENSG00000143028.8_2	SYPL2	#N/A	#N/A	#N/A	#N/A	#N/A	#N/A	3.38896	1.3917e-07	2.38229e-06	#N/A	#N/A	#N/A	6.06993	6.09068e-25	4.68291e-23	2.68098	0.000104453	0.00443476
chr17	53796988	53809482	ENSG00000166292.11_3	TMEM100	#N/A	#N/A	#N/A	#N/A	#N/A	#N/A	2.14143	1.47527e-07	2.51828e-06	#N/A	#N/A	#N/A	3.66581	7.01622e-29	7.01584e-27	#N/A	#N/A	#N/A
chr9	130500596	130541020	ENSG00000095370.19_3	SH2D3C	#N/A	#N/A	#N/A	#N/A	#N/A	#N/A	5.02934	1.4774e-07	2.51957e-06	#N/A	#N/A	#N/A	5.93855	4.74153e-10	1.11955e-08	#N/A	#N/A	#N/A
chr11	18287721	18291524	ENSG00000173432.11_3	SAA1	#N/A	#N/A	#N/A	#N/A	#N/A	#N/A	4.42112	1.51054e-07	2.5713e-06	#N/A	#N/A	#N/A	8.6258	3.47139e-26	2.95455e-24	4.20469	1.86467e-08	1.60951e-06
chr19	30189793	30206696	ENSG00000131943.17_2	C19orf12	#N/A	#N/A	#N/A	#N/A	#N/A	#N/A	2.11167	1.62105e-07	2.75684e-06	#N/A	#N/A	#N/A	2.15212	3.57667e-06	5.46276e-05	#N/A	#N/A	#N/A
chr3	132276982	132379567	ENSG00000240303.7_3	ACAD11	#N/A	#N/A	#N/A	#N/A	#N/A	#N/A	1.35079	1.83919e-07	3.11912e-06	#N/A	#N/A	#N/A	1.7836	1.41636e-24	1.04088e-22	#N/A	#N/A	#N/A
chr15	42640301	42704515	ENSG00000258461.5_6	AC012651.1	#N/A	#N/A	#N/A	#N/A	#N/A	#N/A	2.28324	1.8994e-07	3.21826e-06	#N/A	#N/A	#N/A	#N/A	#N/A	#N/A	#N/A	#N/A	#N/A
chr21	22370633	22915650	ENSG00000154654.14_3	NCAM2	#N/A	#N/A	#N/A	#N/A	#N/A	#N/A	2.11706	1.9152e-07	3.24202e-06	#N/A	#N/A	#N/A	#N/A	#N/A	#N/A	#N/A	#N/A	#N/A
chr2	23608088	23931481	ENSG00000119771.14_3	KLHL29	#N/A	#N/A	#N/A	#N/A	#N/A	#N/A	1.38396	1.93863e-07	3.27563e-06	#N/A	#N/A	#N/A	#N/A	#N/A	#N/A	#N/A	#N/A	#N/A
chr3	133543083	133614680	ENSG00000154917.10_2	RAB6B	#N/A	#N/A	#N/A	#N/A	#N/A	#N/A	2.31207	1.94048e-07	3.27572e-06	#N/A	#N/A	#N/A	#N/A	#N/A	#N/A	#N/A	#N/A	#N/A
chr20	2774715	2781283	ENSG00000088882.7_2	CPXM1	#N/A	#N/A	#N/A	#N/A	#N/A	#N/A	4.03088	1.95043e-07	3.28949e-06	4.48839	3.02212e-05	0.00146689	#N/A	#N/A	#N/A	#N/A	#N/A	#N/A
chr11	1940792	1959936	ENSG00000130595.18_5	TNNT3	#N/A	#N/A	#N/A	#N/A	#N/A	#N/A	2.91073	1.98423e-07	3.33727e-06	#N/A	#N/A	#N/A	3.83894	1.82552e-11	5.10783e-10	#N/A	#N/A	#N/A
chr16	56666145	56667898	ENSG00000205364.3_2	MT1M	#N/A	#N/A	#N/A	#N/A	#N/A	#N/A	3.5722	2.01013e-07	3.37772e-06	3.09803	0.000368226	0.013396	#N/A	#N/A	#N/A	#N/A	#N/A	#N/A
chr17	48541857	48546327	ENSG00000136457.9_2	CHAD	#N/A	#N/A	#N/A	#N/A	#N/A	#N/A	3.20679	2.06387e-07	3.46483e-06	#N/A	#N/A	#N/A	3.3786	3.08531e-07	5.51348e-06	#N/A	#N/A	#N/A
chr16	89679716	89704864	ENSG00000015413.9_5	DPEP1	#N/A	#N/A	#N/A	#N/A	#N/A	#N/A	4.74389	2.08251e-07	3.48973e-06	#N/A	#N/A	#N/A	4.20227	0.000115238	0.00139191	#N/A	#N/A	#N/A
chrX	107398837	107682727	ENSG00000197565.15_4	COL4A6	#N/A	#N/A	#N/A	#N/A	#N/A	#N/A	6.04343	2.1499e-07	3.59936e-06	#N/A	#N/A	#N/A	9.8822	4.10938e-18	2.02689e-16	3.83878	4.00541e-06	0.000239232
chr1	100652475	100715390	ENSG00000137992.14_2	DBT	#N/A	#N/A	#N/A	#N/A	#N/A	#N/A	1.55054	2.26866e-07	3.79125e-06	#N/A	#N/A	#N/A	1.58938	2.11989e-06	3.35861e-05	#N/A	#N/A	#N/A
chr1	65886335	66107242	ENSG00000116678.19_4	LEPR	#N/A	#N/A	#N/A	#N/A	#N/A	#N/A	1.88629	2.40954e-07	4.02301e-06	#N/A	#N/A	#N/A	#N/A	#N/A	#N/A	#N/A	#N/A	#N/A
chr14	93799565	94174222	ENSG00000133958.13_4	UNC79	#N/A	#N/A	#N/A	#N/A	#N/A	#N/A	4.46964	2.49054e-07	4.15067e-06	#N/A	#N/A	#N/A	3.39151	0.00194968	0.0189772	#N/A	#N/A	#N/A
chr18	11981024	12030882	ENSG00000141401.11_2	IMPA2	#N/A	#N/A	#N/A	#N/A	#N/A	#N/A	1.98062	2.55866e-07	4.26032e-06	#N/A	#N/A	#N/A	#N/A	#N/A	#N/A	#N/A	#N/A	#N/A
chr1	219582865	219632711	ENSG00000228536.2_5	AL513283.1	#N/A	#N/A	#N/A	#N/A	#N/A	#N/A	5.37731	2.77073e-07	4.59253e-06	#N/A	#N/A	#N/A	6.54706	3.48461e-09	7.51059e-08	#N/A	#N/A	#N/A
chr12	53440753	53458156	ENSG00000111077.17_2	TNS2	#N/A	#N/A	#N/A	#N/A	#N/A	#N/A	1.71872	2.79804e-07	4.62942e-06	#N/A	#N/A	#N/A	1.70006	1.98953e-05	0.000269677	#N/A	#N/A	#N/A
chr2	16730727	16847599	ENSG00000197872.11_3	FAM49A	#N/A	#N/A	#N/A	#N/A	#N/A	#N/A	4.21224	2.8449e-07	4.7027e-06	#N/A	#N/A	#N/A	7.69749	5.37009e-25	4.1463e-23	3.48525	2.86678e-06	0.000176021
chr3	129612654	129637418	ENSG00000271270.6_5	TMCC1-AS1	#N/A	#N/A	#N/A	#N/A	#N/A	#N/A	2.28705	2.85922e-07	4.7221e-06	#N/A	#N/A	#N/A	#N/A	#N/A	#N/A	#N/A	#N/A	#N/A
chr17	48503519	48552206	ENSG00000167107.12_3	ACSF2	#N/A	#N/A	#N/A	#N/A	#N/A	#N/A	2.80401	3.17485e-07	5.22922e-06	#N/A	#N/A	#N/A	3.7571	2.53227e-11	6.96813e-10	#N/A	#N/A	#N/A
chr14	23815515	23822121	ENSG00000092096.16_4	SLC22A17	#N/A	#N/A	#N/A	#N/A	#N/A	#N/A	1.89552	3.41901e-07	5.61619e-06	#N/A	#N/A	#N/A	#N/A	#N/A	#N/A	#N/A	#N/A	#N/A
chr16	88718343	88729569	ENSG00000167508.11_3	MVD	#N/A	#N/A	#N/A	#N/A	#N/A	#N/A	2.77483	3.41757e-07	5.61619e-06	#N/A	#N/A	#N/A	5.44788	1.02859e-27	9.75243e-26	2.67305	3.99691e-05	0.00188504
chr17	62015914	62050278	ENSG00000007314.12_2	SCN4A	#N/A	#N/A	#N/A	#N/A	#N/A	#N/A	5.3856	3.58098e-07	5.86121e-06	#N/A	#N/A	#N/A	6.18771	1.58161e-08	3.23374e-07	#N/A	#N/A	#N/A
chr6	129204286	129837714	ENSG00000196569.12_3	LAMA2	#N/A	#N/A	#N/A	#N/A	#N/A	#N/A	2.29797	3.69062e-07	6.02989e-06	#N/A	#N/A	#N/A	3.22084	1.14257e-13	3.99768e-12	#N/A	#N/A	#N/A
chr7	99933702	99949523	ENSG00000242294.6_2	STAG3L5P	#N/A	#N/A	#N/A	#N/A	#N/A	#N/A	1.83234	3.79241e-07	6.17964e-06	#N/A	#N/A	#N/A	#N/A	#N/A	#N/A	#N/A	#N/A	#N/A
chr19	15619304	15663128	ENSG00000171954.12_3	CYP4F22	#N/A	#N/A	#N/A	#N/A	#N/A	#N/A	5.4231	3.81662e-07	6.21356e-06	#N/A	#N/A	#N/A	13.0745	3.56422e-44	6.27132e-42	7.65144	6.49811e-77	5.94544e-73
chr14	100757448	100772884	ENSG00000197119.12_3	SLC25A29	#N/A	#N/A	#N/A	#N/A	#N/A	#N/A	2.00612	4.26935e-07	6.91982e-06	#N/A	#N/A	#N/A	2.00525	1.49538e-05	0.000208249	#N/A	#N/A	#N/A
chr1	8064464	8086368	ENSG00000116285.12_2	ERRFI1	#N/A	#N/A	#N/A	#N/A	#N/A	#N/A	2.21674	4.27837e-07	6.9283e-06	#N/A	#N/A	#N/A	#N/A	#N/A	#N/A	#N/A	#N/A	#N/A
chr5	80708840	81047616	ENSG00000145687.16_4	SSBP2	#N/A	#N/A	#N/A	#N/A	#N/A	#N/A	2.01976	4.29648e-07	6.95148e-06	#N/A	#N/A	#N/A	#N/A	#N/A	#N/A	#N/A	#N/A	#N/A
chr11	8040791	8127659	ENSG00000166402.8_4	TUB	#N/A	#N/A	#N/A	#N/A	#N/A	#N/A	1.60403	4.4224e-07	7.1489e-06	#N/A	#N/A	#N/A	1.8107	6.42339e-09	1.34641e-07	#N/A	#N/A	#N/A
chr2	95963052	96051831	ENSG00000115041.12_3	KCNIP3	#N/A	#N/A	#N/A	#N/A	#N/A	#N/A	2.60551	4.51608e-07	7.29389e-06	#N/A	#N/A	#N/A	3.95255	1.58577e-16	6.86007e-15	#N/A	#N/A	#N/A
chr11	67820326	67888911	ENSG00000110721.11_2	CHKA	#N/A	#N/A	#N/A	#N/A	#N/A	#N/A	1.67204	4.57943e-07	7.38968e-06	#N/A	#N/A	#N/A	1.72609	3.24139e-06	5.0012e-05	#N/A	#N/A	#N/A
chr4	42410390	42659122	ENSG00000124406.16_4	ATP8A1	#N/A	#N/A	#N/A	#N/A	#N/A	#N/A	3.12387	4.69011e-07	7.55495e-06	#N/A	#N/A	#N/A	3.10034	1.33145e-05	0.000186986	#N/A	#N/A	#N/A
chr5	172068269	172118543	ENSG00000214357.8_2	NEURL1B	#N/A	#N/A	#N/A	#N/A	#N/A	#N/A	3.12339	4.83002e-07	7.77348e-06	4.39851	3.80643e-11	4.97528e-09	#N/A	#N/A	#N/A	#N/A	#N/A	#N/A
chr4	88394487	88452213	ENSG00000152583.12_4	SPARCL1	#N/A	#N/A	#N/A	#N/A	#N/A	#N/A	5.74908	4.83729e-07	7.77835e-06	#N/A	#N/A	#N/A	10.8179	4.20453e-24	3.01721e-22	5.06886	5.79623e-16	1.49388e-13
chr2	71409869	71454213	ENSG00000124374.8_2	PAIP2B	#N/A	#N/A	#N/A	#N/A	#N/A	#N/A	2.30935	5.06284e-07	8.12675e-06	#N/A	#N/A	#N/A	#N/A	#N/A	#N/A	#N/A	#N/A	#N/A
chr6	109307640	109416022	ENSG00000080546.13_3	SESN1	#N/A	#N/A	#N/A	#N/A	#N/A	#N/A	2.02607	5.0778e-07	8.14362e-06	#N/A	#N/A	#N/A	#N/A	#N/A	#N/A	#N/A	#N/A	#N/A
chr8	99448897	99451518	ENSG00000272321.1_5	AP003355.2	#N/A	#N/A	#N/A	#N/A	#N/A	#N/A	3.60885	5.21927e-07	8.34464e-06	#N/A	#N/A	#N/A	#N/A	#N/A	#N/A	#N/A	#N/A	#N/A
chr7	65338153	65424550	ENSG00000196715.6_3	VKORC1L1	#N/A	#N/A	#N/A	#N/A	#N/A	#N/A	2.25451	5.45161e-07	8.69739e-06	#N/A	#N/A	#N/A	2.60492	4.55217e-08	8.88061e-07	#N/A	#N/A	#N/A
chr6	100832891	100912805	ENSG00000112246.9_2	SIM1	#N/A	#N/A	#N/A	#N/A	#N/A	#N/A	2.5435	5.80086e-07	9.22241e-06	#N/A	#N/A	#N/A	2.79775	5.56482e-07	9.66134e-06	#N/A	#N/A	#N/A
chr9	34957605	34982541	ENSG00000122733.12_2	PHF24	#N/A	#N/A	#N/A	#N/A	#N/A	#N/A	4.21781	5.81354e-07	9.23454e-06	4.87839	3.22324e-05	0.00155216	#N/A	#N/A	#N/A	#N/A	#N/A	#N/A
chr3	153838792	153975616	ENSG00000114790.12_2	ARHGEF26	#N/A	#N/A	#N/A	#N/A	#N/A	#N/A	2.39456	6.29013e-07	9.95701e-06	#N/A	#N/A	#N/A	#N/A	#N/A	#N/A	#N/A	#N/A	#N/A
chr1	154990996	155006257	ENSG00000163354.14_2	DCST2	#N/A	#N/A	#N/A	#N/A	#N/A	#N/A	5.82461	6.32427e-07	1.00024e-05	#N/A	#N/A	#N/A	4.72522	0.000390986	0.00437059	#N/A	#N/A	#N/A
chr11	63766030	63933578	ENSG00000133315.10_3	MACROD1	#N/A	#N/A	#N/A	#N/A	#N/A	#N/A	1.80069	6.84486e-07	1.08071e-05	#N/A	#N/A	#N/A	#N/A	#N/A	#N/A	#N/A	#N/A	#N/A
chr17	18231174	18266877	ENSG00000176974.19_4	SHMT1	#N/A	#N/A	#N/A	#N/A	#N/A	#N/A	2.75275	6.97775e-07	1.10074e-05	#N/A	#N/A	#N/A	4.34656	5.36974e-16	2.2332e-14	#N/A	#N/A	#N/A
chr17	8123960	8127361	ENSG00000178977.3_2	LINC00324	#N/A	#N/A	#N/A	#N/A	#N/A	#N/A	4.11337	7.94304e-07	1.24764e-05	#N/A	#N/A	#N/A	#N/A	#N/A	#N/A	#N/A	#N/A	#N/A
chr8	29190581	29208185	ENSG00000120875.8_2	DUSP4	#N/A	#N/A	#N/A	#N/A	#N/A	#N/A	4.82395	7.98614e-07	1.25202e-05	#N/A	#N/A	#N/A	6.19617	3.55234e-09	7.62962e-08	#N/A	#N/A	#N/A
chr14	95623982	95646270	ENSG00000235706.7_5	DICER1-AS1	#N/A	#N/A	#N/A	#N/A	#N/A	#N/A	3.51087	8.12491e-07	1.27184e-05	#N/A	#N/A	#N/A	3.67606	1.64104e-06	2.64111e-05	#N/A	#N/A	#N/A
chr1	207974863	208052441	ENSG00000203709.11_5	MIR29B2CHG	#N/A	#N/A	#N/A	#N/A	#N/A	#N/A	2.78497	8.77797e-07	1.37172e-05	#N/A	#N/A	#N/A	2.83279	1.33342e-05	0.000187118	#N/A	#N/A	#N/A
chr7	5314000	5346501	ENSG00000164638.10_4	SLC29A4	#N/A	#N/A	#N/A	#N/A	#N/A	#N/A	3.11225	8.99546e-07	1.40231e-05	#N/A	#N/A	#N/A	6.27245	2.50499e-26	2.17245e-24	3.1602	7.77608e-06	0.000428598
chr5	41142336	41261540	ENSG00000039537.13_3	C6	#N/A	#N/A	#N/A	#N/A	#N/A	#N/A	5.70632	9.72254e-07	1.50778e-05	#N/A	#N/A	#N/A	9.31501	4.5215e-17	2.01311e-15	3.6087	5.26997e-05	0.0024291
chr6	16129356	16148479	ENSG00000007944.14_2	MYLIP	#N/A	#N/A	#N/A	#N/A	#N/A	#N/A	2.0379	9.86286e-07	1.5282e-05	#N/A	#N/A	#N/A	3.12446	6.07823e-18	2.95813e-16	#N/A	#N/A	#N/A
chr5	1008944	1039058	ENSG00000145506.13_2	NKD2	#N/A	#N/A	#N/A	#N/A	#N/A	#N/A	4.63828	1.19811e-06	1.85171e-05	#N/A	#N/A	#N/A	10.4117	1.46301e-36	1.95414e-34	5.77346	4.09336e-38	6.24204e-35
chr3	129274018	129325661	ENSG00000004399.12_5	PLXND1	#N/A	#N/A	#N/A	#N/A	#N/A	#N/A	1.83598	1.21286e-06	1.87292e-05	#N/A	#N/A	#N/A	#N/A	#N/A	#N/A	#N/A	#N/A	#N/A
chr17	3375668	3406713	ENSG00000108381.10_3	ASPA	#N/A	#N/A	#N/A	#N/A	#N/A	#N/A	2.90027	1.27698e-06	1.96861e-05	#N/A	#N/A	#N/A	4.27679	8.08138e-13	2.55408e-11	#N/A	#N/A	#N/A
chr18	904944	912173	ENSG00000141433.12_2	ADCYAP1	#N/A	#N/A	#N/A	#N/A	#N/A	#N/A	5.4896	1.34284e-06	2.0632e-05	5.89408	1.42879e-05	0.000740664	#N/A	#N/A	#N/A	#N/A	#N/A	#N/A
chr3	18386879	18487080	ENSG00000182568.16_4	SATB1	#N/A	#N/A	#N/A	#N/A	#N/A	#N/A	2.47413	1.37411e-06	2.1077e-05	#N/A	#N/A	#N/A	2.75509	7.74203e-07	1.31543e-05	#N/A	#N/A	#N/A
chr17	17408877	17495022	ENSG00000133027.17_2	PEMT	#N/A	#N/A	#N/A	#N/A	#N/A	#N/A	2.22064	1.54061e-06	2.35913e-05	#N/A	#N/A	#N/A	#N/A	#N/A	#N/A	#N/A	#N/A	#N/A
chr9	107543283	107690518	ENSG00000165029.15_2	ABCA1	#N/A	#N/A	#N/A	#N/A	#N/A	#N/A	2.56218	1.54872e-06	2.36957e-05	#N/A	#N/A	#N/A	3.09148	4.09325e-08	8.03673e-07	#N/A	#N/A	#N/A
chrX	128779236	128788914	ENSG00000171388.11_2	APLN	#N/A	#N/A	#N/A	#N/A	#N/A	#N/A	2.68192	1.68152e-06	2.5706e-05	#N/A	#N/A	#N/A	2.6235	7.52711e-05	0.000938274	#N/A	#N/A	#N/A
chr11	58938903	58976060	ENSG00000110042.7_2	DTX4	#N/A	#N/A	#N/A	#N/A	#N/A	#N/A	2.97928	1.7183e-06	2.62244e-05	#N/A	#N/A	#N/A	5.03133	3.4778e-17	1.56364e-15	#N/A	#N/A	#N/A
chr3	49721380	49726934	ENSG00000173531.15_3	MST1	#N/A	#N/A	#N/A	#N/A	#N/A	#N/A	2.85714	1.72971e-06	2.63767e-05	#N/A	#N/A	#N/A	2.80702	6.88091e-05	0.000863014	#N/A	#N/A	#N/A
chr8	99439250	99445076	ENSG00000156486.7_5	KCNS2	#N/A	#N/A	#N/A	#N/A	#N/A	#N/A	2.34868	1.80432e-06	2.74686e-05	#N/A	#N/A	#N/A	#N/A	#N/A	#N/A	#N/A	#N/A	#N/A
chr17	17410665	17411622	ENSG00000265511.1_5	AC020558.2	#N/A	#N/A	#N/A	#N/A	#N/A	#N/A	5.78095	1.84483e-06	2.80154e-05	#N/A	#N/A	#N/A	#N/A	#N/A	#N/A	#N/A	#N/A	#N/A
chr16	16242785	16317379	ENSG00000091262.15_2	ABCC6	#N/A	#N/A	#N/A	#N/A	#N/A	#N/A	3.17244	1.96764e-06	2.97323e-05	#N/A	#N/A	#N/A	6.32488	3.58553e-25	2.81595e-23	3.15244	4.01357e-06	0.000239232
chr1	27938575	27961788	ENSG00000000938.12_2	FGR	#N/A	#N/A	#N/A	#N/A	#N/A	#N/A	4.86107	1.98268e-06	2.99349e-05	#N/A	#N/A	#N/A	9.41586	3.48851e-24	2.51324e-22	4.55479	1.68983e-09	1.74702e-07
chr1	110993822	110999976	ENSG00000143125.5_2	PROK1	#N/A	#N/A	#N/A	#N/A	#N/A	#N/A	5.52777	2.003e-06	3.02168e-05	#N/A	#N/A	#N/A	6.76515	6.27234e-09	1.31777e-07	#N/A	#N/A	#N/A
chr17	78075355	78093678	ENSG00000171298.12_2	GAA	#N/A	#N/A	#N/A	#N/A	#N/A	#N/A	2.70108	2.13147e-06	3.21283e-05	#N/A	#N/A	#N/A	2.43423	0.0006517	0.00696988	#N/A	#N/A	#N/A
chr11	57412560	57417417	ENSG00000166793.10_2	YPEL4	#N/A	#N/A	#N/A	#N/A	#N/A	#N/A	3.11274	2.19327e-06	3.30327e-05	#N/A	#N/A	#N/A	2.54617	0.00366082	0.0333945	#N/A	#N/A	#N/A
chr6	53214956	53215503	ENSG00000271367.1_5	AL034374.1	#N/A	#N/A	#N/A	#N/A	#N/A	#N/A	5.57197	2.26328e-06	3.39888e-05	#N/A	#N/A	#N/A	6.99016	3.48979e-09	7.51289e-08	#N/A	#N/A	#N/A
chrX	102883632	102885881	ENSG00000172465.13_3	TCEAL1	#N/A	#N/A	#N/A	#N/A	#N/A	#N/A	1.84108	2.34449e-06	3.51366e-05	#N/A	#N/A	#N/A	#N/A	#N/A	#N/A	#N/A	#N/A	#N/A
chr7	1084212	1098897	ENSG00000164849.9_3	GPR146	#N/A	#N/A	#N/A	#N/A	#N/A	#N/A	2.80459	2.43076e-06	3.637e-05	#N/A	#N/A	#N/A	4.06919	3.26793e-12	9.81935e-11	#N/A	#N/A	#N/A
chr1	162760492	162782607	ENSG00000132196.14_3	HSD17B7	#N/A	#N/A	#N/A	#N/A	#N/A	#N/A	1.69616	2.48324e-06	3.71248e-05	#N/A	#N/A	#N/A	1.71163	2.25081e-05	0.000303073	#N/A	#N/A	#N/A
chr11	59548791	59549195	ENSG00000234964.4_4	FABP5P7	#N/A	#N/A	#N/A	#N/A	#N/A	#N/A	5.35056	2.63818e-06	3.93448e-05	#N/A	#N/A	#N/A	#N/A	#N/A	#N/A	#N/A	#N/A	#N/A
chr11	3875757	4114440	ENSG00000167323.11_4	STIM1	#N/A	#N/A	#N/A	#N/A	#N/A	#N/A	1.56735	2.75737e-06	4.10888e-05	#N/A	#N/A	#N/A	#N/A	#N/A	#N/A	#N/A	#N/A	#N/A
chr1	22351051	22357716	ENSG00000218510.8_5	LINC00339	#N/A	#N/A	#N/A	#N/A	#N/A	#N/A	1.66284	2.7706e-06	4.12524e-05	#N/A	#N/A	#N/A	#N/A	#N/A	#N/A	#N/A	#N/A	#N/A
chr3	64077918	64431152	ENSG00000163637.12_4	PRICKLE2	#N/A	#N/A	#N/A	#N/A	#N/A	#N/A	1.78486	2.79486e-06	4.15798e-05	#N/A	#N/A	#N/A	#N/A	#N/A	#N/A	#N/A	#N/A	#N/A
chr10	90562487	90580303	ENSG00000173239.13_2	LIPM	#N/A	#N/A	#N/A	#N/A	#N/A	#N/A	5.99016	2.84251e-06	4.222e-05	#N/A	#N/A	#N/A	#N/A	#N/A	#N/A	#N/A	#N/A	#N/A
chr19	18718240	18731849	ENSG00000105696.8_2	TMEM59L	#N/A	#N/A	#N/A	#N/A	#N/A	#N/A	2.8598	3.00563e-06	4.46067e-05	2.57237	0.000760162	0.0256173	#N/A	#N/A	#N/A	#N/A	#N/A	#N/A
chr6	14117487	14137149	ENSG00000112149.9_2	CD83	#N/A	#N/A	#N/A	#N/A	#N/A	#N/A	2.43811	3.17569e-06	4.69782e-05	#N/A	#N/A	#N/A	2.17678	0.00121117	0.0123273	#N/A	#N/A	#N/A
chr1	150521897	150524367	ENSG00000225996.2	KNOWN	#N/A	#N/A	#N/A	#N/A	#N/A	#N/A	3.52904	3.4816e-06	5.12961e-05	#N/A	#N/A	#N/A	4.19732	2.38273e-07	4.33416e-06	#N/A	#N/A	#N/A
chr16	772582	776954	ENSG00000162004.16_4	CCDC78	#N/A	#N/A	#N/A	#N/A	#N/A	#N/A	2.35252	3.58079e-06	5.25881e-05	#N/A	#N/A	#N/A	#N/A	#N/A	#N/A	#N/A	#N/A	#N/A
chr12	4382938	4414516	ENSG00000118971.7_4	CCND2	#N/A	#N/A	#N/A	#N/A	#N/A	#N/A	2.20736	3.59705e-06	5.27846e-05	#N/A	#N/A	#N/A	4.46944	7.46268e-37	1.01155e-34	2.26208	1.18834e-08	1.07651e-06
chr5	139927251	139929163	ENSG00000243056.1_3	EIF4EBP3	#N/A	#N/A	#N/A	#N/A	#N/A	#N/A	1.98501	3.67959e-06	5.39094e-05	#N/A	#N/A	#N/A	2.17248	1.74095e-06	2.79209e-05	#N/A	#N/A	#N/A
chr10	91339254	91405329	ENSG00000152782.16_2	PANK1	#N/A	#N/A	#N/A	#N/A	#N/A	#N/A	2.09387	3.70612e-06	5.42547e-05	#N/A	#N/A	#N/A	2.96584	8.10751e-13	2.55792e-11	#N/A	#N/A	#N/A
chr2	48844937	48960287	ENSG00000242441.7_3	GTF2A1L	#N/A	#N/A	#N/A	#N/A	#N/A	#N/A	4.97697	3.80303e-06	5.554e-05	#N/A	#N/A	#N/A	#N/A	#N/A	#N/A	#N/A	#N/A	#N/A
chr10	98124363	98273675	ENSG00000095587.8_2	TLL2	#N/A	#N/A	#N/A	#N/A	#N/A	#N/A	3.12462	3.85284e-06	5.6133e-05	3.43359	6.30409e-05	0.00284134	#N/A	#N/A	#N/A	#N/A	#N/A	#N/A
chr7	128095991	128109251	ENSG00000240758.2_6	AC010655.2	#N/A	#N/A	#N/A	#N/A	#N/A	#N/A	4.35538	3.90706e-06	5.68777e-05	#N/A	#N/A	#N/A	5.25531	8.146e-08	1.54952e-06	#N/A	#N/A	#N/A
chr9	34366668	34376851	ENSG00000164976.8_3	MYORG	#N/A	#N/A	#N/A	#N/A	#N/A	#N/A	2.05817	4.18679e-06	6.09015e-05	#N/A	#N/A	#N/A	1.89391	0.000905943	0.00938723	#N/A	#N/A	#N/A
chr14	23067146	23082121	ENSG00000100439.10_2	ABHD4	#N/A	#N/A	#N/A	#N/A	#N/A	#N/A	1.78719	4.19355e-06	6.09514e-05	#N/A	#N/A	#N/A	#N/A	#N/A	#N/A	#N/A	#N/A	#N/A
chr8	145728356	145732557	ENSG00000167701.13_2	GPT	#N/A	#N/A	#N/A	#N/A	#N/A	#N/A	4.35322	4.64997e-06	6.74246e-05	#N/A	#N/A	#N/A	5.4148	1.30928e-07	2.44226e-06	#N/A	#N/A	#N/A
chr4	23756664	23905712	ENSG00000109819.8_2	PPARGC1A	#N/A	#N/A	#N/A	#N/A	#N/A	#N/A	5.29589	4.74926e-06	6.87554e-05	#N/A	#N/A	#N/A	8.10286	3.95971e-13	1.30556e-11	2.80697	0.00160259	0.0476069
chr6	160769300	160873613	ENSG00000146477.5_2	SLC22A3	#N/A	#N/A	#N/A	#N/A	#N/A	#N/A	5.56423	4.80209e-06	6.94652e-05	#N/A	#N/A	#N/A	7.71545	3.10803e-10	7.55296e-09	#N/A	#N/A	#N/A
chrX	15706953	15806532	ENSG00000169239.12_3	CA5B	#N/A	#N/A	#N/A	#N/A	#N/A	#N/A	2.58035	4.95235e-06	7.14693e-05	#N/A	#N/A	#N/A	4.04248	4.90437e-14	1.77012e-12	#N/A	#N/A	#N/A
chr1	156785432	156851642	ENSG00000198400.11_3	NTRK1	#N/A	#N/A	#N/A	#N/A	#N/A	#N/A	5.73582	4.96487e-06	7.15935e-05	#N/A	#N/A	#N/A	#N/A	#N/A	#N/A	#N/A	#N/A	#N/A
chr3	58490863	58523046	ENSG00000168306.12_2	ACOX2	#N/A	#N/A	#N/A	#N/A	#N/A	#N/A	1.77902	5.06532e-06	7.29271e-05	#N/A	#N/A	#N/A	#N/A	#N/A	#N/A	#N/A	#N/A	#N/A
chr1	192778169	192781413	ENSG00000116741.7_2	RGS2	#N/A	#N/A	#N/A	#N/A	#N/A	#N/A	2.57528	5.07258e-06	7.29741e-05	#N/A	#N/A	#N/A	2.38595	0.000609661	0.00654322	#N/A	#N/A	#N/A
chr8	67344721	67430759	ENSG00000285791.1_1	AC009879.3	#N/A	#N/A	#N/A	#N/A	#N/A	#N/A	4.3321	5.16466e-06	7.41822e-05	#N/A	#N/A	#N/A	#N/A	#N/A	#N/A	#N/A	#N/A	#N/A
chr10	102121397	102123376	ENSG00000256545.1	NOVEL	#N/A	#N/A	#N/A	#N/A	#N/A	#N/A	7.0563	5.19138e-06	7.43909e-05	#N/A	#N/A	#N/A	9.2817	2.44231e-08	4.87902e-07	#N/A	#N/A	#N/A
chr4	53728457	53733002	ENSG00000128045.6_2	RASL11B	#N/A	#N/A	#N/A	#N/A	#N/A	#N/A	3.42608	5.38264e-06	7.68907e-05	#N/A	#N/A	#N/A	#N/A	#N/A	#N/A	#N/A	#N/A	#N/A
chr6	161768452	163148803	ENSG00000185345.20_6	PRKN	#N/A	#N/A	#N/A	#N/A	#N/A	#N/A	3.62113	5.37518e-06	7.68907e-05	#N/A	#N/A	#N/A	4.73114	1.1332e-09	2.54746e-08	#N/A	#N/A	#N/A
chr6	32916390	32936871	ENSG00000204257.14_3	HLA-DMA	#N/A	#N/A	#N/A	#N/A	#N/A	#N/A	3.79554	5.38253e-06	7.68907e-05	#N/A	#N/A	#N/A	3.83907	7.24882e-05	0.000904817	#N/A	#N/A	#N/A
chr3	125898908	125929012	ENSG00000246022.2_5	ALDH1L1-AS2	#N/A	#N/A	#N/A	#N/A	#N/A	#N/A	5.79922	5.41329e-06	7.72681e-05	#N/A	#N/A	#N/A	7.35452	2.41463e-08	4.829e-07	#N/A	#N/A	#N/A
chr9	136279478	136324524	ENSG00000160323.18_3	ADAMTS13	#N/A	#N/A	#N/A	#N/A	#N/A	#N/A	2.24018	5.47662e-06	7.80504e-05	#N/A	#N/A	#N/A	1.9671	0.00231158	0.0221464	#N/A	#N/A	#N/A
chr9	36136533	36163910	ENSG00000122694.15_2	GLIPR2	#N/A	#N/A	#N/A	#N/A	#N/A	#N/A	1.80708	5.60561e-06	7.97025e-05	#N/A	#N/A	#N/A	#N/A	#N/A	#N/A	#N/A	#N/A	#N/A
chr1	173446405	173457946	ENSG00000117592.8_2	PRDX6	#N/A	#N/A	#N/A	#N/A	#N/A	#N/A	1.71324	6.02356e-06	8.54459e-05	1.67866	0.000241354	0.00918198	#N/A	#N/A	#N/A	#N/A	#N/A	#N/A
chr12	109991542	110011679	ENSG00000139428.11_2	MMAB	#N/A	#N/A	#N/A	#N/A	#N/A	#N/A	1.95882	6.68638e-06	9.47013e-05	#N/A	#N/A	#N/A	2.25808	4.14963e-07	7.32247e-06	#N/A	#N/A	#N/A
chrX	66763874	66950461	ENSG00000169083.16_3	AR	#N/A	#N/A	#N/A	#N/A	#N/A	#N/A	2.41214	6.96167e-06	9.85009e-05	#N/A	#N/A	#N/A	3.61143	6.69408e-13	2.14152e-11	#N/A	#N/A	#N/A
chrX	105412298	105452949	ENSG00000157502.13_3	MUM1L1	#N/A	#N/A	#N/A	#N/A	#N/A	#N/A	5.58125	7.05023e-06	9.96232e-05	#N/A	#N/A	#N/A	4.38117	0.00328072	0.0302895	#N/A	#N/A	#N/A
chr16	83932731	83960631	ENSG00000103150.5_3	MLYCD	#N/A	#N/A	#N/A	#N/A	#N/A	#N/A	1.66821	7.20366e-06	0.000101713	#N/A	#N/A	#N/A	1.58751	0.000744303	0.00785467	#N/A	#N/A	#N/A
chr13	110801310	110959580	ENSG00000187498.15_4	COL4A1	#N/A	#N/A	#N/A	#N/A	#N/A	#N/A	1.70012	7.40734e-06	0.000104427	#N/A	#N/A	#N/A	1.74112	5.20934e-05	0.000666147	#N/A	#N/A	#N/A
chr1	220921567	220958157	ENSG00000117791.15_2	2020-03-02	#N/A	#N/A	#N/A	#N/A	#N/A	#N/A	1.69304	7.48215e-06	0.000105239	#N/A	#N/A	#N/A	2.74036	9.77748e-23	6.6266e-21	#N/A	#N/A	#N/A
chr12	112204691	112255333	ENSG00000111275.12_3	ALDH2	#N/A	#N/A	#N/A	#N/A	#N/A	#N/A	1.79657	7.61041e-06	0.000106797	#N/A	#N/A	#N/A	2.45795	2.62718e-12	8.02585e-11	#N/A	#N/A	#N/A
chrX	71798664	71934167	ENSG00000067177.14_3	PHKA1	#N/A	#N/A	#N/A	#N/A	#N/A	#N/A	1.9198	7.896e-06	0.00011055	#N/A	#N/A	#N/A	2.62846	9.14795e-12	2.65291e-10	#N/A	#N/A	#N/A
chr17	17494742	17513799	ENSG00000264666.1_5	AC020558.1	#N/A	#N/A	#N/A	#N/A	#N/A	#N/A	4.04641	8.09273e-06	0.000113131	3.92778	0.000569248	0.0198035	#N/A	#N/A	#N/A	#N/A	#N/A	#N/A
chr2	29179477	29284239	ENSG00000189350.12_3	TOGARAM2	#N/A	#N/A	#N/A	#N/A	#N/A	#N/A	4.94456	8.14033e-06	0.00011371	#N/A	#N/A	#N/A	5.46872	1.81699e-05	0.000247943	#N/A	#N/A	#N/A
chr21	48018875	48025121	ENSG00000160307.9_2	S100B	#N/A	#N/A	#N/A	#N/A	#N/A	#N/A	5.62032	8.37498e-06	0.000116809	#N/A	#N/A	#N/A	7.52695	3.02652e-09	6.55411e-08	#N/A	#N/A	#N/A
chr18	6729717	6915715	ENSG00000088756.12_3	ARHGAP28	#N/A	#N/A	#N/A	#N/A	#N/A	#N/A	3.1212	8.59321e-06	0.000119671	#N/A	#N/A	#N/A	2.85617	0.00085996	0.00896662	#N/A	#N/A	#N/A
chr1	56960419	57110974	ENSG00000162407.8_3	PLPP3	#N/A	#N/A	#N/A	#N/A	#N/A	#N/A	1.37991	8.69336e-06	0.00012079	#N/A	#N/A	#N/A	#N/A	#N/A	#N/A	#N/A	#N/A	#N/A
chr16	20866247	20911706	ENSG00000188215.9_3	DCUN1D3	#N/A	#N/A	#N/A	#N/A	#N/A	#N/A	1.39825	9.7901e-06	0.000135003	#N/A	#N/A	#N/A	#N/A	#N/A	#N/A	#N/A	#N/A	#N/A
chr2	97749320	97760619	ENSG00000144199.11_2	FAHD2B	#N/A	#N/A	#N/A	#N/A	#N/A	#N/A	2.13104	9.80756e-06	0.000135142	#N/A	#N/A	#N/A	#N/A	#N/A	#N/A	#N/A	#N/A	#N/A
chr17	8924859	9147317	ENSG00000065320.8_2	NTN1	#N/A	#N/A	#N/A	#N/A	#N/A	#N/A	3.01765	9.91856e-06	0.000136569	#N/A	#N/A	#N/A	4.6111	2.72054e-12	8.2972e-11	#N/A	#N/A	#N/A
chr16	84853590	84954374	ENSG00000103196.11_3	CRISPLD2	#N/A	#N/A	#N/A	#N/A	#N/A	#N/A	3.60823	1.0437e-05	0.000143599	3.27231	0.00105992	0.0339081	#N/A	#N/A	#N/A	#N/A	#N/A	#N/A
chr17	26900133	26904282	ENSG00000109107.13_3	ALDOC	#N/A	#N/A	#N/A	#N/A	#N/A	#N/A	2.07325	1.12782e-05	0.000154708	#N/A	#N/A	#N/A	2.34603	2.40881e-06	3.79663e-05	#N/A	#N/A	#N/A
chr21	47604993	47608855	ENSG00000228404.1_5	AP001468.1	#N/A	#N/A	#N/A	#N/A	#N/A	#N/A	3.97793	1.13273e-05	0.000155265	#N/A	#N/A	#N/A	6.47579	9.91701e-16	4.04168e-14	2.49786	0.000189713	0.00748182
chr22	41829496	41843027	ENSG00000183864.4_3	TOB2	#N/A	#N/A	#N/A	#N/A	#N/A	#N/A	1.50555	1.17722e-05	0.000161001	#N/A	#N/A	#N/A	#N/A	#N/A	#N/A	#N/A	#N/A	#N/A
chr20	39314488	39317880	ENSG00000204103.3_2	MAFB	#N/A	#N/A	#N/A	#N/A	#N/A	#N/A	2.89888	1.2302e-05	0.000167995	#N/A	#N/A	#N/A	7.50335	1.8124e-44	3.31652e-42	4.60447	3.87556e-21	1.77297e-18
chr1	111659955	111682838	ENSG00000156171.14_2	DRAM2	#N/A	#N/A	#N/A	#N/A	#N/A	#N/A	1.44741	1.23616e-05	0.000168558	#N/A	#N/A	#N/A	#N/A	#N/A	#N/A	#N/A	#N/A	#N/A
chr14	23235731	23242250	ENSG00000155463.12_4	OXA1L	#N/A	#N/A	#N/A	#N/A	#N/A	#N/A	1.21956	1.25013e-05	0.00017021	#N/A	#N/A	#N/A	#N/A	#N/A	#N/A	#N/A	#N/A	#N/A
chr12	54943134	54973023	ENSG00000123360.11_3	PDE1B	#N/A	#N/A	#N/A	#N/A	#N/A	#N/A	4.7391	1.27054e-05	0.000172859	#N/A	#N/A	#N/A	7.52279	2.17435e-12	6.70969e-11	#N/A	#N/A	#N/A
chr1	87595448	87634881	ENSG00000267272.5_5	LINC01140	#N/A	#N/A	#N/A	#N/A	#N/A	#N/A	2.8153	1.42284e-05	0.000193149	#N/A	#N/A	#N/A	4.30577	6.45915e-12	1.89417e-10	#N/A	#N/A	#N/A
chr12	32943679	33049774	ENSG00000057294.14_4	PKP2	#N/A	#N/A	#N/A	#N/A	#N/A	#N/A	2.10914	1.43178e-05	0.000194075	#N/A	#N/A	#N/A	#N/A	#N/A	#N/A	#N/A	#N/A	#N/A
chr2	102681004	102796334	ENSG00000115594.11_4	IL1R1	#N/A	#N/A	#N/A	#N/A	#N/A	#N/A	2.3628	1.43163e-05	0.000194075	#N/A	#N/A	#N/A	#N/A	#N/A	#N/A	#N/A	#N/A	#N/A
chr9	117096436	117156685	ENSG00000106948.16_3	AKNA	#N/A	#N/A	#N/A	#N/A	#N/A	#N/A	1.79586	1.47337e-05	0.00019927	#N/A	#N/A	#N/A	#N/A	#N/A	#N/A	#N/A	#N/A	#N/A
chr14	75546056	75594047	ENSG00000119638.12_3	NEK9	#N/A	#N/A	#N/A	#N/A	#N/A	#N/A	1.46492	1.6722e-05	0.000225328	#N/A	#N/A	#N/A	#N/A	#N/A	#N/A	#N/A	#N/A	#N/A
chr3	48264837	48266981	ENSG00000164047.4_2	CAMP	#N/A	#N/A	#N/A	#N/A	#N/A	#N/A	5.09425	1.67152e-05	0.000225328	#N/A	#N/A	#N/A	8.06933	3.32597e-13	1.1086e-11	2.97508	0.000635113	0.0218047
chr5	95187936	95195837	ENSG00000236882.7_4	LINC01554	#N/A	#N/A	#N/A	#N/A	#N/A	#N/A	4.98762	1.69882e-05	0.000228747	#N/A	#N/A	#N/A	7.98834	1.42473e-13	4.93771e-12	3.00072	4.41822e-05	0.00206247
chr19	8428173	8439257	ENSG00000167772.11_3	ANGPTL4	#N/A	#N/A	#N/A	#N/A	#N/A	#N/A	1.77079	1.77432e-05	0.000238212	1.82746	8.96995e-05	0.0038896	#N/A	#N/A	#N/A	#N/A	#N/A	#N/A
chr9	67016227	67032072	ENSG00000182021.10_6	AL591379.1	#N/A	#N/A	#N/A	#N/A	#N/A	#N/A	5.58954	1.78451e-05	0.000239228	#N/A	#N/A	#N/A	5.59374	6.97426e-05	0.000872928	#N/A	#N/A	#N/A
chr4	156263810	156298122	ENSG00000164114.18_5	MAP9	#N/A	#N/A	#N/A	#N/A	#N/A	#N/A	1.86035	1.86702e-05	0.000249742	#N/A	#N/A	#N/A	#N/A	#N/A	#N/A	#N/A	#N/A	#N/A
chr10	5680830	5708558	ENSG00000196372.12_2	ASB13	#N/A	#N/A	#N/A	#N/A	#N/A	#N/A	1.94867	1.88132e-05	0.000251286	#N/A	#N/A	#N/A	#N/A	#N/A	#N/A	#N/A	#N/A	#N/A
chr4	175411328	175444305	ENSG00000164120.13_2	HPGD	#N/A	#N/A	#N/A	#N/A	#N/A	#N/A	4.54569	1.90131e-05	0.000253772	#N/A	#N/A	#N/A	6.83323	1.02892e-11	2.96507e-10	#N/A	#N/A	#N/A
chr22	44319619	44360368	ENSG00000100344.10_3	PNPLA3	#N/A	#N/A	#N/A	#N/A	#N/A	#N/A	2.72857	1.93942e-05	0.000258669	#N/A	#N/A	#N/A	5.21491	2.43199e-19	1.32449e-17	2.48634	0.00135637	0.0416446
chr4	108910870	108956331	ENSG00000138796.16_2	HADH	#N/A	#N/A	#N/A	#N/A	#N/A	#N/A	2.35519	1.97696e-05	0.000263484	#N/A	#N/A	#N/A	3.32473	4.05041e-10	9.71409e-09	#N/A	#N/A	#N/A
chr3	53258723	53290068	ENSG00000163931.15_2	TKT	#N/A	#N/A	#N/A	#N/A	#N/A	#N/A	1.65289	1.97867e-05	0.000263502	#N/A	#N/A	#N/A	#N/A	#N/A	#N/A	#N/A	#N/A	#N/A
chr4	15341442	15447790	ENSG00000163145.12_3	C1QTNF7	#N/A	#N/A	#N/A	#N/A	#N/A	#N/A	4.9594	1.988e-05	0.000264184	#N/A	#N/A	#N/A	7.58163	5.58183e-11	1.48032e-09	#N/A	#N/A	#N/A
chr13	93879095	95059655	ENSG00000183098.10_2	GPC6	#N/A	#N/A	#N/A	#N/A	#N/A	#N/A	2.43732	1.98767e-05	0.000264184	#N/A	#N/A	#N/A	#N/A	#N/A	#N/A	#N/A	#N/A	#N/A
chr11	60635035	60643166	ENSG00000149506.11_3	ZP1	#N/A	#N/A	#N/A	#N/A	#N/A	#N/A	4.20948	2.03153e-05	0.000269189	5.14538	2.57416e-05	0.0012617	#N/A	#N/A	#N/A	#N/A	#N/A	#N/A
chr4	79892902	80229952	ENSG00000249307.5_5	LINC01088	#N/A	#N/A	#N/A	#N/A	#N/A	#N/A	5.28365	2.15803e-05	0.000285538	#N/A	#N/A	#N/A	5.42104	4.82671e-05	0.000619817	#N/A	#N/A	#N/A
chr11	61640991	61659523	ENSG00000221968.8_4	FADS3	#N/A	#N/A	#N/A	#N/A	#N/A	#N/A	1.70634	2.19747e-05	0.000290545	#N/A	#N/A	#N/A	#N/A	#N/A	#N/A	#N/A	#N/A	#N/A
chr16	29302541	29383431	ENSG00000198106.8_6	SNX29P2	#N/A	#N/A	#N/A	#N/A	#N/A	#N/A	5.08175	2.21286e-05	0.000292369	#N/A	#N/A	#N/A	5.57707	7.07102e-06	0.000103349	#N/A	#N/A	#N/A
chr19	51834790	51845378	ENSG00000186806.5_2	VSIG10L	#N/A	#N/A	#N/A	#N/A	#N/A	#N/A	3.42504	2.31385e-05	0.000304832	#N/A	#N/A	#N/A	3.79808	3.02087e-05	0.000399414	#N/A	#N/A	#N/A
chr18	18822203	19105378	ENSG00000141449.14_3	GREB1L	#N/A	#N/A	#N/A	#N/A	#N/A	#N/A	4.78538	2.36719e-05	0.00031141	#N/A	#N/A	#N/A	5.57502	5.41761e-06	8.05336e-05	#N/A	#N/A	#N/A
chr15	86287340	86293512	ENSG00000259407.1_5	AC021739.2	#N/A	#N/A	#N/A	#N/A	#N/A	#N/A	4.98923	2.38227e-05	0.000313169	#N/A	#N/A	#N/A	#N/A	#N/A	#N/A	#N/A	#N/A	#N/A
chr4	667369	675822	ENSG00000215375.6_2	MYL5	#N/A	#N/A	#N/A	#N/A	#N/A	#N/A	1.49637	2.41679e-05	0.000317251	#N/A	#N/A	#N/A	#N/A	#N/A	#N/A	#N/A	#N/A	#N/A
chr21	35014706	35272165	ENSG00000205726.14_4	ITSN1	#N/A	#N/A	#N/A	#N/A	#N/A	#N/A	1.39634	2.44172e-05	0.000320084	#N/A	#N/A	#N/A	#N/A	#N/A	#N/A	#N/A	#N/A	#N/A
chr7	65958693	65960461	ENSG00000237310.1_2	GS1-124K5.4	#N/A	#N/A	#N/A	#N/A	#N/A	#N/A	2.10457	2.48578e-05	0.000325374	#N/A	#N/A	#N/A	#N/A	#N/A	#N/A	#N/A	#N/A	#N/A
chrX	100333709	100351353	ENSG00000126950.7_5	TMEM35A	#N/A	#N/A	#N/A	#N/A	#N/A	#N/A	2.30927	2.50428e-05	0.000327327	#N/A	#N/A	#N/A	#N/A	#N/A	#N/A	#N/A	#N/A	#N/A
chrM	4470	5511	ENSG00000198763.3	KNOWN	#N/A	#N/A	#N/A	#N/A	#N/A	#N/A	1.56897	2.5294e-05	0.000330375	#N/A	#N/A	#N/A	2.33807	2.91804e-17	1.32829e-15	#N/A	#N/A	#N/A
chr20	3208063	3220205	ENSG00000088836.13_5	SLC4A11	#N/A	#N/A	#N/A	#N/A	#N/A	#N/A	2.75004	2.54752e-05	0.000332505	#N/A	#N/A	#N/A	4.53184	7.04259e-14	2.50724e-12	#N/A	#N/A	#N/A
chr10	73576055	73611132	ENSG00000197746.13_3	PSAP	#N/A	#N/A	#N/A	#N/A	#N/A	#N/A	1.86845	2.71728e-05	0.000352649	#N/A	#N/A	#N/A	3.07625	1.17407e-17	5.52294e-16	#N/A	#N/A	#N/A
[truncated: 1,093 more rows]
