# Supplementary material for: Chromatin accessibility and gene expression during adipocyte differentiation identify context-dependent effects at cardiometabolic GWAS loci
Source: PLoS Genet. 2021 Oct 26;17(10):e1009865. doi: 10.1371/journal.pgen.1009865 (PMC8570510; doi:10.1371/journal.pgen.1009865)
Supplement: S11 Table — Gene ontology results for differentially expressed genes between timepoints using PANTHER. See Methods for PANTHER parameters. (XLSX) [file pgen.1009865.s020.xlsx]

## Sheet: Sheet1
S11 Table: Gene ontology for context-dependent genes. Gene ontology results for differentially expressed genes between timepoints using PANTHER. See Methods for PANTHER parameters.
Timepoint Comparison (More Expressed > Less Expressed Timepoint)	PANTHER GO-Slim Biological Process	Homo sapiens - REFLIST (20851)	Client Text Box Input (499)	Client Text Box Input (expected)	Client Text Box Input (over/under)	Client Text Box Input (fold Enrichment)	Client Text Box Input (raw P-value)	Client Text Box Input (FDR)
D0>D4	mitotic nuclear division (GO:0140014)	278	39	6.65	+	5.86	2.12e-17	1.09e-14
D0>D4	mitotic cell cycle process (GO:1903047)	278	39	6.65	+	5.86	2.12e-17	1.46e-14
D0>D4	mitotic cell cycle (GO:0000278)	278	39	6.65	+	5.86	2.12e-17	2.19e-14
D0>D4	nuclear division (GO:0000280)	321	42	7.68	+	5.47	1.15e-17	2.38e-14
D0>D4	organelle fission (GO:0048285)	340	42	8.14	+	5.16	7.43e-17	3.07e-14
D0>D4	cell cycle (GO:0007049)	477	49	11.42	+	4.29	1.59e-16	5.48e-14
D0>D4	cell cycle process (GO:0022402)	430	45	10.29	+	4.37	1.58e-15	4.66e-13
D0>D4	cytoskeleton organization (GO:0007010)	587	44	14.05	+	3.13	1.18e-10	3.04e-08
D0>D4	chromosome segregation (GO:0007059)	114	19	2.73	+	6.96	2.96e-10	6.78e-08
D0>D4	regulation of cell cycle (GO:0051726)	222	25	5.31	+	4.71	9e-10	1.86e-07
D0>D4	sister chromatid segregation (GO:0000819)	74	15	1.77	+	8.47	2.15e-09	4.03e-07
D0>D4	mitotic sister chromatid segregation (GO:0000070)	53	13	1.27	+	10.25	3.51e-09	6.04e-07
D0>D4	supramolecular fiber organization (GO:0097435)	238	24	5.7	+	4.21	1.41e-08	2.24e-06
D0>D4	regulation of cell cycle process (GO:0010564)	93	15	2.23	+	6.74	3.28e-08	4.84e-06
D0>D4	nuclear chromosome segregation (GO:0098813)	96	15	2.3	+	6.53	4.78e-08	6.58e-06
D0>D4	cellular component organization (GO:0016043)	2337	98	55.93	+	1.75	6.61e-08	8.53e-06
D0>D4	actin cytoskeleton organization (GO:0030036)	241	23	5.77	+	3.99	7.15e-08	8.68e-06
D0>D4	actin filament-based process (GO:0030029)	250	23	5.98	+	3.84	1.32e-07	1.51e-05
D0>D4	anatomical structure development (GO:0048856)	1008	53	24.12	+	2.2	1.9e-07	2.06e-05
D0>D4	cellular component organization or biogenesis (GO:0071840)	2464	99	58.97	+	1.68	4.13e-07	4.26e-05
D0>D4	organelle organization (GO:0006996)	1776	77	42.5	+	1.81	6.89e-07	6.78e-05
D0>D4	developmental process (GO:0032502)	1142	56	27.33	+	2.05	9.04e-07	8.48e-05
D0>D4	actin filament organization (GO:0007015)	161	17	3.85	+	4.41	1.02e-06	9.19e-05
D0>D14	nuclear division (GO:0000280)	321	47	7.93	+	5.93	6.95e-21	1.43e-17
D0>D14	organelle fission (GO:0048285)	340	47	8.4	+	5.6	5.71e-20	2.36e-17
D0>D14	mitotic nuclear division (GO:0140014)	278	43	6.87	+	6.26	5.38e-20	2.78e-17
D0>D14	mitotic cell cycle process (GO:1903047)	278	43	6.87	+	6.26	5.38e-20	3.7e-17
D0>D14	mitotic cell cycle (GO:0000278)	278	43	6.87	+	6.26	5.38e-20	5.55e-17
D0>D14	cell cycle (GO:0007049)	477	54	11.78	+	4.58	3.18e-19	1.1e-16
D0>D14	cell cycle process (GO:0022402)	430	50	10.62	+	4.71	2.64e-18	7.8e-16
D0>D14	chromosome segregation (GO:0007059)	114	25	2.82	+	8.88	3.82e-15	9.86e-13
D0>D14	mitotic sister chromatid segregation (GO:0000070)	53	19	1.31	+	14.51	4.73e-15	1.08e-12
D0>D14	sister chromatid segregation (GO:0000819)	74	21	1.83	+	11.49	8.26e-15	1.7e-12
D0>D14	nuclear chromosome segregation (GO:0098813)	96	22	2.37	+	9.28	8.04e-14	1.51e-11
D0>D14	regulation of cell cycle (GO:0051726)	222	28	5.48	+	5.11	1.61e-11	2.76e-09
D0>D14	cellular component organization (GO:0016043)	2337	106	57.72	+	1.84	1.57e-09	2.5e-07
D0>D14	cellular component organization or biogenesis (GO:0071840)	2464	109	60.86	+	1.79	3.74e-09	5.51e-07
D0>D14	cellular process (GO:0009987)	7481	251	184.77	+	1.36	4.13e-09	5.68e-07
D0>D14	organelle organization (GO:0006996)	1776	84	43.87	+	1.91	1.92e-08	2.48e-06
D0>D14	regulation of cell cycle process (GO:0010564)	93	15	2.3	+	6.53	4.92e-08	5.97e-06
D0>D14	biological_process (GO:0008150)	8857	280	218.76	+	1.28	9.27e-08	1.01e-05
D0>D14	Unclassified (UNCLASSIFIED)	11994	235	296.24	-	0.79	9.27e-08	1.06e-05
D0>D14	regulation of mitotic cell cycle (GO:0007346)	115	16	2.84	+	5.63	1.11e-07	1.15e-05
D0>D14	cytoskeleton organization (GO:0007010)	587	37	14.5	+	2.55	7.17e-07	7.05e-05
D4>D0	lipid metabolic process (GO:0006629)	347	26	8.32	+	3.12	8.59e-07	0.00177
D4>D0	monocarboxylic acid metabolic process (GO:0032787)	155	16	3.72	+	4.3	2.85e-06	0.00294
D4>D0	enzyme linked receptor protein signaling pathway (GO:0007167)	216	17	5.18	+	3.28	3.81e-05	0.0196
D4>D0	fatty acid metabolic process (GO:0006631)	98	11	2.35	+	4.68	5.06e-05	0.0209
D4>D0	transmembrane receptor protein tyrosine kinase signaling pathway (GO:0007169)	129	13	3.09	+	4.2	3.04e-05	0.0209
D4>D0	response to chemical (GO:0042221)	828	39	19.86	+	1.96	0.00012	0.0414
D4>D14	No Results	n/a	n/a	n/a	n/a	n/a	n/a	n/a
D14>D0	lipid metabolic process (GO:0006629)	347	35	8.35	+	4.19	7.58e-12	1.56e-08
D14>D0	lipid biosynthetic process (GO:0008610)	142	17	3.42	+	4.97	2.22e-07	0.00023
D14>D0	monocarboxylic acid metabolic process (GO:0032787)	155	17	3.73	+	4.56	6.85e-07	0.000471
D14>D0	cellular response to endogenous stimulus (GO:0071495)	230	20	5.54	+	3.61	2.12e-06	0.000876
D14>D0	response to endogenous stimulus (GO:0009719)	255	21	6.14	+	3.42	2.64e-06	0.000908
D14>D0	carboxylic acid metabolic process (GO:0019752)	315	24	7.58	+	3.16	1.85e-06	0.000953
D14>D0	oxoacid metabolic process (GO:0043436)	327	24	7.87	+	3.05	3.38e-06	0.000996
D14>D0	organic acid metabolic process (GO:0006082)	331	24	7.97	+	3.01	4.1e-06	0.00106
D14>D0	cellular lipid metabolic process (GO:0044255)	288	22	6.93	+	3.17	4.76e-06	0.00109
D14>D0	nucleic acid metabolic process (GO:0090304)	1914	19	46.08	-	0.41	6.01e-06	0.00124
D14>D0	regulation of lipid metabolic process (GO:0019216)	25	7	0.6	+	11.63	7.7e-06	0.00132
D14>D0	transmembrane receptor protein tyrosine kinase signaling pathway (GO:0007169)	129	14	3.11	+	4.51	7.33e-06	0.00138
D14>D0	enzyme linked receptor protein signaling pathway (GO:0007167)	216	18	5.2	+	3.46	1.17e-05	0.00172
D14>D0	fatty acid metabolic process (GO:0006631)	98	12	2.36	+	5.09	1.09e-05	0.00173
D14>D0	cellular response to organonitrogen compound (GO:0071417)	84	11	2.02	+	5.44	1.43e-05	0.00197
D14>D0	response to peptide (GO:1901652)	57	9	1.37	+	6.56	2.3e-05	0.00279
D14>D0	glucose homeostasis (GO:0042593)	20	6	0.48	+	12.46	2.53e-05	0.0029
D14>D0	response to peptide hormone (GO:0043434)	57	9	1.37	+	6.56	2.3e-05	0.00297
D14>D0	response to oxygen-containing compound (GO:1901700)	190	16	4.57	+	3.5	3.15e-05	0.00342
D14>D0	cellular response to nitrogen compound (GO:1901699)	94	11	2.26	+	4.86	3.7e-05	0.00382
D14>D0	response to insulin (GO:0032868)	34	7	0.82	+	8.55	4.28e-05	0.00384
D14>D0	cellular response to peptide hormone stimulus (GO:0071375)	48	8	1.16	+	6.92	4.65e-05	0.00384
D14>D0	cellular response to peptide (GO:1901653)	48	8	1.16	+	6.92	4.65e-05	0.004
D14>D0	organelle organization (GO:0006996)	1776	19	42.76	-	0.44	4.26e-05	0.004
D14>D0	response to chemical (GO:0042221)	828	40	19.93	+	2.01	5.05e-05	0.00401
D14>D0	organophosphate metabolic process (GO:0019637)	310	21	7.46	+	2.81	4.16e-05	0.00409
D14>D0	cellular response to hormone stimulus (GO:0032870)	118	12	2.84	+	4.22	5.85e-05	0.00447
D14>D0	macromolecule biosynthetic process (GO:0009059)	1623	17	39.07	-	0.44	8.42e-05	0.00579
D14>D0	response to hormone (GO:0009725)	142	13	3.42	+	3.8	7.88e-05	0.00581
D14>D0	small molecule metabolic process (GO:0044281)	564	30	13.58	+	2.21	8.94e-05	0.00595
D14>D0	cellular macromolecule biosynthetic process (GO:0034645)	1615	17	38.88	-	0.44	8.36e-05	0.00595
D14>D0	No Results	n/a	n/a	n/a	n/a	n/a	n/a	n/a
