# Supplementary material for: Chromatin accessibility and gene expression during adipocyte differentiation identify context-dependent effects at cardiometabolic GWAS loci
Source: PLoS Genet. 2021 Oct 26;17(10):e1009865. doi: 10.1371/journal.pgen.1009865 (PMC8570510; doi:10.1371/journal.pgen.1009865)
Supplement: S12 Table — We identified context-dependent peaks linked to genes by any of three methods (Hi-C overlap, eQTL overlap, or Hi-C/eQTL overlap where the gene was differentially expressed) as shown in Fig 2. Peaks linked to genes that overlapped a GWAS variant, an adipose tissue consensus peak, or demonstrated allelic imbalance are also indicated. (XLSX) [file pgen.1009865.s021.xlsx]

## Sheet: Sheet1
S12 Table: Context-dependent peaks linked to genes by any of three approaches. We identified context-dependent peaks linked to genes by any of three methods (Hi-C overlap, eQTL overlap, or Hi-C/eQTL overlap where the gene was differentially expressed) as shown in Fig 2. Peaks linked to genes that overlapped a GWAS variant, an adipose tissue consensus peak, or demonstrated allelic imbalance are al…
												Hi-C Overlap Region Details								eQTL Overlap Details
Context-dependent Peak ID	Timepoints Peak Was Context-dependent	Peak Context	Gene ID	Gene Name	Timepoints Gene Was Context-dependent	Gene TSS Genomic Position	Distance from Peak Edge to TSS (base pairs) (Visualized in Figure 1D)	Number of Methods Peak Linked to Gene	Linked by HiC	Linked by eQTL	Linked by Context-dependent Expression Between Timepoints	Context-dependent Peak Fraction Overlapping Hi-C	Hi-C "Other-End" Genomic Position	Hi-C "Other-End" Fragment Name	Hi-C "Bait-End" Promoter Genomic Position	Hi-C "Bait-End" Promoter Name	Hi-C Interaction Type	Hi-C Reads	Hi-C Score	eQTL Lead Variant	eQTL Best Proxy In Peak	eQTL LD (r2 between Lead and Proxy)	eQTL Signal Type	eQTL All Proxies In Peak	GWAS Overlap in Context-Dependent Peak	Adipose Tissue (11-sample set) Consensus Peak Overlaps Context-Dependent Peak	Number of Adipose Samples Represented
peak14794	D14>D0,D4>D0	adipocyte-dependent	ENSG00000077943	ITGA8	D14>D0	15762123	224509	3	yes	yes	yes	1	chr10:15535295-15538902	.	chr10:15759559-15785233	ENSG00000077943.7_2:ITGA8	bait-other	22	5.47	rs10752391	rs10752391	1	conditional	rs10752391	no	no	na
peak14791	D14>D0,D4>D0	adipocyte-dependent	ENSG00000077943	ITGA8	D14>D0	15762123	242500	3	yes	yes	yes	1	chr10:15517972-15529303	.	chr10:15759559-15785233	ENSG00000077943.7_2:ITGA8	bait-other	28	7.68	rs10752383	rs2167450	0.963322	primary	rs2167450,rs11259687,rs7080424	no	no	na
peak29647	D14>D0,D4>D0	adipocyte-dependent	ENSG00000008394	MGST1	D14>D0,D4>D0	16500075	105044	3	yes	yes	yes	0.78	chr12:16385027-16394855	.	chr12:16499907-16502576	ENSG00000008394.12_3:MGST1	bait-other	34	5.5	rs7298878	rs7298878	1	primary	rs7298878,rs10846315,rs7298888	no	no	na
peak140720	D14>D0	other	ENSG00000106809	OGN	D14>D0,D4>D0	95166977	19520	3	yes	yes	yes	1	chr9:95179422-95187636	ENSG00000127083.7_2:OMD	chr9:95165804-95167749	ENSG00000106809.10_2:OGN	bait-bait	244	6.16	rs2181585	rs2761681	0.810028	primary	rs2761681	yes	no	na
peak14243	D14>D0,D4>D0	adipocyte-dependent	ENSG00000196139	AKR1C3	D14>D0,D4>D0	5077545	49444	3	yes	yes	yes	1	chr10:5008120-5042661	.	chr10:5135512-5137754	ENSG00000196139.13_4:AKR1C3	bait-other	21	5.8	rs1937853	rs7915704	0.863277	conditional	rs7914075,rs11252864,rs7915338,rs7915704	no	yes	5
peak122997	D14>D0,D4>D0	adipocyte-dependent	ENSG00000106003	LFNG	D14>D0,D14>D4	2552162	23433	3	yes	yes	yes	0.25	chr7:2528335-2533069	.	chr7:2551395-2556951	ENSG00000106003.12_3:LFNG	bait-other	49	6.06	rs34114302	rs886629	0.86886	conditional	rs886629,rs886630	yes	yes	7
peak63596	D14>D0,D4>D0	adipocyte-dependent	ENSG00000105088	OLFM2	D14>D0,D14>D4,D4>D0	10047227	11848	3	yes	yes	yes	1	chr19:10052444-10063249	.	chr19:10043738-10049457	ENSG00000105088.8_2:OLFM2	bait-other	117	9.01	rs34336349	rs55732232	0.990579	primary	rs55732232	yes	no	na
peak67917	D14>D0,D4>D0	adipocyte-dependent	ENSG00000138030	KHK	D4>D0	27309614	65746	3	yes	yes	yes	1	chr2:27241544-27253487	.	chr2:27304168-27310833	ENSG00000138080.13_2:EMILIN1;ENSG00000138030.12_3:KHK	bait-other	37	5.32	rs11126857	rs7606840	0.901231	primary	rs7606840	yes	yes	3
peak138687	D0>D14,D0>D4	preadipocyte-dependent	ENSG00000147883	CDKN2B	D14>D0,D4>D0	22009361	102453	3	yes	yes	yes	1	chr9:22109280-22117282	.	chr9:21991197-22008507	ENSG00000147889.17_3:CDKN2A;ENSG00000240498.7_5:CDKN2B-AS1;ENSG00000147883.10_2:CDKN2B	bait-other	67	18.56	rs10217586	rs7341786	0.816085	primary	rs7341786,rs7341791	yes	no	na
peak100616	D14>D0,D4>D0	adipocyte-dependent	ENSG00000249242	TMEM150C	D14>D0,D4>D0	83483509	155714	3	yes	yes	yes	1	chr4:83637329-83643107	.	chr4:83475939-83484536	ENSG00000249242.7_3:TMEM150C	bait-other	35	8.45	rs12498940	rs10025210	0.853781	conditional	rs10025210	no	yes	6
peak128165	D4>D0	other	ENSG00000091129	NRCAM	D14>D0,D4>D0	108097160	144832	3	yes	yes	yes	1	chr7:107948591-107957900	.	chr7:108095321-108102756	ENSG00000091129.19_5:NRCAM	bait-other	16	6.74	rs6957973	rs10274696	0.923966	primary	rs10274696	no	no	na
peak54719	D4>D0	other	ENSG00000133030	MPRIP	D0>D4	16945858	55930	3	yes	yes	yes	1	chr17:17001173-17011765	.	chr17:16938339-16947483	ENSG00000133030.20_4:MPRIP	bait-other	41	5.04	rs4985716	rs12451343	1	primary	rs12451343	no	yes	3
peak47513	D0>D4	other	ENSG00000167178	ISLR2	D0>D4	74392651	78944	3	yes	yes	yes	1	chr15:74465827-74476023	ENSG00000129009.12_3:ISLR;ENSG00000137868.18_4:STRA6	chr15:74416116-74438189	ENSG00000167178.15_3:ISLR2	bait-bait	31	6.7	rs35661273	rs62005710	0.981968	primary	rs12912578,rs351242,rs62005710,rs11631944	no	yes	9
peak47512	D0>D14,D0>D4	preadipocyte-dependent	ENSG00000167178	ISLR2	D0>D4	74392651	77532	3	yes	yes	yes	1	chr15:74465827-74476023	ENSG00000129009.12_3:ISLR;ENSG00000137868.18_4:STRA6	chr15:74416116-74438189	ENSG00000167178.15_3:ISLR2	bait-bait	31	6.7	rs35661273	rs11639090	0.987944	primary	rs2062309,rs11639090	no	no	na
peak18372	D14>D0,D4>D0	adipocyte-dependent	ENSG00000108219	TSPAN14	D14>D0,D4>D0	82213921	37273	3	yes	yes	yes	1	chr10:82250815-82259004	.	chr10:82213383-82218671	ENSG00000108219.14_2:TSPAN14	bait-other	37	5.91	rs1878036	rs7922621	0.961809	primary	rs7922621,rs7910643	yes	no	na
peak101248	D4>D0	other	ENSG00000196616	ADH1B	D14>D0,D4>D0	100273916	29961	3	yes	yes	yes	0.45	chr4:100304839-100306898	.	chr4:100235295-100243840	ENSG00000196616.13_3:ADH1B	bait-other	63	33.12	rs35002104	rs10516440	0.990836	primary	rs10516440,rs1372680	yes	yes	7
peak137541	D0>D14,D0>D4	preadipocyte-dependent	ENSG00000178209	PLEC	D0>D4	145050901	27602	3	yes	yes	yes	1	chr8:144996506-145035361	ENSG00000178209.15_6:PLEC;ENSG00000207574.1:MIR661	chr8:145048291-145073141	ENSG00000178685.13_5:PARP10;ENSG00000178209.15_6:PLEC;ENSG00000178719.16_3:GRINA	bait-bait	48	5.2	rs7155	rs7832643	0.847608	primary	rs11136340,rs7818941,rs7832643	yes	no	na
peak36064	D14>D0,D4>D0	adipocyte-dependent	ENSG00000102683	SGCG	D14>D4	23755090	167394	3	yes	yes	yes	0.57	chr13:23922814-23923710	.	chr13:23750195-23755098	ENSG00000102683.7_3:SGCG	bait-other	53	5.49	rs518727	rs9552932	0.810324	primary	rs9552932	no	no	na
peak30871	D0>D14	other	ENSG00000139211	AMIGO2	D0>D14,D0>D4	47473733	315977	3	yes	yes	yes	1	chr12:47784974-47793542	.	chr12:47463916-47475425	ENSG00000139211.6_2:AMIGO2;ENSG00000179715.12_4:PCED1B	bait-other	24	8.04	rs73101759	rs73101759	1	conditional	rs73101759	no	no	na
peak29646	D14>D0,D4>D0	adipocyte-dependent	ENSG00000008394	MGST1	D14>D0,D4>D0	16500075	107945	3	yes	yes	yes	1	chr12:16385027-16394855	.	chr12:16499907-16502576	ENSG00000008394.12_3:MGST1	bait-other	34	5.5	rs7298878	rs10772914	0.988229	primary	rs1671517,rs10772914	no	no	na
peak43166	D14>D0,D4>D0	adipocyte-dependent	ENSG00000053254	FOXN3	D4>D0	90085492	280273	3	yes	yes	yes	1	chr14:89802348-89806240	.	chr14:89882303-89884657	ENSG00000053254.15_4:FOXN3;ENSG00000258920.1_4:FOXN3-AS1	bait-other	25	5.74	rs8020112	rs3825667	0.90661	primary	rs3825667,rs3825669,rs7400805,rs4904550,rs7141800	no	yes	8
peak38510	D14>D0	other	ENSG00000136160	EDNRB	D14>D0,D4>D0,D4>D14	78549663	174635	3	yes	yes	yes	1	chr13:78369389-78377756	.	chr13:78492152-78494963	ENSG00000136160.15_4:EDNRB;ENSG00000234377.7_5:RNF219-AS1	bait-other	36	6.38	rs1924922	rs1279388	0.829325	primary	rs1279388	yes	no	na
peak53088	D14>D0,D4>D0	adipocyte-dependent	ENSG00000103241	FOXF1	D4>D14	86544132	449897	3	yes	yes	yes	1	chr16:86092375-86104128	.	chr16:86542832-86546072	ENSG00000268388.5_2:FENDRR;ENSG00000103241.6_2:FOXF1	bait-other	7	6.33	rs59877022	rs59877022	1	primary	rs59877022	no	yes	7
peak113252	D14>D0,D4>D0	adipocyte-dependent	ENSG00000174705	SH3PXD2B	D4>D0	171881526	50423	3	yes	yes	yes	0.62	chr5:171827706-171830609	.	chr5:171879373-171888603	ENSG00000174705.12_3:SH3PXD2B	bait-other	38	5	rs6866204	rs7725967	0.906662	primary	rs7725967	yes	yes	5
peak28681	D4>D0	other	ENSG00000006831	ADIPOR2	D14>D0	1797739	93307	3	yes	yes	yes	0.72	chr12:1884402-1891530	.	chr12:1796050-1798892	ENSG00000006831.9_2:ADIPOR2	bait-other	63	6.92	rs11614639	rs2286383	0.9737	conditional	rs2286383	no	no	na
peak6055	D0>D14,D0>D4	preadipocyte-dependent	ENSG00000171488	LRRC8C	D14>D4	90098630	105813	3	yes	yes	yes	1	chr1:90201280-90205914	.	chr1:90096958-90103624	ENSG00000171488.14_3:LRRC8C	bait-other	33	5.48	rs553039	rs72712599	0.931503	primary	rs72712599	no	no	na
peak69260	D14>D0,D4>D0	adipocyte-dependent	ENSG00000170577	SIX2	D14>D0,D4>D0,D4>D14	45236568	435214	3	yes	yes	yes	1	chr2:45671542-45682056	.	chr2:45234314-45238458	ENSG00000170577.7_2:SIX2	bait-other	15	8.6	rs4952763	rs3770256	0.966126	primary	rs3770256	no	no	na
peak102719	D4>D0	other	ENSG00000189184	PCDH18	D14>D0	138453647	139050	3	yes	yes	yes	1	chr4:138591327-138594245	.	chr4:138453070-138454546	ENSG00000189184.11_2:PCDH18	bait-other	32	7.03	rs13150011	rs13107129	0.920566	primary	rs13107129,rs34826234	no	yes	7
peak91655	D0>D14,D0>D4	preadipocyte-dependent	ENSG00000057019	DCBLD2	D0>D14,D0>D4	98620532	79185	3	yes	yes	yes	1	chr3:98695661-98701438	.	chr3:98617768-98623128	ENSG00000057019.15_4:DCBLD2	bait-other	35	6.42	rs2062058	rs870202	0.996096	primary	rs870202	no	no	na
peak48278	D14>D0,D4>D0	adipocyte-dependent	ENSG00000197696	NMB	D14>D0,D14>D4	85201793	145346	3	yes	yes	yes	1	chr15:85339046-85349049	.	chr15:85193161-85203635	ENSG00000177082.12_4:WDR73;ENSG00000197696.9_3:NMB	bait-other	23	7	rs11633762	rs17601029	0.919352	primary	rs17601029	yes	no	na
peak141876	D14>D0,D4>D0	adipocyte-dependent	ENSG00000198121	LPAR1	D4>D14	113800737	119847	3	yes	yes	yes	1	chr9:113916519-113922453	.	chr9:113798585-113804319	ENSG00000198121.13_4:LPAR1	bait-other	27	5.72	rs12339649	rs12346772	0.82658	primary	rs12346772	yes	no	na
peak23485	D0>D14,D0>D4	preadipocyte-dependent	ENSG00000149084	HSD17B12	D14>D0,D14>D4	43702107	150220	3	yes	yes	yes	1	chr11:43852143-43855822	.	chr11:43573209-43582684	ENSG00000149084.12_4:HSD17B12;ENSG00000235661.3_5:MIR670HG;ENSG00000211568.1:MIR670	bait-other	13	6.87	rs17596638	rs61883844	0.856932	conditional	rs61883844	yes	no	na
peak44894	D14>D0,D4>D0	adipocyte-dependent	ENSG00000137801	THBS1	D0>D4	39873279	413118	3	yes	yes	yes	1	chr15:39455240-39468339	.	chr15:39872009-39875707	ENSG00000137801.10_3:THBS1	bait-other	34	16.11	rs7176058	rs8039171	1	conditional	rs8039171,rs1038275,rs12439975	no	yes	6
peak18379	D4>D0	other	ENSG00000108219	TSPAN14	D14>D0,D4>D0	82213921	69265	3	yes	yes	yes	0.23	chr10:82276183-82283661	.	chr10:82213383-82218671	ENSG00000108219.14_2:TSPAN14	bait-other	20	5.06	rs1878036	rs7096909	0.949639	primary	rs7096909	yes	no	na
peak112713	D14>D0,D4>D0	adipocyte-dependent	ENSG00000170214	ADRA1B	D14>D0	159292086	76699	3	yes	yes	yes	0.53	chr5:159206585-159214654	.	chr5:159341749-159345488	ENSG00000170214.4_4:ADRA1B	bait-other	69	16.74	rs6894708	rs10065210	0.974078	primary	rs10065210,rs10059876	no	yes	7
peak124788	D14>D0,D4>D0	adipocyte-dependent	ENSG00000122547	EEPD1	D14>D0	36192757	107054	3	yes	yes	yes	1	chr7:36072303-36090723	.	chr7:36188737-36200949	ENSG00000122547.10_2:EEPD1	bait-other	21	9.58	rs2700936	rs2700936	1	conditional	rs2700936,rs2700937	yes	yes	11
peak137539	D0>D4	other	ENSG00000178209	PLEC	D0>D4	145050901	35816	3	yes	yes	yes	1	chr8:144996506-145035361	ENSG00000178209.15_6:PLEC;ENSG00000207574.1:MIR661	chr8:145048291-145073141	ENSG00000178685.13_5:PARP10;ENSG00000178209.15_6:PLEC;ENSG00000178719.16_3:GRINA	bait-bait	48	5.2	rs7155	rs112979447	0.830615	primary	rs12541377,rs112979447,rs4073082,rs4073081	yes	yes	3
peak69256	D4>D0	other	ENSG00000170577	SIX2	D14>D0,D4>D0,D4>D14	45236568	403349	3	yes	yes	yes	1	chr2:45635621-45643579	.	chr2:45234314-45238458	ENSG00000170577.7_2:SIX2	bait-other	13	6.64	rs4952763	rs3755072	0.957938	primary	rs3755072	no	no	na
peak44891	D4>D0	other	ENSG00000137801	THBS1	D0>D4	39873279	426964	3	yes	yes	yes	1	chr15:39444547-39446431	.	chr15:39872009-39875707	ENSG00000137801.10_3:THBS1	bait-other	23	10.31	rs7176058	rs275182	0.933017	conditional	rs275182	no	yes	5
peak89943	D14>D0,D4>D0	adipocyte-dependent	ENSG00000247596	TWF2	D14>D0	52273275	49818	3	yes	yes	yes	1	chr3:52317478-52329350	ENSG00000168237.17_2:GLYCTK;ENSG00000164091.11_2:WDR82;ENSG00000207926.1:MIR135A1	chr3:52257316-52272130	ENSG00000247596.8_3:TWF2;ENSG00000239732.3_3:TLR9	bait-bait	35	5.58	rs11716487	rs6783652	0.839331	primary	rs6783652	yes	yes	4
peak131774	D4>D0	other	ENSG00000168079	SCARA5	D14>D0,D4>D0,D4>D14	27850243	128367	3	yes	yes	yes	0.58	chr8:27719527-27721478	.	chr8:27844326-27850488	ENSG00000168079.16_3:SCARA5	bait-other	98	43.83	rs77919776	rs4732780	0.948755	conditional	rs4732778,rs4732780	no	no	na
peak115940	D0>D14,D0>D4	preadipocyte-dependent	ENSG00000168477	TNXB	D0>D4,D14>D4	32083110	66653	3	yes	yes	yes	1	chr6:31994705-32026848	ENSG00000168477.19_5:TNXB;ENSG00000231852.7_4:CYP21A2;ENSG00000229776.1_5:C4B-AS1;ENSG00000224389.9_4:C4B	chr6:32079135-32085551	ENSG00000168477.19_5:TNXB;ENSG00000213676.12_5:ATF6B	bait-bait	36	8.81	rs6463	rs2075564	0.959644	primary	rs2075564,rs34214527	yes	yes	11
peak84826	D0>D14,D0>D4	preadipocyte-dependent	ENSG00000099937	SERPIND1	D0>D4	21128166	9220	3	yes	yes	yes	1	chr22:21132206-21153113	.	chr22:21118578-21128530	ENSG00000099937.10_2:SERPIND1	bait-other	149	5.27	rs738059	rs178039	1	primary	rs178039	no	no	na
peak138685	D14>D0,D4>D0	adipocyte-dependent	ENSG00000147883	CDKN2B	D14>D0,D4>D0	22009361	89166	3	yes	yes	yes	1	chr9:22097952-22101536	.	chr9:21991197-22008507	ENSG00000147889.17_3:CDKN2A;ENSG00000240498.7_5:CDKN2B-AS1;ENSG00000147883.10_2:CDKN2B	bait-other	46	10.24	rs10217586	rs4977574	0.840176	primary	rs4977574,rs2891168	yes	yes	8
peak138691	D0>D14,D0>D4	preadipocyte-dependent	ENSG00000147883	CDKN2B	D14>D0,D4>D0	22009361	115261	3	yes	yes	yes	1	chr9:22124345-22126518	.	chr9:21991197-22008507	ENSG00000147889.17_3:CDKN2A;ENSG00000240498.7_5:CDKN2B-AS1;ENSG00000147883.10_2:CDKN2B	bait-other	35	9.81	rs10217586	rs10757279	0.801576	primary	rs10757279	yes	no	na
peak18671	D14>D0,D4>D0	adipocyte-dependent	ENSG00000138134	STAMBPL1	D0>D4	90639490	46683	3	yes	yes	yes	1	chr10:90683618-90691238	.	chr10:90638215-90640944	ENSG00000138134.11_3:STAMBPL1	bait-other	51	6.63	rs10887866	rs17114183	0.915906	primary	rs17114183	no	yes	8
peak131790	D14>D0,D4>D0	adipocyte-dependent	ENSG00000168079	SCARA5	D14>D0,D4>D0,D4>D14	27850243	39499	3	yes	yes	yes	1	chr8:27803344-27814176	.	chr8:27844326-27850488	ENSG00000168079.16_3:SCARA5	bait-other	53	5.68	rs2726953	rs2685412	0.823737	primary	rs2685412	yes	no	na
peak52151	D14>D0,D4>D0	adipocyte-dependent	ENSG00000198373	WWP2	D0>D4	69796208	147506	3	yes	yes	yes	0.28	chr16:69944941-69951102	.	chr16:69812421-69820816	ENSG00000198373.12_4:WWP2	bait-other	28	7.06	rs9922964	rs4985453	0.932928	primary	rs4985453,rs4985451,rs4985376,rs4985452	no	no	na
peak6999	D14>D0,D4>D0	adipocyte-dependent	ENSG00000143028	SYPL2	D14>D0,D14>D4,D4>D0	110009249	72949	3	yes	yes	yes	1	chr1:109931293-109941567	ENSG00000134243.11_3:SORT1	chr1:110005988-110011373	ENSG00000143028.8_2:SYPL2	bait-bait	24	5.47	rs2043059	rs10858091	0.858553	primary	rs2140924,rs10858091,rs3768495,rs3768494,rs3768493	yes	yes	7
peak138688	D0>D14,D0>D4	preadipocyte-dependent	ENSG00000147883	CDKN2B	D14>D0,D4>D0	22009361	105649	3	yes	yes	yes	1	chr9:22109280-22117282	.	chr9:21991197-22008507	ENSG00000147889.17_3:CDKN2A;ENSG00000240498.7_5:CDKN2B-AS1;ENSG00000147883.10_2:CDKN2B	bait-other	67	18.56	rs10217586	rs2383206	0.823791	primary	rs2383206,rs944797	yes	no	na
peak87844	D14>D0,D4>D0	adipocyte-dependent	ENSG00000131386	GALNT15	D14>D0,D4>D0	16216155	120003	3	yes	yes	yes	1	chr3:16083600-16096661	.	chr3:16215701-16216586	ENSG00000131386.18_3:GALNT15	bait-other	46	14.9	rs17041841	rs2346286	0.960409	primary	rs2346286	no	yes	6
peak48274	D14>D0,D4>D0	adipocyte-dependent	ENSG00000197696	NMB	D14>D0,D14>D4	85201793	104275	3	yes	yes	yes	1	chr15:85287717-85307493	ENSG00000166716.9_3:ZNF592	chr15:85193161-85203635	ENSG00000177082.12_4:WDR73;ENSG00000197696.9_3:NMB	bait-bait	39	10.06	rs11633762	rs11633450	0.936093	primary	rs11633450	yes	yes	4
peak27080	D4>D0	other	ENSG00000137713	PPP2R1B	D4>D0,D4>D14	111637150	78875	3	yes	yes	yes	0.09	chr11:111714572-111716233	.	chr11:111633900-111637819	ENSG00000137713.15_3:PPP2R1B	bait-other	36	7.24	rs618031	rs10789849	0.987226	primary	rs10789849	no	yes	3
peak101227	D14>D0,D4>D0	adipocyte-dependent	ENSG00000196616	ADH1B	D14>D0,D4>D0	100273916	149793	3	yes	yes	yes	0.2	chr4:100123094-100123353	.	chr4:100235295-100243840	ENSG00000196616.13_3:ADH1B	bait-other	14	9.74	rs2105780	rs6814114	1	conditional	rs6814114,rs1130921	no	yes	3
peak60134	D14>D0,D4>D0	adipocyte-dependent	ENSG00000154856	APCDD1	D14>D0,D4>D0	10454624	412848	3	yes	yes	yes	0.19	chr18:10035836-10040521	.	chr18:10451214-10458306	ENSG00000154856.12_5:APCDD1	bait-other	19	11.45	rs487857	rs541853	1	primary	rs541164,rs535823,rs541853	no	yes	10
peak128164	D14>D0,D4>D0	adipocyte-dependent	ENSG00000091129	NRCAM	D14>D0,D4>D0	108097160	145961	3	yes	yes	yes	1	chr7:107948591-107957900	.	chr7:108095321-108102756	ENSG00000091129.19_5:NRCAM	bait-other	16	6.74	rs6957973	rs1548949	0.915147	primary	rs1548949,rs1548948	no	no	na
peak87331	D4>D0	other	ENSG00000163703	CRELD1	D4>D0	9975505	21375	3	yes	yes	yes	1	chr3:9993578-10002872	ENSG00000163704.11_2:PRRT3	chr3:9973721-9993032	ENSG00000230082.1_5:PRRT3-AS1;ENSG00000163703.17_3:CRELD1	bait-bait	141	13.68	rs6785692	rs3846169	0.816267	conditional	rs3846169	yes	no	na
peak23483	D0>D14,D0>D4	preadipocyte-dependent	ENSG00000149084	HSD17B12	D14>D0,D14>D4	43702107	120752	3	yes	yes	yes	1	chr11:43818378-43825395	.	chr11:43595728-43613061	ENSG00000149084.12_4:HSD17B12;ENSG00000199077.1:MIR129-2	bait-other	19	5.88	rs1061810	rs10838175	0.8779	primary	rs10838175	yes	no	na
peak134027	D14>D0,D4>D0	adipocyte-dependent	ENSG00000164687	FABP5	D14>D0,D4>D0	82192597	202324	3	yes	yes	yes	1	chr8:82389666-82398204	ENSG00000170323.8_2:FABP4	chr8:82190272-82195803	ENSG00000164687.10_2:FABP5	bait-bait	25	6.06	rs112268552	rs77878271	0.963779	conditional	rs77878271	no	yes	8
peak90362	D14>D0	other	ENSG00000168309	FAM107A	D14>D0,D4>D0	58613336	49504	3	yes	yes	yes	0.53	chr3:58554278-58563370	.	chr3:58612279-58614312	ENSG00000168309.17_4:FAM107A	bait-other	45	8.95	rs12633195	rs2306671	0.945866	primary	rs2306671	no	yes	11
peak141875	D14>D0,D4>D0	adipocyte-dependent	ENSG00000198121	LPAR1	D4>D14	113800737	111798	3	yes	yes	yes	1	chr9:113911236-113916518	.	chr9:113798585-113804319	ENSG00000198121.13_4:LPAR1	bait-other	29	5.92	rs12339649	rs12339013	0.821514	primary	rs12339013	yes	no	na
peak6058	D4>D0	other	ENSG00000171488	LRRC8C	D14>D4	90098630	124420	3	yes	yes	yes	0.61	chr1:90223432-90224283	.	chr1:90096958-90103624	ENSG00000171488.14_3:LRRC8C	bait-other	70	17.76	rs553039	rs6694039	0.948113	primary	rs6694039	no	yes	9
peak128163	D14>D0,D4>D0	adipocyte-dependent	ENSG00000091129	NRCAM	D14>D0,D4>D0	108097160	147292	3	yes	yes	yes	0.99	chr7:107948591-107957900	.	chr7:108095321-108102756	ENSG00000091129.19_5:NRCAM	bait-other	16	6.74	rs6957973	rs2216258	0.915147	primary	rs2216258	no	yes	8
peak31141	D0>D14	other	ENSG00000167588	GPD1	D14>D0,D4>D0	50497601	200148	3	yes	yes	yes	1	chr12:50695222-50700042	.	chr12:50497569-50502461	ENSG00000167588.12_4:GPD1	bait-other	19	5.05	rs12426444	rs11169367	0.928418	primary	rs11169367	yes	no	na
peak40020	D14>D0,D4>D0	adipocyte-dependent	ENSG00000092068	SLC7A8	D14>D0,D4>D0	23652882	38981	3	yes	yes	yes	1	chr14:23610591-23618180	.	chr14:23647194-23654307	ENSG00000092068.19_4:SLC7A8	bait-other	88	7.35	rs12881021	rs761873	0.884768	primary	rs2331937,rs761873	no	no	na
peak86155	D0>D14,D0>D4	preadipocyte-dependent	ENSG00000184381	PLA2G6	D14>D0,D4>D0	38601696	1174	3	yes	yes	yes	1	chr22:38594430-38604353	ENSG00000184381.18_3:PLA2G6;ENSG00000185022.11_4:MAFF	chr22:38499888-38512913	ENSG00000128298.16_2:BAIAP2L2;ENSG00000184381.18_3:PLA2G6	bait-bait	16	5.21	rs133015	rs4820325	0.936618	conditional	rs4820325	yes	no	na
peak16313	D14>D0,D4>D0	adipocyte-dependent	ENSG00000107551	RASSF4	D14>D0,D4>D0	45454854	4799	3	yes	yes	yes	1	chr10:45458911-45463113	.	chr10:45446450-45457359	ENSG00000224812.2_6:TMEM72-AS1;ENSG00000107551.20_3:RASSF4	bait-other	154	5.47	rs7914175	rs10793572	0.970178	conditional	rs10793572	no	yes	4
peak62464	D4>D0	other	ENSG00000166347	CYB5A	D14>D0,D4>D0	71959250	30400	3	yes	yes	yes	1	chr18:71926543-71928850	.	chr18:71951773-71966214	ENSG00000166347.18_3:CYB5A	bait-other	48	7.19	rs1573486	rs8098571	0.872611	primary	rs8098571	no	no	na
peak68926	D14>D0,D4>D0	adipocyte-dependent	ENSG00000162878	PKDCC	D4>D0,D4>D14	42275159	124800	3	yes	yes	yes	1	chr2:42139552-42153859	.	chr2:42272825-42286079	ENSG00000162878.12_2:PKDCC	bait-other	25	10.41	rs4952541	rs57305900	0.950896	primary	rs57305900	yes	yes	3
peak109917	D14>D0,D4>D0	adipocyte-dependent	ENSG00000129596	CDO1	D14>D0,D14>D4,D4>D0	115152650	80557	3	yes	yes	yes	0.07	chr5:115071987-115073276	.	chr5:115150333-115156606	ENSG00000129596.4_2:CDO1	bait-other	38	12.11	rs12651799	rs12651799	1	primary	rs10038137,rs12651799	no	yes	8
peak101228	D4>D0	other	ENSG00000196616	ADH1B	D14>D0,D4>D0	100273916	146780	3	yes	yes	yes	1	chr4:100125596-100128415	.	chr4:100235295-100243840	ENSG00000196616.13_3:ADH1B	bait-other	14	9.55	rs2105780	rs17219626	1	conditional	rs17219626	no	yes	6
peak127592	D14>D0,D4>D0	adipocyte-dependent	ENSG00000085514	PILRA	D14>D0,D4>D0	99965152	18309	3	yes	yes	yes	1	chr7:99945535-99957189	.	chr7:99959713-99966424	ENSG00000085514.15_5:PILRA	bait-other	85	5.32	rs6946768	rs113979344	1	primary	rs113979344	yes	no	na
peak33169	D14>D0,D4>D0	adipocyte-dependent	ENSG00000198774	RASSF9	D0>D4,D14>D4	86230347	122734	3	yes	yes	yes	0.49	chr12:86103341-86106559	.	chr12:86230077-86234773	ENSG00000198774.4_3:RASSF9	bait-other	55	8.64	rs2199527	rs11116996	1	primary	rs11116996	no	yes	8
peak128118	D14>D0,D4>D0	adipocyte-dependent	ENSG00000091136	LAMB1	D4>D0	107643699	29644	3	yes	yes	yes	0.39	chr7:107611590-107612726	.	chr7:107642067-107644840	ENSG00000091136.13_2:LAMB1	bait-other	76	11.4	rs2021885	rs41281051	0.846642	primary	rs1544474,rs41281051	yes	yes	11
peak103730	D14>D0,D4>D0	adipocyte-dependent	ENSG00000185149	NPY2R	D14>D0,D4>D0	156129780	208126	3	yes	yes	yes	0.05	chr4:155908887-155920794	.	chr4:156125861-156130663	ENSG00000185149.5_2:NPY2R	bait-other	20	6.1	rs11729306	rs7656099	0.982861	primary	rs7656099	no	yes	5
peak123491	D14>D0,D4>D0	adipocyte-dependent	ENSG00000106511	MEOX2	D0>D4,D14>D4	15726436	134617	3	yes	yes	yes	0.75	chr7:15861377-15862522	.	chr7:15725356-15731841	ENSG00000106511.5_2:MEOX2	bait-other	47	8.85	rs10278213	rs2023019	0.92483	primary	rs2023019	no	yes	3
peak14392	D14>D0	other	ENSG00000123243	ITIH5	D14>D0,D4>D0	7708960	104996	3	yes	yes	yes	1	chr10:7602962-7605561	.	chr10:7704800-7717939	ENSG00000123243.14_3:ITIH5	bait-other	52	6.23	rs12252806	rs7907148	0.921631	conditional	rs3814699,rs7907148,rs10752109,rs7924140	no	yes	8
peak70741	D0>D4	other	ENSG00000244617	ASPRV1	D14>D0,D4>D0	70189396	72562	3	yes	yes	yes	1	chr2:70251284-70287007	.	chr2:70182638-70194908	ENSG00000179818.13_3:PCBP1-AS1;ENSG00000244617.2_3:ASPRV1	bait-other	32	5.12	rs61128524	rs13394649	0.940314	primary	rs13394649,rs10188148	no	no	na
peak43195	D0>D14,D0>D4	preadipocyte-dependent	ENSG00000053254	FOXN3	D4>D0	90085492	20839	2	yes	no	yes	1	chr14:90093568-90108416	.	chr14:89882303-89884657	ENSG00000053254.15_4:FOXN3;ENSG00000258920.1_4:FOXN3-AS1	bait-other	10	5.25	n/a	n/a	n/a	n/a	n/a	no	no	na
peak46626	D4>D0	other	ENSG00000166831	RBPMS2	D14>D0,D14>D4	65067785	558251	2	no	yes	yes	n/a	n/a	n/a	n/a	n/a	n/a	n/a	n/a	rs58590788	rs72756939	0.810464	primary	rs72756939	no	no	na
peak702	D4>D0	other	ENSG00000142657	PGD	D14>D0,D4>D0	10458648	9695	2	no	yes	yes	n/a	n/a	n/a	n/a	n/a	n/a	n/a	n/a	rs4846199	rs11121557	0.953233	primary	rs11121557,rs4846216	yes	yes	7
peak68677	D14>D0,D4>D0	adipocyte-dependent	ENSG00000138061	CYP1B1	D0>D14,D0>D4	38337043	154716	2	yes	no	yes	0.9	chr2:38491900-38494499	.	chr2:38297044-38303049	ENSG00000232973.12_5:CYP1B1-AS1;ENSG00000138061.11_3:CYP1B1	bait-other	15	6.23	n/a	n/a	n/a	n/a	n/a	no	no	na
peak65236	D0>D14,D0>D4	preadipocyte-dependent	ENSG00000160410	SHKBP1	D0>D14,D0>D4	41082756	356481	2	yes	no	yes	1	chr19:40724675-40734172	ENSG00000105219.9_4:CNTD2;ENSG00000174521.7_2:TTC9B	chr19:41085219-41100976	ENSG00000160410.14_3:SHKBP1;ENSG00000090006.17_2:LTBP4	bait-bait	6	6.23	n/a	n/a	n/a	n/a	n/a	no	no	na
peak69521	D4>D0	other	ENSG00000180398	MCFD2	D0>D14	47168993	364262	2	yes	no	yes	1	chr2:47531956-47535637	.	chr2:47136568-47147123	ENSG00000180398.12_3:MCFD2;ENSG00000068724.15_3:TTC7A	bait-other	14	8.82	n/a	n/a	n/a	n/a	n/a	no	no	na
peak87198	D4>D0	other	ENSG00000071282	LMCD1	D14>D0	8543392	75027	2	yes	no	yes	1	chr3:8614647-8631473	.	chr3:8540947-8545973	ENSG00000071282.11_2:LMCD1;ENSG00000227110.6_6:LMCD1-AS1	bait-other	42	8.19	n/a	n/a	n/a	n/a	n/a	no	no	na
peak8665	D0>D14,D0>D4	preadipocyte-dependent	ENSG00000187800	PEAR1	D0>D14,D0>D4	156863489	20568	2	yes	no	yes	1	chr1:156881919-156903177	ENSG00000160838.13_2:LRRC71;ENSG00000187800.13_2:PEAR1	chr1:156861611-156869031	ENSG00000187800.13_2:PEAR1	bait-bait	50	9.46	n/a	n/a	n/a	n/a	n/a	no	no	na
peak23482	D0>D14,D0>D4	preadipocyte-dependent	ENSG00000149084	HSD17B12	D14>D0,D14>D4	43702107	109333	2	yes	no	yes	1	chr11:43809416-43814094	.	chr11:43595728-43613061	ENSG00000149084.12_4:HSD17B12;ENSG00000199077.1:MIR129-2	bait-other	20	5.71	n/a	n/a	n/a	n/a	n/a	yes	no	na
peak87808	D0>D14,D0>D4	preadipocyte-dependent	ENSG00000131386	GALNT15	D14>D0,D4>D0	16216155	535340	2	yes	no	yes	1	chr3:15677718-15680889	.	chr3:16215701-16216586	ENSG00000131386.18_3:GALNT15	bait-other	11	9.09	n/a	n/a	n/a	n/a	n/a	no	no	na
peak26312	D14>D0,D4>D0	adipocyte-dependent	ENSG00000149212	SESN3	D14>D0	94965704	323591	2	yes	no	yes	1	chr11:95288331-95295424	.	chr11:94965330-94970670	ENSG00000149212.11_3:SESN3	bait-other	32	11.81	n/a	n/a	n/a	n/a	n/a	no	no	na
peak33960	D14>D0,D4>D0	adipocyte-dependent	ENSG00000166130	IKBIP	D0>D14	99038890	110848	2	yes	no	yes	1	chr12:98926447-98928232	.	chr12:99035902-99040250	ENSG00000120868.13_4:APAF1;ENSG00000166130.14_3:IKBIP	bait-other	20	5.86	n/a	n/a	n/a	n/a	n/a	no	no	na
peak43167	D14>D0,D4>D0	adipocyte-dependent	ENSG00000053254	FOXN3	D4>D0	90085492	278111	2	yes	no	yes	0.96	chr14:89806387-89808039	.	chr14:89882303-89884657	ENSG00000053254.15_4:FOXN3;ENSG00000258920.1_4:FOXN3-AS1	bait-other	30	6.67	n/a	n/a	n/a	n/a	n/a	no	no	na
peak33048	D4>D0	other	ENSG00000111052	LIN7A	D4>D14	81331703	467833	2	yes	no	yes	1	chr12:80859424-80869426	.	chr12:81331617-81333478	ENSG00000111052.7_3:LIN7A	bait-other	13	5.38	n/a	n/a	n/a	n/a	n/a	no	no	na
peak128128	D0>D4	other	ENSG00000091136	LAMB1	D4>D0	107643699	13515	2	yes	no	yes	0.7	chr7:107656111-107657586	.	chr7:107642067-107644840	ENSG00000091136.13_2:LAMB1	bait-other	98	6.75	n/a	n/a	n/a	n/a	n/a	no	no	na
peak123633	D0>D4	other	ENSG00000106546	AHR	D0>D14,D0>D4	16955982	745516	2	yes	no	yes	0.16	chr7:17702969-17707115	.	chr7:17333329-17339625	ENSG00000106546.13_3:AHR	bait-other	22	7.08	n/a	n/a	n/a	n/a	n/a	no	no	na
peak102127	D14>D0,D4>D0	adipocyte-dependent	ENSG00000172399	MYOZ2	D0>D4	120056938	70142	2	yes	no	yes	1	chr4:120122601-120129155	.	chr4:120055878-120058666	ENSG00000172399.5_2:MYOZ2	bait-other	29	11.95	n/a	n/a	n/a	n/a	n/a	no	yes	4
peak119381	D14>D0,D4>D0	adipocyte-dependent	ENSG00000009413	REV3L	D4>D0,D4>D14	111804917	109294	2	yes	no	yes	1	chr6:111912975-111919499	.	chr6:111802258-111808654	ENSG00000231889.7_5:TRAF3IP2-AS1;ENSG00000009413.15_4:REV3L	bait-other	25	8.29	n/a	n/a	n/a	n/a	n/a	no	no	na
peak107749	D0>D4	other	ENSG00000134057	CCNB1	D0>D14	68462836	71635	2	yes	no	yes	1	chr5:68530142-68548827	ENSG00000134058.11_3:CDK7	chr5:68455173-68465434	ENSG00000265968.1:RN7SL103P;ENSG00000134057.14_3:CCNB1	bait-bait	38	5.95	n/a	n/a	n/a	n/a	n/a	no	no	na
peak67953	D0>D4	other	ENSG00000143994	ABHD1	D14>D0	27346656	169309	2	yes	no	yes	0.98	chr2:27515980-27542086	ENSG00000138100.13_2:TRIM54;ENSG00000163794.6_2:UCN;ENSG00000115204.14_2:MPV17	chr2:27346267-27348910	ENSG00000143994.13_3:ABHD1	bait-bait	10	5.16	n/a	n/a	n/a	n/a	n/a	no	no	na
peak78736	D0>D14,D0>D4	preadipocyte-dependent	ENSG00000130147	SH3BP4	D0>D4	235860616	265105	2	yes	no	yes	1	chr2:235588795-235598997	.	chr2:235851546-235862510	ENSG00000130147.15_3:SH3BP4	bait-other	7	5.73	n/a	n/a	n/a	n/a	n/a	no	no	na
peak27213	D14>D0,D4>D0	adipocyte-dependent	ENSG00000109906	ZBTB16	D14>D0,D4>D0	113930314	87821	2	yes	no	yes	1	chr11:114016224-114021460	.	chr11:113929460-113932061	ENSG00000109906.13_4:ZBTB16	bait-other	9	5.39	n/a	n/a	n/a	n/a	n/a	no	no	na
peak135815	D0>D4	other	ENSG00000182197	EXT1	D0>D14,D0>D4	119124091	91801	2	yes	no	yes	1	chr8:119029506-119033292	.	chr8:119119522-119124858	ENSG00000182197.11_4:EXT1	bait-other	47	5.78	n/a	n/a	n/a	n/a	n/a	no	no	na
peak132007	D14>D0,D4>D0	adipocyte-dependent	ENSG00000157110	RBPMS	D4>D14	30241994	84227	2	yes	no	yes	0.12	chr8:30327411-30330691	.	chr8:30240908-30249722	ENSG00000254109.5_5:RBPMS-AS1;ENSG00000157110.15_4:RBPMS	bait-other	71	17.73	n/a	n/a	n/a	n/a	n/a	yes	yes	8
peak14243	D14>D0,D4>D0	adipocyte-dependent	ENSG00000187134	AKR1C1	D14>D0,D4>D0	5005444	18179	2	no	yes	yes	n/a	n/a	n/a	n/a	n/a	n/a	n/a	n/a	rs7906245	rs7906245	1	primary	rs7906245	no	yes	5
peak107443	D0>D14,D0>D4	preadipocyte-dependent	ENSG00000049192	ADAMTS6	D0>D14	64777746	468349	2	yes	no	yes	1	chr5:64308661-64309516	.	chr5:64777556-64778174	ENSG00000049192.14_3:ADAMTS6	bait-other	12	8.21	n/a	n/a	n/a	n/a	n/a	no	no	na
peak1628	D14>D0,D4>D0	adipocyte-dependent	ENSG00000133216	EPHB2	D14>D4	23037331	8257	2	yes	no	yes	0.66	chr1:23045811-23050532	ENSG00000265422.1:MIR4684	chr1:23177446-23203936	ENSG00000264014.1:MIR4253;ENSG00000133216.16_4:EPHB2	bait-bait	28	9.69	n/a	n/a	n/a	n/a	n/a	no	no	na
peak35271	D4>D0	other	ENSG00000089159	PXN	D0>D4	120703573	69084	2	yes	no	yes	1	chr12:120631554-120637396	ENSG00000089157.15_3:RPLP0	chr12:120699404-120705699	ENSG00000089159.16_4:PXN	bait-bait	51	12.94	n/a	n/a	n/a	n/a	n/a	no	no	na
peak97365	D0>D14,D0>D4	preadipocyte-dependent	ENSG00000072274	TFRC	D0>D14,D4>D14	195809059	431773	2	yes	no	yes	0.95	chr3:196239747-196241198	.	chr3:195807776-195813383	ENSG00000072274.12_2:TFRC	bait-other	10	6.27	n/a	n/a	n/a	n/a	n/a	no	no	na
peak117854	D4>D0	other	ENSG00000185760	KCNQ5	D0>D14,D0>D4	73331519	581192	2	yes	no	yes	1	chr6:73907066-73914031	.	chr6:73330748-73337110	ENSG00000185760.15_5:KCNQ5	bait-other	7	5.54	n/a	n/a	n/a	n/a	n/a	no	no	na
peak104522	D0>D14	other	ENSG00000150630	VEGFC	D0>D14,D0>D4	177713880	208564	2	yes	no	yes	1	chr4:177913276-177934059	.	chr4:177713219-177717160	ENSG00000150630.3_2:VEGFC	bait-other	16	7.21	n/a	n/a	n/a	n/a	n/a	no	no	na
peak90861	D14>D0,D4>D0	adipocyte-dependent	ENSG00000144749	LRIG1	D14>D0	66551686	294116	2	yes	no	yes	1	chr3:66840708-66850017	.	chr3:66546421-66552693	ENSG00000144749.13_3:LRIG1	bait-other	17	11.4	n/a	n/a	n/a	n/a	n/a	yes	yes	7
peak49618	D4>D0	other	ENSG00000118898	PPL	D14>D0,D14>D4,D4>D0	5010741	96044	2	yes	no	yes	1	chr16:4911178-4915355	.	chr16:4983704-4990732	ENSG00000118898.15_4:PPL	bait-other	16	5.89	n/a	n/a	n/a	n/a	n/a	yes	no	na
peak33499	D14>D0,D4>D0	adipocyte-dependent	ENSG00000133639	BTG1	D14>D0,D4>D0	92539672	731436	2	yes	no	yes	0.84	chr12:91805301-91808086	.	chr12:92528801-92540680	ENSG00000133639.4_3:BTG1	bait-other	13	6.57	n/a	n/a	n/a	n/a	n/a	no	no	na
peak74898	D0>D4	other	ENSG00000115844	DLX2	D0>D14,D0>D4	172967627	398434	2	yes	no	yes	0.89	chr2:172568092-172571371	.	chr2:172966044-172973100	ENSG00000115844.10_2:DLX2	bait-other	8	7.43	n/a	n/a	n/a	n/a	n/a	no	no	na
peak45564	D14>D0,D4>D0	adipocyte-dependent	ENSG00000103995	CEP152	D0>D4	49103342	193018	2	yes	no	yes	1	chr15:48906994-48910797	.	chr15:49098406-49103397	ENSG00000103995.13_5:CEP152	bait-other	20	5.08	n/a	n/a	n/a	n/a	n/a	no	yes	4
peak503	D4>D0	other	ENSG00000142599	RERE	D4>D0	8877701	257076	2	yes	no	yes	1	chr1:8615463-8622327	.	chr1:8873994-8880232	ENSG00000142599.17_4:RERE	bait-other	24	10.03	n/a	n/a	n/a	n/a	n/a	no	no	na
peak131952	D14>D0,D4>D0	adipocyte-dependent	ENSG00000120875	DUSP4	D14>D0,D4>D0	29208184	706506	2	yes	no	yes	1	chr8:29908215-29916568	.	chr8:29201519-29223254	ENSG00000120875.8_2:DUSP4	bait-other	20	15.7	n/a	n/a	n/a	n/a	n/a	no	yes	3
peak108527	D0>D14,D0>D4	preadipocyte-dependent	ENSG00000038427	VCAN	D0>D4	82767283	1049863	2	yes	no	yes	1	chr5:81709572-81717603	.	chr5:82765508-82771084	ENSG00000038427.15_4:VCAN	bait-other	15	16.61	n/a	n/a	n/a	n/a	n/a	no	no	na
peak48595	D4>D0	other	ENSG00000166813	KIF7	D4>D0,D4>D14	90198681	46757	2	yes	no	yes	1	chr15:90232349-90246295	ENSG00000166821.8_3:PEX11A;ENSG00000140527.14_4:WDR93	chr15:90181191-90199850	ENSG00000166813.14_2:KIF7	bait-bait	44	5.08	n/a	n/a	n/a	n/a	n/a	no	no	na
peak1069	D14>D0,D4>D0	adipocyte-dependent	ENSG00000162458	FBLIM1	D0>D4	16083101	225912	2	yes	no	yes	1	chr1:16306470-16310155	.	chr1:16081773-16086736	ENSG00000162458.12_4:FBLIM1	bait-other	8	5.57	n/a	n/a	n/a	n/a	n/a	yes	no	na
peak27977	D14>D0,D4>D0	adipocyte-dependent	ENSG00000064309	CDON	D14>D0	125933229	38671	2	yes	no	yes	1	chr11:125883396-125900039	.	chr11:125931954-125934808	ENSG00000064309.14_2:CDON	bait-other	24	6.02	n/a	n/a	n/a	n/a	n/a	no	yes	7
peak65432	D14>D0,D4>D0	adipocyte-dependent	ENSG00000079462	PAFAH1B3	D0>D14,D0>D4	42807697	26719	2	yes	no	yes	0.83	chr19:42825333-42835027	ENSG00000105429.12_3:MEGF8	chr19:42783123-42809789	ENSG00000079462.7_4:PAFAH1B3;ENSG00000188368.9_5:PRR19;ENSG00000079432.7_5:CIC	bait-bait	40	6.43	n/a	n/a	n/a	n/a	n/a	no	no	na
peak96373	D0>D14,D0>D4	preadipocyte-dependent	ENSG00000114796	KLHL24	D14>D0,D4>D0	183353355	86726	2	yes	no	yes	0.57	chr3:183266196-183267882	ENSG00000242522.1_5:KLHL6-AS1	chr3:183353058-183358200	ENSG00000114796.15_3:KLHL24	bait-bait	21	7.27	n/a	n/a	n/a	n/a	n/a	no	no	na
peak136495	D14>D0	other	ENSG00000170873	MTSS1	D14>D0,D14>D4	125740669	153573	2	yes	no	yes	0.27	chr8:125586903-125589337	.	chr8:125730521-125744854	ENSG00000170873.18_4:MTSS1	bait-other	18	10.6	n/a	n/a	n/a	n/a	n/a	no	yes	5
peak26018	D14>D0,D4>D0	adipocyte-dependent	ENSG00000174804	FZD4	D14>D0,D4>D0	86666432	307616	2	yes	no	yes	1	chr11:86971054-86980218	.	chr11:86664462-86669291	ENSG00000174804.3_2:FZD4	bait-other	27	11.92	n/a	n/a	n/a	n/a	n/a	yes	no	na
peak123572	D14>D0,D4>D0	adipocyte-dependent	ENSG00000106546	AHR	D0>D14,D0>D4	16955982	73286	2	yes	no	yes	0.79	chr7:17028477-17030319	.	chr7:17333329-17339625	ENSG00000106546.13_3:AHR	bait-other	68	24.27	n/a	n/a	n/a	n/a	n/a	no	yes	11
peak80570	D14>D0,D4>D0	adipocyte-dependent	ENSG00000100994	PYGB	D4>D0,D4>D14	25228704	293669	2	yes	no	yes	0.58	chr20:25521639-25522855	.	chr20:25227277-25231213	ENSG00000100994.11_3:PYGB	bait-other	17	10.57	n/a	n/a	n/a	n/a	n/a	no	no	na
peak119389	D4>D0	other	ENSG00000009413	REV3L	D4>D0,D4>D14	111804917	163080	2	yes	no	yes	0.95	chr6:111968036-111969094	.	chr6:111802258-111808654	ENSG00000231889.7_5:TRAF3IP2-AS1;ENSG00000009413.15_4:REV3L	bait-other	23	11.57	n/a	n/a	n/a	n/a	n/a	no	no	na
peak141356	D14>D0,D4>D0	adipocyte-dependent	ENSG00000165029	ABCA1	D14>D0,D4>D0	107690517	71161	2	yes	no	yes	1	chr9:107611948-107621678	.	chr9:107684509-107694252	ENSG00000165029.15_2:ABCA1	bait-other	31	5.04	n/a	n/a	n/a	n/a	n/a	no	no	na
peak60154	D14>D0,D4>D0	adipocyte-dependent	ENSG00000154856	APCDD1	D14>D0,D4>D0	10454624	236988	2	yes	no	yes	1	chr18:10213996-10222686	.	chr18:10451214-10458306	ENSG00000154856.12_5:APCDD1	bait-other	19	6.59	n/a	n/a	n/a	n/a	n/a	no	yes	6
peak45215	D4>D0	other	ENSG00000092529	CAPN3	D14>D0	42651697	164211	2	no	yes	yes	n/a	n/a	n/a	n/a	n/a	n/a	n/a	n/a	rs118191880	rs1712407	0.823712	conditional	rs685521,rs1712407	no	no	na
peak130616	D4>D0	other	ENSG00000253958	CLDN23	D14>D0,D4>D0	8559447	21088	2	no	yes	yes	n/a	n/a	n/a	n/a	n/a	n/a	n/a	n/a	rs17627755	rs17627755	1	conditional	rs17627755	yes	no	na
peak57201	D4>D0	other	ENSG00000141232	TOB1	D14>D0,D4>D0	48945338	104561	2	yes	no	yes	1	chr17:49049818-49051801	.	chr17:48945251-48950258	ENSG00000141232.4_3:TOB1	bait-other	16	7.68	n/a	n/a	n/a	n/a	n/a	no	no	na
peak10450	D0>D14,D0>D4	preadipocyte-dependent	ENSG00000143341	HMCN1	D0>D4	185703682	430712	2	yes	no	yes	1	chr1:186132829-186136284	.	chr1:185699171-185712502	ENSG00000143341.11_2:HMCN1	bait-other	14	6.49	n/a	n/a	n/a	n/a	n/a	no	no	na
peak102324	D14>D0,D4>D0	adipocyte-dependent	ENSG00000170917	NUDT6	D0>D14,D0>D4	123844122	181240	2	no	yes	yes	n/a	n/a	n/a	n/a	n/a	n/a	n/a	n/a	rs11946849	rs6849385	0.927486	primary	rs6849385,rs6855054	no	no	na
peak107571	D4>D0	other	ENSG00000069020	MAST4	D14>D0,D4>D0	65892188	498040	2	yes	no	yes	0.97	chr5:66386391-66391688	.	chr5:66296832-66304250	ENSG00000069020.18_3:MAST4;ENSG00000229666.1_5:MAST4-AS1	bait-other	65	6.94	n/a	n/a	n/a	n/a	n/a	no	yes	11
peak52645	D14>D0,D4>D0	adipocyte-dependent	ENSG00000140905	GCSH	D14>D0	81130029	40156	2	no	yes	yes	n/a	n/a	n/a	n/a	n/a	n/a	n/a	n/a	rs11863750	rs11863750	1	primary	rs11863750	no	yes	5
peak108522	D0>D4	other	ENSG00000038427	VCAN	D0>D4	82767283	1081757	2	yes	no	yes	0.12	chr5:81680033-81682958	.	chr5:82765508-82771084	ENSG00000038427.15_4:VCAN	bait-other	7	5.79	n/a	n/a	n/a	n/a	n/a	no	no	na
peak50916	D0>D4	other	ENSG00000178226	PRSS36	D14>D0	31161414	730183	2	yes	no	yes	1	chr16:31879803-31892512	ENSG00000185947.14_3:ZNF267	chr16:31158850-31168295	ENSG00000178226.10_3:PRSS36	bait-bait	9	5.95	n/a	n/a	n/a	n/a	n/a	no	no	na
peak81750	D14>D0,D4>D0	adipocyte-dependent	ENSG00000064655	EYA2	D4>D0	45523262	75556	2	no	yes	yes	n/a	n/a	n/a	n/a	n/a	n/a	n/a	n/a	rs1206773	rs55966194	0.849216	primary	rs55966194	yes	no	na
peak115789	D0>D4	other	ENSG00000137331	IER3	D0>D14,D0>D4,D14>D4	30712330	112487	2	no	yes	yes	n/a	n/a	n/a	n/a	n/a	n/a	n/a	n/a	rs115459743	rs4713340	0.881677	primary	rs4713340	no	no	na
peak10447	D4>D0	other	ENSG00000143341	HMCN1	D0>D4	185703682	409924	2	yes	no	yes	1	chr1:186110374-186115700	.	chr1:185699171-185712502	ENSG00000143341.11_2:HMCN1	bait-other	16	7.55	n/a	n/a	n/a	n/a	n/a	yes	no	na
peak55660	D14>D0,D4>D0	adipocyte-dependent	ENSG00000271447	MMP28	D14>D0,D14>D4,D4>D0	34122710	665652	2	yes	no	yes	1	chr17:33456093-33458058	.	chr17:34118616-34125409	ENSG00000271447.5_4:MMP28	bait-other	6	5.02	n/a	n/a	n/a	n/a	n/a	no	no	na
peak41022	D0>D14	other	ENSG00000087301	TXNDC16	D14>D0,D4>D0	53019239	108634	2	no	yes	yes	n/a	n/a	n/a	n/a	n/a	n/a	n/a	n/a	rs79994243	rs781380	0.874803	primary	rs781380	no	no	na
peak72840	D0>D4	other	ENSG00000074047	GLI2	D0>D4	121493198	179099	2	yes	no	yes	1	chr2:121672089-121676381	.	chr2:121490315-121496462	ENSG00000074047.21_3:GLI2	bait-other	20	6.96	n/a	n/a	n/a	n/a	n/a	no	yes	6
peak8828	D4>D0	other	ENSG00000162735	PEX19	D14>D0,D4>D0	160256137	80303	2	yes	no	yes	1	chr1:160330433-160344885	ENSG00000171786.5_2:NHLH1	chr1:160250768-160255057	ENSG00000162735.18_3:PEX19;ENSG00000132716.18_5:DCAF8	bait-bait	32	7.15	n/a	n/a	n/a	n/a	n/a	no	no	na
peak110793	D14>D0,D4>D0	adipocyte-dependent	ENSG00000043143	JADE2	D14>D4	133860002	70922	2	yes	no	yes	0.69	chr5:133788262-133788852	.	chr5:133858909-133864992	ENSG00000043143.20_3:JADE2	bait-other	23	9.03	n/a	n/a	n/a	n/a	n/a	no	no	na
peak8083	D0>D4,D14>D4	other	ENSG00000184678	HIST2H2BE	D14>D0	149858201	306053	2	yes	no	yes	1	chr1:150160325-150165513	.	chr1:149848366-149858434	ENSG00000184260.5_2:HIST2H2AC;ENSG00000184678.10_2:HIST2H2BE	bait-other	18	13.8	n/a	n/a	n/a	n/a	n/a	no	no	na
peak19532	D14>D0,D4>D0	adipocyte-dependent	ENSG00000226009	KCNIP2-AS1	D4>D0	103578834	129516	2	yes	no	yes	1	chr10:103698140-103709261	.	chr10:103578280-103581301	ENSG00000226009.1_5:KCNIP2-AS1	bait-other	31	5.02	n/a	n/a	n/a	n/a	n/a	no	no	na
peak24315	D14>D0,D4>D0	adipocyte-dependent	ENSG00000168004	HRASLS5	D14>D0,D14>D4,D4>D0	63258665	13725	2	yes	no	yes	0.37	chr11:63263403-63272941	.	chr11:63258604-63259255	ENSG00000168004.9_3:HRASLS5	bait-other	96	5.37	n/a	n/a	n/a	n/a	n/a	no	yes	4
peak30534	D14>D0,D4>D0	adipocyte-dependent	ENSG00000151229	SLC2A13	D4>D0	40499890	332667	2	yes	no	yes	0.1	chr12:40166284-40166614	.	chr12:40497413-40501126	ENSG00000151229.12_3:SLC2A13	bait-other	25	13.65	n/a	n/a	n/a	n/a	n/a	no	no	na
peak112024	D14>D0,D4>D0	adipocyte-dependent	ENSG00000132915	PDE6A	D4>D0	149324355	303176	2	yes	no	yes	1	chr5:149018057-149022451	.	chr5:149315892-149324383	ENSG00000132915.10_3:PDE6A	bait-other	8	5.04	n/a	n/a	n/a	n/a	n/a	no	yes	10
peak77704	D14>D0	other	ENSG00000054356	PTPRN	D4>D14	220174369	159502	2	yes	no	yes	1	chr2:220012853-220022134	.	chr2:220166130-220192478	ENSG00000054356.13_4:PTPRN	bait-other	19	6.45	n/a	n/a	n/a	n/a	n/a	no	no	na
peak56341	D0>D14,D0>D4	preadipocyte-dependent	ENSG00000131477	RAMP2	D14>D0,D4>D0	40910464	17063	2	yes	no	yes	1	chr17:40926667-40929628	.	chr17:40907425-40926376	ENSG00000131477.10_3:RAMP2;ENSG00000197291.8_4:RAMP2-AS1;ENSG00000131475.6_2:VPS25	bait-other	239	15.75	n/a	n/a	n/a	n/a	n/a	no	no	na
peak140496	D14>D0,D4>D0	adipocyte-dependent	ENSG00000213694	S1PR3	D4>D0,D4>D14	91605777	244721	2	yes	no	yes	1	chr9:91359374-91361648	ENSG00000265873.1:MIR4289	chr9:91605470-91608546	ENSG00000213694.4_4:S1PR3	bait-bait	91	35	n/a	n/a	n/a	n/a	n/a	no	no	na
peak131927	D0>D14	other	ENSG00000120875	DUSP4	D14>D0,D4>D0	29208184	386424	2	yes	no	yes	1	chr8:29587193-29598660	.	chr8:29201519-29223254	ENSG00000120875.8_2:DUSP4	bait-other	18	8.26	n/a	n/a	n/a	n/a	n/a	no	yes	3
peak40748	D0>D14,D0>D4	preadipocyte-dependent	ENSG00000100479	POLE2	D0>D14,D0>D4	50155139	73928	2	yes	no	yes	1	chr14:50223702-50237195	ENSG00000165516.10_2:KLHDC2	chr14:50153468-50157359	ENSG00000100479.12_2:POLE2	bait-bait	22	5.3	n/a	n/a	n/a	n/a	n/a	no	no	na
peak74008	D0>D14	other	ENSG00000157827	FMNL2	D14>D0	153191750	249003	2	yes	no	yes	0.71	chr2:153440887-153441450	.	chr2:153190646-153194201	ENSG00000157827.19_3:FMNL2	bait-other	12	9.3	n/a	n/a	n/a	n/a	n/a	no	no	na
peak87066	D14>D0,D4>D0	adipocyte-dependent	ENSG00000150995	ITPR1	D14>D0,D4>D0	4535028	172335	2	yes	no	yes	0.28	chr3:4359291-4362053	.	chr3:4529815-4535454	ENSG00000150995.19_5:ITPR1	bait-other	16	6.1	n/a	n/a	n/a	n/a	n/a	no	no	na
peak11729	D0>D14,D0>D4	preadipocyte-dependent	ENSG00000123689	G0S2	D14>D0,D4>D0	209848764	74191	2	yes	no	yes	1	chr1:209771292-209775970	.	chr1:209848320-209852873	ENSG00000123689.5_2:G0S2	bait-other	24	7.26	n/a	n/a	n/a	n/a	n/a	no	no	na
peak31954	D14>D0,D4>D0	adipocyte-dependent	ENSG00000139263	LRIG3	D14>D0	59314302	168160	2	yes	no	yes	1	chr12:59477799-59488045	.	chr12:59309068-59315357	ENSG00000139263.11_4:LRIG3	bait-other	24	6.27	n/a	n/a	n/a	n/a	n/a	no	no	na
peak86329	D0>D4	other	ENSG00000100346	CACNA1I	D14>D0,D4>D0	39966757	390140	2	yes	no	yes	0.03	chr22:40357819-40359069	.	chr22:39958445-39967672	ENSG00000100346.17_2:CACNA1I	bait-other	9	6.08	n/a	n/a	n/a	n/a	n/a	no	no	na
peak143168	D14>D0,D4>D0	adipocyte-dependent	ENSG00000167103	PIP5KL1	D0>D14,D0>D4	130693075	28953	2	no	yes	yes	n/a	n/a	n/a	n/a	n/a	n/a	n/a	n/a	rs6781	rs4837215	0.904953	primary	rs4837215	no	no	na
peak45544	D14>D0,D4>D0	adipocyte-dependent	ENSG00000103995	CEP152	D0>D4	49103342	294650	2	yes	no	yes	1	chr15:48803756-48809418	.	chr15:49098406-49103397	ENSG00000103995.13_5:CEP152	bait-other	15	5.6	n/a	n/a	n/a	n/a	n/a	no	no	na
peak117161	D4>D0	other	ENSG00000146072	TNFRSF21	D14>D0,D4>D0	47277640	162297	2	yes	no	yes	0.54	chr6:47113037-47114783	.	chr6:47277584-47286611	ENSG00000146072.6_2:TNFRSF21	bait-other	24	5.45	n/a	n/a	n/a	n/a	n/a	no	yes	5
peak131975	D0>D14,D0>D4	preadipocyte-dependent	ENSG00000157110	RBPMS	D4>D14	30241994	120448	2	yes	no	yes	1	chr8:30119719-30121926	.	chr8:30240908-30249722	ENSG00000254109.5_5:RBPMS-AS1;ENSG00000157110.15_4:RBPMS	bait-other	25	7.56	n/a	n/a	n/a	n/a	n/a	no	no	na
peak18474	D14>D0,D4>D0	adipocyte-dependent	ENSG00000107779	BMPR1A	n/a	88516357	144216	2	yes	yes	no	0.43	chr10:88660968-88662364	.	chr10:88509482-88518359	ENSG00000107779.13_3:BMPR1A	bait-other	39	23.12	rs4934279	rs7905807	0.991903	primary	rs7905807	no	yes	6
peak33042	D14>D0,D4>D0	adipocyte-dependent	ENSG00000111052	LIN7A	D4>D14	81331703	520531	2	yes	no	yes	1	chr12:80807155-80812222	.	chr12:81331617-81333478	ENSG00000111052.7_3:LIN7A	bait-other	12	5.07	n/a	n/a	n/a	n/a	n/a	no	no	na
peak79014	D0>D4	other	ENSG00000124831	LRRFIP1	n/a	238536218	103831	2	yes	yes	no	1	chr2:238637258-238641170	.	chr2:238532062-238537215	ENSG00000124831.18_4:LRRFIP1	bait-other	23	5.12	rs56036736	rs114758075	0.976696	primary	rs114758075	no	no	na
peak36854	D14>D0,D4>D0	adipocyte-dependent	ENSG00000133083	DCLK1	D14>D0,D4>D0	36705442	130387	2	yes	no	yes	1	chr13:36835066-36838609	.	chr13:36704666-36709609	ENSG00000133083.14_3:DCLK1	bait-other	27	8.85	n/a	n/a	n/a	n/a	n/a	no	yes	3
peak88607	D14>D0,D4>D0	adipocyte-dependent	ENSG00000152642	GPD1L	D14>D0,D4>D0,D4>D14	32147180	59654	2	yes	no	yes	0.46	chr3:32083769-32086971	.	chr3:32146109-32148865	ENSG00000152642.10_3:GPD1L	bait-other	76	5.17	n/a	n/a	n/a	n/a	n/a	no	yes	6
peak125719	D0>D4	other	ENSG00000132432	SEC61G	D0>D14	54827666	609455	2	yes	no	yes	1	chr7:55419818-55439215	ENSG00000132434.9_2:LANCL2	chr7:54827315-54836550	ENSG00000132432.13_2:SEC61G	bait-bait	16	6.31	n/a	n/a	n/a	n/a	n/a	no	no	na
peak73241	D4>D0	other	ENSG00000183840	GPR39	D0>D14,D0>D4	133174146	52072	2	no	yes	yes	n/a	n/a	n/a	n/a	n/a	n/a	n/a	n/a	rs10200811	rs10200811	1	primary	rs10190144,rs10200811,rs10177527,rs10192325	no	no	na
peak3603	D0>D14,D0>D4	preadipocyte-dependent	ENSG00000159588	CCDC17	D14>D0,D14>D4	46089728	145093	2	no	yes	yes	n/a	n/a	n/a	n/a	n/a	n/a	n/a	n/a	rs2275085	rs7519900	0.939553	primary	rs7519900,rs7520123,rs7541962	yes	no	na
peak143028	D14>D0,D4>D0	adipocyte-dependent	ENSG00000136859	ANGPTL2	D14>D0,D4>D0	129885161	180235	2	yes	no	yes	1	chr9:129698553-129708929	.	chr9:129884183-129888380	ENSG00000136859.9_2:ANGPTL2	bait-other	13	7.33	n/a	n/a	n/a	n/a	n/a	no	no	na
peak53673	D14>D0,D4>D0	adipocyte-dependent	ENSG00000167705	RILP	D14>D0,D4>D0	1553370	135807	2	yes	no	yes	1	chr17:1687640-1690417	.	chr17:1542305-1553560	ENSG00000074660.15_4:SCARF1;ENSG00000167705.11_3:RILP	bait-other	15	6.51	n/a	n/a	n/a	n/a	n/a	no	no	na
peak63624	D0>D14,D0>D4	preadipocyte-dependent	ENSG00000244165	P2RY11	D4>D0	10222213	103070	2	yes	no	yes	1	chr19:10319223-10348941	ENSG00000264266.1:MIR4322;ENSG00000267534.3_4:S1PR2;ENSG00000130816.15_4:DNMT1	chr19:10215285-10228244	ENSG00000243207.6_3:PPAN-P2RY11;ENSG00000209645.1:SNORD105;ENSG00000130811.11_4:EIF3G;ENSG00000130810.19_4:PPAN;ENSG00000238531.1:SNORD105B;ENSG00000244165.1_3:P2RY11	bait-bait	22	5.65	n/a	n/a	n/a	n/a	n/a	no	no	na
peak31923	D14>D0,D4>D0	adipocyte-dependent	ENSG00000139263	LRIG3	D14>D0	59314302	373300	2	yes	no	yes	1	chr12:58931810-58942283	.	chr12:59309068-59315357	ENSG00000139263.11_4:LRIG3	bait-other	13	6.91	n/a	n/a	n/a	n/a	n/a	no	no	na
peak27217	D14>D0,D4>D0	adipocyte-dependent	ENSG00000109906	ZBTB16	D14>D0,D4>D0	113930314	102905	2	yes	no	yes	1	chr11:114031664-114036420	.	chr11:113929460-113932061	ENSG00000109906.13_4:ZBTB16	bait-other	20	16.76	n/a	n/a	n/a	n/a	n/a	no	yes	11
peak114521	D14>D0	other	ENSG00000205269	TMEM170B	D14>D0,D4>D0	11538510	405562	2	yes	no	yes	1	chr6:11132443-11133531	.	chr6:11535799-11541430	ENSG00000205269.5_2:TMEM170B	bait-other	12	5.77	n/a	n/a	n/a	n/a	n/a	no	no	na
peak9357	D14>D0,D4>D0	adipocyte-dependent	ENSG00000143196	DPT	D14>D0,D14>D4,D4>D0	168698501	594979	2	yes	no	yes	1	chr1:169292721-169298497	.	chr1:168697806-168701048	ENSG00000143196.4_3:DPT	bait-other	13	9.46	n/a	n/a	n/a	n/a	n/a	no	no	na
peak40017	D14>D0,D4>D0	adipocyte-dependent	ENSG00000235194	PPP1R3E	D4>D0	23772056	175920	2	yes	no	yes	0.38	chr14:23585914-23595636	ENSG00000092067.5_2:CEBPE	chr14:23758978-23775288	ENSG00000215271.7_3:HOMEZ;ENSG00000235194.8_5:PPP1R3E;ENSG00000129473.9_5:BCL2L2	bait-bait	15	5.34	n/a	n/a	n/a	n/a	n/a	no	no	na
peak95108	D0>D14,D0>D4	preadipocyte-dependent	ENSG00000169282	KCNAB1	D14>D0	155755489	469579	2	yes	no	yes	0.75	chr3:156224592-156225394	.	chr3:155754189-155757032	ENSG00000174930.4_4:VN2R1P;ENSG00000169282.17_3:KCNAB1	bait-other	17	10.51	n/a	n/a	n/a	n/a	n/a	no	no	na
peak18278	D4>D0	other	ENSG00000165424	ZCCHC24	D14>D0	81205382	43634	2	yes	no	yes	1	chr10:81160736-81164204	.	chr10:81194393-81216225	ENSG00000165424.6_2:ZCCHC24	bait-other	18	5.68	n/a	n/a	n/a	n/a	n/a	no	yes	6
peak60137	D4>D0	other	ENSG00000154856	APCDD1	D14>D0,D4>D0	10454624	401961	2	yes	no	yes	0.67	chr18:10051669-10052391	.	chr18:10451214-10458306	ENSG00000154856.12_5:APCDD1	bait-other	21	13.02	n/a	n/a	n/a	n/a	n/a	no	yes	4
peak72416	D4>D0	other	ENSG00000153094	BCL2L11	D14>D0,D4>D0	111876954	518959	2	yes	no	yes	0.65	chr2:112392297-112396499	.	chr2:111872736-111883621	ENSG00000153094.22_4:BCL2L11	bait-other	8	6.45	n/a	n/a	n/a	n/a	n/a	no	no	na
peak48840	D4>D0	other	ENSG00000182175	RGMA	D14>D0,D4>D0	93632432	884052	2	yes	no	yes	1	chr15:94513694-94518087	.	chr15:93627613-93638062	ENSG00000182175.14_4:RGMA	bait-other	15	13.03	n/a	n/a	n/a	n/a	n/a	no	yes	3
peak57279	D14>D0,D4>D0	adipocyte-dependent	ENSG00000166292	TMEM100	D14>D0,D4>D0	53809481	289165	2	yes	no	yes	0.07	chr17:53520273-53521045	.	chr17:53802245-53812164	ENSG00000166292.11_3:TMEM100	bait-other	11	5.4	n/a	n/a	n/a	n/a	n/a	no	yes	7
peak57201	D4>D0	other	ENSG00000239672	NME1	D0>D14	49230896	180546	2	yes	no	yes	1	chr17:49049818-49051801	.	chr17:49213795-49232205	ENSG00000011052.21_3:NME1-NME2;ENSG00000243678.11_3:NME2;ENSG00000239672.7_3:NME1	bait-other	10	8.89	n/a	n/a	n/a	n/a	n/a	no	no	na
peak91280	D14>D0,D4>D0	adipocyte-dependent	ENSG00000121440	PDZRN3	D4>D0	73674090	180444	2	yes	no	yes	1	chr3:73846824-73859663	.	chr3:73671279-73675917	ENSG00000239677.6_6:PDZRN3-AS1;ENSG00000121440.14_2:PDZRN3	bait-other	20	6.69	n/a	n/a	n/a	n/a	n/a	no	yes	10
peak16716	D0>D4	other	ENSG00000198964	SGMS1	D0>D4	52384922	1948212	2	yes	no	yes	0.59	chr10:54333324-54334106	.	chr10:52379566-52392356	ENSG00000198964.13_4:SGMS1	bait-other	4	5.23	n/a	n/a	n/a	n/a	n/a	no	no	na
peak118775	D14>D0,D4>D0	adipocyte-dependent	ENSG00000112246	SIM1	D14>D0,D4>D0	100912804	147086	2	yes	no	yes	0.7	chr6:101060052-101068081	.	chr6:100912679-100913501	ENSG00000112246.9_2:SIM1	bait-other	27	5.91	n/a	n/a	n/a	n/a	n/a	no	no	na
peak99526	D14>D0,D4>D0	adipocyte-dependent	ENSG00000248866	USP46-AS1	D4>D0	53525572	546650	2	yes	no	yes	0.33	chr4:52975218-52978320	.	chr4:53524173-53527337	ENSG00000109189.12_3:USP46;ENSG00000248866.1_4:USP46-AS1	bait-other	16	7.33	n/a	n/a	n/a	n/a	n/a	no	yes	5
peak56366	D14>D0,D4>D0	adipocyte-dependent	ENSG00000131480	AOC2	D14>D0,D14>D4,D4>D0	40996616	68803	2	yes	no	yes	1	chr17:41043318-41074026	ENSG00000213373.7_4:LINC00671;ENSG00000252039.1:RNU6-287P;ENSG00000131482.9_2:G6PC	chr17:40991696-41007898	ENSG00000131480.8_2:AOC2;ENSG00000131471.6_3:AOC3	bait-bait	48	10.05	n/a	n/a	n/a	n/a	n/a	no	yes	7
peak10579	D4>D0	other	ENSG00000116741	RGS2	D14>D0,D4>D0	192778168	178985	2	yes	no	yes	0.72	chr1:192598789-192599255	.	chr1:192774793-192779385	ENSG00000116741.7_2:RGS2	bait-other	10	5.1	n/a	n/a	n/a	n/a	n/a	no	yes	3
peak83497	D0>D14,D0>D4	preadipocyte-dependent	ENSG00000166979	EVA1C	D4>D0	33784313	185005	2	yes	no	yes	1	chr21:33957295-33971565	ENSG00000242220.6_5:TCP10L	chr21:33778818-33787436	ENSG00000166979.12_3:EVA1C	bait-bait	32	12.98	n/a	n/a	n/a	n/a	n/a	no	no	na
peak40738	D0>D14,D0>D4	preadipocyte-dependent	ENSG00000244270	RPL32P29	D4>D0	50044511	27495	2	no	yes	yes	n/a	n/a	n/a	n/a	n/a	n/a	n/a	n/a	rs2883438	rs12897941	0.916209	primary	rs12897941	no	no	na
peak40026	D4>D0	other	ENSG00000092068	SLC7A8	D14>D0,D4>D0	23652882	18942	2	yes	no	yes	1	chr14:23633051-23647193	.	chr14:23620987-23631713	ENSG00000092068.19_4:SLC7A8;ENSG00000202229.1:RNU6-1138P	bait-other	119	10.32	n/a	n/a	n/a	n/a	n/a	no	no	na
peak86020	D14>D0,D4>D0	adipocyte-dependent	ENSG00000128309	MPST	D4>D0	37415675	154061	2	yes	no	yes	1	chr22:37563867-37571576	ENSG00000100385.13_2:IL2RB	chr22:37404989-37416669	ENSG00000128309.16_2:MPST;ENSG00000128311.13_3:TST	bait-bait	13	7.41	n/a	n/a	n/a	n/a	n/a	no	no	na
peak90084	D0>D4	other	ENSG00000114251	WNT5A	D0>D14,D0>D4	55524566	535651	2	yes	no	yes	1	chr3:54981812-54989187	.	chr3:55520012-55525021	ENSG00000244586.1_5:WNT5A-AS1;ENSG00000114251.14_3:WNT5A	bait-other	8	5.1	n/a	n/a	n/a	n/a	n/a	no	no	na
peak132022	D4>D0	other	ENSG00000157110	RBPMS	D4>D14	30241994	190018	2	yes	no	yes	0.4	chr8:30430053-30432595	.	chr8:30240908-30249722	ENSG00000254109.5_5:RBPMS-AS1;ENSG00000157110.15_4:RBPMS	bait-other	29	14.3	n/a	n/a	n/a	n/a	n/a	no	no	na
peak45336	D14>D0	other	ENSG00000171877	FRMD5	D0>D4	44487449	295915	2	yes	no	yes	1	chr15:44180935-44193552	.	chr15:44485091-44494434	ENSG00000171877.20_5:FRMD5	bait-other	8	7.18	n/a	n/a	n/a	n/a	n/a	no	no	na
peak32312	D4>D0	other	ENSG00000149948	HMGA2	D0>D14,D0>D4	66217910	231849	2	yes	no	yes	0.88	chr12:66449034-66450105	.	chr12:66212771-66220714	ENSG00000149948.13_5:HMGA2	bait-other	17	5.3	n/a	n/a	n/a	n/a	n/a	yes	no	na
peak118265	D14>D0,D4>D0	adipocyte-dependent	ENSG00000146242	TPBG	D0>D14,D0>D4	83072922	165717	2	yes	no	yes	1	chr6:83235923-83243992	.	chr6:83070557-83073081	ENSG00000146242.8_2:TPBG	bait-other	22	5.88	n/a	n/a	n/a	n/a	n/a	no	no	na
peak75077	D14>D0,D4>D0	adipocyte-dependent	ENSG00000217236	SP9	D4>D0	175199673	502697	2	yes	no	yes	1	chr2:174694489-174697695	.	chr2:175195359-175208499	ENSG00000217236.1_2:SP9	bait-other	11	5	n/a	n/a	n/a	n/a	n/a	no	yes	10
peak68234	D14>D0,D4>D0	adipocyte-dependent	ENSG00000213626	LBH	D14>D4	30454234	247147	2	yes	no	yes	1	chr2:30696276-30707516	.	chr2:30452812-30455946	ENSG00000213626.12_3:LBH	bait-other	25	14.54	n/a	n/a	n/a	n/a	n/a	no	no	na
peak68325	D4>D0	other	ENSG00000152689	RASGRP3	D0>D4	33661390	643472	2	yes	no	yes	1	chr2:33012168-33020587	.	chr2:33659866-33661425	ENSG00000152689.17_3:RASGRP3	bait-other	8	5.41	n/a	n/a	n/a	n/a	n/a	no	yes	5
peak68928	D4>D0	other	ENSG00000162878	PKDCC	D4>D0,D4>D14	42275159	120935	2	yes	no	yes	0.19	chr2:42139552-42153859	.	chr2:42272825-42286079	ENSG00000162878.12_2:PKDCC	bait-other	25	10.41	n/a	n/a	n/a	n/a	n/a	no	yes	6
peak87817	D4>D0	other	ENSG00000131386	GALNT15	D14>D0,D4>D0	16216155	382811	2	yes	no	yes	0.27	chr3:15833276-15834662	.	chr3:16215701-16216586	ENSG00000131386.18_3:GALNT15	bait-other	10	6.18	n/a	n/a	n/a	n/a	n/a	no	no	na
peak15843	D14>D0,D4>D0	adipocyte-dependent	ENSG00000099250	NRP1	D0>D14	33625189	539944	2	yes	no	yes	0.5	chr10:34161967-34165784	.	chr10:33621192-33629950	ENSG00000099250.17_5:NRP1	bait-other	52	11.08	n/a	n/a	n/a	n/a	n/a	yes	yes	3
peak98268	D0>D4	other	ENSG00000163145	C1QTNF7	D14>D0,D4>D0	15341441	106708	2	yes	no	yes	1	chr4:15232507-15235146	.	chr4:15340656-15341631	ENSG00000163145.12_3:C1QTNF7	bait-other	39	6.72	n/a	n/a	n/a	n/a	n/a	no	no	na
peak83679	D14>D0,D4>D0	adipocyte-dependent	ENSG00000159216	RUNX1	D0>D4,D14>D4	37376964	1317071	2	yes	no	yes	0.77	chr21:36058255-36059706	.	chr21:37355907-37360248	ENSG00000159216.18_4:RUNX1	bait-other	10	6.01	n/a	n/a	n/a	n/a	n/a	no	yes	7
peak115608	D0>D14,D0>D4	preadipocyte-dependent	ENSG00000180596	HIST1H2BC	D14>D0,D14>D4	26124153	1691149	2	yes	no	yes	1	chr6:27802109-27818751	ENSG00000233822.4_3:HIST1H2BN;ENSG00000275221.1_2:HIST1H2AK	chr6:26117724-26133165	ENSG00000180596.7_2:HIST1H2BC;ENSG00000180573.9_3:HIST1H2AC	bait-bait	4	5.78	n/a	n/a	n/a	n/a	n/a	yes	no	na
peak105734	D4>D0	other	ENSG00000145555	MYO10	D0>D14,D0>D4	16936384	211089	2	yes	no	yes	1	chr5:17145540-17149693	.	chr5:16932835-16937229	ENSG00000145555.14_4:MYO10	bait-other	11	5.26	n/a	n/a	n/a	n/a	n/a	no	no	na
peak42672	D14>D0,D4>D0	adipocyte-dependent	ENSG00000170345	FOS	D4>D0	75745476	96574	2	yes	no	yes	0.4	chr14:75646073-75648309	.	chr14:75743350-75750053	ENSG00000170345.9_3:FOS	bait-other	50	13.48	n/a	n/a	n/a	n/a	n/a	no	no	na
peak102118	D14>D0	other	ENSG00000172399	MYOZ2	D0>D4	120056938	10627	2	yes	no	yes	0.08	chr4:120041894-120045460	.	chr4:120055878-120058666	ENSG00000172399.5_2:MYOZ2	bait-other	68	6.17	n/a	n/a	n/a	n/a	n/a	no	no	na
peak127571	D4>D0	other	ENSG00000168090	COPS6	D0>D14	99686576	57421	2	yes	no	yes	1	chr7:99740024-99747891	ENSG00000188186.10_2:LAMTOR4	chr7:99684751-99693202	ENSG00000207547.1:MIR25;ENSG00000207757.1:MIR93;ENSG00000208036.1:MIR106B;ENSG00000168090.9_2:COPS6	bait-bait	19	6.66	n/a	n/a	n/a	n/a	n/a	no	no	na
peak5953	D0>D14,D0>D4	preadipocyte-dependent	ENSG00000143013	LMO4	D4>D0	87794150	437883	2	yes	no	yes	1	chr1:88231518-88233699	.	chr1:87793596-87795680	ENSG00000143013.12_2:LMO4	bait-other	15	6.85	n/a	n/a	n/a	n/a	n/a	no	no	na
peak124115	D14>D0,D4>D0	adipocyte-dependent	ENSG00000106004	HOXA5	D4>D0	27183286	300153	2	yes	no	yes	1	chr7:26880025-26890594	.	chr7:27181769-27195103	ENSG00000254369.6_5:HOXA-AS3;ENSG00000106004.4_3:HOXA5;ENSG00000105997.22_3:HOXA3;ENSG00000106006.6_3:HOXA6	bait-other	28	14.02	n/a	n/a	n/a	n/a	n/a	no	no	na
peak23801	D4>D0	other	ENSG00000025434	NR1H3	D14>D0,D4>D0	47269850	6001	2	no	yes	yes	n/a	n/a	n/a	n/a	n/a	n/a	n/a	n/a	rs11039149	rs11039149	1	conditional	rs11039149	yes	yes	9
peak107483	D4>D0	other	ENSG00000049192	ADAMTS6	D0>D14	64777746	126201	2	yes	no	yes	1	chr5:64649704-64659450	.	chr5:64777556-64778174	ENSG00000049192.14_3:ADAMTS6	bait-other	41	9.93	n/a	n/a	n/a	n/a	n/a	no	no	na
peak8827	D4>D0	other	ENSG00000018625	ATP1A2	D14>D0,D4>D0	160085548	246377	2	yes	no	yes	1	chr1:160330433-160344885	ENSG00000171786.5_2:NHLH1	chr1:160077389-160095302	ENSG00000018625.14_2:ATP1A2	bait-bait	14	16.01	n/a	n/a	n/a	n/a	n/a	no	no	na
peak121794	D0>D14,D0>D4	preadipocyte-dependent	ENSG00000131016	AKAP12	D4>D0	151561133	305157	2	yes	no	yes	1	chr6:151254176-151256285	.	chr6:151558969-151563172	ENSG00000131016.16_2:AKAP12	bait-other	9	5.72	n/a	n/a	n/a	n/a	n/a	no	no	na
peak7131	D14>D0,D4>D0	adipocyte-dependent	ENSG00000143125	PROK1	D14>D0,D4>D0	110993821	7155	2	no	yes	yes	n/a	n/a	n/a	n/a	n/a	n/a	n/a	n/a	rs11809116	rs11803168	0.878371	primary	rs11803168	no	no	na
peak56029	D14>D0,D4>D0	adipocyte-dependent	ENSG00000126351	THRA	D14>D0,D4>D0	38214542	91848	2	yes	no	yes	1	chr17:38281234-38312146	ENSG00000188895.11_5:MSL1;ENSG00000108349.16_3:CASC3	chr17:38214211-38215117	ENSG00000126351.12_2:THRA	bait-bait	40	7.93	n/a	n/a	n/a	n/a	n/a	no	no	na
peak66764	D0>D14,D0>D4	preadipocyte-dependent	ENSG00000115738	ID2	D0>D4	8818974	836785	2	yes	no	yes	1	chr2:7977903-7984289	.	chr2:8815511-8821098	ENSG00000115738.9_2:ID2	bait-other	11	5.16	n/a	n/a	n/a	n/a	n/a	no	no	na
peak103728	D14>D0,D4>D0	adipocyte-dependent	ENSG00000164114	MAP9	D4>D0	156298121	390388	2	yes	no	yes	0.11	chr4:155904092-155906882	.	chr4:156297608-156298893	ENSG00000164114.18_5:MAP9	bait-other	11	6.16	n/a	n/a	n/a	n/a	n/a	no	no	na
peak66929	D0>D14,D0>D4	preadipocyte-dependent	ENSG00000151693	ASAP2	D0>D4	9346893	352184	2	yes	no	yes	0.68	chr2:9689098-9699428	ENSG00000151694.13_3:ADAM17	chr2:9345230-9348145	ENSG00000151693.10_3:ASAP2	bait-bait	15	7.31	n/a	n/a	n/a	n/a	n/a	no	no	na
peak115492	D0>D4	other	ENSG00000112763	BTN2A1	D0>D4	26458131	120675	2	yes	no	yes	0.4	chr6:26336010-26336825	.	chr6:26455911-26466943	ENSG00000112763.16_4:BTN2A1	bait-other	10	5.72	n/a	n/a	n/a	n/a	n/a	yes	no	na
peak17307	D0>D14,D0>D4	preadipocyte-dependent	ENSG00000138336	TET1	D14>D0	70320412	57096	2	yes	no	yes	1	chr10:70366331-70383379	.	chr10:70313283-70321644	ENSG00000138336.8_3:TET1	bait-other	41	7.09	n/a	n/a	n/a	n/a	n/a	no	no	na
peak57293	D14>D0,D4>D0	adipocyte-dependent	ENSG00000166292	TMEM100	D14>D0,D4>D0	53809481	184437	2	yes	no	yes	1	chr17:53615684-53625255	.	chr17:53802245-53812164	ENSG00000166292.11_3:TMEM100	bait-other	18	6.33	n/a	n/a	n/a	n/a	n/a	no	yes	4
peak18369	D14>D0,D4>D0	adipocyte-dependent	ENSG00000108219	TSPAN14	D14>D0,D4>D0	82213921	22172	2	no	yes	yes	n/a	n/a	n/a	n/a	n/a	n/a	n/a	n/a	rs12773636	rs12769369	0.887189	conditional	rs12769369	no	yes	5
peak83482	D14>D0,D4>D0	adipocyte-dependent	ENSG00000242220	TCP10L	D4>D0	33959682	172922	2	yes	no	yes	1	chr21:33778818-33787436	ENSG00000166979.12_3:EVA1C	chr21:33957295-33971565	ENSG00000242220.6_5:TCP10L	bait-bait	32	12.98	n/a	n/a	n/a	n/a	n/a	no	no	na
peak21346	D14>D0,D4>D0	adipocyte-dependent	ENSG00000129757	CDKN1C	D14>D0,D4>D0	2907002	178224	2	yes	no	yes	1	chr11:2714646-2738919	ENSG00000269821.1_4:KCNQ1OT1	chr11:2904920-2914487	ENSG00000129757.13_3:CDKN1C;ENSG00000254827.5_2:SLC22A18AS	bait-bait	28	10.66	n/a	n/a	n/a	n/a	n/a	no	no	na
peak83190	D0>D14,D0>D4	preadipocyte-dependent	ENSG00000154736	ADAMTS5	D14>D0,D4>D0	28338831	301543	2	yes	no	yes	1	chr21:28637932-28641853	.	chr21:28335109-28341607	ENSG00000154736.5_3:ADAMTS5	bait-other	19	6.42	n/a	n/a	n/a	n/a	n/a	no	no	na
peak123167	D14>D0	other	ENSG00000075618	FSCN1	D0>D4	5632453	92439	2	yes	no	yes	1	chr7:5722523-5726300	.	chr7:5629496-5635341	ENSG00000075618.17_2:FSCN1	bait-other	26	8.88	n/a	n/a	n/a	n/a	n/a	no	no	na
peak121848	D4>D0	other	ENSG00000131016	AKAP12	D4>D0	151561133	92388	2	yes	no	yes	0.07	chr6:151647404-151653549	.	chr6:151558969-151563172	ENSG00000131016.16_2:AKAP12	bait-other	21	5.26	n/a	n/a	n/a	n/a	n/a	no	no	na
peak31966	D0>D4	other	ENSG00000198673	FAM19A2	D4>D0	62672930	2818494	2	yes	no	yes	1	chr12:59843532-59854934	ENSG00000251931.1:RNU6-871P	chr12:62671845-62673983	ENSG00000135655.15_3:USP15;ENSG00000198673.10_3:FAM19A2	bait-bait	3	6.12	n/a	n/a	n/a	n/a	n/a	no	no	na
peak73344	D14>D4	other	ENSG00000152127	MGAT5	D0>D14	134877553	232343	2	yes	no	yes	1	chr2:134641254-134647575	.	chr2:134875525-134884121	ENSG00000152127.8_2:MGAT5	bait-other	20	8.73	n/a	n/a	n/a	n/a	n/a	no	no	na
peak32330	D14>D0,D4>D0,D4>D14	adipocyte-dependent	ENSG00000090376	IRAK3	D4>D0	66582658	51288	2	no	yes	yes	n/a	n/a	n/a	n/a	n/a	n/a	n/a	n/a	rs1152913	rs1152913	1	primary	rs1152913	no	yes	4
peak33077	D4>D0	other	ENSG00000111052	LIN7A	D4>D14	81331703	98862	2	yes	no	yes	1	chr12:81228111-81238027	.	chr12:81328265-81331616	ENSG00000111058.7_4:ACSS3;ENSG00000208022.1:MIR618;ENSG00000111052.7_3:LIN7A	bait-other	56	6.41	n/a	n/a	n/a	n/a	n/a	no	no	na
peak128796	D14>D0,D4>D0	adipocyte-dependent	ENSG00000174697	LEP	D14>D0,D14>D4,D4>D0	127881336	527103	2	yes	no	yes	1	chr7:127350492-127356177	.	chr7:127878410-127885667	ENSG00000174697.4_2:LEP	bait-other	7	5.69	n/a	n/a	n/a	n/a	n/a	yes	yes	3
peak95724	D14>D0,D4>D0	adipocyte-dependent	ENSG00000154310	TNIK	D0>D14,D0>D4	171178196	359869	2	yes	no	yes	1	chr3:170816416-170825208	ENSG00000207963.1:MIR569;ENSG00000154310.16_4:TNIK	chr3:171177894-171178967	ENSG00000154310.16_4:TNIK	bait-bait	10	5.74	n/a	n/a	n/a	n/a	n/a	no	no	na
peak9037	D0>D14,D0>D4	preadipocyte-dependent	ENSG00000117152	RGS4	D0>D14,D0>D4,D14>D4	163038564	151470	2	yes	no	yes	1	chr1:162883946-162893595	.	chr1:163033835-163040438	ENSG00000117152.13_2:RGS4	bait-other	26	5.56	n/a	n/a	n/a	n/a	n/a	no	no	na
peak59834	D4>D0	other	ENSG00000088756	ARHGAP28	D14>D0,D4>D0	6729716	175971	2	yes	no	yes	1	chr18:6551432-6553837	.	chr18:6727635-6734187	ENSG00000088756.12_3:ARHGAP28	bait-other	21	8.19	n/a	n/a	n/a	n/a	n/a	no	no	na
peak59300	D0>D4	other	ENSG00000171246	NPTX1	D0>D14,D0>D4	78451642	519423	2	yes	no	yes	0.03	chr17:78958964-78971084	ENSG00000176108.9_4:CHMP6	chr17:78446169-78465564	ENSG00000171246.5_2:NPTX1	bait-bait	7	8.08	n/a	n/a	n/a	n/a	n/a	no	no	na
peak11986	D0>D14	other	ENSG00000117724	CENPF	D0>D14,D0>D4	214776537	389590	2	yes	no	yes	1	chr1:214381319-214387982	.	chr1:214775801-214777074	ENSG00000117724.12_2:CENPF	bait-other	25	7.18	n/a	n/a	n/a	n/a	n/a	no	no	na
peak102681	D0>D4	other	ENSG00000189184	PCDH18	D14>D0	138453647	264684	2	yes	no	yes	0.36	chr4:138184656-138188090	.	chr4:138453070-138454546	ENSG00000189184.11_2:PCDH18	bait-other	24	10.24	n/a	n/a	n/a	n/a	n/a	no	no	na
peak67953	D0>D4	other	ENSG00000138030	KHK	D4>D0	27309614	206351	2	yes	no	yes	0.02	chr2:27515157-27515979	.	chr2:27304168-27310833	ENSG00000138080.13_2:EMILIN1;ENSG00000138030.12_3:KHK	bait-other	20	9.42	n/a	n/a	n/a	n/a	n/a	no	no	na
peak90755	D0>D14	other	ENSG00000151276	MAGI1	D0>D4	66024508	209783	2	yes	no	yes	1	chr3:65805986-65815492	.	chr3:66019854-66025837	ENSG00000151276.23_3:MAGI1	bait-other	18	6.76	n/a	n/a	n/a	n/a	n/a	no	no	na
peak96786	D14>D0,D4>D0	adipocyte-dependent	ENSG00000113916	BCL6	D14>D0,D4>D0	187463514	651021	2	yes	no	yes	0.42	chr3:188112751-188114950	.	chr3:187460429-187464148	ENSG00000113916.17_3:BCL6	bait-other	21	5.97	n/a	n/a	n/a	n/a	n/a	yes	yes	6
peak54721	D14>D0,D4>D0	adipocyte-dependent	ENSG00000133030	MPRIP	D0>D4	16945858	65388	2	yes	no	yes	0.38	chr17:17001173-17011765	.	chr17:16938339-16947483	ENSG00000133030.20_4:MPRIP	bait-other	41	5.04	n/a	n/a	n/a	n/a	n/a	no	no	na
peak139144	D14>D0,D4>D0	adipocyte-dependent	ENSG00000198467	TPM2	D0>D14	35690117	68405	2	yes	no	yes	0.87	chr9:35748817-35759195	ENSG00000215183.4_2:MSMP;ENSG00000070610.14_3:GBA2;ENSG00000107185.9_2:RGP1	chr9:35687984-35692015	ENSG00000198467.14_4:TPM2	bait-bait	18	6.01	n/a	n/a	n/a	n/a	n/a	no	no	na
peak85919	D14>D0,D4>D0	adipocyte-dependent	ENSG00000100336	APOL4	D14>D0,D4>D0	36600885	12851	2	no	yes	yes	n/a	n/a	n/a	n/a	n/a	n/a	n/a	n/a	rs5756095	rs2227167	0.957708	primary	rs2227169,rs2227167,rs2227168	no	yes	6
peak88887	D14>D0	other	ENSG00000144668	ITGA9	D14>D0	37493605	313289	2	yes	no	yes	0.29	chr3:37806830-37807221	.	chr3:37491380-37496863	ENSG00000144668.11_3:ITGA9	bait-other	22	15.25	n/a	n/a	n/a	n/a	n/a	no	yes	10
peak37041	D0>D14,D0>D4	preadipocyte-dependent	ENSG00000150907	FOXO1	D14>D0,D4>D0	41240733	892439	2	yes	no	yes	1	chr13:40346232-40353255	.	chr13:41236517-41247988	ENSG00000150907.7_3:FOXO1	bait-other	13	9.33	n/a	n/a	n/a	n/a	n/a	no	no	na
peak54964	D14>D0	other	ENSG00000072210	ALDH3A2	D14>D0,D4>D0	19551448	165051	2	yes	no	yes	1	chr17:19383513-19401777	ENSG00000142494.13_3:SLC47A1;ENSG00000228331.2_4:RPL17P43	chr17:19551273-19555919	ENSG00000072210.18_4:ALDH3A2	bait-bait	13	9.39	n/a	n/a	n/a	n/a	n/a	no	no	na
peak88803	D0>D14,D0>D4	preadipocyte-dependent	ENSG00000144681	STAC	D0>D14,D0>D4	36421835	314913	2	yes	no	yes	1	chr3:36732748-36738277	.	chr3:36419284-36422624	ENSG00000144681.10_3:STAC	bait-other	16	9.35	n/a	n/a	n/a	n/a	n/a	no	no	na
peak72579	D0>D14,D0>D4	preadipocyte-dependent	ENSG00000115091	ACTR3	D0>D14,D0>D4	114647536	2993	2	yes	no	yes	0.7	chr2:114643069-114644385	.	chr2:114645986-114651473	ENSG00000115091.11_3:ACTR3	bait-other	321	6.46	n/a	n/a	n/a	n/a	n/a	no	no	na
peak3964	D4>D0	other	ENSG00000121310	ECHDC2	D14>D0	53392883	238046	2	yes	no	yes	1	chr1:53629515-53640663	.	chr1:53390946-53397353	ENSG00000116171.17_4:SCP2;ENSG00000121310.16_3:ECHDC2;ENSG00000264834.1:MIR1273F	bait-other	12	5.44	n/a	n/a	n/a	n/a	n/a	no	no	na
peak140984	D14>D0,D4>D0	adipocyte-dependent	ENSG00000165244	ZNF367	D0>D14,D0>D4	99180610	261361	2	no	yes	yes	n/a	n/a	n/a	n/a	n/a	n/a	n/a	n/a	rs4743598	rs4743598	1	conditional	rs4743598	no	no	na
peak11261	D0>D14,D0>D4	preadipocyte-dependent	ENSG00000143842	SOX13	D14>D0,D4>D0	204042242	214637	2	yes	no	yes	1	chr1:203825444-203835041	ENSG00000182004.12_2:SNRPE	chr1:204036461-204060592	ENSG00000143842.14_4:SOX13	bait-bait	31	7.85	n/a	n/a	n/a	n/a	n/a	no	no	na
peak53673	D14>D0,D4>D0	adipocyte-dependent	ENSG00000074660	SCARF1	D14>D0,D4>D0	1549040	140137	2	yes	no	yes	1	chr17:1687640-1690417	.	chr17:1542305-1553560	ENSG00000074660.15_4:SCARF1;ENSG00000167705.11_3:RILP	bait-other	15	6.51	n/a	n/a	n/a	n/a	n/a	no	no	na
peak138496	D14>D0,D4>D0	adipocyte-dependent	ENSG00000178031	ADAMTSL1	D0>D14,D0>D4	17906560	819725	2	yes	no	yes	0.51	chr9:18726963-18728301	.	chr9:18473002-18476310	ENSG00000178031.16_3:ADAMTSL1	bait-other	16	5.61	n/a	n/a	n/a	n/a	n/a	no	no	na
peak37048	D0>D4,D14>D4	other	ENSG00000150907	FOXO1	D14>D0,D4>D0	41240733	770836	2	yes	no	yes	1	chr13:40469264-40473447	.	chr13:41236517-41247988	ENSG00000150907.7_3:FOXO1	bait-other	11	6.49	n/a	n/a	n/a	n/a	n/a	no	no	na
peak12767	D14>D0,D4>D0	adipocyte-dependent	ENSG00000154380	ENAH	D0>D14,D0>D4	225840843	61599	2	yes	no	yes	0.44	chr1:225902727-225910121	.	chr1:225828567-225842336	ENSG00000154380.17_4:ENAH	bait-other	21	5.05	n/a	n/a	n/a	n/a	n/a	no	no	na
peak51844	D0>D14,D0>D4	preadipocyte-dependent	ENSG00000196123	KIAA0895L	D14>D0	67217942	160774	2	yes	no	yes	0.45	chr16:67056829-67064246	ENSG00000067955.13_3:CBFB	chr16:67201912-67215319	ENSG00000140939.14_3:NOL3;ENSG00000102878.16_3:HSF4;ENSG00000196123.12_2:KIAA0895L	bait-bait	24	5.2	n/a	n/a	n/a	n/a	n/a	no	no	na
peak6994	D14>D0,D4>D0	adipocyte-dependent	ENSG00000134243	SORT1	D14>D0,D4>D0	109940572	18029	2	yes	no	yes	0.59	chr1:109922045-109925663	.	chr1:109847348-109859674	ENSG00000221986.6_2:MYBPHL;ENSG00000134243.11_3:SORT1	bait-other	27	5.42	n/a	n/a	n/a	n/a	n/a	yes	yes	6
peak96656	D14>D0,D4>D0	adipocyte-dependent	ENSG00000073849	ST6GAL1	D14>D0	186648273	138974	2	no	yes	yes	n/a	n/a	n/a	n/a	n/a	n/a	n/a	n/a	rs13433916	rs12638323	0.935526	primary	rs12638323	no	no	na
peak46462	D4>D0	other	ENSG00000140416	TPM1	D0>D14,D0>D4	63334830	154191	2	yes	no	yes	0.39	chr15:63176873-63180187	.	chr15:63332656-63334858	ENSG00000140416.20_5:TPM1	bait-other	29	9.14	n/a	n/a	n/a	n/a	n/a	no	no	na
peak27298	D0>D14,D0>D4	preadipocyte-dependent	ENSG00000160584	SIK3	n/a	116969152	149736	2	yes	yes	no	1	chr11:116806074-116826177	.	chr11:116968002-116974060	ENSG00000160584.15_4:SIK3	bait-other	34	17.24	rs59266239	rs4316540	0.887979	primary	rs4316540	yes	no	na
peak132320	D4>D0	other	ENSG00000165046	LETM2	D0>D14,D0>D4	38243724	246316	2	yes	no	yes	1	chr8:37983809-37998966	.	chr8:38242580-38252729	ENSG00000165046.12_3:LETM2	bait-other	16	9.58	n/a	n/a	n/a	n/a	n/a	no	no	na
peak18954	D0>D14,D0>D4	preadipocyte-dependent	ENSG00000138180	CEP55	D0>D14,D0>D4	95256388	603747	2	yes	no	yes	0.7	chr10:94652170-94653626	.	chr10:95256114-95262079	ENSG00000138180.15_2:CEP55	bait-other	9	6.48	n/a	n/a	n/a	n/a	n/a	no	no	na
peak10455	D0>D14,D0>D4	preadipocyte-dependent	ENSG00000143341	HMCN1	D0>D4	185703682	460515	2	yes	no	yes	1	chr1:186161834-186168674	.	chr1:185699171-185712502	ENSG00000143341.11_2:HMCN1	bait-other	14	7	n/a	n/a	n/a	n/a	n/a	no	no	na
peak32736	D0>D14,D0>D4	preadipocyte-dependent	ENSG00000139289	PHLDA1	D0>D14,D0>D4	76427711	207634	2	yes	no	yes	0.36	chr12:76218694-76219375	.	chr12:76424220-76432518	ENSG00000139289.13_3:PHLDA1	bait-other	28	8.39	n/a	n/a	n/a	n/a	n/a	no	no	na
peak51833	D14>D0,D4>D0	adipocyte-dependent	ENSG00000179044	EXOC3L1	D14>D0	67224106	234085	2	yes	no	yes	1	chr16:66973370-66995182	ENSG00000172828.12_4:CES3;ENSG00000172831.11_3:CES2	chr16:67215320-67230660	ENSG00000196123.12_2:KIAA0895L;ENSG00000205250.8_3:E2F4;ENSG00000179044.15_3:EXOC3L1	bait-bait	15	7.62	n/a	n/a	n/a	n/a	n/a	no	no	na
peak91982	D4>D0	other	ENSG00000170017	ALCAM	D0>D14,D0>D4	105085752	602053	2	yes	no	yes	0.79	chr3:104483447-104490526	.	chr3:105084064-105086861	ENSG00000170017.12_4:ALCAM	bait-other	16	6.27	n/a	n/a	n/a	n/a	n/a	no	no	na
peak33584	D4>D0	other	ENSG00000133639	BTG1	D14>D0,D4>D0	92539672	424265	2	yes	no	yes	1	chr12:92959843-92972862	.	chr12:92528801-92540680	ENSG00000133639.4_3:BTG1	bait-other	16	5.6	n/a	n/a	n/a	n/a	n/a	no	yes	4
peak54584	D4>D0	other	ENSG00000109099	PMP22	D14>D0,D4>D0	15168673	186141	2	yes	no	yes	0.2	chr17:15352047-15354943	.	chr17:15163465-15184123	ENSG00000109099.14_3:PMP22;ENSG00000265445.1_6:AC005703.3;ENSG00000237377.2_2:AC005703.2	bait-other	45	14.68	n/a	n/a	n/a	n/a	n/a	no	no	na
peak32639	D14>D0,D4>D0	adipocyte-dependent	ENSG00000236333	TRHDE-AS1	D4>D0	72668686	123	2	no	yes	yes	n/a	n/a	n/a	n/a	n/a	n/a	n/a	n/a	rs7307765	rs12229324	0.924982	primary	rs10784960,rs12229324	yes	yes	5
peak68927	D14>D0,D4>D0	adipocyte-dependent	ENSG00000234362	AC104654.2	D14>D0,D4>D0,D4>D14	42160862	9880	2	no	yes	yes	n/a	n/a	n/a	n/a	n/a	n/a	n/a	n/a	rs11686556	rs6708165	0.980817	primary	rs6708165	yes	no	na
peak128140	D4>D0	other	ENSG00000091136	LAMB1	D4>D0	107643699	100329	2	yes	no	yes	1	chr7:107738522-107750966	.	chr7:107642067-107644840	ENSG00000091136.13_2:LAMB1	bait-other	24	9.96	n/a	n/a	n/a	n/a	n/a	no	no	na
peak138429	D0>D14,D0>D4	preadipocyte-dependent	ENSG00000178031	ADAMTSL1	D0>D14,D0>D4	17906560	347404	2	yes	no	yes	1	chr9:18253653-18255505	.	chr9:18473002-18476310	ENSG00000178031.16_3:ADAMTSL1	bait-other	24	8.42	n/a	n/a	n/a	n/a	n/a	no	no	na
peak118281	D14>D0,D4>D0	adipocyte-dependent	ENSG00000146242	TPBG	D0>D14,D0>D4	83072922	616486	2	yes	no	yes	0.83	chr6:83684620-83690281	.	chr6:83070557-83073081	ENSG00000146242.8_2:TPBG	bait-other	8	5.15	n/a	n/a	n/a	n/a	n/a	yes	no	na
peak24049	D14>D0,D4>D0	adipocyte-dependent	ENSG00000110042	DTX4	D14>D0,D4>D0	58938902	52181	2	no	yes	yes	n/a	n/a	n/a	n/a	n/a	n/a	n/a	n/a	rs61903328	rs7113936	0.965842	primary	rs7113936	no	no	na
peak87532	D14>D0,D4>D0	adipocyte-dependent	ENSG00000132170	PPARG	D14>D0,D4>D0	12328866	59820	2	yes	no	yes	1	chr3:12386440-12392624	.	chr3:12328489-12335464	ENSG00000132170.20_4:PPARG	bait-other	33	5.65	n/a	n/a	n/a	n/a	n/a	no	no	na
peak115794	D0>D14,D0>D4	preadipocyte-dependent	ENSG00000196230	TUBB	D0>D14	30687977	37001	2	yes	no	yes	0.29	chr6:30650642-30652701	.	chr6:30687573-30697654	ENSG00000196230.12_2:TUBB	bait-other	74	11.48	n/a	n/a	n/a	n/a	n/a	yes	yes	10
peak19233	D4>D0	other	ENSG00000241935	HOGA1	D14>D0	99344079	107614	2	yes	no	yes	1	chr10:99221694-99246595	.	chr10:99341751-99350674	ENSG00000241935.8_3:HOGA1;ENSG00000203942.4_3:C10orf62;ENSG00000155252.13_3:PI4K2A	bait-other	12	5.74	n/a	n/a	n/a	n/a	n/a	no	yes	3
peak115542	D0>D14	other	ENSG00000158373	HIST1H2BD	D14>D0,D4>D0	26158373	943165	2	yes	no	yes	1	chr6:27099102-27106153	ENSG00000196787.3_2:HIST1H2AG;ENSG00000124635.8_2:HIST1H2BJ	chr6:26140695-26160512	ENSG00000168298.6_2:HIST1H1E;ENSG00000158373.8_3:HIST1H2BD	bait-bait	5	5.36	n/a	n/a	n/a	n/a	n/a	no	no	na
peak57199	D14>D0,D4>D0	adipocyte-dependent	ENSG00000141232	TOB1	D14>D0,D4>D0	48945338	94590	2	yes	no	yes	0.71	chr17:49037470-49040672	.	chr17:48941320-48945250	ENSG00000229980.4_4:TOB1-AS1;ENSG00000141232.4_3:TOB1	bait-other	12	7.05	n/a	n/a	n/a	n/a	n/a	no	no	na
peak30544	D14>D0,D4>D0	adipocyte-dependent	ENSG00000151229	SLC2A13	D4>D0	40499890	183051	2	yes	no	yes	0.74	chr12:40313958-40316629	.	chr12:40497413-40501126	ENSG00000151229.12_3:SLC2A13	bait-other	22	5.99	n/a	n/a	n/a	n/a	n/a	no	no	na
peak99639	D0>D4	other	ENSG00000109220	CHIC2	D0>D4	54930856	350979	2	yes	no	yes	0.18	chr4:54579796-54581004	.	chr4:54929596-54932776	ENSG00000109220.10_3:CHIC2	bait-other	16	5.57	n/a	n/a	n/a	n/a	n/a	no	no	na
peak5182	D0>D14,D0>D4	preadipocyte-dependent	ENSG00000116729	WLS	D14>D0	68698802	111198	2	yes	no	yes	1	chr1:68580673-68589640	.	chr1:68696452-68707494	ENSG00000116729.13_5:WLS	bait-other	19	6.15	n/a	n/a	n/a	n/a	n/a	no	no	na
peak118653	D0>D14,D0>D4	preadipocyte-dependent	ENSG00000172469	MANEA	D4>D0	96025418	942604	2	yes	no	yes	1	chr6:96967308-96973118	ENSG00000014123.9_2:UFL1;ENSG00000233797.1_5:UFL1-AS1	chr6:96024043-96027648	ENSG00000172469.15_3:MANEA	bait-bait	8	10.88	n/a	n/a	n/a	n/a	n/a	yes	no	na
peak112026	D14>D0,D4>D0	adipocyte-dependent	ENSG00000132915	PDE6A	D4>D0	149324355	257303	2	yes	no	yes	1	chr5:149051805-149074684	.	chr5:149315892-149324383	ENSG00000132915.10_3:PDE6A	bait-other	12	7.36	n/a	n/a	n/a	n/a	n/a	no	no	na
peak11919	D0>D14,D0>D4	preadipocyte-dependent	ENSG00000123685	BATF3	D0>D14,D0>D4	212873326	214660	2	yes	no	yes	1	chr1:212653504-212658783	.	chr1:212871489-212874427	ENSG00000123685.8_2:BATF3	bait-other	15	6.03	n/a	n/a	n/a	n/a	n/a	no	no	na
peak56375	D14>D0,D4>D0	adipocyte-dependent	ENSG00000131480	AOC2	D14>D0,D14>D4,D4>D0	40996616	142012	2	yes	no	yes	1	chr17:41133940-41150497	ENSG00000131469.14_4:RPL27	chr17:40991696-41007898	ENSG00000131480.8_2:AOC2;ENSG00000131471.6_3:AOC3	bait-bait	14	5.51	n/a	n/a	n/a	n/a	n/a	no	yes	4
peak50826	D14>D0,D4>D0	adipocyte-dependent	ENSG00000179958	DCTPP1	D0>D14	30441395	137919	2	yes	no	yes	1	chr16:30563264-30583430	ENSG00000169951.9_4:ZNF764;ENSG00000229809.8_2:ZNF688	chr16:30440360-30451490	ENSG00000179958.8_2:DCTPP1	bait-bait	32	5.37	n/a	n/a	n/a	n/a	n/a	no	no	na
peak33341	D0>D14,D0>D4	preadipocyte-dependent	ENSG00000139318	DUSP6	D14>D0,D4>D0	89747047	195977	2	yes	no	yes	1	chr12:89549977-89559693	.	chr12:89741722-89751488	ENSG00000139318.7_2:DUSP6	bait-other	31	11.19	n/a	n/a	n/a	n/a	n/a	no	no	na
peak90492	D14>D0,D4>D0	adipocyte-dependent	ENSG00000144724	PTPRG	D14>D0,D4>D0	61547242	212487	2	yes	no	yes	1	chr3:61758429-61761073	.	chr3:61542870-61550085	ENSG00000144724.19_3:PTPRG	bait-other	27	6.74	n/a	n/a	n/a	n/a	n/a	no	no	na
peak50338	D14>D0,D4>D0	adipocyte-dependent	ENSG00000102897	LYRM1	D4>D0	20911189	262828	2	yes	no	yes	1	chr16:21171879-21175947	.	chr16:20910769-20916465	ENSG00000196678.13_3:ERI2;ENSG00000188215.9_3:DCUN1D3;ENSG00000102897.9_2:LYRM1	bait-other	13	7.85	n/a	n/a	n/a	n/a	n/a	no	no	na
peak56121	D0>D14,D0>D4	preadipocyte-dependent	ENSG00000186847	KRT14	D0>D14,D0>D4	39743172	682931	2	yes	no	yes	0.22	chr17:39051146-39058704	.	chr17:39722106-39742293	ENSG00000171403.9_2:KRT9;ENSG00000186847.5_2:KRT14	bait-other	6	7.01	n/a	n/a	n/a	n/a	n/a	no	no	na
peak5838	D14>D0,D4>D0	adipocyte-dependent	ENSG00000153904	DDAH1	D0>D14,D0>D4	86044045	42776	2	yes	no	yes	1	chr1:85999307-86003405	.	chr1:86038182-86045764	ENSG00000153904.19_4:DDAH1	bait-other	52	6.7	n/a	n/a	n/a	n/a	n/a	no	no	na
peak79224	D4>D0	other	ENSG00000162804	SNED1	D14>D0,D14>D4	241938254	130156	2	yes	no	yes	1	chr2:241805877-241821881	ENSG00000172482.4_2:AGXT	chr2:241936791-241949477	ENSG00000162804.13_4:SNED1	bait-bait	35	5.67	n/a	n/a	n/a	n/a	n/a	no	no	na
peak118731	D4>D0	other	ENSG00000112246	SIM1	D14>D0,D4>D0	100912804	347530	2	yes	no	yes	0.14	chr6:100565151-100565523	.	chr6:100912679-100913501	ENSG00000112246.9_2:SIM1	bait-other	83	35.35	n/a	n/a	n/a	n/a	n/a	no	yes	4
peak8378	D14>D0	other	ENSG00000160712	IL6R	D14>D4	154377668	22401	2	yes	no	yes	1	chr1:154384170-154408083	.	chr1:154376485-154380520	ENSG00000160712.12_2:IL6R	bait-other	85	5.04	n/a	n/a	n/a	n/a	n/a	yes	yes	5
peak140495	D4>D0	other	ENSG00000213694	S1PR3	D4>D0,D4>D14	91605777	247931	2	yes	no	yes	1	chr9:91354047-91359373	.	chr9:91605470-91608546	ENSG00000213694.4_4:S1PR3	bait-other	52	30.92	n/a	n/a	n/a	n/a	n/a	no	yes	8
peak144078	D14>D0,D4>D0	adipocyte-dependent	ENSG00000188747	NOXA1	D14>D0,D4>D0	140317801	2236	2	no	yes	yes	n/a	n/a	n/a	n/a	n/a	n/a	n/a	n/a	rs11537106	rs67640500	0.990643	primary	rs67640500	no	no	na
peak56102	D4>D0	other	ENSG00000131747	TOP2A	D0>D14,D0>D4	38574201	139648	2	yes	no	yes	1	chr17:38698428-38716899	.	chr17:38567144-38574423	ENSG00000131747.14_3:TOP2A	bait-other	76	10.55	n/a	n/a	n/a	n/a	n/a	no	no	na
peak131767	D0>D4	other	ENSG00000168079	SCARA5	D14>D0,D4>D0,D4>D14	27850243	223219	2	yes	no	yes	1	chr8:27623898-27631637	ENSG00000171320.14_2:ESCO2;ENSG00000202242.1:RNU6-1276P;ENSG00000147419.17_2:CCDC25	chr8:27844326-27850488	ENSG00000168079.16_3:SCARA5	bait-bait	32	5.84	n/a	n/a	n/a	n/a	n/a	no	no	na
peak31666	D14>D0,D4>D0	adipocyte-dependent	ENSG00000135424	ITGA7	D14>D0,D4>D0	56109826	214024	2	yes	no	yes	0.29	chr12:56324082-56328876	ENSG00000065357.19_3:DGKA	chr12:56105899-56110762	ENSG00000135441.7_3:BLOC1S1;ENSG00000135424.16_4:ITGA7	bait-bait	12	7.96	n/a	n/a	n/a	n/a	n/a	no	no	na
peak62227	D14>D0,D4>D0	adipocyte-dependent	ENSG00000166401	SERPINB8	D0>D14,D0>D4	61637158	535808	2	yes	no	yes	1	chr18:61099366-61109339	.	chr18:61636346-61637819	ENSG00000166401.14_3:SERPINB8	bait-other	15	6.02	n/a	n/a	n/a	n/a	n/a	no	yes	7
peak39172	D0>D14,D0>D4	preadipocyte-dependent	ENSG00000134882	UBAC2	D4>D0	99853027	107016	2	yes	no	yes	1	chr13:99959121-99963435	ENSG00000169508.6_2:GPR183;ENSG00000134882.15_3:UBAC2	chr13:99850109-99862288	ENSG00000228889.6_4:UBAC2-AS1;ENSG00000201793.1:RN7SKP9;ENSG00000134882.15_3:UBAC2	bait-bait	11	6.64	n/a	n/a	n/a	n/a	n/a	no	no	na
peak6028	D0>D4	other	ENSG00000162654	GBP4	D0>D4	89664614	163913	2	yes	no	yes	1	chr1:89827325-89830076	ENSG00000183347.14_2:GBP6	chr1:89664459-89668112	ENSG00000162654.8_2:GBP4	bait-bait	12	11.17	n/a	n/a	n/a	n/a	n/a	no	no	na
peak58248	D4>D0	other	ENSG00000154217	PITPNC1	D14>D0,D4>D0	65373396	323630	2	yes	no	yes	1	chr17:65695980-65703656	.	chr17:65363618-65381636	ENSG00000154217.14_4:PITPNC1	bait-other	5	5.32	n/a	n/a	n/a	n/a	n/a	no	no	na
peak43210	D4>D0	other	ENSG00000053254	FOXN3	D4>D0	90085492	173200	2	yes	no	yes	0.27	chr14:90259641-90260014	.	chr14:89882303-89884657	ENSG00000053254.15_4:FOXN3;ENSG00000258920.1_4:FOXN3-AS1	bait-other	10	8.11	n/a	n/a	n/a	n/a	n/a	no	yes	8
peak59704	D14>D0	other	ENSG00000132205	EMILIN2	D0>D14	2847027	370901	2	yes	no	yes	1	chr18:3210222-3220746	ENSG00000101605.12_4:MYOM1	chr18:2845960-2857529	ENSG00000132205.10_2:EMILIN2	bait-bait	18	5.73	n/a	n/a	n/a	n/a	n/a	no	yes	3
peak45533	D0>D14	other	ENSG00000103995	CEP152	D0>D4	49103342	360894	2	yes	no	yes	1	chr15:48741022-48743224	.	chr15:49098406-49103397	ENSG00000103995.13_5:CEP152	bait-other	12	5.06	n/a	n/a	n/a	n/a	n/a	no	no	na
peak117156	D14>D0,D4>D0	adipocyte-dependent	ENSG00000146072	TNFRSF21	D14>D0,D4>D0	47277640	210531	2	yes	no	yes	0.23	chr6:47065768-47066299	.	chr6:47277584-47286611	ENSG00000146072.6_2:TNFRSF21	bait-other	61	23.65	n/a	n/a	n/a	n/a	n/a	no	yes	7
peak111941	D0>D4	other	ENSG00000173210	ABLIM3	D4>D0	148521045	30696	2	no	yes	yes	n/a	n/a	n/a	n/a	n/a	n/a	n/a	n/a	rs6889927	rs6859255	0.931876	primary	rs6859255	yes	yes	6
peak107489	D14>D0,D4>D0	adipocyte-dependent	ENSG00000049192	ADAMTS6	D0>D14	64777746	87005	2	yes	no	yes	1	chr5:64686266-64691415	.	chr5:64777556-64778174	ENSG00000049192.14_3:ADAMTS6	bait-other	55	9.86	n/a	n/a	n/a	n/a	n/a	yes	yes	9
peak69151	D14>D0,D4>D0	adipocyte-dependent	ENSG00000152527	PLEKHH2	D14>D0	43864411	152830	2	yes	no	yes	0.1	chr2:44015313-44017285	.	chr2:43860663-43871938	ENSG00000152527.13_5:PLEKHH2	bait-other	58	8.16	n/a	n/a	n/a	n/a	n/a	yes	yes	3
peak16703	D4>D0	other	ENSG00000107984	DKK1	D0>D14,D0>D4	54074055	149262	2	yes	no	yes	1	chr10:54220157-54230783	.	chr10:54071909-54076116	ENSG00000107984.9_2:DKK1;ENSG00000236671.8_5:PRKG1-AS1	bait-other	18	5.47	n/a	n/a	n/a	n/a	n/a	yes	no	na
peak106811	D4>D0	other	ENSG00000134363	FST	D0>D14,D0>D4	52776238	303573	2	yes	no	yes	1	chr5:52471913-52475546	.	chr5:52772248-52777464	ENSG00000134363.11_3:FST	bait-other	18	5.55	n/a	n/a	n/a	n/a	n/a	no	no	na
peak23318	D0>D4	other	ENSG00000149090	PAMR1	D0>D4,D14>D4	35551847	504489	2	yes	no	yes	1	chr11:36052579-36063845	.	chr11:35547737-35552018	ENSG00000149090.11_3:PAMR1	bait-other	12	6.56	n/a	n/a	n/a	n/a	n/a	no	no	na
peak132410	D0>D4	other	ENSG00000168615	ADAM9	D0>D14	38854387	162355	2	yes	no	yes	1	chr8:38690656-38693543	.	chr8:38851544-38857010	ENSG00000168615.11_2:ADAM9;ENSG00000169490.16_3:TM2D2	bait-other	21	7.2	n/a	n/a	n/a	n/a	n/a	no	no	na
peak107167	D14>D0,D4>D0	adipocyte-dependent	ENSG00000145632	PLK2	D0>D4	57756086	877752	2	yes	no	yes	0.72	chr5:56877413-56879085	.	chr5:57752380-57757252	ENSG00000145632.14_2:PLK2	bait-other	19	5.49	n/a	n/a	n/a	n/a	n/a	no	no	na
peak75262	D14>D0	other	ENSG00000237380	HOXD-AS2	D0>D4	177001825	373682	2	yes	no	yes	1	chr2:177368705-177375927	.	chr2:176999630-177004368	ENSG00000237380.6_6:HOXD-AS2;ENSG00000128652.11_3:HOXD3	bait-other	27	9.62	n/a	n/a	n/a	n/a	n/a	no	no	na
peak16968	D4>D0	other	ENSG00000170312	CDK1	D0>D14,D0>D4	62538088	701743	2	no	yes	yes	n/a	n/a	n/a	n/a	n/a	n/a	n/a	n/a	rs12766100	rs72827262	0.849386	primary	rs72827262	no	no	na
peak19736	D4>D0	other	ENSG00000107957	SH3PXD2A	D4>D0	105615300	77997	2	yes	no	yes	1	chr10:105532568-105541613	.	chr10:105614422-105616436	ENSG00000107957.16_3:SH3PXD2A	bait-other	52	17.98	n/a	n/a	n/a	n/a	n/a	no	no	na
peak116269	D4>D0	other	ENSG00000157343	ARMC12	D4>D0	35704808	60871	2	yes	no	yes	1	chr6:35640921-35649643	.	chr6:35694834-35706255	ENSG00000157343.8_3:ARMC12;ENSG00000096060.14_2:FKBP5	bait-other	47	6.66	n/a	n/a	n/a	n/a	n/a	no	no	na
peak127159	D0>D14,D0>D4	preadipocyte-dependent	ENSG00000105810	CDK6	D0>D4	92465907	210688	2	yes	no	yes	1	chr7:92253850-92260419	.	chr7:92460612-92467461	ENSG00000105810.9_2:CDK6;ENSG00000237819.5_4:AC002454.1	bait-other	29	15.36	n/a	n/a	n/a	n/a	n/a	no	no	na
peak31397	D0>D14,D0>D4	preadipocyte-dependent	ENSG00000205426	KRT81	D0>D14	52685317	684747	2	yes	no	yes	1	chr12:53369469-53375016	.	chr12:52679285-52685910	ENSG00000205426.10_2:KRT81	bait-other	6	6.04	n/a	n/a	n/a	n/a	n/a	no	no	na
peak125507	D4>D0	other	ENSG00000136205	TNS3	D0>D4,D14>D4	47622155	315271	2	yes	no	yes	0.85	chr7:47305498-47306676	.	chr7:47614634-47624339	ENSG00000136205.16_2:TNS3	bait-other	13	7.68	n/a	n/a	n/a	n/a	n/a	no	yes	11
peak78627	D4>D0	other	ENSG00000066248	NGEF	D0>D14,D0>D4	233877981	19625	2	yes	no	yes	1	chr2:233885665-233921654	ENSG00000115488.3_2:NEU2	chr2:233877948-233881572	ENSG00000066248.14_4:NGEF	bait-bait	152	5.53	n/a	n/a	n/a	n/a	n/a	no	no	na
peak141322	D14>D0,D4>D0	adipocyte-dependent	ENSG00000136783	NIPSNAP3A	D0>D4	107509968	673432	2	yes	no	yes	1	chr9:106830826-106837290	.	chr9:107507830-107515574	ENSG00000136783.9_2:NIPSNAP3A	bait-other	16	8.43	n/a	n/a	n/a	n/a	n/a	no	yes	8
peak121063	D14>D0,D4>D0	adipocyte-dependent	ENSG00000164442	CITED2	D0>D14	139695756	323580	2	yes	no	yes	1	chr6:140014852-140020912	.	chr6:139693500-139696259	ENSG00000164442.9_3:CITED2	bait-other	9	6.57	n/a	n/a	n/a	n/a	n/a	no	yes	4
peak68778	D14>D0	other	ENSG00000152154	TMEM178A	D14>D0	39892121	147546	2	no	yes	yes	n/a	n/a	n/a	n/a	n/a	n/a	n/a	n/a	rs6741839	rs734663	0.879407	primary	rs734663	no	yes	9
peak141954	D0>D14,D0>D4	preadipocyte-dependent	ENSG00000148154	UGCG	D0>D14,D0>D4	114659045	155012	2	yes	no	yes	1	chr9:114812354-114815489	.	chr9:114653064-114662212	ENSG00000148154.9_2:UGCG	bait-other	29	10.3	n/a	n/a	n/a	n/a	n/a	no	no	na
peak51539	D0>D14,D0>D4	preadipocyte-dependent	ENSG00000102996	MMP15	D14>D0	58059469	98790	2	yes	no	yes	1	chr16:58157950-58160300	.	chr16:58058863-58061566	ENSG00000102996.4_2:MMP15	bait-other	23	10.73	n/a	n/a	n/a	n/a	n/a	no	no	na
peak27235	D14>D0,D4>D0	adipocyte-dependent	ENSG00000109906	ZBTB16	D14>D0,D4>D0	113930314	205424	2	yes	no	yes	1	chr11:114135696-114136394	.	chr11:113929460-113932061	ENSG00000109906.13_4:ZBTB16	bait-other	8	9.42	n/a	n/a	n/a	n/a	n/a	no	no	na
peak18354	D4>D0	other	ENSG00000122378	FAM213A	D14>D0,D4>D0	82167584	95	2	no	yes	yes	n/a	n/a	n/a	n/a	n/a	n/a	n/a	n/a	rs1417220	rs1417220	1	primary	rs1417220	no	yes	11
peak123478	D0>D14,D0>D4	preadipocyte-dependent	ENSG00000106511	MEOX2	D0>D4,D14>D4	15726436	132174	2	yes	no	yes	0.39	chr7:15593945-15599047	.	chr7:15725356-15731841	ENSG00000106511.5_2:MEOX2	bait-other	34	6.21	n/a	n/a	n/a	n/a	n/a	no	no	na
peak83597	D4>D0	other	ENSG00000205726	ITSN1	D4>D0	35014705	228428	2	yes	no	yes	1	chr21:35242602-35256845	.	chr21:35002131-35016421	ENSG00000205758.11_4:CRYZL1;ENSG00000205726.14_4:ITSN1	bait-other	32	20.6	n/a	n/a	n/a	n/a	n/a	no	no	na
peak35283	D4>D0	other	ENSG00000089157	RPLP0	D4>D14	120639037	57976	2	yes	no	yes	1	chr12:120695126-120699403	.	chr12:120631554-120637396	ENSG00000089157.15_3:RPLP0	bait-other	17	5.89	n/a	n/a	n/a	n/a	n/a	no	no	na
peak34532	D4>D0	other	ENSG00000189046	ALKBH2	D4>D14	109531435	468644	2	yes	no	yes	1	chr12:109061924-109063629	ENSG00000238457.1:RNU7-169P	chr12:109529937-109533221	ENSG00000189046.10_2:ALKBH2	bait-bait	10	8.56	n/a	n/a	n/a	n/a	n/a	no	no	na
peak98008	D0>D14	other	ENSG00000196526	AFAP1	D0>D4	7941652	130811	2	yes	no	yes	0.25	chr4:7810773-7811982	.	chr4:7939815-7944483	ENSG00000196526.10_3:AFAP1;ENSG00000228919.5_2:AC097381.1	bait-other	14	9.03	n/a	n/a	n/a	n/a	n/a	no	no	na
peak127571	D4>D0	other	ENSG00000085514	PILRA	D14>D0,D4>D0	99965152	220741	2	yes	no	yes	1	chr7:99740024-99747891	ENSG00000188186.10_2:LAMTOR4	chr7:99959713-99966424	ENSG00000085514.15_5:PILRA	bait-bait	5	5.05	n/a	n/a	n/a	n/a	n/a	no	no	na
peak73685	D4>D0	other	ENSG00000169554	ZEB2	D4>D0	145282149	1228531	2	yes	no	yes	1	chr2:146506873-146513554	.	chr2:145272823-145276120	ENSG00000238057.9_5:ZEB2-AS1;ENSG00000169554.19_4:ZEB2	bait-other	13	9.5	n/a	n/a	n/a	n/a	n/a	no	no	na
peak8798	D14>D0,D4>D0	adipocyte-dependent	ENSG00000162729	IGSF8	D14>D0	160068732	13363	2	yes	no	yes	1	chr1:160077389-160095302	ENSG00000018625.14_2:ATP1A2	chr1:160065149-160070212	ENSG00000162729.13_4:IGSF8	bait-bait	56	7.05	n/a	n/a	n/a	n/a	n/a	no	no	na
peak9494	D14>D0,D4>D0	adipocyte-dependent	ENSG00000007933	FMO3	D14>D0,D14>D4,D4>D0	171060017	94117	2	yes	no	yes	1	chr1:171152014-171167350	ENSG00000094963.13_2:FMO2	chr1:171068809-171077763	ENSG00000221390.1:MIR1295A;ENSG00000007933.12_3:FMO3	bait-bait	32	5.18	n/a	n/a	n/a	n/a	n/a	no	yes	5
peak16553	D4>D0	other	ENSG00000198964	SGMS1	D0>D4	52384922	160601	2	yes	no	yes	1	chr10:52222122-52230320	.	chr10:52379566-52392356	ENSG00000198964.13_4:SGMS1	bait-other	12	5.56	n/a	n/a	n/a	n/a	n/a	no	no	na
peak44106	D14>D0,D4>D0	adipocyte-dependent	ENSG00000184601	C14orf180	D14>D0,D4>D0	105046020	2209	2	no	yes	yes	n/a	n/a	n/a	n/a	n/a	n/a	n/a	n/a	rs4075516	rs56010345	0.809688	primary	rs56010345	no	yes	8
peak28794	D0>D4	other	ENSG00000111206	FOXM1	D0>D14,D0>D4	2986320	83350	2	yes	no	yes	1	chr12:3065332-3086797	ENSG00000197905.8_5:TEAD4	chr12:2983951-2987707	ENSG00000078246.16_3:TULP3;ENSG00000111206.12_4:FOXM1;ENSG00000171792.10_4:RHNO1	bait-bait	53	8.53	n/a	n/a	n/a	n/a	n/a	no	no	na
peak112677	D0>D14,D0>D4	preadipocyte-dependent	ENSG00000170214	ADRA1B	D14>D0	159292086	527000	2	yes	no	yes	1	chr5:158760357-158770621	.	chr5:159341749-159345488	ENSG00000170214.4_4:ADRA1B	bait-other	12	8.35	n/a	n/a	n/a	n/a	n/a	no	no	na
peak69259	D0>D4	other	ENSG00000170577	SIX2	D14>D0,D4>D0,D4>D14	45236568	425645	2	no	yes	yes	n/a	n/a	n/a	n/a	n/a	n/a	n/a	n/a	rs4952763	rs3821055	0.957938	primary	rs3821055	no	no	na
peak9488	D14>D0,D4>D0	adipocyte-dependent	ENSG00000007933	FMO3	D14>D0,D14>D4,D4>D0	171060017	24234	2	no	yes	yes	n/a	n/a	n/a	n/a	n/a	n/a	n/a	n/a	rs11811455	rs2236873	0.982505	primary	rs2236873	no	yes	6
peak132629	D0>D4	other	ENSG00000104368	PLAT	D0>D14,D0>D4	42065241	84059	2	yes	no	yes	1	chr8:42147889-42152529	.	chr8:42038614-42068254	ENSG00000104368.17_4:PLAT	bait-other	16	5.36	n/a	n/a	n/a	n/a	n/a	no	no	na
peak28328	D14>D0,D4>D0	adipocyte-dependent	ENSG00000134917	ADAMTS8	D14>D0,D4>D0	130298887	223756	2	yes	no	yes	1	chr11:130517169-130525535	.	chr11:130296757-130307018	ENSG00000134917.9_2:ADAMTS8	bait-other	20	9.72	n/a	n/a	n/a	n/a	n/a	no	yes	4
peak42382	D0>D14,D0>D4	preadipocyte-dependent	ENSG00000197555	SIPA1L1	D0>D4	71787165	344344	2	yes	no	yes	0.41	chr14:72128624-72132045	.	chr14:71772895-71794521	ENSG00000197555.9_4:SIPA1L1	bait-other	11	5.54	n/a	n/a	n/a	n/a	n/a	no	no	na
peak55062	D14>D0,D4>D0	adipocyte-dependent	ENSG00000034152	MAP2K3	D0>D4	21187983	151826	2	yes	no	yes	0.95	chr17:21034239-21036137	.	chr17:21183232-21189002	ENSG00000034152.18_3:MAP2K3	bait-other	23	12.12	n/a	n/a	n/a	n/a	n/a	no	no	na
peak118646	D14>D0,D4>D0	adipocyte-dependent	ENSG00000172469	MANEA	D4>D0	96025418	25042	2	no	yes	yes	n/a	n/a	n/a	n/a	n/a	n/a	n/a	n/a	rs62417812	rs9487909	0.934059	conditional	rs9487909	no	yes	8
peak33337	D0>D14,D0>D4	preadipocyte-dependent	ENSG00000139318	DUSP6	D14>D0,D4>D0	89747047	216724	2	yes	no	yes	0.28	chr12:89528811-89529858	.	chr12:89741722-89751488	ENSG00000139318.7_2:DUSP6	bait-other	15	5.15	n/a	n/a	n/a	n/a	n/a	no	no	na
peak140574	D14>D0,D4>D0	adipocyte-dependent	ENSG00000165030	NFIL3	D4>D0	94186143	503488	2	yes	no	yes	1	chr9:93674790-93690699	.	chr9:94169416-94191437	ENSG00000165030.3_2:NFIL3	bait-other	29	18.46	n/a	n/a	n/a	n/a	n/a	no	yes	9
peak59400	D4>D0	other	ENSG00000183684	ALYREF	D0>D14	79849461	11781	2	yes	no	yes	1	chr17:79827812-79838989	ENSG00000141522.11_2:ARHGDIA	chr17:79848037-79871266	ENSG00000141552.17_3:ANAPC11;ENSG00000183684.7_2:ALYREF;ENSG00000183979.7_3:NPB;ENSG00000185813.10_4:PCYT2	bait-bait	69	6.23	n/a	n/a	n/a	n/a	n/a	no	no	na
peak91208	D14>D0,D4>D0	adipocyte-dependent	ENSG00000163605	PPP4R2	n/a	73045935	28717	2	yes	yes	no	1	chr3:73073193-73079134	ENSG00000238959.1:RNU7-19P	chr3:73043775-73049056	ENSG00000163605.14_3:PPP4R2	bait-bait	77	5.47	rs3732440	rs6778819	0.991717	primary	rs6778819,rs1388273	no	no	na
peak31585	D0>D4	other	ENSG00000250451	HOXC-AS1	D4>D0	54393793	382953	2	yes	no	yes	0.45	chr12:54775172-54776980	.	chr12:54386487-54402006	ENSG00000250133.2_4:HOXC-AS2;ENSG00000180806.4_3:HOXC9;ENSG00000250451.5_4:HOXC-AS1;ENSG00000197757.7_4:HOXC6	bait-other	7	5.16	n/a	n/a	n/a	n/a	n/a	no	no	na
peak23892	D0>D14,D0>D4	preadipocyte-dependent	ENSG00000149177	PTPRJ	D0>D14,D0>D4	48002109	71482	2	yes	no	yes	0.04	chr11:48071474-48073616	.	chr11:48001307-48004168	ENSG00000149177.12_2:PTPRJ	bait-other	29	7.62	n/a	n/a	n/a	n/a	n/a	no	no	na
peak10454	D0>D14,D0>D4	preadipocyte-dependent	ENSG00000143341	HMCN1	D0>D4	185703682	453159	2	yes	no	yes	0.94	chr1:186155191-186158121	.	chr1:185699171-185712502	ENSG00000143341.11_2:HMCN1	bait-other	12	5.46	n/a	n/a	n/a	n/a	n/a	no	no	na
peak126364	D14>D0	other	ENSG00000006606	CCL26	D0>D14	75419213	19384	2	yes	no	yes	1	chr7:75428835-75449214	.	chr7:75417825-75428221	ENSG00000006606.8_2:CCL26	bait-other	66	6.47	n/a	n/a	n/a	n/a	n/a	no	no	na
peak28862	D14>D0,D4>D0	adipocyte-dependent	ENSG00000118971	CCND2	D14>D0,D14>D4,D4>D0	4382937	376418	2	yes	no	yes	0.84	chr12:4005538-4006417	.	chr12:4380818-4386594	ENSG00000118971.7_4:CCND2;ENSG00000255920.2_5:CCND2-AS1	bait-other	29	16.64	n/a	n/a	n/a	n/a	n/a	yes	yes	3
peak133421	D4>D0	other	ENSG00000185697	MYBL1	D0>D14	67526481	161508	2	yes	no	yes	1	chr8:67363442-67368603	.	chr8:67523930-67526699	ENSG00000185697.16_4:MYBL1	bait-other	45	11.48	n/a	n/a	n/a	n/a	n/a	no	no	na
peak128126	D0>D14	other	ENSG00000091136	LAMB1	D4>D0	107643699	9298	2	yes	no	yes	1	chr7:107650497-107654713	.	chr7:107642067-107644840	ENSG00000091136.13_2:LAMB1	bait-other	130	6.79	n/a	n/a	n/a	n/a	n/a	no	no	na
peak17389	D14>D0,D4>D0	adipocyte-dependent	ENSG00000099282	TSPAN15	D14>D0,D4>D0	71211228	9630	2	yes	no	yes	1	chr10:71213055-71227171	.	chr10:71210933-71212084	ENSG00000099282.9_3:TSPAN15	bait-other	168	5.61	n/a	n/a	n/a	n/a	n/a	no	yes	7
peak83585	D14>D0,D4>D0	adipocyte-dependent	ENSG00000205726	ITSN1	D4>D0	35014705	168033	2	yes	no	yes	0.79	chr21:35177274-35183970	.	chr21:35002131-35016421	ENSG00000205758.11_4:CRYZL1;ENSG00000205726.14_4:ITSN1	bait-other	33	15.67	n/a	n/a	n/a	n/a	n/a	no	no	na
peak56888	D0>D14,D0>D4	preadipocyte-dependent	ENSG00000230148	HOXB-AS1	D14>D0	46620912	199473	2	yes	no	yes	1	chr17:46410732-46422899	.	chr17:46613048-46623253	ENSG00000230148.8_5:HOXB-AS1;ENSG00000173917.10_2:HOXB2	bait-other	14	6.23	n/a	n/a	n/a	n/a	n/a	no	no	na
peak131726	D14>D0,D4>D0	adipocyte-dependent	ENSG00000120885	CLU	D14>D0	27472547	296732	2	yes	no	yes	0.09	chr8:27161157-27175159	ENSG00000120899.17_4:PTK2B;ENSG00000104228.12_2:TRIM35	chr8:27466105-27474720	ENSG00000120885.21_4:CLU	bait-bait	12	8.61	n/a	n/a	n/a	n/a	n/a	no	no	na
peak137552	D4>D0	other	ENSG00000178209	PLEC	D0>D4	145050901	18568	2	yes	no	yes	1	chr8:145048291-145073141	ENSG00000178685.13_5:PARP10;ENSG00000178209.15_6:PLEC;ENSG00000178719.16_3:GRINA	chr8:144996506-145035361	ENSG00000178209.15_6:PLEC;ENSG00000207574.1:MIR661	bait-bait	48	5.2	n/a	n/a	n/a	n/a	n/a	yes	no	na
peak87842	D0>D14	other	ENSG00000131386	GALNT15	D14>D0,D4>D0	16216155	139725	2	yes	no	yes	0.55	chr3:16075909-16083599	.	chr3:16215701-16216586	ENSG00000131386.18_3:GALNT15	bait-other	20	5.71	n/a	n/a	n/a	n/a	n/a	no	no	na
peak71969	D0>D14,D0>D4	preadipocyte-dependent	ENSG00000196460	RFX8	D0>D4	102091164	312389	2	yes	no	yes	0.35	chr2:102403995-102407603	.	chr2:102090307-102095733	ENSG00000196460.13_3:RFX8;ENSG00000232556.1_5:AC092570.2	bait-other	18	7.25	n/a	n/a	n/a	n/a	n/a	no	no	na
peak44872	D0>D4	other	ENSG00000137801	THBS1	D0>D4	39873279	584195	2	yes	no	yes	0.05	chr15:39289028-39289673	.	chr15:39872009-39875707	ENSG00000137801.10_3:THBS1	bait-other	17	9.29	n/a	n/a	n/a	n/a	n/a	yes	no	na
peak11795	D0>D4	other	ENSG00000143473	KCNH1	D0>D4	211307521	694402	2	yes	no	yes	1	chr1:210610919-210614899	.	chr1:211302811-211313392	ENSG00000143473.12_5:KCNH1;ENSG00000234233.1_5:KCNH1-IT1	bait-other	13	12.13	n/a	n/a	n/a	n/a	n/a	no	no	na
peak9022	D0>D14,D0>D4	preadipocyte-dependent	ENSG00000117152	RGS4	D0>D14,D0>D4,D14>D4	163038564	221410	2	yes	no	yes	0.97	chr1:162810397-162817129	.	chr1:163033835-163040438	ENSG00000117152.13_2:RGS4	bait-other	23	8.1	n/a	n/a	n/a	n/a	n/a	no	no	na
peak56099	D4>D0	other	ENSG00000131747	TOP2A	D0>D14,D0>D4	38574201	124139	2	yes	no	yes	0.07	chr17:38696340-38698427	.	chr17:38567144-38574423	ENSG00000131747.14_3:TOP2A	bait-other	67	8.55	n/a	n/a	n/a	n/a	n/a	no	yes	9
peak81928	D14>D0,D4>D0	adipocyte-dependent	ENSG00000158445	KCNB1	D14>D0,D4>D0	48100833	134115	2	yes	no	yes	1	chr20:47962176-47970766	.	chr20:48093213-48108435	ENSG00000158445.9_3:KCNB1	bait-other	22	14.55	n/a	n/a	n/a	n/a	n/a	no	no	na
peak112089	D0>D4	other	ENSG00000113721	PDGFRB	D4>D0	149535434	52577	2	yes	no	yes	1	chr5:149581655-149597933	.	chr5:149525140-149536346	ENSG00000113721.13_2:PDGFRB	bait-other	38	7.18	n/a	n/a	n/a	n/a	n/a	no	no	na
peak58145	D0>D14,D0>D4	preadipocyte-dependent	ENSG00000154229	PRKCA	D0>D14	64298753	240523	2	yes	no	yes	1	chr17:64538007-64546854	.	chr17:64296875-64299760	ENSG00000154229.11_3:PRKCA	bait-other	16	7.48	n/a	n/a	n/a	n/a	n/a	no	no	na
peak55684	D0>D14,D0>D4	preadipocyte-dependent	ENSG00000271447	MMP28	D14>D0,D14>D4,D4>D0	34122710	206797	2	yes	no	yes	1	chr17:33915549-33918867	.	chr17:34118616-34125409	ENSG00000271447.5_4:MMP28	bait-other	13	5.37	n/a	n/a	n/a	n/a	n/a	no	no	na
peak59690	D0>D14,D0>D4	preadipocyte-dependent	ENSG00000101608	MYL12A	D0>D4	3247478	238560	2	yes	no	yes	1	chr18:3007049-3015629	ENSG00000101577.9_3:LPIN2	chr18:3237906-3251152	ENSG00000101608.12_4:MYL12A	bait-bait	9	5.21	n/a	n/a	n/a	n/a	n/a	no	no	na
peak73565	D0>D14,D0>D4	preadipocyte-dependent	ENSG00000169554	ZEB2	D4>D0	145282149	563980	2	yes	no	yes	1	chr2:144710176-144722334	.	chr2:145272823-145276120	ENSG00000238057.9_5:ZEB2-AS1;ENSG00000169554.19_4:ZEB2	bait-other	14	5.45	n/a	n/a	n/a	n/a	n/a	no	no	na
peak25316	D4>D0	other	ENSG00000261594	TPBGL	D4>D0	74951949	304404	2	yes	no	yes	0.83	chr11:74647050-74647746	.	chr11:74950297-74961256	ENSG00000261594.3_2:TPBGL	bait-other	8	5.73	n/a	n/a	n/a	n/a	n/a	no	no	na
peak118779	D0>D14	other	ENSG00000112246	SIM1	D14>D0,D4>D0	100912804	197904	2	yes	no	yes	1	chr6:101105526-101112018	.	chr6:100912679-100913501	ENSG00000112246.9_2:SIM1	bait-other	51	17.46	n/a	n/a	n/a	n/a	n/a	yes	no	na
peak40115	D0>D14,D0>D4	preadipocyte-dependent	ENSG00000129467	ADCY4	D0>D14,D0>D4	24804298	27103	2	yes	no	yes	1	chr14:24829975-24835214	ENSG00000100968.13_2:NFATC4	chr14:24800814-24805365	ENSG00000129467.13_5:ADCY4	bait-bait	96	6.04	n/a	n/a	n/a	n/a	n/a	no	no	na
peak27989	D14>D0,D4>D0	adipocyte-dependent	ENSG00000064309	CDON	D14>D0	125933229	72482	2	yes	no	yes	1	chr11:125995326-126006651	.	chr11:125931954-125934808	ENSG00000064309.14_2:CDON	bait-other	49	23.25	n/a	n/a	n/a	n/a	n/a	no	no	na
peak89332	D14>D0,D4>D0	adipocyte-dependent	ENSG00000163815	CLEC3B	D14>D0,D14>D4	45043039	16130	2	no	yes	yes	n/a	n/a	n/a	n/a	n/a	n/a	n/a	n/a	rs4683032	rs2372862	0.969537	primary	rs2372862	no	no	na
peak23314	D4>D0	other	ENSG00000179241	LDLRAD3	D14>D0,D4>D0	35965530	71787	2	yes	no	yes	1	chr11:36032176-36038534	.	chr11:35964063-35966307	ENSG00000179241.12_3:LDLRAD3	bait-other	56	5.96	n/a	n/a	n/a	n/a	n/a	no	yes	5
peak80524	D4>D0	other	ENSG00000100994	PYGB	D4>D0,D4>D14	25228704	265355	2	yes	no	yes	0.88	chr20:24959390-24963306	.	chr20:25227277-25231213	ENSG00000100994.11_3:PYGB	bait-other	17	10.1	n/a	n/a	n/a	n/a	n/a	no	no	na
peak48269	D4>D0	other	ENSG00000197696	NMB	D14>D0,D14>D4	85201793	72990	2	yes	no	yes	1	chr15:85254684-85276704	ENSG00000140612.13_2:SEC11A	chr15:85193161-85203635	ENSG00000177082.12_4:WDR73;ENSG00000197696.9_3:NMB	bait-bait	31	5.18	n/a	n/a	n/a	n/a	n/a	no	no	na
peak39100	D14>D0,D4>D0	adipocyte-dependent	ENSG00000102572	STK24	n/a	99230193	80714	2	yes	yes	no	1	chr13:99142851-99153927	.	chr13:99225596-99234792	ENSG00000102572.14_4:STK24;ENSG00000224418.1_5:STK24-AS1	bait-other	62	5.42	rs9513433	rs4772089	1	primary	rs4772089	no	yes	11
peak129442	D4>D0	other	ENSG00000146859	TMEM140	D14>D0,D4>D0	134832823	10715	2	no	yes	yes	n/a	n/a	n/a	n/a	n/a	n/a	n/a	n/a	rs292506	rs1035695	0.979714	conditional	rs1035695	no	no	na
peak12121	D14>D0,D4>D0	adipocyte-dependent	ENSG00000082482	KCNK2	D0>D14,D0>D4	215179117	599208	2	yes	no	yes	0.86	chr1:215778436-215780274	.	chr1:215176817-215181140	ENSG00000082482.13_5:KCNK2	bait-other	12	7.02	n/a	n/a	n/a	n/a	n/a	no	no	na
peak118753	D4>D0	other	ENSG00000112246	SIM1	D14>D0,D4>D0	100912804	128507	2	yes	no	yes	1	chr6:100780902-100784485	.	chr6:100912679-100913501	ENSG00000112246.9_2:SIM1	bait-other	31	5.88	n/a	n/a	n/a	n/a	n/a	no	no	na
peak48282	D14>D0,D4>D0	adipocyte-dependent	ENSG00000197696	NMB	D14>D0,D14>D4	85201793	165580	2	yes	no	yes	1	chr15:85364296-85368147	.	chr15:85193161-85203635	ENSG00000177082.12_4:WDR73;ENSG00000197696.9_3:NMB	bait-other	23	8.52	n/a	n/a	n/a	n/a	n/a	no	yes	5
peak8799	D14>D0,D4>D0	adipocyte-dependent	ENSG00000162729	IGSF8	D14>D0	160068732	17580	2	yes	no	yes	1	chr1:160077389-160095302	ENSG00000018625.14_2:ATP1A2	chr1:160065149-160070212	ENSG00000162729.13_4:IGSF8	bait-bait	56	7.05	n/a	n/a	n/a	n/a	n/a	no	yes	7
peak94362	D14>D0,D4>D0	adipocyte-dependent	ENSG00000152952	PLOD2	D0>D14	145881439	446268	2	yes	no	yes	0.48	chr3:145426036-145434588	.	chr3:145879867-145883376	ENSG00000152952.11_4:PLOD2	bait-other	11	5.93	n/a	n/a	n/a	n/a	n/a	no	no	na
peak29657	D14>D0,D4>D0	adipocyte-dependent	ENSG00000008394	MGST1	D14>D0,D4>D0	16500075	45670	2	yes	no	yes	0.59	chr12:16450540-16453885	.	chr12:16499907-16502576	ENSG00000008394.12_3:MGST1	bait-other	118	9.66	n/a	n/a	n/a	n/a	n/a	no	yes	6
peak127561	D0>D4	other	ENSG00000160862	AZGP1	D14>D0,D14>D4,D4>D0	99573779	110813	2	yes	no	yes	0.75	chr7:99684751-99693202	ENSG00000207547.1:MIR25;ENSG00000207757.1:MIR93;ENSG00000208036.1:MIR106B;ENSG00000168090.9_2:COPS6	chr7:99572302-99585817	ENSG00000160862.12_4:AZGP1;ENSG00000214313.8_2:AZGP1P1	bait-bait	21	9.91	n/a	n/a	n/a	n/a	n/a	no	no	na
peak24385	D0>D4	other	ENSG00000133315	MACROD1	D4>D0	63933577	7506	2	yes	no	yes	1	chr11:63931195-63949490	ENSG00000133315.10_3:MACROD1	chr11:63742253-63768177	ENSG00000167770.11_3:OTUB1;ENSG00000133315.10_3:MACROD1	bait-bait	25	25.27	n/a	n/a	n/a	n/a	n/a	no	no	na
peak120062	D0>D14,D0>D4	preadipocyte-dependent	ENSG00000146374	RSPO3	D14>D0,D4>D0	127439748	1133869	2	yes	no	yes	1	chr6:126304566-126311794	ENSG00000066651.19_5:TRMT11	chr6:127437132-127442373	ENSG00000146374.13_3:RSPO3	bait-bait	28	17.27	n/a	n/a	n/a	n/a	n/a	no	no	na
peak74479	D14>D0,D4>D0	adipocyte-dependent	ENSG00000197635	DPP4	D0>D4	162931051	182889	2	yes	no	yes	1	chr2:163099605-163118408	ENSG00000078098.13_3:FAP	chr2:162928826-162933700	ENSG00000197635.9_3:DPP4;ENSG00000233397.2_5:AC008063.2	bait-bait	29	8.05	n/a	n/a	n/a	n/a	n/a	no	no	na
peak138530	D14>D0,D4>D0	adipocyte-dependent	ENSG00000178031	ADAMTSL1	D0>D14,D0>D4	17906560	1239847	2	yes	no	yes	1	chr9:19143969-19154042	ENSG00000147872.9_3:PLIN2	chr9:18473002-18476310	ENSG00000178031.16_3:ADAMTSL1	bait-bait	8	6.98	n/a	n/a	n/a	n/a	n/a	no	yes	4
peak80958	D0>D14	other	ENSG00000125965	GDF5	D0>D4	34042567	148091	2	yes	no	yes	0.5	chr20:33888525-33893925	.	chr20:34042484-34047408	ENSG00000125965.8_2:GDF5;ENSG00000126001.15_3:CEP250	bait-other	32	6.53	n/a	n/a	n/a	n/a	n/a	yes	no	na
peak116255	D14>D0,D4>D0	adipocyte-dependent	ENSG00000157343	ARMC12	D4>D0	35704808	150905	2	yes	no	yes	1	chr6:35547906-35559447	.	chr6:35694834-35706255	ENSG00000157343.8_3:ARMC12;ENSG00000096060.14_2:FKBP5	bait-other	25	9.08	n/a	n/a	n/a	n/a	n/a	no	no	na
peak56175	D0>D14,D0>D4	preadipocyte-dependent	ENSG00000221852	KRTAP1-5	D0>D14,D0>D4,D14>D4	39183453	472747	2	yes	no	yes	1	chr17:39649147-39660161	.	chr17:39175313-39185097	ENSG00000212901.3_2:KRTAP3-1;ENSG00000221852.4_2:KRTAP1-5	bait-other	8	5.74	n/a	n/a	n/a	n/a	n/a	no	no	na
peak62461	D4>D0	other	ENSG00000166347	CYB5A	D14>D0,D4>D0	71959250	39549	2	yes	no	yes	0.56	chr18:71910154-71919237	.	chr18:71951773-71966214	ENSG00000166347.18_3:CYB5A	bait-other	69	16.36	n/a	n/a	n/a	n/a	n/a	no	yes	3
peak141983	D0>D4	other	ENSG00000106868	SUSD1	D0>D4	114937687	166244	2	yes	no	yes	1	chr9:115094480-115106436	ENSG00000119314.15_4:PTBP3	chr9:114935959-114940732	ENSG00000106868.16_4:SUSD1	bait-bait	32	7.63	n/a	n/a	n/a	n/a	n/a	no	no	na
peak49380	D0>D4	other	ENSG00000162063	CCNF	D0>D14	2479394	80256	2	yes	no	yes	1	chr16:2395051-2401645	.	chr16:2476588-2484733	ENSG00000162063.12_3:CCNF	bait-other	22	7.25	n/a	n/a	n/a	n/a	n/a	no	no	na
peak950	D14>D0,D4>D0	adipocyte-dependent	ENSG00000189337	KAZN	D0>D4	14219286	55730	2	no	yes	yes	n/a	n/a	n/a	n/a	n/a	n/a	n/a	n/a	rs2359897	rs12135494	0.898428	primary	rs12135494	no	yes	5
peak77502	D14>D0,D4>D0	adipocyte-dependent	ENSG00000115461	IGFBP5	D14>D0,D4>D0	217560247	718914	2	yes	no	yes	1	chr2:218270661-218283774	.	chr2:217552337-217560726	ENSG00000115461.4_3:IGFBP5	bait-other	11	8.03	n/a	n/a	n/a	n/a	n/a	yes	no	na
peak62214	D14>D0,D4>D0	adipocyte-dependent	ENSG00000171791	BCL2	D14>D0,D4>D0	60987360	79277	2	yes	no	yes	1	chr18:60905007-60909388	.	chr18:60982875-60990419	ENSG00000171791.12_4:BCL2	bait-other	62	12.12	n/a	n/a	n/a	n/a	n/a	no	no	na
peak125783	D14>D0,D4>D0	adipocyte-dependent	ENSG00000152926	ZNF117	D14>D0,D4>D0	64467061	14179	2	no	yes	yes	n/a	n/a	n/a	n/a	n/a	n/a	n/a	n/a	rs1967609	rs4718186	0.996126	conditional	rs4718186,rs4718187,rs7801355	no	yes	5
peak90495	D0>D14	other	ENSG00000144724	PTPRG	D14>D0,D4>D0	61547242	222006	2	yes	no	yes	0.11	chr3:61770233-61776852	.	chr3:61542870-61550085	ENSG00000144724.19_3:PTPRG	bait-other	25	6.56	n/a	n/a	n/a	n/a	n/a	no	no	na
peak52546	D0>D14,D0>D4	preadipocyte-dependent	ENSG00000171724	VAT1L	D4>D0,D4>D14	77822426	7660	2	no	yes	yes	n/a	n/a	n/a	n/a	n/a	n/a	n/a	n/a	rs9935041	rs9936479	0.801762	primary	rs9936479	no	no	na
peak57275	D14>D0,D4>D0	adipocyte-dependent	ENSG00000166292	TMEM100	D14>D0,D4>D0	53809481	304643	2	yes	no	yes	0.98	chr17:53504234-53509735	.	chr17:53802245-53812164	ENSG00000166292.11_3:TMEM100	bait-other	17	9.51	n/a	n/a	n/a	n/a	n/a	no	yes	4
peak84572	D0>D14,D0>D4	preadipocyte-dependent	ENSG00000160307	S100B	D14>D0,D4>D0	48025120	13530	2	no	yes	yes	n/a	n/a	n/a	n/a	n/a	n/a	n/a	n/a	rs8128872	rs9980115	0.86461	primary	rs9980115,rs13047179	no	no	na
peak7953	D0>D4,D14>D4	other	ENSG00000265972	TXNIP	D14>D0	145438468	146424	2	yes	no	yes	1	chr1:145584875-145586350	.	chr1:145427517-145441089	ENSG00000265972.5_2:TXNIP	bait-other	20	11.73	n/a	n/a	n/a	n/a	n/a	no	no	na
peak5801	D0>D14,D0>D4	preadipocyte-dependent	ENSG00000153904	DDAH1	D0>D14,D0>D4	86044045	287145	2	yes	no	yes	1	chr1:85755482-85759712	.	chr1:86038182-86045764	ENSG00000153904.19_4:DDAH1	bait-other	11	8.03	n/a	n/a	n/a	n/a	n/a	no	no	na
peak89893	D14>D0,D4>D0	adipocyte-dependent	ENSG00000243989	ACY1	D14>D0	52017293	66300	2	yes	no	yes	1	chr3:51944838-51977973	ENSG00000114767.6_2:RRP9;ENSG00000041880.14_4:PARP3	chr3:52002602-52010820	ENSG00000248487.8_3:ABHD14A;ENSG00000114779.19_4:ABHD14B;ENSG00000114786.16_5:ABHD14A-ACY1;ENSG00000090097.21_4:PCBP4;ENSG00000243989.8_3:ACY1	bait-bait	29	5.96	n/a	n/a	n/a	n/a	n/a	no	no	na
peak48330	D0>D4	other	ENSG00000218052	RP11-561C5.5	D14>D0,D4>D0	85873564	2867	2	no	yes	yes	n/a	n/a	n/a	n/a	n/a	n/a	n/a	n/a	rs12591489	rs1567539	0.814486	primary	rs1567539	yes	no	na
peak31418	D0>D14	other	ENSG00000167779	IGFBP6	D0>D14,D4>D14	53491219	16321	2	yes	no	yes	1	chr12:53473538-53480819	.	chr12:53487965-53496258	ENSG00000167779.8_3:IGFBP6	bait-other	230	11.16	n/a	n/a	n/a	n/a	n/a	no	no	na
peak106606	D14>D0,D4>D0	adipocyte-dependent	ENSG00000112936	C7	D14>D0,D4>D0	40909353	283968	2	yes	no	yes	1	chr5:41192993-41195155	.	chr5:40908232-40914554	ENSG00000253098.1:RNU7-161P;ENSG00000112936.18_2:C7	bait-other	25	11.97	n/a	n/a	n/a	n/a	n/a	no	yes	11
peak123875	D0>D14,D0>D4	preadipocyte-dependent	ENSG00000136244	IL6	D0>D14,D0>D4	22765502	92502	2	yes	no	yes	1	chr7:22671213-22682046	ENSG00000105889.15_5:STEAP1B	chr7:22758472-22768576	ENSG00000136244.11_4:IL6	bait-bait	32	9.34	n/a	n/a	n/a	n/a	n/a	no	no	na
peak34320	D0>D4	other	ENSG00000136026	CKAP4	D0>D14,D0>D4	106698056	884801	2	yes	no	yes	0.07	chr12:105805389-105811798	.	chr12:106695538-106701872	ENSG00000166046.10_4:TCP11L2;ENSG00000136026.13_4:CKAP4	bait-other	7	5.94	n/a	n/a	n/a	n/a	n/a	no	no	na
peak24314	D4>D0	other	ENSG00000176485	PLA2G16	D14>D0,D4>D0	63384354	122522	2	yes	no	yes	1	chr11:63259256-63262461	.	chr11:63366839-63388021	ENSG00000176485.11_3:PLA2G16	bait-other	16	5.27	n/a	n/a	n/a	n/a	n/a	no	no	na
peak110572	D4>D0	other	ENSG00000164398	ACSL6	D14>D0,D14>D4,D4>D0	131347935	579343	2	yes	no	yes	1	chr5:130766034-130771558	.	chr5:131346228-131348836	ENSG00000231585.1_4:AC034228.2;ENSG00000164398.12_5:ACSL6	bait-other	5	5.22	n/a	n/a	n/a	n/a	n/a	no	no	na
peak29194	D14>D0,D4>D0	adipocyte-dependent	ENSG00000139187	KLRG1	D14>D0	9102639	277592	2	yes	no	yes	1	chr12:8813249-8825421	ENSG00000197614.10_2:MFAP5	chr12:9093556-9102717	ENSG00000139187.9_3:KLRG1;ENSG00000003056.3:M6PR	bait-bait	9	8.08	n/a	n/a	n/a	n/a	n/a	no	no	na
peak48299	D0>D4	other	ENSG00000197696	NMB	D14>D0,D14>D4	85201793	271173	2	yes	no	yes	1	chr15:85467539-85484297	ENSG00000212388.1:RNU6-796P;ENSG00000207037.1:RNU6-339P	chr15:85193161-85203635	ENSG00000177082.12_4:WDR73;ENSG00000197696.9_3:NMB	bait-bait	16	6.52	n/a	n/a	n/a	n/a	n/a	no	no	na
peak68320	D14>D0	other	ENSG00000152689	RASGRP3	D0>D4	33661390	689085	2	yes	no	yes	0.71	chr2:32971707-32974296	.	chr2:33659866-33661425	ENSG00000152689.17_3:RASGRP3	bait-other	12	9.97	n/a	n/a	n/a	n/a	n/a	no	no	na
peak8081	D4>D0	other	ENSG00000184678	HIST2H2BE	D14>D0	149858201	292618	2	yes	no	yes	1	chr1:150149029-150151333	.	chr1:149848366-149858434	ENSG00000184260.5_2:HIST2H2AC;ENSG00000184678.10_2:HIST2H2BE	bait-other	14	9.83	n/a	n/a	n/a	n/a	n/a	no	no	na
peak96772	D14>D0,D4>D0	adipocyte-dependent	ENSG00000113916	BCL6	D14>D0,D4>D0	187463514	537159	2	yes	no	yes	0.46	chr3:187995630-188001030	.	chr3:187460429-187464148	ENSG00000113916.17_3:BCL6	bait-other	28	7.7	n/a	n/a	n/a	n/a	n/a	no	no	na
peak103157	D0>D4	other	ENSG00000164161	HHIP	D0>D14,D0>D4	145567172	423162	2	yes	no	yes	1	chr4:145978694-145995329	.	chr4:145559828-145574641	ENSG00000164161.9_2:HHIP;ENSG00000248890.1_5:HHIP-AS1	bait-other	15	7.96	n/a	n/a	n/a	n/a	n/a	no	no	na
peak1082	D0>D14	other	ENSG00000142627	EPHA2	D0>D14,D0>D4	16482581	78851	2	yes	no	yes	1	chr1:16395667-16408325	ENSG00000185519.8_2:FAM131C	chr1:16467015-16485102	ENSG00000142627.12_2:EPHA2	bait-bait	10	5.46	n/a	n/a	n/a	n/a	n/a	no	no	na
peak33153	D4>D0	other	ENSG00000072041	SLC6A15	D14>D0,D4>D0	85307393	96642	2	yes	no	yes	1	chr12:85398525-85405341	.	chr12:85307353-85308298	ENSG00000072041.16_3:SLC6A15	bait-other	43	7.66	n/a	n/a	n/a	n/a	n/a	no	no	na
peak52206	D14>D0,D4>D0	adipocyte-dependent	ENSG00000157368	IL34	D0>D4,D14>D4	70613797	95900	2	yes	no	yes	0.68	chr16:70710094-70729316	ENSG00000103043.14_3:VAC14;ENSG00000132613.14_2:MTSS1L	chr16:70686446-70707497	ENSG00000157368.10_2:IL34;ENSG00000268927.1:FLJ00418	bait-bait	108	16.53	n/a	n/a	n/a	n/a	n/a	no	no	na
peak51563	D14>D0,D4>D0	adipocyte-dependent	ENSG00000103037	SETD6	n/a	58549382	73747	2	yes	yes	no	1	chr16:58620628-58637926	.	chr16:58548232-58563219	ENSG00000103037.11_3:SETD6;ENSG00000125107.17_2:CNOT1	bait-other	28	8.17	rs8062746	rs11649173	1	primary	rs11649173,rs113571835	no	no	na
peak70766	D0>D14,D0>D4	preadipocyte-dependent	ENSG00000163235	TGFA	D0>D4	70781324	209328	2	yes	no	yes	1	chr2:70558230-70574615	.	chr2:70779529-70792622	ENSG00000163235.15_3:TGFA	bait-other	13	6.49	n/a	n/a	n/a	n/a	n/a	no	no	na
peak39168	D0>D14,D0>D4	preadipocyte-dependent	ENSG00000134882	UBAC2	D4>D0	99853027	74094	2	no	yes	yes	n/a	n/a	n/a	n/a	n/a	n/a	n/a	n/a	rs12428348	rs9517669	0.980826	primary	rs9517669	no	no	na
peak18742	D14>D0,D4>D0	adipocyte-dependent	ENSG00000152779	SLC16A12	D14>D0,D14>D4	91316397	80660	2	yes	no	yes	1	chr10:91234662-91235747	.	chr10:91312096-91319188	ENSG00000152779.13_3:SLC16A12	bait-other	57	7.51	n/a	n/a	n/a	n/a	n/a	no	no	na
peak27048	D14>D0,D4>D0	adipocyte-dependent	ENSG00000137713	PPP2R1B	D4>D0,D4>D14	111637150	138270	2	yes	no	yes	0.48	chr11:111496607-111498620	.	chr11:111633900-111637819	ENSG00000137713.15_3:PPP2R1B	bait-other	39	14.04	n/a	n/a	n/a	n/a	n/a	no	no	na
peak68914	D4>D0	other	ENSG00000162878	PKDCC	D4>D0,D4>D14	42275159	179642	2	yes	no	yes	1	chr2:42090912-42096093	.	chr2:42272825-42286079	ENSG00000162878.12_2:PKDCC	bait-other	14	7.4	n/a	n/a	n/a	n/a	n/a	no	no	na
peak22217	D14>D0,D4>D0	adipocyte-dependent	ENSG00000152270	PDE3B	D14>D0,D4>D0	14665268	108149	2	yes	no	yes	0.67	chr11:14556669-14563601	.	chr11:14662258-14669644	ENSG00000152270.8_2:PDE3B;ENSG00000129084.17_3:PSMA1	bait-other	62	9.37	n/a	n/a	n/a	n/a	n/a	no	no	na
peak76555	D14>D0	other	ENSG00000138356	AOX1	D14>D0,D4>D0	201450590	109170	2	yes	no	yes	1	chr2:201559430-201568864	.	chr2:201449367-201453446	ENSG00000138356.13_3:AOX1	bait-other	58	14.36	n/a	n/a	n/a	n/a	n/a	no	yes	4
peak5839	D14>D0,D4>D0	adipocyte-dependent	ENSG00000153904	DDAH1	D0>D14,D0>D4	86044045	40663	2	yes	no	yes	1	chr1:85999307-86003405	.	chr1:86038182-86045764	ENSG00000153904.19_4:DDAH1	bait-other	52	6.7	n/a	n/a	n/a	n/a	n/a	no	no	na
peak23317	D14>D0,D4>D0	adipocyte-dependent	ENSG00000179241	LDLRAD3	D14>D0,D4>D0	35965530	86318	2	yes	no	yes	0.42	chr11:36052579-36063845	.	chr11:35964063-35966307	ENSG00000179241.12_3:LDLRAD3	bait-other	57	8.27	n/a	n/a	n/a	n/a	n/a	no	yes	4
peak113386	D14>D4	other	ENSG00000113739	STC2	D0>D14,D0>D4	172756505	165644	2	yes	no	yes	0.59	chr5:172922324-172924626	.	chr5:172753749-172756985	ENSG00000113739.10_3:STC2	bait-other	18	14.06	n/a	n/a	n/a	n/a	n/a	no	no	na
peak54978	D14>D0,D4>D0	adipocyte-dependent	ENSG00000166482	MFAP4	D14>D0	19290552	340019	2	yes	no	yes	0.44	chr17:19631063-19631655	.	chr17:19277712-19303903	ENSG00000166484.19_3:MAPK7;ENSG00000108641.15_5:B9D1;ENSG00000166482.11_3:MFAP4	bait-other	10	7.66	n/a	n/a	n/a	n/a	n/a	yes	yes	10
peak62243	D14>D0,D4>D0	adipocyte-dependent	ENSG00000166396	SERPINB7	D0>D14,D0>D4	61420168	172827	2	yes	no	yes	1	chr18:61246008-61250237	.	chr18:61416738-61420702	ENSG00000166396.12_3:SERPINB7	bait-other	21	9.41	n/a	n/a	n/a	n/a	n/a	yes	no	na
peak40455	D14>D0,D4>D0	adipocyte-dependent	ENSG00000165389	SPTSSA	D14>D0	34931561	100112	2	yes	no	yes	1	chr14:34822787-34834427	.	chr14:34929198-34934757	ENSG00000129521.13_3:EGLN3;ENSG00000165389.6_3:SPTSSA	bait-other	36	5.09	n/a	n/a	n/a	n/a	n/a	no	no	na
peak19792	D0>D14,D0>D4	preadipocyte-dependent	ENSG00000148841	ITPRIP	D0>D14	106098205	6550	2	yes	no	yes	1	chr10:106090488-106095511	.	chr10:106096565-106101045	ENSG00000148841.16_3:ITPRIP	bait-other	202	7.55	n/a	n/a	n/a	n/a	n/a	no	no	na
peak13028	D4>D0	other	ENSG00000116574	RHOU	D14>D0,D4>D0	228870823	463218	2	no	yes	yes	n/a	n/a	n/a	n/a	n/a	n/a	n/a	n/a	rs2280008	rs4294452	1	primary	rs1876841,rs4294452	no	no	na
peak65149	D4>D0	other	ENSG00000130669	PAK4	D0>D14	39616409	154815	2	yes	no	yes	1	chr19:39431213-39466260	ENSG00000269190.5_3:FBXO17;ENSG00000104835.14_3:SARS2	chr19:39611588-39617520	ENSG00000130669.17_2:PAK4	bait-bait	17	8.17	n/a	n/a	n/a	n/a	n/a	no	yes	3
peak18717	D0>D14,D0>D4	preadipocyte-dependent	ENSG00000185745	IFIT1	D0>D4	91152302	129252	2	yes	no	yes	1	chr10:91020894-91027117	.	chr10:91150780-91152694	ENSG00000185745.9_2:IFIT1	bait-other	12	7.52	n/a	n/a	n/a	n/a	n/a	no	no	na
peak76085	D0>D14,D0>D4	preadipocyte-dependent	ENSG00000128641	MYO1B	D0>D14,D0>D4	192109910	105677	2	yes	no	yes	1	chr2:192215081-192218052	.	chr2:192103709-192115554	ENSG00000128641.18_3:MYO1B	bait-other	29	6.15	n/a	n/a	n/a	n/a	n/a	yes	no	na
peak7521	D4>D0	other	ENSG00000118729	CASQ2	D14>D0	116311401	3531	2	no	yes	yes	n/a	n/a	n/a	n/a	n/a	n/a	n/a	n/a	rs9428225	rs10923418	1	primary	rs10923418	no	no	na
peak64807	D4>D0	other	ENSG00000245848	CEBPA	D14>D0,D4>D0	33793469	3308	2	yes	no	yes	0.71	chr19:33787885-33789787	.	chr19:33791325-33804094	ENSG00000178863.6:CEBPA-AS1;ENSG00000245848.2_2:CEBPA	bait-other	95	6.91	n/a	n/a	n/a	n/a	n/a	no	yes	4
peak127817	D0>D4	other	ENSG00000128606	LRRC17	D0>D4	102553437	78226	2	yes	no	yes	1	chr7:102629633-102634899	.	chr7:102552087-102553942	ENSG00000128606.12_3:LRRC17	bait-other	21	5.04	n/a	n/a	n/a	n/a	n/a	no	no	na
peak27002	D4>D0	other	ENSG00000137727	ARHGAP20	D14>D0,D4>D0	110583911	434944	2	yes	no	yes	0.09	chr11:111020027-111021776	.	chr11:110578688-110584840	ENSG00000137727.12_2:ARHGAP20	bait-other	9	7.26	n/a	n/a	n/a	n/a	n/a	no	no	na
peak52190	D0>D14	other	ENSG00000157368	IL34	D0>D4,D14>D4	70613797	58796	2	yes	no	yes	1	chr16:70551514-70556540	.	chr16:70686446-70707497	ENSG00000157368.10_2:IL34;ENSG00000268927.1:FLJ00418	bait-other	44	12.93	n/a	n/a	n/a	n/a	n/a	no	no	na
peak131089	D4>D0	other	ENSG00000104763	ASAH1	D14>D0,D4>D0	17942506	686354	2	yes	no	yes	0.63	chr8:18621651-18629247	.	chr8:17941023-17944374	ENSG00000104763.18_5:ASAH1	bait-other	8	5.4	n/a	n/a	n/a	n/a	n/a	no	no	na
peak96869	D14>D0,D4>D0	adipocyte-dependent	ENSG00000113916	BCL6	D14>D0,D4>D0	187463514	1376275	2	yes	no	yes	0.68	chr3:188839553-188841365	.	chr3:187460429-187464148	ENSG00000113916.17_3:BCL6	bait-other	14	6.23	n/a	n/a	n/a	n/a	n/a	no	yes	3
peak99590	D0>D14,D0>D4	preadipocyte-dependent	ENSG00000109220	CHIC2	D0>D4	54930856	871831	2	yes	no	yes	1	chr4:54053482-54061768	.	chr4:54929596-54932776	ENSG00000109220.10_3:CHIC2	bait-other	11	7.49	n/a	n/a	n/a	n/a	n/a	no	no	na
peak56365	D4>D0	other	ENSG00000131471	AOC3	D14>D0,D4>D0	41003200	55668	2	yes	no	yes	1	chr17:41043318-41074026	ENSG00000213373.7_4:LINC00671;ENSG00000252039.1:RNU6-287P;ENSG00000131482.9_2:G6PC	chr17:40991696-41007898	ENSG00000131480.8_2:AOC2;ENSG00000131471.6_3:AOC3	bait-bait	48	10.05	n/a	n/a	n/a	n/a	n/a	no	no	na
peak18716	D0>D14,D0>D4	preadipocyte-dependent	ENSG00000185745	IFIT1	D0>D4	91152302	131257	2	yes	no	yes	0.52	chr10:91020894-91027117	.	chr10:91150780-91152694	ENSG00000185745.9_2:IFIT1	bait-other	12	7.52	n/a	n/a	n/a	n/a	n/a	no	no	na
peak31796	D14>D0,D4>D0	adipocyte-dependent	ENSG00000123384	LRP1	D14>D0	57522275	24856	2	yes	no	yes	1	chr12:57544299-57562527	.	chr12:57518762-57523884	ENSG00000123384.13_3:LRP1;ENSG00000166888.11_3:STAT6	bait-other	50	12.02	n/a	n/a	n/a	n/a	n/a	no	yes	3
peak120380	D14>D0,D4>D0	adipocyte-dependent	ENSG00000164483	SAMD3	D0>D4	130686569	395904	2	yes	no	yes	1	chr6:131082290-131100211	.	chr6:130679476-130689275	ENSG00000164483.16_4:SAMD3;ENSG00000164484.11_3:TMEM200A	bait-other	20	9.29	n/a	n/a	n/a	n/a	n/a	no	no	na
peak116752	D14>D0,D4>D0	adipocyte-dependent	ENSG00000124593	PRICKLE4	D14>D0,D4>D0	41748086	154128	2	no	yes	yes	n/a	n/a	n/a	n/a	n/a	n/a	n/a	n/a	rs28360509	rs3218108	0.894898	primary	rs3218108	yes	no	na
peak43998	D0>D4	other	ENSG00000185215	TNFAIP2	D0>D4,D14>D4	103589778	12479	2	no	yes	yes	n/a	n/a	n/a	n/a	n/a	n/a	n/a	n/a	rs744153	rs744153	1	primary	rs744153,rs729183	no	no	na
peak29640	D4>D0	other	ENSG00000048540	LMO3	D14>D0,D4>D0,D4>D14	16763527	452023	2	yes	no	yes	0.55	chr12:16311172-16314602	.	chr12:16760560-16767668	ENSG00000048540.14_4:LMO3	bait-other	16	10.77	n/a	n/a	n/a	n/a	n/a	no	no	na
peak29163	D0>D14,D0>D4	preadipocyte-dependent	ENSG00000008323	PLEKHG6	D14>D0	6419601	1768587	2	yes	no	yes	1	chr12:8183962-8192504	ENSG00000065970.8_2:FOXJ2	chr12:6414977-6420940	ENSG00000008323.15_3:PLEKHG6	bait-bait	4	5.14	n/a	n/a	n/a	n/a	n/a	no	no	na
peak89390	D14>D0,D4>D0	adipocyte-dependent	ENSG00000163815	CLEC3B	D14>D0,D14>D4	45043039	558592	2	yes	no	yes	0.93	chr3:45591103-45602605	ENSG00000144791.9_3:LIMD1	chr3:45042092-45056110	ENSG00000075914.12_3:EXOSC7;ENSG00000163815.5_3:CLEC3B	bait-bait	18	9.14	n/a	n/a	n/a	n/a	n/a	no	yes	10
peak18689	D14>D0,D4>D0	adipocyte-dependent	ENSG00000138135	CH25H	n/a	90967070	141957	2	yes	yes	no	1	chr10:90822939-90825609	ENSG00000265375.1:MIR4679-2	chr10:90963423-90967167	ENSG00000138135.6_2:CH25H	bait-bait	79	30.99	rs61852655	rs17378454	0.947277	primary	rs17378454	no	yes	3
peak16414	D14>D0,D4>D0	adipocyte-dependent	ENSG00000204176	SYT15	D0>D14	46971399	2524361	2	yes	no	yes	1	chr10:49469331-49496618	ENSG00000170324.20_3:FRMPD2	chr10:46967018-46977773	ENSG00000204176.13_5:SYT15	bait-bait	4	5.64	n/a	n/a	n/a	n/a	n/a	no	yes	3
peak144025	D14>D0	other	ENSG00000107331	ABCA2	D14>D0	139923373	66913	2	yes	no	yes	1	chr9:139842602-139866613	ENSG00000184925.11_2:LCN12	chr9:139920814-139924200	ENSG00000180539.7_4:C9orf139;ENSG00000107331.16_4:ABCA2	bait-bait	46	9.6	n/a	n/a	n/a	n/a	n/a	no	yes	4
peak12357	D4>D0	other	ENSG00000117791	2021-03-02	D14>D0,D4>D0	220921566	473473	2	yes	no	yes	1	chr1:220447348-220448449	.	chr1:220918742-220927949	ENSG00000117791.15_2:MARC2	bait-other	8	5.8	n/a	n/a	n/a	n/a	n/a	no	no	na
peak52081	D0>D14	other	ENSG00000103064	SLC7A6	D14>D0,D4>D0	68298418	919311	2	yes	no	yes	1	chr16:69215895-69224541	ENSG00000168807.16_3:SNTB2	chr16:68301646-68322047	ENSG00000252026.1:RNU6-1262P;ENSG00000103064.14_4:SLC7A6	bait-bait	6	7.88	n/a	n/a	n/a	n/a	n/a	no	no	na
peak133363	D14>D0,D4>D0	adipocyte-dependent	ENSG00000172817	CYP7B1	D14>D0	65711317	727353	2	yes	no	yes	0.6	chr8:66438902-66440378	.	chr8:65710821-65712431	ENSG00000172817.3_3:CYP7B1	bait-other	6	5.12	n/a	n/a	n/a	n/a	n/a	no	yes	4
peak87499	D14>D0,D4>D0	adipocyte-dependent	ENSG00000132170	PPARG	D14>D0,D4>D0	12328866	147770	2	yes	no	yes	1	chr3:12180569-12183712	.	chr3:12328489-12335464	ENSG00000132170.20_4:PPARG	bait-other	27	13.57	n/a	n/a	n/a	n/a	n/a	yes	yes	10
peak100373	D14>D0,D4>D0	adipocyte-dependent	ENSG00000189157	FAM47E	D14>D0,D14>D4,D4>D0	77135192	754625	2	yes	no	yes	1	chr4:77888946-77891717	.	chr4:77132533-77138163	ENSG00000189157.13_5:FAM47E;ENSG00000138760.9_3:SCARB2	bait-other	7	5.24	n/a	n/a	n/a	n/a	n/a	yes	yes	3
peak17718	D0>D14,D0>D4	preadipocyte-dependent	ENSG00000166321	NUDT13	D14>D4	74870132	73334	2	no	yes	yes	n/a	n/a	n/a	n/a	n/a	n/a	n/a	n/a	rs3763723	rs12243661	0.895749	primary	rs12243661	no	no	na
peak52546	D0>D14,D0>D4	preadipocyte-dependent	ENSG00000140876	NUDT7	D14>D0,D4>D0	77756388	57656	2	no	yes	yes	n/a	n/a	n/a	n/a	n/a	n/a	n/a	n/a	rs8052278	rs9936479	0.96783	primary	rs9936479	no	no	na
peak56180	D0>D14,D0>D4	preadipocyte-dependent	ENSG00000171345	KRT19	D0>D14,D0>D4	39684559	9873	2	no	yes	yes	n/a	n/a	n/a	n/a	n/a	n/a	n/a	n/a	rs1823996	rs7212439	0.843237	primary	rs7212439	no	no	na
peak52887	D0>D4	other	ENSG00000103187	COTL1	D0>D14,D0>D4	84651682	99432	2	yes	no	yes	1	chr16:84551361-84553795	.	chr16:84650206-84656750	ENSG00000103187.7_2:COTL1	bait-other	44	19.09	n/a	n/a	n/a	n/a	n/a	no	no	na
peak64915	D14>D0,D4>D0	adipocyte-dependent	ENSG00000266964	FXYD1	D14>D0,D4>D0	35629711	23446	2	yes	no	yes	0.58	chr19:35605735-35607354	ENSG00000089356.18_5:FXYD3	chr19:35628459-35653696	ENSG00000221946.7_3:FXYD7;ENSG00000089327.14_4:FXYD5;ENSG00000153902.13_3:LGI4;ENSG00000266964.5_4:FXYD1	bait-bait	66	29.92	n/a	n/a	n/a	n/a	n/a	no	yes	5
peak28559	D14>D0,D4>D0	adipocyte-dependent	ENSG00000177406	RP11-218M22.1	D4>D0	740056	12920	2	no	yes	yes	n/a	n/a	n/a	n/a	n/a	n/a	n/a	n/a	rs55800929	rs11615697	0.826457	primary	rs11615697	no	yes	6
peak114011	D0>D14,D0>D4	preadipocyte-dependent	ENSG00000137266	SLC22A23	D14>D0,D4>D0	3457255	30573	2	yes	no	yes	0.67	chr6:3426487-3427365	.	chr6:3436742-3462071	ENSG00000137266.14_2:SLC22A23	bait-other	56	5.3	n/a	n/a	n/a	n/a	n/a	no	no	na
peak37172	D14>D0,D4>D0	adipocyte-dependent	ENSG00000102760	RGCC	D14>D0,D14>D4,D4>D0	42031694	119746	2	yes	no	yes	1	chr13:42150468-42152564	.	chr13:42009513-42036265	ENSG00000215480.4_2:OR7E37P;ENSG00000263907.1:AL354833.1;ENSG00000263928.1:AL354833.2;ENSG00000102760.12_2:RGCC;ENSG00000234655.3_2:OR7E155P;ENSG00000264042.1:AL354833.3	bait-other	10	5.03	n/a	n/a	n/a	n/a	n/a	no	yes	10
peak127591	D14>D0,D4>D0	adipocyte-dependent	ENSG00000085514	PILRA	D14>D0,D4>D0	99965152	19560	2	yes	no	yes	0.06	chr7:99945535-99957189	.	chr7:99959713-99966424	ENSG00000085514.15_5:PILRA	bait-other	85	5.32	n/a	n/a	n/a	n/a	n/a	no	yes	4
peak13838	D0>D4	other	ENSG00000162849	KIF26B	D14>D0,D14>D4	245318286	846436	2	yes	no	yes	1	chr1:246150115-246172017	.	chr1:245316418-245321109	ENSG00000162849.15_4:KIF26B	bait-other	24	11.08	n/a	n/a	n/a	n/a	n/a	no	no	na
peak57200	D14>D0,D4>D0	adipocyte-dependent	ENSG00000141232	TOB1	D14>D0,D4>D0	48945338	99784	2	yes	no	yes	1	chr17:49044535-49049817	.	chr17:48945251-48950258	ENSG00000141232.4_3:TOB1	bait-other	17	8	n/a	n/a	n/a	n/a	n/a	no	no	na
peak108590	D4>D0	other	ENSG00000038427	VCAN	D0>D4	82767283	90798	2	yes	no	yes	0.47	chr5:82857743-82858568	.	chr5:82765508-82771084	ENSG00000038427.15_4:VCAN	bait-other	46	6.95	n/a	n/a	n/a	n/a	n/a	yes	yes	7
peak31060	D0>D14	other	ENSG00000135451	TROAP	D0>D14,D0>D4	49717018	382289	2	yes	no	yes	1	chr12:50098050-50101820	ENSG00000139644.12_6:TMBIM6;ENSG00000161791.13_4:FMNL3	chr12:49716640-49720278	ENSG00000135451.12_5:TROAP	bait-bait	14	5.69	n/a	n/a	n/a	n/a	n/a	no	no	na
peak83581	D0>D4	other	ENSG00000205726	ITSN1	D4>D0	35014705	126475	2	yes	no	yes	1	chr21:35140287-35144242	.	chr21:35002131-35016421	ENSG00000205758.11_4:CRYZL1;ENSG00000205726.14_4:ITSN1	bait-other	18	5.65	n/a	n/a	n/a	n/a	n/a	no	no	na
peak75414	D14>D0,D4>D0	adipocyte-dependent	ENSG00000187231	SESTD1	D14>D0,D4>D0	180129516	72139	2	yes	no	yes	1	chr2:180201565-180206484	.	chr2:179985855-179990710	ENSG00000187231.13_4:SESTD1	bait-other	15	5.12	n/a	n/a	n/a	n/a	n/a	no	yes	9
peak36285	D14>D0,D4>D0	adipocyte-dependent	ENSG00000122035	RASL11A	D4>D0	27844463	5200	2	no	yes	yes	n/a	n/a	n/a	n/a	n/a	n/a	n/a	n/a	rs9512592	rs74833627	0.992162	primary	rs74833627	no	no	na
peak2368	D14>D0	other	ENSG00000060656	PTPRU	D14>D0,D4>D0	29563027	1645025	2	yes	no	yes	0.42	chr1:31208619-31216961	ENSG00000264773.1:MIR4420	chr1:29558588-29567345	ENSG00000060656.19_3:PTPRU	bait-bait	5	6.16	n/a	n/a	n/a	n/a	n/a	no	no	na
peak30857	D0>D14,D0>D4	preadipocyte-dependent	ENSG00000139211	AMIGO2	D0>D14,D0>D4	47473733	217421	2	yes	no	yes	1	chr12:47689466-47695535	.	chr12:47463916-47475425	ENSG00000139211.6_2:AMIGO2;ENSG00000179715.12_4:PCED1B	bait-other	26	5.79	n/a	n/a	n/a	n/a	n/a	no	no	na
peak108521	D14>D0,D4>D0	adipocyte-dependent	ENSG00000038427	VCAN	D0>D4	82767283	1086937	2	yes	no	yes	0.45	chr5:81678898-81680032	.	chr5:82765508-82771084	ENSG00000038427.15_4:VCAN	bait-other	7	5.8	n/a	n/a	n/a	n/a	n/a	no	no	na
peak53177	D0>D4	other	ENSG00000176678	FOXL1	D0>D14,D0>D4	86609973	370012	2	yes	no	yes	1	chr16:86979919-86981567	.	chr16:86605080-86612024	ENSG00000176678.5_3:FOXL1	bait-other	19	5.02	n/a	n/a	n/a	n/a	n/a	no	no	na
peak5796	D0>D14,D0>D4	preadipocyte-dependent	ENSG00000142871	CYR61	D0>D14,D0>D4,D14>D4	86046443	316143	2	yes	no	yes	1	chr1:85726934-85731467	.	chr1:86045765-86049108	ENSG00000142871.16_3:CYR61	bait-other	16	6.17	n/a	n/a	n/a	n/a	n/a	no	no	na
peak69459	D14>D0,D4>D0	adipocyte-dependent	ENSG00000171150	SOCS5	D0>D4	46926090	164990	2	yes	no	yes	0.36	chr2:47089905-47091195	.	chr2:46925849-46928364	ENSG00000171150.8_3:SOCS5	bait-other	23	5.66	n/a	n/a	n/a	n/a	n/a	no	no	na
peak131977	D4>D0	other	ENSG00000157110	RBPMS	D4>D14	30241994	103795	2	yes	no	yes	0.2	chr8:30128336-30137051	.	chr8:30240908-30249722	ENSG00000254109.5_5:RBPMS-AS1;ENSG00000157110.15_4:RBPMS	bait-other	81	27.99	n/a	n/a	n/a	n/a	n/a	no	yes	11
peak75689	D14>D0,D4>D0	adipocyte-dependent	ENSG00000064989	CALCRL	D14>D0,D4>D0	188313186	560355	2	yes	no	yes	1	chr2:187749482-187755868	.	chr2:188312875-188314531	ENSG00000064989.12_2:CALCRL	bait-other	31	20.61	n/a	n/a	n/a	n/a	n/a	no	yes	10
peak48392	D14>D0,D4>D0	adipocyte-dependent	ENSG00000183655	KLHL25	D14>D0,D4>D0	86338260	22463	2	yes	no	yes	0.47	chr15:86313461-86315179	ENSG00000221634.1:MIR1276	chr15:86337252-86339579	ENSG00000183655.12_2:KLHL25	bait-bait	108	5.98	n/a	n/a	n/a	n/a	n/a	no	yes	8
peak12957	D14>D0,D4>D0	adipocyte-dependent	ENSG00000198835	GJC2	D0>D4	228337552	330146	2	yes	no	yes	1	chr1:228656412-228682399	ENSG00000168159.11_2:RNF187	chr1:228326248-228354840	ENSG00000198835.3_2:GJC2;ENSG00000143774.16_3:GUK1;ENSG00000181873.12_2:IBA57	bait-bait	6	5.49	n/a	n/a	n/a	n/a	n/a	no	no	na
peak119376	D14>D0,D4>D0	adipocyte-dependent	ENSG00000009413	REV3L	D4>D0,D4>D14	111804917	91704	2	yes	no	yes	1	chr6:111894897-111898505	.	chr6:111802258-111808654	ENSG00000231889.7_5:TRAF3IP2-AS1;ENSG00000009413.15_4:REV3L	bait-other	38	11.27	n/a	n/a	n/a	n/a	n/a	no	yes	5
peak113630	D14>D0,D4>D0	adipocyte-dependent	ENSG00000169131	ZNF354A	D4>D0	178157702	8934	2	no	yes	yes	n/a	n/a	n/a	n/a	n/a	n/a	n/a	n/a	rs1079487	rs13167549	0.812244	primary	rs13167549	no	no	na
peak41606	D4>D0	other	ENSG00000126778	SIX1	D14>D0,D4>D0	61124976	569478	2	yes	no	yes	1	chr14:61689493-61699427	.	chr14:61122629-61125454	ENSG00000126778.9_3:SIX1	bait-other	7	5.07	n/a	n/a	n/a	n/a	n/a	no	no	na
peak31408	D4>D0	other	ENSG00000257337	RP11-983P16.4	D4>D0	53448221	2350	2	no	yes	yes	n/a	n/a	n/a	n/a	n/a	n/a	n/a	n/a	rs11610008	rs10747658	0.970373	primary	rs10747658	no	yes	6
peak134291	D0>D14,D0>D4	preadipocyte-dependent	ENSG00000180694	TMEM64	D4>D0,D4>D14	91803859	20817	2	no	yes	yes	n/a	n/a	n/a	n/a	n/a	n/a	n/a	n/a	rs7003026	rs17645841	0.933094	primary	rs17645841	no	no	na
peak25578	D14>D0,D4>D0	adipocyte-dependent	ENSG00000137474	MYO7A	D14>D0,D14>D4	76839309	490210	2	yes	no	yes	1	chr11:77325448-77331107	.	chr11:76832187-76850703	ENSG00000137474.20_3:MYO7A	bait-other	7	5.49	n/a	n/a	n/a	n/a	n/a	no	no	na
peak14242	D4>D0	other	ENSG00000187134	AKR1C1	D14>D0,D4>D0	5005444	10064	2	no	yes	yes	n/a	n/a	n/a	n/a	n/a	n/a	n/a	n/a	rs7906245	rs3890593	0.898744	primary	rs3890593	no	no	na
peak34605	D14>D0,D4>D0	adipocyte-dependent	ENSG00000139428	MMAB	D14>D0,D4>D0	110011678	103447	2	no	yes	yes	n/a	n/a	n/a	n/a	n/a	n/a	n/a	n/a	rs35191208	rs12819658	0.945265	primary	rs12819658,rs4766474	yes	no	na
peak28332	D14>D4	other	ENSG00000166106	ADAMTS15	D14>D0,D4>D0,D4>D14	130318868	228456	2	yes	no	yes	1	chr11:130545919-130548494	.	chr11:130316168-130326205	ENSG00000166106.3_2:ADAMTS15	bait-other	34	18.78	n/a	n/a	n/a	n/a	n/a	no	no	na
peak113206	D4>D0	other	ENSG00000156427	FGF18	D14>D4	170846659	468222	2	yes	no	yes	1	chr5:171314426-171322986	.	chr5:170845216-170847873	ENSG00000156427.7_2:FGF18	bait-other	36	23.06	n/a	n/a	n/a	n/a	n/a	no	no	na
peak120090	D14>D0,D4>D0	adipocyte-dependent	ENSG00000146374	RSPO3	D14>D0,D4>D0	127439748	486260	2	yes	no	yes	1	chr6:126951069-126955255	.	chr6:127437132-127442373	ENSG00000146374.13_3:RSPO3	bait-other	26	7.41	n/a	n/a	n/a	n/a	n/a	no	no	na
peak136415	D4>D0	other	ENSG00000156804	FBXO32	D4>D0	124553445	112330	2	yes	no	yes	1	chr8:124662647-124668747	ENSG00000175946.8_2:KLHL38	chr8:124550359-124554784	ENSG00000156804.7_2:FBXO32	bait-bait	47	7.18	n/a	n/a	n/a	n/a	n/a	no	no	na
peak90860	D14>D0,D4>D0	adipocyte-dependent	ENSG00000144749	LRIG1	D14>D0	66551686	288185	2	yes	no	yes	0.12	chr3:66840708-66850017	.	chr3:66546421-66552693	ENSG00000144749.13_3:LRIG1	bait-other	17	11.4	n/a	n/a	n/a	n/a	n/a	yes	yes	7
peak7131	D14>D0,D4>D0	adipocyte-dependent	ENSG00000116396	KCNC4	D0>D14	110753964	232164	2	yes	no	yes	1	chr1:110983086-110994350	ENSG00000143125.5_2:PROK1	chr1:110750306-110770944	ENSG00000116396.14_4:KCNC4	bait-bait	33	9.47	n/a	n/a	n/a	n/a	n/a	no	no	na
peak24216	D4>D0	other	ENSG00000149485	FADS1	D14>D0,D4>D0	61596789	240168	2	yes	no	yes	0.35	chr11:61837725-61841399	.	chr11:61581530-61583493	ENSG00000222326.1:MIR1908;ENSG00000149485.18_3:FADS1;ENSG00000134824.13_3:FADS2	bait-other	7	5.12	n/a	n/a	n/a	n/a	n/a	no	no	na
peak41985	D4>D0	other	ENSG00000054690	PLEKHH1	D14>D0,D14>D4,D4>D0	68000017	114970	2	yes	no	yes	1	chr14:67882934-67885241	.	chr14:67997084-68029159	ENSG00000198133.8_3:TMEM229B;ENSG00000054690.13_2:PLEKHH1	bait-other	25	7.43	n/a	n/a	n/a	n/a	n/a	no	no	na
peak27211	D14>D0,D4>D0	adipocyte-dependent	ENSG00000109906	ZBTB16	D14>D0,D4>D0	113930314	80043	2	yes	no	yes	1	chr11:114005431-114011104	.	chr11:113929460-113932061	ENSG00000109906.13_4:ZBTB16	bait-other	18	11.33	n/a	n/a	n/a	n/a	n/a	no	no	na
peak36899	D14>D0,D4>D0	adipocyte-dependent	ENSG00000133110	POSTN	D0>D4	38172980	512833	2	yes	no	yes	0.47	chr13:37654041-37659755	.	chr13:38172568-38178046	ENSG00000133110.14_3:POSTN	bait-other	41	32.21	n/a	n/a	n/a	n/a	n/a	no	no	na
peak32694	D4>D0	other	ENSG00000139289	PHLDA1	D0>D14,D0>D4	76427711	507962	2	yes	no	yes	1	chr12:75915474-75921592	.	chr12:76424220-76432518	ENSG00000139289.13_3:PHLDA1	bait-other	59	48.8	n/a	n/a	n/a	n/a	n/a	no	no	na
peak108476	D4>D0	other	ENSG00000145687	SSBP2	D4>D0	81047615	35778	2	yes	no	yes	1	chr5:81082251-81085327	.	chr5:81033999-81050082	ENSG00000145687.16_4:SSBP2	bait-other	75	6.09	n/a	n/a	n/a	n/a	n/a	no	yes	4
peak132026	D14>D0,D4>D0	adipocyte-dependent	ENSG00000157110	RBPMS	D4>D14	30241994	204721	2	yes	no	yes	1	chr8:30439049-30450363	.	chr8:30240908-30249722	ENSG00000254109.5_5:RBPMS-AS1;ENSG00000157110.15_4:RBPMS	bait-other	30	15.91	n/a	n/a	n/a	n/a	n/a	no	yes	5
peak131787	D14>D0,D4>D0	adipocyte-dependent	ENSG00000168079	SCARA5	D14>D0,D4>D0,D4>D14	27850243	52106	2	yes	no	yes	0.81	chr8:27797324-27800796	.	chr8:27844326-27850488	ENSG00000168079.16_3:SCARA5	bait-other	41	5.28	n/a	n/a	n/a	n/a	n/a	yes	yes	10
peak56504	D14>D0,D4>D0	adipocyte-dependent	ENSG00000161664	ASB16	n/a	42247814	22218	2	yes	yes	no	1	chr17:42207208-42228292	ENSG00000125319.14_2:C17orf53;ENSG00000212446.1:RNU6-131P	chr17:42235680-42259674	ENSG00000161664.6_2:ASB16	bait-bait	70	6.5	rs8079310	rs227584	0.990259	primary	rs227584	yes	yes	4
peak108500	D4>D0	other	ENSG00000145687	SSBP2	D4>D0	81047615	413735	2	yes	no	yes	1	chr5:81460938-81463160	.	chr5:81033999-81050082	ENSG00000145687.16_4:SSBP2	bait-other	37	28.8	n/a	n/a	n/a	n/a	n/a	no	yes	10
peak96662	D0>D4	other	ENSG00000181092	ADIPOQ	D14>D0,D4>D0	186560478	327367	2	yes	no	yes	1	chr3:186887544-186889278	.	chr3:186559823-186565414	ENSG00000181092.9_2:ADIPOQ	bait-other	33	14.35	n/a	n/a	n/a	n/a	n/a	no	no	na
peak128910	D0>D14,D0>D4	preadipocyte-dependent	ENSG00000128591	FLNC	D0>D14,D0>D4	128470430	92051	2	yes	no	yes	1	chr7:128377944-128380114	ENSG00000128595.16_5:CALU	chr7:128462602-128474969	ENSG00000128591.15_3:FLNC	bait-bait	50	5.63	n/a	n/a	n/a	n/a	n/a	no	no	na
peak128516	D14>D0,D4>D0	adipocyte-dependent	ENSG00000105976	MET	D0>D14,D4>D14	116312443	109604	2	yes	no	yes	1	chr7:116419027-116425512	.	chr7:116307510-116321257	ENSG00000105976.14_3:MET	bait-other	14	7.06	n/a	n/a	n/a	n/a	n/a	no	no	na
peak23810	D4>D0	other	ENSG00000110514	MADD	D14>D0,D14>D4	47290711	79719	2	yes	no	yes	0.13	chr11:47370867-47391032	ENSG00000134571.10_2:MYBPC3	chr11:47280814-47294257	ENSG00000025434.18_3:NR1H3;ENSG00000110514.19_3:MADD	bait-bait	38	5.32	n/a	n/a	n/a	n/a	n/a	no	no	na
peak41221	D14>D0,D4>D0	adipocyte-dependent	ENSG00000020577	SAMD4A	D0>D4	55033814	290557	2	yes	no	yes	1	chr14:55324185-55332845	ENSG00000252019.1:RNU6ATAC9P	chr14:55030009-55035267	ENSG00000020577.13_3:SAMD4A	bait-bait	17	5.22	n/a	n/a	n/a	n/a	n/a	no	yes	10
peak6005	D14>D0,D4>D0	adipocyte-dependent	ENSG00000171488	LRRC8C	D14>D4	90098630	642265	2	yes	no	yes	1	chr1:89455339-89457622	.	chr1:90096958-90103624	ENSG00000171488.14_3:LRRC8C	bait-other	8	5.2	n/a	n/a	n/a	n/a	n/a	no	no	na
peak116063	D0>D4	other	ENSG00000096433	ITPR3	D0>D4,D14>D4	33588141	73909	2	yes	no	yes	1	chr6:33655559-33666990	ENSG00000266509.1:MIR3934;ENSG00000137288.9_4:UQCC2;ENSG00000269490.1:SBP1	chr6:33576769-33598573	ENSG00000096433.10_2:ITPR3	bait-bait	29	5.1	n/a	n/a	n/a	n/a	n/a	yes	no	na
peak66458	D0>D14,D0>D4	preadipocyte-dependent	ENSG00000095752	IL11	D0>D14,D0>D4	55881830	210790	2	yes	no	yes	1	chr19:55663151-55681954	ENSG00000167646.13_5:DNAAF3;ENSG00000129991.12_3:TNNI3	chr19:55870284-55887029	ENSG00000095752.6_4:IL11;ENSG00000180043.11_3:FAM71E2	bait-bait	10	5.47	n/a	n/a	n/a	n/a	n/a	no	no	na
peak52916	D0>D14,D0>D4	preadipocyte-dependent	ENSG00000103187	COTL1	D0>D14,D0>D4	84651682	121305	2	yes	no	yes	1	chr16:84772390-84774929	.	chr16:84650206-84656750	ENSG00000103187.7_2:COTL1	bait-other	21	9.3	n/a	n/a	n/a	n/a	n/a	yes	no	na
peak8649	D14>D0,D4>D0	adipocyte-dependent	ENSG00000198400	NTRK1	D4>D0	156785431	8922	2	yes	no	yes	1	chr1:156771460-156778195	.	chr1:156828053-156831113	ENSG00000027644.4_2:INSRR;ENSG00000198400.11_3:NTRK1	bait-other	46	14.68	n/a	n/a	n/a	n/a	n/a	no	no	na
peak141952	D0>D14	other	ENSG00000148154	UGCG	D0>D14,D0>D4	114659045	152299	2	yes	no	yes	1	chr9:114811016-114812353	.	chr9:114653064-114662212	ENSG00000148154.9_2:UGCG	bait-other	31	11.02	n/a	n/a	n/a	n/a	n/a	no	no	na
peak64821	D4>D0	other	ENSG00000245848	CEBPA	D14>D0,D4>D0	33793469	85573	2	yes	no	yes	1	chr19:33872852-33890283	.	chr19:33791325-33804094	ENSG00000178863.6:CEBPA-AS1;ENSG00000245848.2_2:CEBPA	bait-other	18	8.18	n/a	n/a	n/a	n/a	n/a	no	yes	5
peak77508	D14>D0,D4>D0	adipocyte-dependent	ENSG00000115461	IGFBP5	D14>D0,D4>D0	217560247	741673	2	yes	no	yes	0.92	chr2:218301968-218303368	.	chr2:217552337-217560726	ENSG00000115461.4_3:IGFBP5	bait-other	9	6.19	n/a	n/a	n/a	n/a	n/a	yes	yes	3
peak27982	D14>D0	other	ENSG00000064309	CDON	D14>D0	125933229	39133	2	yes	no	yes	1	chr11:125972331-125974013	.	chr11:125931954-125934808	ENSG00000064309.14_2:CDON	bait-other	29	7.33	n/a	n/a	n/a	n/a	n/a	no	no	na
peak18059	D0>D4	other	ENSG00000156113	KCNMA1	D0>D4	79398126	250923	2	yes	no	yes	0.3	chr10:79141893-79146722	.	chr10:79394612-79399403	ENSG00000156113.22_5:KCNMA1	bait-other	19	8.67	n/a	n/a	n/a	n/a	n/a	no	no	na
peak42667	D14>D0,D4>D0	adipocyte-dependent	ENSG00000170345	FOS	D4>D0	75745476	145506	2	yes	no	yes	1	chr14:75598587-75607881	.	chr14:75743350-75750053	ENSG00000170345.9_3:FOS	bait-other	60	23.44	n/a	n/a	n/a	n/a	n/a	yes	no	na
peak111337	D0>D14	other	ENSG00000253305	PCDHGB6	D14>D0	140787587	19905	2	yes	no	yes	1	chr5:140766977-140770064	ENSG00000253953.2_4:PCDHGB4	chr5:140786566-140792100	ENSG00000253305.2_3:PCDHGB6	bait-bait	120	6.1	n/a	n/a	n/a	n/a	n/a	no	no	na
peak39950	D4>D0	other	ENSG00000155463	OXA1L	D4>D0	23235730	130938	2	yes	no	yes	1	chr14:23100799-23113212	ENSG00000255804.2_4:OR6J1	chr14:23235388-23237023	ENSG00000155463.12_4:OXA1L	bait-bait	29	6.34	n/a	n/a	n/a	n/a	n/a	no	no	na
peak55626	D14>D0,D4>D0	adipocyte-dependent	ENSG00000108691	CCL2	D0>D4	32582236	59009	2	yes	no	yes	1	chr17:32640285-32643209	.	chr17:32581882-32586561	ENSG00000108691.9_2:CCL2;ENSG00000268024.1:AC005549.3	bait-other	20	5.28	n/a	n/a	n/a	n/a	n/a	no	yes	10
peak140726	D0>D14,D0>D4	preadipocyte-dependent	ENSG00000106819	ASPN	D0>D4,D14>D4	95244787	13894	2	yes	no	yes	1	chr9:95229002-95232694	.	chr9:95242868-95245207	ENSG00000106819.11_2:ASPN	bait-other	173	5.61	n/a	n/a	n/a	n/a	n/a	no	no	na
peak53091	D14>D0,D4>D0	adipocyte-dependent	ENSG00000268388	FENDRR	D0>D14	86542704	378216	2	yes	no	yes	1	chr16:86154115-86174024	.	chr16:86542832-86546072	ENSG00000268388.5_2:FENDRR;ENSG00000103241.6_2:FOXF1	bait-other	7	5.63	n/a	n/a	n/a	n/a	n/a	no	no	na
peak108515	D0>D4,D14>D4	other	ENSG00000038427	VCAN	D0>D4	82767283	1122147	2	yes	no	yes	1	chr5:81641388-81650370	.	chr5:82765508-82771084	ENSG00000038427.15_4:VCAN	bait-other	13	14.67	n/a	n/a	n/a	n/a	n/a	no	no	na
peak5807	D0>D14,D0>D4	preadipocyte-dependent	ENSG00000142871	CYR61	D0>D14,D0>D4,D14>D4	86046443	258846	2	yes	no	yes	1	chr1:85786771-85788913	.	chr1:86045765-86049108	ENSG00000142871.16_3:CYR61	bait-other	29	10.41	n/a	n/a	n/a	n/a	n/a	no	no	na
peak11801	D14>D0,D4>D0	adipocyte-dependent	ENSG00000143473	KCNH1	D0>D4	211307521	546777	2	yes	no	yes	1	chr1:210757184-210760898	.	chr1:211302811-211313392	ENSG00000143473.12_5:KCNH1;ENSG00000234233.1_5:KCNH1-IT1	bait-other	15	11.95	n/a	n/a	n/a	n/a	n/a	no	no	na
peak8108	D14>D0,D4>D0	adipocyte-dependent	ENSG00000143387	CTSK	D14>D0,D14>D4,D4>D0	150780798	272934	2	yes	no	yes	1	chr1:150501621-150544031	ENSG00000203804.4_2:ADAMTSL4-AS1;ENSG00000264584.1:RN7SL600P;ENSG00000264508.1:RN7SL473P;ENSG00000264553.1:MIR4257;ENSG00000143382.14_3:ADAMTSL4	chr1:150769819-150781269	ENSG00000143387.12_2:CTSK;ENSG00000224690.2_4:UBE2D3P3	bait-bait	46	14.98	n/a	n/a	n/a	n/a	n/a	no	no	na
peak142170	D14>D0,D4>D0	adipocyte-dependent	ENSG00000106927	AMBP	D14>D0,D4>D0	116840751	225387	2	yes	no	yes	0.09	chr9:117057681-117066189	.	chr9:116835895-116841173	ENSG00000106927.11_2:AMBP	bait-other	7	6.8	n/a	n/a	n/a	n/a	n/a	no	no	na
peak87316	D14>D0,D4>D0	adipocyte-dependent	ENSG00000171135	JAGN1	D4>D0	9932255	24971	2	yes	no	yes	0.43	chr3:9905175-9906324	.	chr3:9925635-9944406	ENSG00000163701.18_3:IL17RE;ENSG00000171135.14_4:JAGN1	bait-other	138	13.08	n/a	n/a	n/a	n/a	n/a	no	yes	6
peak3420	D14>D0,D4>D0	adipocyte-dependent	ENSG00000117395	EBNA1BP2	D0>D14	43736606	210479	2	yes	no	yes	1	chr1:43942976-43959691	.	chr1:43733529-43747953	ENSG00000117395.12_4:EBNA1BP2;ENSG00000179178.10_3:TMEM125	bait-other	6	5.64	n/a	n/a	n/a	n/a	n/a	no	no	na
peak35331	D14>D0,D4>D0	adipocyte-dependent	ENSG00000122971	ACADS	D14>D0,D4>D0	121163537	5860	2	yes	no	yes	1	chr12:121149783-121158544	.	chr12:121162947-121185293	ENSG00000122971.8_2:ACADS	bait-other	94	7.77	n/a	n/a	n/a	n/a	n/a	yes	no	na
peak54589	D4>D0	other	ENSG00000109099	PMP22	D14>D0,D4>D0	15168673	229385	2	yes	no	yes	1	chr17:15394281-15399010	.	chr17:15163465-15184123	ENSG00000109099.14_3:PMP22;ENSG00000265445.1_6:AC005703.3;ENSG00000237377.2_2:AC005703.2	bait-other	54	23.22	n/a	n/a	n/a	n/a	n/a	no	no	na
peak26631	D14>D0,D4>D0	adipocyte-dependent	ENSG00000170962	PDGFD	D14>D0,D14>D4	104035106	314615	2	yes	no	yes	0.13	chr11:103720424-103723037	ENSG00000264200.1:MIR4693	chr11:103904348-103914187	ENSG00000170967.4_3:DDI1;ENSG00000170962.12_2:PDGFD	bait-bait	49	5.67	n/a	n/a	n/a	n/a	n/a	no	no	na
peak51837	D4>D0	other	ENSG00000196123	KIAA0895L	D14>D0	67217942	203359	2	yes	no	yes	1	chr16:67013411-67050842	ENSG00000172824.15_5:CES4A	chr16:67201912-67215319	ENSG00000140939.14_3:NOL3;ENSG00000102878.16_3:HSF4;ENSG00000196123.12_2:KIAA0895L	bait-bait	10	5.96	n/a	n/a	n/a	n/a	n/a	no	no	na
peak94690	D14>D0	other	ENSG00000070087	PFN2	D0>D14,D0>D4	149768574	120341	2	yes	no	yes	1	chr3:149886760-149890607	.	chr3:149684214-149694759	ENSG00000206199.10_4:ANKUB1;ENSG00000070087.14_4:PFN2	bait-other	35	10.41	n/a	n/a	n/a	n/a	n/a	no	no	na
peak13865	D4>D0	other	ENSG00000162849	KIF26B	D14>D0,D14>D4	245318286	1306483	2	yes	no	yes	1	chr1:246618833-246634450	.	chr1:245316418-245321109	ENSG00000162849.15_4:KIF26B	bait-other	21	13.23	n/a	n/a	n/a	n/a	n/a	no	no	na
peak15863	D14>D0,D4>D0	adipocyte-dependent	ENSG00000099250	NRP1	D0>D14	33625189	832121	2	yes	no	yes	1	chr10:34457093-34460125	.	chr10:33621192-33629950	ENSG00000099250.17_5:NRP1	bait-other	38	11.42	n/a	n/a	n/a	n/a	n/a	no	no	na
peak132009	D4>D0,D4>D14	other	ENSG00000157110	RBPMS	D4>D14	30241994	100539	2	yes	no	yes	1	chr8:30342210-30350795	.	chr8:30240908-30249722	ENSG00000254109.5_5:RBPMS-AS1;ENSG00000157110.15_4:RBPMS	bait-other	52	15.57	n/a	n/a	n/a	n/a	n/a	no	yes	4
peak42375	D0>D14,D0>D4	preadipocyte-dependent	ENSG00000197555	SIPA1L1	D0>D4	71787165	299851	2	yes	no	yes	0.31	chr14:72087994-72090316	.	chr14:71772895-71794521	ENSG00000197555.9_4:SIPA1L1	bait-other	14	6.8	n/a	n/a	n/a	n/a	n/a	no	no	na
peak64933	D14>D0,D4>D0	adipocyte-dependent	ENSG00000189001	SBSN	D14>D0,D4>D0,D4>D14	36019252	171835	2	yes	no	yes	1	chr19:35845612-35854580	ENSG00000185897.6_2:FFAR3	chr19:36018840-36020937	ENSG00000189001.10_4:SBSN	bait-bait	10	10.11	n/a	n/a	n/a	n/a	n/a	no	no	na
peak23057	D4>D0	other	ENSG00000110427	KIAA1549L	D0>D14,D0>D4	33398011	269914	2	no	yes	yes	n/a	n/a	n/a	n/a	n/a	n/a	n/a	n/a	rs10742300	rs10742301	1	primary	rs10742301,rs10742300,rs4755237	no	yes	7
peak120379	D0>D14,D0>D4	preadipocyte-dependent	ENSG00000164483	SAMD3	D0>D4	130686569	394425	2	yes	no	yes	1	chr6:131080415-131082289	.	chr6:130679476-130689275	ENSG00000164483.16_4:SAMD3;ENSG00000164484.11_3:TMEM200A	bait-other	17	7.7	n/a	n/a	n/a	n/a	n/a	no	no	na
peak142862	D0>D14,D0>D4	preadipocyte-dependent	ENSG00000185585	OLFML2A	D14>D0,D14>D4	127539436	111143	2	no	yes	yes	n/a	n/a	n/a	n/a	n/a	n/a	n/a	n/a	rs4838210	rs10986391	0.951841	primary	rs10986391	no	no	na
peak27232	D14>D0,D4>D0	adipocyte-dependent	ENSG00000109906	ZBTB16	D14>D0,D4>D0	113930314	197949	2	yes	no	yes	1	chr11:114127328-114130511	ENSG00000166741.7_3:NNMT	chr11:113929460-113932061	ENSG00000109906.13_4:ZBTB16	bait-bait	33	33.62	n/a	n/a	n/a	n/a	n/a	no	yes	8
peak115845	D0>D14,D0>D4	preadipocyte-dependent	ENSG00000137331	IER3	D0>D14,D0>D4,D14>D4	30712330	330870	2	yes	no	yes	1	chr6:31040644-31047750	.	chr6:30709383-30714752	ENSG00000137331.11_2:IER3;ENSG00000137312.14_2:FLOT1	bait-other	11	11.23	n/a	n/a	n/a	n/a	n/a	yes	no	na
peak57303	D14>D0,D4>D0	adipocyte-dependent	ENSG00000108960	MMD	D14>D0,D4>D0	53499352	193769	2	yes	no	yes	1	chr17:53692947-53693896	.	chr17:53492073-53504233	ENSG00000108960.8_3:MMD	bait-other	12	5.1	n/a	n/a	n/a	n/a	n/a	no	no	na
peak91242	D14>D0,D4>D0	adipocyte-dependent	ENSG00000121440	PDZRN3	D4>D0	73674090	103050	2	yes	no	yes	0.47	chr3:73570501-73571149	.	chr3:73671279-73675917	ENSG00000239677.6_6:PDZRN3-AS1;ENSG00000121440.14_2:PDZRN3	bait-other	34	6.55	n/a	n/a	n/a	n/a	n/a	no	yes	9
peak125840	D4>D0	other	ENSG00000179406	LINC00174	D14>D0	65958552	284708	2	no	yes	yes	n/a	n/a	n/a	n/a	n/a	n/a	n/a	n/a	rs62466803	rs12540888	0.965318	primary	rs12540888	yes	no	na
peak122422	D14>D0,D4>D0	adipocyte-dependent	ENSG00000146477	SLC22A3	D14>D0,D4>D0	160769299	79665	2	no	yes	yes	n/a	n/a	n/a	n/a	n/a	n/a	n/a	n/a	rs10455782	rs2661839	0.977542	primary	rs2661839	yes	yes	9
peak51837	D4>D0	other	ENSG00000102878	HSF4	D14>D0,D4>D0	67198583	184000	2	yes	no	yes	1	chr16:67013411-67050842	ENSG00000172824.15_5:CES4A	chr16:67186709-67201604	ENSG00000102878.16_3:HSF4;ENSG00000135722.8_3:FBXL8;ENSG00000102871.15_2:TRADD	bait-bait	34	24.84	n/a	n/a	n/a	n/a	n/a	no	no	na
peak119350	D14>D0,D4>D0	adipocyte-dependent	ENSG00000009413	REV3L	D4>D0,D4>D14	111804917	120184	2	yes	no	yes	1	chr6:111681581-111685064	.	chr6:111802258-111808654	ENSG00000231889.7_5:TRAF3IP2-AS1;ENSG00000009413.15_4:REV3L	bait-other	20	6.89	n/a	n/a	n/a	n/a	n/a	no	no	na
peak84025	D4>D0	other	ENSG00000157551	KCNJ15	D0>D4,D14>D4	39527642	211665	2	yes	no	yes	1	chr21:39735783-39741535	.	chr21:39528895-39529284	ENSG00000157551.18_5:KCNJ15	bait-other	24	7.75	n/a	n/a	n/a	n/a	n/a	no	no	na
peak114877	D14>D0	other	ENSG00000007944	MYLIP	D14>D0,D4>D0	16129355	76017	2	yes	no	yes	0.79	chr6:16205579-16207432	.	chr6:16127617-16130346	ENSG00000007944.14_2:MYLIP	bait-other	47	5.64	n/a	n/a	n/a	n/a	n/a	no	yes	7
peak5839	D14>D0,D4>D0	adipocyte-dependent	ENSG00000142871	CYR61	D0>D14,D0>D4,D14>D4	86046443	43061	2	yes	no	yes	1	chr1:85999307-86003405	.	chr1:86045765-86049108	ENSG00000142871.16_3:CYR61	bait-other	104	6.41	n/a	n/a	n/a	n/a	n/a	no	no	na
peak7138	D14>D0,D4>D0	adipocyte-dependent	ENSG00000116396	KCNC4	D0>D14	110753964	270513	2	yes	no	yes	1	chr1:111020967-111028684	.	chr1:110750306-110770944	ENSG00000116396.14_4:KCNC4	bait-other	17	8.4	n/a	n/a	n/a	n/a	n/a	no	no	na
peak59153	D0>D14,D0>D4	preadipocyte-dependent	ENSG00000167280	ENGASE	D14>D0	77071020	63020	2	yes	no	yes	1	chr17:76999667-77010621	ENSG00000171302.16_3:CANT1	chr17:77069844-77080675	ENSG00000167280.16_3:ENGASE	bait-bait	40	5.1	n/a	n/a	n/a	n/a	n/a	no	no	na
peak57092	D4>D0	other	ENSG00000167105	TMEM92	D0>D4	48348766	115814	2	yes	no	yes	1	chr17:48231873-48250081	ENSG00000108823.15_3:SGCA;ENSG00000188662.6_3:HILS1	chr17:48347284-48351870	ENSG00000167105.7_2:TMEM92	bait-bait	29	7.14	n/a	n/a	n/a	n/a	n/a	no	no	na
peak31797	D4>D0	other	ENSG00000123384	LRP1	D14>D0	57522275	29873	2	yes	no	yes	1	chr12:57544299-57562527	.	chr12:57518762-57523884	ENSG00000123384.13_3:LRP1;ENSG00000166888.11_3:STAT6	bait-other	50	12.02	n/a	n/a	n/a	n/a	n/a	no	no	na
peak85630	D0>D14,D0>D4	preadipocyte-dependent	ENSG00000241878	PISD	D4>D0	32058417	267670	2	no	yes	yes	n/a	n/a	n/a	n/a	n/a	n/a	n/a	n/a	rs5753609	rs2899164	0.897056	primary	rs2899164	no	no	na
peak78626	D0>D14,D0>D4	preadipocyte-dependent	ENSG00000066248	NGEF	D0>D14,D0>D4	233877981	15627	2	yes	no	yes	1	chr2:233885665-233921654	ENSG00000115488.3_2:NEU2	chr2:233877948-233881572	ENSG00000066248.14_4:NGEF	bait-bait	152	5.53	n/a	n/a	n/a	n/a	n/a	no	no	na
peak130581	D4>D0	other	ENSG00000253958	CLDN23	D14>D0,D4>D0	8559447	395603	2	yes	no	yes	0.4	chr8:8163560-8170904	.	chr8:8549756-8562619	ENSG00000253958.1_2:CLDN23	bait-other	19	15.52	n/a	n/a	n/a	n/a	n/a	no	yes	5
peak31048	D14>D0,D4>D0	adipocyte-dependent	ENSG00000135451	TROAP	D0>D14,D0>D4	49717018	259595	2	yes	no	yes	1	chr12:49973644-49994113	ENSG00000199237.1:RNU6-834P;ENSG00000135436.8_4:FAM186B;ENSG00000258284.1_4:POLR2KP1;ENSG00000110844.13_3:PRPF40B	chr12:49716640-49720278	ENSG00000135451.12_5:TROAP	bait-bait	10	5.29	n/a	n/a	n/a	n/a	n/a	no	no	na
peak44591	D0>D14,D0>D4	preadipocyte-dependent	ENSG00000140199	SLC12A6	D0>D4	34630260	98021	2	yes	no	yes	1	chr15:34529134-34532876	.	chr15:34626926-34631923	ENSG00000140199.11_4:SLC12A6	bait-other	40	6.82	n/a	n/a	n/a	n/a	n/a	no	no	na
peak142573	D0>D14,D0>D4	preadipocyte-dependent	ENSG00000148175	STOM	D14>D0,D4>D0,D4>D14	124132581	143668	2	yes	no	yes	1	chr9:123980608-123989100	ENSG00000119396.10_3:RAB14	chr9:124127941-124135981	ENSG00000148175.12_3:STOM	bait-bait	23	17.98	n/a	n/a	n/a	n/a	n/a	no	no	na
peak28325	D4>D0	other	ENSG00000166106	ADAMTS15	D14>D0,D4>D0,D4>D14	130318868	188967	2	yes	no	yes	0.85	chr11:130506188-130508242	.	chr11:130316168-130326205	ENSG00000166106.3_2:ADAMTS15	bait-other	23	9.73	n/a	n/a	n/a	n/a	n/a	no	no	na
peak32702	D4>D0	other	ENSG00000139289	PHLDA1	D0>D14,D0>D4	76427711	434409	2	yes	no	yes	1	chr12:75991733-75993645	.	chr12:76424220-76432518	ENSG00000139289.13_3:PHLDA1	bait-other	19	10.51	n/a	n/a	n/a	n/a	n/a	no	no	na
peak106992	D0>D14	other	ENSG00000164283	ESM1	D0>D14,D0>D4	54318498	129266	2	yes	no	yes	1	chr5:54442505-54451960	.	chr5:54280101-54281837	ENSG00000164283.12_4:ESM1	bait-other	19	5.63	n/a	n/a	n/a	n/a	n/a	no	no	na
peak18856	D0>D14,D0>D4	preadipocyte-dependent	ENSG00000119938	PPP1R3C	D0>D4,D14>D4	93392810	117606	2	yes	no	yes	1	chr10:93266671-93278174	.	chr10:93391802-93394851	ENSG00000119938.8_2:PPP1R3C	bait-other	23	6.69	n/a	n/a	n/a	n/a	n/a	no	no	na
peak80366	D14>D0,D4>D0	adipocyte-dependent	ENSG00000132669	RIN2	D0>D4	19738249	252930	2	yes	no	yes	0.3	chr20:19989134-19991460	.	chr20:19865705-19867373	ENSG00000132669.13_4:RIN2	bait-other	23	5.04	n/a	n/a	n/a	n/a	n/a	no	no	na
peak123618	D0>D14,D0>D4	preadipocyte-dependent	ENSG00000106546	AHR	D0>D14,D0>D4	16955982	616359	2	yes	no	yes	1	chr7:17571756-17577829	.	chr7:17333329-17339625	ENSG00000106546.13_3:AHR	bait-other	34	7.66	n/a	n/a	n/a	n/a	n/a	no	no	na
peak46651	D4>D0	other	ENSG00000166831	RBPMS2	D14>D0,D14>D4	65067785	259897	2	no	yes	yes	n/a	n/a	n/a	n/a	n/a	n/a	n/a	n/a	rs58590788	rs56076814	0.984171	primary	rs56076814	no	no	na
peak141658	D4>D0	other	ENSG00000119326	CTNNAL1	D0>D4	111775808	1897	2	no	yes	yes	n/a	n/a	n/a	n/a	n/a	n/a	n/a	n/a	rs7032236	rs72758397	1	primary	rs72758397	yes	no	na
peak59709	D0>D4	other	ENSG00000132205	EMILIN2	D0>D14	2847027	409670	2	yes	no	yes	1	chr18:3255294-3260098	.	chr18:2845960-2857529	ENSG00000132205.10_2:EMILIN2	bait-other	11	6.37	n/a	n/a	n/a	n/a	n/a	no	no	na
peak31080	D14>D0,D4>D0	adipocyte-dependent	ENSG00000110881	ASIC1	D14>D0,D4>D0	50451330	183793	2	yes	no	yes	1	chr12:50261840-50277445	.	chr12:50443134-50452299	ENSG00000110881.11_2:ASIC1	bait-other	14	5.49	n/a	n/a	n/a	n/a	n/a	no	no	na
peak141870	D14>D0,D4>D0	adipocyte-dependent	ENSG00000198121	LPAR1	D4>D14	113800737	28846	2	no	yes	yes	n/a	n/a	n/a	n/a	n/a	n/a	n/a	n/a	rs2418130	rs2418130	1	conditional	rs2418130	no	yes	3
peak65446	D4>D0	other	ENSG00000105427	CNFN	D14>D0,D4>D0	42894438	43039	2	yes	no	yes	0.79	chr19:42937624-42938384	.	chr19:42890785-42900071	ENSG00000105427.9_2:CNFN	bait-other	40	5.1	n/a	n/a	n/a	n/a	n/a	no	yes	11
peak83580	D14>D0,D4>D0	adipocyte-dependent	ENSG00000205726	ITSN1	D4>D0	35014705	120957	2	yes	no	yes	1	chr21:35126832-35139808	.	chr21:35002131-35016421	ENSG00000205758.11_4:CRYZL1;ENSG00000205726.14_4:ITSN1	bait-other	31	10.47	n/a	n/a	n/a	n/a	n/a	no	no	na
peak65777	D14>D0,D4>D0	adipocyte-dependent	ENSG00000124440	HIF3A	D14>D0,D4>D0	46800302	797	2	no	yes	yes	n/a	n/a	n/a	n/a	n/a	n/a	n/a	n/a	rs8102595	rs4803924	0.934341	primary	rs4803923,rs8112512,rs4803924	no	yes	10
peak54069	D0>D4	other	ENSG00000129194	SOX15	D0>D4	7493487	323045	2	yes	no	yes	1	chr17:7157706-7182997	ENSG00000181885.18_3:CLDN7;ENSG00000170291.14_4:ELP5	chr17:7486966-7495223	ENSG00000129194.7_2:SOX15;ENSG00000129255.15_3:MPDU1	bait-bait	12	6.34	n/a	n/a	n/a	n/a	n/a	no	no	na
peak131742	D14>D0,D4>D0	adipocyte-dependent	ENSG00000120899	PTK2B	D14>D0	27168998	177506	2	yes	no	yes	1	chr8:27333919-27347974	ENSG00000120915.13_6:EPHX2;ENSG00000120903.12_5:CHRNA2	chr8:27161157-27175159	ENSG00000120899.17_4:PTK2B;ENSG00000104228.12_2:TRIM35	bait-bait	25	12.77	n/a	n/a	n/a	n/a	n/a	no	yes	3
peak5865	D4>D0	other	ENSG00000142871	CYR61	D0>D14,D0>D4,D14>D4	86046443	353806	2	yes	no	yes	1	chr1:86399778-86404244	.	chr1:86045765-86049108	ENSG00000142871.16_3:CYR61	bait-other	21	9.44	n/a	n/a	n/a	n/a	n/a	no	no	na
peak99363	D14>D0,D4>D0	adipocyte-dependent	ENSG00000154277	UCHL1	D0>D14	41258429	632883	2	yes	no	yes	0.01	chr4:41877658-41891317	.	chr4:41258198-41260324	ENSG00000154277.12_3:UCHL1;ENSG00000251173.1_5:UCHL1-AS1	bait-other	15	6.08	n/a	n/a	n/a	n/a	n/a	no	no	na
peak38206	D14>D0,D4>D0	adipocyte-dependent	ENSG00000184226	PCDH9	D0>D14,D0>D4	67804576	556562	2	yes	no	yes	1	chr13:67246724-67248443	.	chr13:67801197-67806135	ENSG00000184226.14_5:PCDH9	bait-other	19	5.47	n/a	n/a	n/a	n/a	n/a	no	yes	4
peak28319	D14>D0,D4>D0	adipocyte-dependent	ENSG00000166106	ADAMTS15	D14>D0,D4>D0,D4>D14	130318868	160066	2	yes	no	yes	0.34	chr11:130477168-130479279	.	chr11:130316168-130326205	ENSG00000166106.3_2:ADAMTS15	bait-other	44	17.96	n/a	n/a	n/a	n/a	n/a	no	yes	11
peak24598	D0>D4	other	ENSG00000175592	FOSL1	D0>D14,D0>D4	65668043	14594	2	yes	no	yes	1	chr11:65669066-65692121	ENSG00000175573.6_2:C11orf68;ENSG00000175550.7_2:DRAP1	chr11:65664081-65668293	ENSG00000175592.8_3:FOSL1	bait-bait	134	12.62	n/a	n/a	n/a	n/a	n/a	yes	no	na
peak74005	D14>D0,D4>D0	adipocyte-dependent	ENSG00000157827	FMNL2	D14>D0	153191750	235668	2	yes	no	yes	1	chr2:153419937-153434902	.	chr2:153190646-153194201	ENSG00000157827.19_3:FMNL2	bait-other	9	6.25	n/a	n/a	n/a	n/a	n/a	no	yes	9
peak52645	D14>D0,D4>D0	adipocyte-dependent	ENSG00000260643	RP11-303E16.8	D14>D0,D4>D0	81129900	40285	2	no	yes	yes	n/a	n/a	n/a	n/a	n/a	n/a	n/a	n/a	rs11863750	rs11863750	1	primary	rs11863750	no	yes	5
peak85539	D14>D0	other	ENSG00000239282	GATSL3	D14>D0,D4>D0	30685615	58946	2	no	yes	yes	n/a	n/a	n/a	n/a	n/a	n/a	n/a	n/a	rs13056976	rs4820007	0.9629	primary	rs4820007,rs4820006	no	no	na
peak132395	D14>D0	other	ENSG00000165046	LETM2	D0>D14,D0>D4	38243724	341587	2	yes	no	yes	1	chr8:38578194-38597418	ENSG00000147526.19_4:TACC1	chr8:38242580-38252729	ENSG00000165046.12_3:LETM2	bait-bait	21	12.3	n/a	n/a	n/a	n/a	n/a	no	yes	9
peak94324	D14>D0,D4>D0	adipocyte-dependent	ENSG00000175040	CHST2	D14>D0,D4>D0	142838172	405972	2	yes	no	yes	0.68	chr3:143244143-143244954	.	chr3:142835891-142840781	ENSG00000175040.5_3:CHST2	bait-other	5	5.44	n/a	n/a	n/a	n/a	n/a	no	yes	5
peak2357	D14>D0,D4>D0	adipocyte-dependent	ENSG00000060656	PTPRU	D14>D0,D4>D0	29563027	1582507	2	yes	no	yes	1	chr1:31140020-31149830	.	chr1:29558588-29567345	ENSG00000060656.19_3:PTPRU	bait-other	8	5.86	n/a	n/a	n/a	n/a	n/a	no	no	na
peak73986	D14>D0,D4>D0	adipocyte-dependent	ENSG00000157827	FMNL2	D14>D0	153191750	129114	2	yes	no	yes	0.98	chr2:153320898-153323518	.	chr2:153190646-153194201	ENSG00000157827.19_3:FMNL2	bait-other	18	8.41	n/a	n/a	n/a	n/a	n/a	no	yes	8
peak133426	D0>D4	other	ENSG00000185697	MYBL1	D0>D14	67526481	150067	2	yes	no	yes	0.17	chr8:67374387-67375803	.	chr8:67523930-67526699	ENSG00000185697.16_4:MYBL1	bait-other	37	8.4	n/a	n/a	n/a	n/a	n/a	no	no	na
peak132411	D0>D14,D0>D4	preadipocyte-dependent	ENSG00000168615	ADAM9	D0>D14	38854387	156473	2	yes	no	yes	1	chr8:38696777-38703415	.	chr8:38851544-38857010	ENSG00000168615.11_2:ADAM9;ENSG00000169490.16_3:TM2D2	bait-other	26	8.95	n/a	n/a	n/a	n/a	n/a	no	no	na
peak123123	D0>D14,D0>D4	preadipocyte-dependent	ENSG00000075624	ACTB	D0>D14,D0>D4	5603414	154593	2	yes	no	yes	1	chr7:5441213-5461830	.	chr7:5601713-5619438	ENSG00000075624.14_4:ACTB	bait-other	13	5.7	n/a	n/a	n/a	n/a	n/a	no	no	na
peak1965	D0>D14,D0>D4	preadipocyte-dependent	ENSG00000127423	AUNIP	D0>D14,D0>D4	26185948	160085	2	yes	no	yes	0.63	chr1:26342120-26347012	ENSG00000158008.9_2:EXTL1	chr1:26179786-26191310	ENSG00000127423.10_3:AUNIP	bait-bait	13	11.35	n/a	n/a	n/a	n/a	n/a	no	no	na
peak72518	D0>D14,D0>D4	preadipocyte-dependent	ENSG00000115008	IL1A	D0>D14,D0>D4	113542166	92406	2	yes	no	yes	0.62	chr2:113634925-113636112	.	chr2:113539306-113543503	ENSG00000115008.5_2:IL1A	bait-other	15	5.28	n/a	n/a	n/a	n/a	n/a	no	no	na
peak101083	D0>D14,D0>D4	preadipocyte-dependent	ENSG00000163110	PDLIM5	D0>D4	95373007	93074	2	yes	no	yes	1	chr4:95460318-95469892	.	chr4:95370467-95374242	ENSG00000163110.14_4:PDLIM5	bait-other	17	6.63	n/a	n/a	n/a	n/a	n/a	no	no	na
peak136133	D0>D14,D0>D4	preadipocyte-dependent	ENSG00000170961	HAS2	D0>D14,D0>D4	122653629	378159	2	yes	no	yes	1	chr8:122270505-122280932	.	chr8:122648732-122658380	ENSG00000170961.6_2:HAS2;ENSG00000248690.7_5:HAS2-AS1	bait-other	17	6.9	n/a	n/a	n/a	n/a	n/a	no	no	na
peak131031	D14>D0	other	ENSG00000104213	PDGFRL	D14>D0,D14>D4	17433941	1602	2	no	yes	yes	n/a	n/a	n/a	n/a	n/a	n/a	n/a	n/a	rs2517259	rs2588164	0.886434	conditional	rs2588164,rs2517264,rs2720575	no	no	na
peak102362	D14>D0,D4>D0	adipocyte-dependent	ENSG00000164056	SPRY1	D14>D0,D4>D0	124317949	260001	2	yes	no	yes	1	chr4:124577004-124579869	.	chr4:124315351-124325321	ENSG00000164056.10_2:SPRY1	bait-other	18	6.58	n/a	n/a	n/a	n/a	n/a	no	no	na
peak118744	D14>D0,D4>D0	adipocyte-dependent	ENSG00000112246	SIM1	D14>D0,D4>D0	100912804	217033	2	yes	no	yes	0.94	chr6:100684430-100695663	.	chr6:100912679-100913501	ENSG00000112246.9_2:SIM1	bait-other	29	10.21	n/a	n/a	n/a	n/a	n/a	no	no	na
peak108537	D0>D14,D0>D4	preadipocyte-dependent	ENSG00000038427	VCAN	D0>D4	82767283	835439	2	yes	no	yes	1	chr5:81925690-81935170	.	chr5:82765508-82771084	ENSG00000038427.15_4:VCAN	bait-other	12	11.66	n/a	n/a	n/a	n/a	n/a	no	no	na
peak83671	D14>D0,D4>D0	adipocyte-dependent	ENSG00000180509	KCNE1	D0>D4,D14>D4	35884572	81609	2	yes	no	yes	1	chr21:35964692-35973362	.	chr21:35828224-35828631	ENSG00000180509.11_4:KCNE1	bait-other	14	8.04	n/a	n/a	n/a	n/a	n/a	no	yes	7
peak112990	D14>D0,D14>D4	other	ENSG00000184347	SLIT3	D14>D0	168728132	324334	2	yes	no	yes	1	chr5:168396859-168405862	.	chr5:168721990-168729789	ENSG00000184347.14_4:SLIT3	bait-other	22	9.34	n/a	n/a	n/a	n/a	n/a	no	no	na
peak71329	D14>D0,D4>D0	adipocyte-dependent	ENSG00000042445	RETSAT	D14>D0,D4>D0	85581742	27585	2	yes	no	yes	0.24	chr2:85590267-85609494	ENSG00000242095.2:RN7SL113P;ENSG00000115459.17_2:ELMOD3;ENSG00000252478.1:RNU7-162P	chr2:85569111-85588477	ENSG00000042445.13_3:RETSAT;ENSG00000115459.17_2:ELMOD3;ENSG00000270532.1_2:PEBP1P2	bait-bait	189	8.25	n/a	n/a	n/a	n/a	n/a	no	yes	7
peak10256	D14>D0,D4>D0	adipocyte-dependent	ENSG00000162704	ARPC5	D0>D4	183604891	275015	2	yes	no	yes	1	chr1:183875419-183882742	.	chr1:183603949-183607660	ENSG00000143344.15_3:RGL1;ENSG00000162704.15_3:ARPC5	bait-other	20	8.04	n/a	n/a	n/a	n/a	n/a	yes	no	na
peak141655	D0>D14,D0>D4	preadipocyte-dependent	ENSG00000119326	CTNNAL1	D0>D4	111775808	21523	2	no	yes	yes	n/a	n/a	n/a	n/a	n/a	n/a	n/a	n/a	rs7032236	rs10512390	0.871216	primary	rs10512390	no	no	na
peak56037	D4>D0	other	ENSG00000094804	CDC6	D0>D14,D0>D4	38443884	84210	2	yes	no	yes	1	chr17:38354950-38360896	.	chr17:38442673-38451424	ENSG00000094804.10_3:CDC6	bait-other	33	9.28	n/a	n/a	n/a	n/a	n/a	yes	no	na
peak8799	D14>D0,D4>D0	adipocyte-dependent	ENSG00000162735	PEX19	D14>D0,D4>D0	160256137	169230	2	yes	no	yes	1	chr1:160077389-160095302	ENSG00000018625.14_2:ATP1A2	chr1:160250768-160255057	ENSG00000162735.18_3:PEX19;ENSG00000132716.18_5:DCAF8	bait-bait	15	10.85	n/a	n/a	n/a	n/a	n/a	no	yes	7
peak96642	D14>D0,D4>D0	adipocyte-dependent	ENSG00000163923	RPL39L	D0>D14	186898695	337950	2	yes	no	yes	1	chr3:186559823-186565414	ENSG00000181092.9_2:ADIPOQ	chr3:186889279-186906189	ENSG00000163923.9_3:RPL39L	bait-bait	26	7.2	n/a	n/a	n/a	n/a	n/a	no	yes	10
peak53159	D0>D14,D0>D4	preadipocyte-dependent	ENSG00000176678	FOXL1	D0>D14,D0>D4	86609973	232535	2	yes	no	yes	1	chr16:86835439-86845314	.	chr16:86605080-86612024	ENSG00000176678.5_3:FOXL1	bait-other	29	5.37	n/a	n/a	n/a	n/a	n/a	no	no	na
peak30814	D0>D14,D0>D4	preadipocyte-dependent	ENSG00000111371	SLC38A1	D0>D4	46663799	672553	2	yes	no	yes	0.94	chr12:47336381-47339817	.	chr12:46660473-46664623	ENSG00000111371.15_3:SLC38A1	bait-other	14	9.63	n/a	n/a	n/a	n/a	n/a	no	no	na
peak108517	D0>D14,D0>D4	preadipocyte-dependent	ENSG00000038427	VCAN	D0>D4	82767283	1113609	2	yes	no	yes	1	chr5:81652308-81654263	.	chr5:82765508-82771084	ENSG00000038427.15_4:VCAN	bait-other	19	23.23	n/a	n/a	n/a	n/a	n/a	no	yes	9
peak53672	D4>D0	other	ENSG00000074660	SCARF1	D14>D0,D4>D0	1549040	136593	2	yes	no	yes	0.2	chr17:1685298-1686030	.	chr17:1542305-1553560	ENSG00000074660.15_4:SCARF1;ENSG00000167705.11_3:RILP	bait-other	13	5.27	n/a	n/a	n/a	n/a	n/a	no	yes	6
peak27223	D14>D0,D4>D0	adipocyte-dependent	ENSG00000109906	ZBTB16	D14>D0,D4>D0	113930314	137534	2	yes	no	yes	0.24	chr11:114067163-114068305	.	chr11:113929460-113932061	ENSG00000109906.13_4:ZBTB16	bait-other	14	13.32	n/a	n/a	n/a	n/a	n/a	no	yes	9
peak87362	D0>D14,D0>D4	preadipocyte-dependent	ENSG00000134072	CAMK1	D4>D0	9811675	451935	2	yes	no	yes	1	chr3:10253883-10270406	ENSG00000222348.1:RNU6-814P	chr3:9810283-9820775	ENSG00000134072.10_2:CAMK1	bait-bait	9	5.16	n/a	n/a	n/a	n/a	n/a	no	no	na
peak86019	D4>D0	other	ENSG00000128311	TST	D14>D0,D4>D0	37416223	150307	2	yes	no	yes	1	chr22:37563867-37571576	ENSG00000100385.13_2:IL2RB	chr22:37404989-37416669	ENSG00000128309.16_2:MPST;ENSG00000128311.13_3:TST	bait-bait	13	7.41	n/a	n/a	n/a	n/a	n/a	no	no	na
peak110023	D14>D0,D4>D0	adipocyte-dependent	ENSG00000184838	PRR16	D0>D14,D0>D4	119799972	410586	2	yes	no	yes	1	chr5:119388109-119390957	.	chr5:119798815-119800831	ENSG00000184838.14_3:PRR16	bait-other	21	11.72	n/a	n/a	n/a	n/a	n/a	yes	yes	5
peak48622	D14>D0,D4>D0	adipocyte-dependent	ENSG00000166819	PLIN1	D14>D0,D4>D0	90222657	197333	2	yes	no	yes	1	chr15:90419917-90463032	ENSG00000264796.1:MIR5009;ENSG00000252645.1:RNU7-111P;ENSG00000250021.7_5:C15orf38-AP3S2;ENSG00000157823.16_3:AP3S2;ENSG00000212420.1:RNU6-1111P	chr15:90217180-90224838	ENSG00000166819.11_3:PLIN1	bait-bait	20	5.24	n/a	n/a	n/a	n/a	n/a	no	no	na
peak18744	D14>D0	other	ENSG00000119922	IFIT2	D0>D4	91043450	197867	2	yes	no	yes	1	chr10:91239102-91256427	.	chr10:91058973-91062089	ENSG00000119922.9_3:IFIT2	bait-other	11	5.48	n/a	n/a	n/a	n/a	n/a	no	yes	5
peak56463	D14>D0,D4>D0	adipocyte-dependent	ENSG00000175832	ETV4	D0>D4	41656987	184816	2	yes	no	yes	1	chr17:41837128-41843685	.	chr17:41648146-41658628	ENSG00000175832.12_3:ETV4	bait-other	23	11.44	n/a	n/a	n/a	n/a	n/a	no	no	na
peak37814	D14>D0,D4>D0	adipocyte-dependent	ENSG00000231607	DLEU2	D0>D4	50699855	393089	2	yes	no	yes	0.65	chr13:51093078-51095944	.	chr13:50653452-50659185	ENSG00000231607.10_5:DLEU2;ENSG00000176124.12_5:DLEU1	bait-other	14	6.68	n/a	n/a	n/a	n/a	n/a	no	no	na
peak53214	D0>D4	other	ENSG00000176692	FOXC2	D0>D14,D0>D4	86600434	707904	2	yes	no	yes	1	chr16:87305265-87321359	.	chr16:86591953-86603239	ENSG00000176692.6_3:FOXC2	bait-other	20	17.64	n/a	n/a	n/a	n/a	n/a	no	no	na
peak82041	D4>D0	other	ENSG00000124216	SNAI1	D0>D4	48599535	92597	2	yes	no	yes	1	chr20:48687791-48693528	.	chr20:48596604-48605495	ENSG00000124216.3_2:SNAI1	bait-other	40	17.77	n/a	n/a	n/a	n/a	n/a	no	no	na
peak87359	D0>D14,D0>D4	preadipocyte-dependent	ENSG00000171135	JAGN1	D4>D0	9932255	308294	2	yes	no	yes	1	chr3:10240374-10245128	.	chr3:9925635-9944406	ENSG00000163701.18_3:IL17RE;ENSG00000171135.14_4:JAGN1	bait-other	10	6.04	n/a	n/a	n/a	n/a	n/a	no	no	na
peak83483	D0>D14,D0>D4	preadipocyte-dependent	ENSG00000242220	TCP10L	D4>D0	33959682	163620	2	yes	no	yes	0.45	chr21:33788007-33795759	.	chr21:33957295-33971565	ENSG00000242220.6_5:TCP10L	bait-other	17	5.14	n/a	n/a	n/a	n/a	n/a	no	no	na
peak107461	D0>D14,D0>D4	preadipocyte-dependent	ENSG00000049192	ADAMTS6	D0>D14	64777746	359488	2	yes	no	yes	1	chr5:64417397-64418325	.	chr5:64777556-64778174	ENSG00000049192.14_3:ADAMTS6	bait-other	11	5.97	n/a	n/a	n/a	n/a	n/a	no	no	na
peak113039	D4>D0,D4>D14	other	ENSG00000184347	SLIT3	D14>D0	168728132	258247	2	yes	no	yes	1	chr5:168982004-168990292	.	chr5:168721990-168729789	ENSG00000184347.14_4:SLIT3	bait-other	23	7.71	n/a	n/a	n/a	n/a	n/a	no	no	na
peak109696	D14>D0,D4>D0	adipocyte-dependent	ENSG00000134986	NREP	D0>D4	111333160	361031	2	yes	no	yes	0.87	chr5:110971119-110973416	.	chr5:111329701-111338360	ENSG00000134986.13_5:NREP	bait-other	11	5.33	n/a	n/a	n/a	n/a	n/a	no	yes	9
peak45355	D14>D0	other	ENSG00000171877	FRMD5	D0>D4	44487449	164739	2	yes	no	yes	1	chr15:44321779-44322757	.	chr15:44485091-44494434	ENSG00000171877.20_5:FRMD5	bait-other	10	5.52	n/a	n/a	n/a	n/a	n/a	no	no	na
peak103804	D4>D0	other	ENSG00000145431	PDGFC	D0>D4	157892545	297484	2	yes	no	yes	0.75	chr4:157594716-157597209	.	chr4:157887737-157896030	ENSG00000145431.10_3:PDGFC	bait-other	20	7.63	n/a	n/a	n/a	n/a	n/a	no	no	na
peak10521	D4>D0	other	ENSG00000073756	PTGS2	D0>D14,D0>D4	186649558	309074	2	yes	no	yes	0.37	chr1:186957324-186958767	.	chr1:186648800-186656333	ENSG00000073756.11_2:PTGS2	bait-other	13	14.54	n/a	n/a	n/a	n/a	n/a	no	no	na
peak62775	D4>D0	other	ENSG00000197766	CFD	D14>D0,D4>D0	859642	151743	2	yes	no	yes	1	chr19:688314-711604	ENSG00000099864.17_4:PALM;ENSG00000213726.5_2:RPS2P52;ENSG00000185198.11_2:PRSS57	chr19:839471-862771	ENSG00000197766.7_3:CFD;ENSG00000196415.9_2:PRTN3;ENSG00000197561.6_2:ELANE	bait-bait	12	6.4	n/a	n/a	n/a	n/a	n/a	no	no	na
peak8831	D0>D14,D0>D4	preadipocyte-dependent	ENSG00000162729	IGSF8	D14>D0	160068732	278471	2	yes	no	yes	0.02	chr1:160344886-160347216	.	chr1:160065149-160070212	ENSG00000162729.13_4:IGSF8	bait-other	19	14.23	n/a	n/a	n/a	n/a	n/a	no	no	na
peak120266	D0>D14,D0>D4	preadipocyte-dependent	ENSG00000196569	LAMA2	D14>D0,D4>D0	129204285	462576	2	yes	no	yes	0.12	chr6:129664958-129666963	.	chr6:129202783-129205539	ENSG00000196569.12_3:LAMA2	bait-other	11	6.13	n/a	n/a	n/a	n/a	n/a	no	no	na
peak142587	D14>D0,D4>D0	adipocyte-dependent	ENSG00000148175	STOM	D14>D0,D4>D0,D4>D14	124132581	74366	2	yes	no	yes	1	chr9:124055434-124061753	.	chr9:124127941-124135981	ENSG00000148175.12_3:STOM	bait-other	52	5.43	n/a	n/a	n/a	n/a	n/a	no	yes	10
peak77725	D0>D14,D0>D4	preadipocyte-dependent	ENSG00000054356	PTPRN	D4>D14	220174369	40940	2	yes	no	yes	0.24	chr2:220209716-220215472	.	chr2:220166130-220192478	ENSG00000054356.13_4:PTPRN	bait-other	68	5.24	n/a	n/a	n/a	n/a	n/a	no	no	na
peak58359	D0>D14,D0>D4	preadipocyte-dependent	ENSG00000154262	ABCA6	D4>D0	67138028	127746	2	yes	no	yes	1	chr17:66999518-67013082	ENSG00000231749.3_5:ABCA9-AS1	chr17:67090982-67100177	ENSG00000265331.1:MIR4524B;ENSG00000154262.12_3:ABCA6	bait-bait	30	5.83	n/a	n/a	n/a	n/a	n/a	no	no	na
peak90498	D14>D0,D4>D0	adipocyte-dependent	ENSG00000144724	PTPRG	D14>D0,D4>D0	61547242	246261	2	yes	no	yes	1	chr3:61789757-61795341	.	chr3:61542870-61550085	ENSG00000144724.19_3:PTPRG	bait-other	39	12.72	n/a	n/a	n/a	n/a	n/a	no	yes	5
peak115989	D14>D0,D4>D0	adipocyte-dependent	ENSG00000204257	HLA-DMA	D14>D0,D4>D0	32936870	10809	2	no	yes	yes	n/a	n/a	n/a	n/a	n/a	n/a	n/a	n/a	rs116321849	rs146974816	0.966419	conditional	rs146974816	no	no	na
peak26977	D14>D0,D4>D0	adipocyte-dependent	ENSG00000137727	ARHGAP20	D14>D0,D4>D0	110583911	234751	2	yes	no	yes	1	chr11:110816919-110819845	.	chr11:110578688-110584840	ENSG00000137727.12_2:ARHGAP20	bait-other	12	6.2	n/a	n/a	n/a	n/a	n/a	no	yes	5
peak48114	D14>D0,D4>D0	adipocyte-dependent	ENSG00000172349	IL16	D14>D0,D4>D0	81451915	61342	2	no	yes	yes	n/a	n/a	n/a	n/a	n/a	n/a	n/a	n/a	rs11633320	rs72744137	0.801902	primary	rs72744137,rs68020982,rs66540250	no	yes	6
peak19040	D4>D0	other	ENSG00000268894	PLCE1-AS1	D0>D4,D14>D4	96047234	380416	2	yes	no	yes	1	chr10:95662636-95667306	.	chr10:96044441-96048607	ENSG00000268894.6_5:PLCE1-AS1	bait-other	7	5.28	n/a	n/a	n/a	n/a	n/a	no	no	na
peak28359	D4>D0	other	ENSG00000166106	ADAMTS15	D14>D0,D4>D0,D4>D14	130318868	410678	2	yes	no	yes	1	chr11:130729394-130731663	.	chr11:130316168-130326205	ENSG00000166106.3_2:ADAMTS15	bait-other	61	61.4	n/a	n/a	n/a	n/a	n/a	yes	no	na
peak71649	D14>D0,D4>D0	adipocyte-dependent	ENSG00000158050	DUSP2	D0>D14,D0>D4	96811178	184794	2	yes	no	yes	1	chr2:96990460-96997112	ENSG00000198885.9_4:ITPRIPL1	chr2:96804799-96811949	ENSG00000158050.4_2:DUSP2	bait-bait	10	5.84	n/a	n/a	n/a	n/a	n/a	no	no	na
peak87331	D4>D0	other	ENSG00000144554	FANCD2	D0>D4	10068097	69815	2	yes	no	yes	1	chr3:9993578-10002872	ENSG00000163704.11_2:PRRT3	chr3:10066305-10073847	ENSG00000144554.10_2:FANCD2;ENSG00000186162.10_2:CIDECP	bait-bait	40	6.98	n/a	n/a	n/a	n/a	n/a	yes	no	na
peak83180	D14>D0,D4>D0	adipocyte-dependent	ENSG00000154736	ADAMTS5	D14>D0,D4>D0	28338831	205119	2	yes	no	yes	1	chr21:28523553-28546479	.	chr21:28335109-28341607	ENSG00000154736.5_3:ADAMTS5	bait-other	24	5.36	n/a	n/a	n/a	n/a	n/a	no	yes	7
peak51839	D14>D0,D4>D0	adipocyte-dependent	ENSG00000196123	KIAA0895L	D14>D0	67217942	187090	2	yes	no	yes	1	chr16:67013411-67050842	ENSG00000172824.15_5:CES4A	chr16:67201912-67215319	ENSG00000140939.14_3:NOL3;ENSG00000102878.16_3:HSF4;ENSG00000196123.12_2:KIAA0895L	bait-bait	10	5.96	n/a	n/a	n/a	n/a	n/a	no	yes	4
peak34116	D14>D0,D4>D0	adipocyte-dependent	ENSG00000017427	IGF1	D14>D0,D14>D4,D4>D0	102875521	274613	2	yes	no	yes	0.19	chr12:103149125-103150326	.	chr12:102873598-102880266	ENSG00000017427.16_4:IGF1	bait-other	17	5.58	n/a	n/a	n/a	n/a	n/a	no	yes	8
peak112499	D4>D0	other	ENSG00000135074	ADAM19	D0>D14,D0>D4	157002782	54307	2	no	yes	yes	n/a	n/a	n/a	n/a	n/a	n/a	n/a	n/a	rs11466815	rs55756031	0.813108	primary	rs55756031	yes	no	na
peak115908	D0>D14,D0>D4	preadipocyte-dependent	ENSG00000213719	CLIC1	D0>D14,D0>D4	31707539	12577	2	yes	no	yes	0.63	chr6:31720598-31729709	ENSG00000255152.8_3:MSH5-SAPCD1;ENSG00000204410.14_3:MSH5;ENSG00000252743.1:RNU6-850P	chr6:31706940-31709048	ENSG00000255152.8_3:MSH5-SAPCD1;ENSG00000204410.14_3:MSH5;ENSG00000213719.8_3:CLIC1	bait-bait	155	6.21	n/a	n/a	n/a	n/a	n/a	yes	no	na
peak131979	D4>D0	other	ENSG00000157110	RBPMS	D4>D14	30241994	98856	2	yes	no	yes	1	chr8:30137052-30154069	.	chr8:30240908-30249722	ENSG00000254109.5_5:RBPMS-AS1;ENSG00000157110.15_4:RBPMS	bait-other	81	24.79	n/a	n/a	n/a	n/a	n/a	no	no	na
peak106893	D14>D0,D4>D0	adipocyte-dependent	ENSG00000134363	FST	D0>D14,D0>D4	52776238	667401	2	yes	no	yes	0.22	chr5:53437207-53443929	.	chr5:52772248-52777464	ENSG00000134363.11_3:FST	bait-other	32	24.09	n/a	n/a	n/a	n/a	n/a	yes	no	na
peak52646	D14>D0,D4>D0	adipocyte-dependent	ENSG00000140905	GCSH	D14>D0	81130029	42240	2	no	yes	yes	n/a	n/a	n/a	n/a	n/a	n/a	n/a	n/a	rs62053173	rs62053173	1	conditional	rs62053173	no	no	na
peak102901	D0>D4	other	ENSG00000196782	MAML3	D14>D0	141075337	105876	2	yes	no	yes	1	chr4:141176696-141190419	ENSG00000153130.17_5:SCOC	chr4:141074989-141075794	ENSG00000196782.12_4:MAML3	bait-bait	115	10.25	n/a	n/a	n/a	n/a	n/a	no	no	na
peak68238	D14>D0,D4>D0	adipocyte-dependent	ENSG00000213626	LBH	D14>D4	30454234	388723	2	yes	no	yes	1	chr2:30839633-30852606	.	chr2:30452812-30455946	ENSG00000213626.12_3:LBH	bait-other	10	6.94	n/a	n/a	n/a	n/a	n/a	no	no	na
peak81531	D0>D14,D0>D4	preadipocyte-dependent	ENSG00000168734	PKIG	D14>D4	43160425	9029	2	yes	no	yes	1	chr20:43167975-43170941	.	chr20:43155716-43165187	ENSG00000168734.13_2:PKIG	bait-other	141	7.43	n/a	n/a	n/a	n/a	n/a	no	no	na
peak116624	D14>D0,D4>D0	adipocyte-dependent	ENSG00000146122	DAAM2	D14>D0	39760073	389460	2	yes	no	yes	1	chr6:39368447-39374325	.	chr6:39754095-39763848	ENSG00000146122.16_2:DAAM2	bait-other	11	5.44	n/a	n/a	n/a	n/a	n/a	no	yes	7
peak31677	D14>D0,D4>D0	adipocyte-dependent	ENSG00000139531	SUOX	D14>D0	56390963	12471	2	no	yes	yes	n/a	n/a	n/a	n/a	n/a	n/a	n/a	n/a	rs17118206	rs772922	0.847499	primary	rs772922	yes	no	na
peak84571	D4>D0	other	ENSG00000160307	S100B	D14>D0,D4>D0	48025120	0	2	no	yes	yes	n/a	n/a	n/a	n/a	n/a	n/a	n/a	n/a	rs8128872	rs8128872	1	primary	rs8128872	no	yes	9
peak7936	D14>D0,D4>D0	adipocyte-dependent	ENSG00000265972	TXNIP	D14>D0	145438468	23674	2	yes	no	yes	1	chr1:145451473-145470528	ENSG00000272031.2_3:ANKRD34A;ENSG00000121851.12_3:POLR3GL	chr1:145427517-145441089	ENSG00000265972.5_2:TXNIP	bait-bait	163	11.63	n/a	n/a	n/a	n/a	n/a	no	no	na
peak39950	D4>D0	other	ENSG00000100439	ABHD4	D4>D0	23067145	37184	2	yes	no	yes	1	chr14:23100799-23113212	ENSG00000255804.2_4:OR6J1	chr14:23062238-23067559	ENSG00000100439.10_2:ABHD4	bait-bait	65	7.76	n/a	n/a	n/a	n/a	n/a	no	no	na
peak16173	D0>D14	other	ENSG00000107562	CXCL12	D0>D14,D4>D14	44881940	702031	2	yes	no	yes	0.18	chr10:44176542-44178672	.	chr10:44874839-44889195	ENSG00000107562.16_2:CXCL12	bait-other	25	25.28	n/a	n/a	n/a	n/a	n/a	no	no	na
peak90324	D4>D0	other	ENSG00000168306	ACOX2	D4>D0	58523045	214161	2	yes	no	yes	1	chr3:58307618-58310449	.	chr3:58521219-58523884	ENSG00000168306.12_2:ACOX2	bait-other	33	15.4	n/a	n/a	n/a	n/a	n/a	no	no	na
peak95409	D0>D14,D0>D4	preadipocyte-dependent	ENSG00000213186	TRIM59	D0>D14,D0>D4	160203560	334718	2	yes	no	yes	0.65	chr3:159868242-159882639	.	chr3:160200939-160209129	ENSG00000213186.7_3:TRIM59	bait-other	11	5.36	n/a	n/a	n/a	n/a	n/a	no	no	na
peak11985	D14>D0,D4>D0	adipocyte-dependent	ENSG00000117724	CENPF	D0>D14,D0>D4	214776537	395123	2	yes	no	yes	0.72	chr1:214380635-214381318	.	chr1:214775801-214777074	ENSG00000117724.12_2:CENPF	bait-other	20	5.1	n/a	n/a	n/a	n/a	n/a	no	no	na
peak8592	D14>D0,D4>D0	adipocyte-dependent	ENSG00000183856	IQGAP3	D0>D14,D0>D4	156542395	200161	2	yes	no	yes	0.39	chr1:156336818-156341592	ENSG00000132677.12_2:RHBG;ENSG00000163468.14_2:CCT3	chr1:156542064-156544514	ENSG00000183856.10_2:IQGAP3	bait-bait	9	5.46	n/a	n/a	n/a	n/a	n/a	no	no	na
peak115802	D0>D4	other	ENSG00000137404	NRM	D0>D4	30659196	34323	2	yes	no	yes	1	chr6:30687573-30697654	ENSG00000196230.12_2:TUBB	chr6:30653644-30661610	ENSG00000137404.14_4:NRM;ENSG00000146112.11_3:PPP1R18	bait-bait	71	12.4	n/a	n/a	n/a	n/a	n/a	yes	no	na
peak98641	D4>D0	other	ENSG00000109819	PPARGC1A	D14>D0,D14>D4,D4>D0	23905711	513071	2	yes	no	yes	1	chr4:24418214-24419782	.	chr4:23898741-23907395	ENSG00000109819.8_2:PPARGC1A	bait-other	19	11.26	n/a	n/a	n/a	n/a	n/a	no	no	na
peak57317	D14>D0,D4>D0	adipocyte-dependent	ENSG00000108960	MMD	D14>D0,D4>D0	53499352	308444	2	yes	no	yes	1	chr17:53802245-53812164	ENSG00000166292.11_3:TMEM100	chr17:53492073-53504233	ENSG00000108960.8_3:MMD	bait-bait	23	9.9	n/a	n/a	n/a	n/a	n/a	no	yes	3
peak112092	D14>D0,D4>D0	adipocyte-dependent	ENSG00000183876	ARSI	D0>D14,D0>D4	149718869	111178	2	yes	no	yes	1	chr5:149597934-149610086	.	chr5:149715494-149720771	ENSG00000183876.8_3:ARSI	bait-other	25	6.08	n/a	n/a	n/a	n/a	n/a	no	no	na
peak26297	D0>D4	other	ENSG00000149212	SESN3	D14>D0	94965704	143087	2	yes	no	yes	0.68	chr11:95104901-95109522	.	chr11:94965330-94970670	ENSG00000149212.11_3:SESN3	bait-other	37	5.07	n/a	n/a	n/a	n/a	n/a	no	no	na
peak19057	D0>D14,D0>D4	preadipocyte-dependent	ENSG00000268894	PLCE1-AS1	D0>D4,D14>D4	96047234	189454	2	yes	no	yes	0.06	chr10:95853153-95857447	.	chr10:96044441-96048607	ENSG00000268894.6_5:PLCE1-AS1	bait-other	13	5.84	n/a	n/a	n/a	n/a	n/a	no	no	na
peak141117	D14>D0,D4>D0	adipocyte-dependent	ENSG00000095383	TBC1D2	D0>D4	101018002	172106	2	yes	no	yes	1	chr9:100841722-100850986	.	chr9:101008333-101024861	ENSG00000095383.19_3:TBC1D2	bait-other	29	8.33	n/a	n/a	n/a	n/a	n/a	no	no	na
peak123619	D14>D0,D4>D0	adipocyte-dependent	ENSG00000106546	AHR	D0>D14,D0>D4	16955982	629898	2	yes	no	yes	0.35	chr7:17583754-17586236	.	chr7:17333329-17339625	ENSG00000106546.13_3:AHR	bait-other	24	5.07	n/a	n/a	n/a	n/a	n/a	no	no	na
peak90926	D14>D0,D4>D0	adipocyte-dependent	ENSG00000163376	KBTBD8	D0>D4	67048730	2090274	2	yes	no	yes	1	chr3:69133242-69148659	ENSG00000144746.6_2:ARL6IP5	chr3:67048695-67050874	ENSG00000163376.11_2:KBTBD8	bait-bait	9	11.63	n/a	n/a	n/a	n/a	n/a	no	no	na
peak98133	D0>D4	other	ENSG00000071127	WDR1	D0>D14,D0>D4	10118572	22679	2	no	yes	yes	n/a	n/a	n/a	n/a	n/a	n/a	n/a	n/a	rs12499240	rs3822239	0.910694	primary	rs3822239	no	no	na
peak34602	D0>D14,D0>D4	preadipocyte-dependent	ENSG00000139428	MMAB	D14>D0,D4>D0	110011678	115429	2	no	yes	yes	n/a	n/a	n/a	n/a	n/a	n/a	n/a	n/a	rs35191208	rs12822891	0.945265	primary	rs12822891,rs11609019	yes	no	na
peak61440	D0>D4	other	ENSG00000101665	SMAD7	D0>D14,D0>D4	46478421	224030	2	yes	no	yes	0.24	chr18:46254045-46257759	.	chr18:46474480-46477742	ENSG00000101665.9_3:SMAD7	bait-other	11	5.85	n/a	n/a	n/a	n/a	n/a	no	no	na
peak68483	D14>D0,D4>D0	adipocyte-dependent	ENSG00000150938	CRIM1	D0>D14,D0>D4	36583068	266020	2	yes	no	yes	1	chr2:36844613-36850151	.	chr2:36577978-36589064	ENSG00000150938.9_2:CRIM1	bait-other	14	6.18	n/a	n/a	n/a	n/a	n/a	no	no	na
peak112423	D14>D0,D4>D0	adipocyte-dependent	ENSG00000170271	FAXDC2	D4>D0	154238811	13753	2	yes	no	yes	1	chr5:154252429-154256223	.	chr5:154222767-154244266	ENSG00000170271.10_4:FAXDC2;ENSG00000155508.13_4:CNOT8	bait-other	49	5.64	n/a	n/a	n/a	n/a	n/a	no	yes	5
peak87535	D14>D0,D4>D0	adipocyte-dependent	ENSG00000157152	SYN2	D14>D0,D14>D4,D4>D0	12045875	349314	2	yes	no	yes	0.18	chr3:12394231-12395361	.	chr3:12197745-12205865	ENSG00000157150.4_2:TIMP4;ENSG00000157152.16_4:SYN2	bait-other	29	8.19	n/a	n/a	n/a	n/a	n/a	yes	yes	9
peak68927	D14>D0,D4>D0	adipocyte-dependent	ENSG00000162878	PKDCC	D4>D0,D4>D14	42275159	124177	2	yes	no	yes	1	chr2:42139552-42153859	.	chr2:42272825-42286079	ENSG00000162878.12_2:PKDCC	bait-other	25	10.41	n/a	n/a	n/a	n/a	n/a	yes	no	na
peak138809	D4>D0	other	ENSG00000120162	MOB3B	D14>D0,D4>D0	27529778	166959	2	yes	no	yes	1	chr9:27360146-27367300	.	chr9:27527548-27531143	ENSG00000120162.9_2:MOB3B	bait-other	11	5.29	n/a	n/a	n/a	n/a	n/a	no	no	na
peak7928	D14>D0,D4>D0	adipocyte-dependent	ENSG00000198483	ANKRD35	D14>D0	145549208	121141	2	yes	no	yes	0.37	chr1:145426146-145427516	.	chr1:145546608-145551233	ENSG00000198483.12_2:ANKRD35	bait-other	16	10.08	n/a	n/a	n/a	n/a	n/a	no	yes	9
peak55485	D14>D0,D4>D0	adipocyte-dependent	ENSG00000131242	RAB11FIP4	D4>D14	29718641	33556	2	yes	no	yes	0.32	chr17:29734277-29752542	.	chr17:29850914-29862377	ENSG00000131242.17_3:RAB11FIP4;ENSG00000266459.1:MIR4724	bait-other	12	5.29	n/a	n/a	n/a	n/a	n/a	no	no	na
peak57099	D0>D14,D0>D4	preadipocyte-dependent	ENSG00000167105	TMEM92	D0>D4	48348766	82078	2	yes	no	yes	1	chr17:48262586-48268300	.	chr17:48347284-48351870	ENSG00000167105.7_2:TMEM92	bait-other	13	9.24	n/a	n/a	n/a	n/a	n/a	no	no	na
peak123916	D0>D4	other	ENSG00000136244	IL6	D0>D14,D0>D4	22765502	325242	2	yes	no	yes	1	chr7:23079002-23095115	.	chr7:22758472-22768576	ENSG00000136244.11_4:IL6	bait-other	17	9	n/a	n/a	n/a	n/a	n/a	no	no	na
peak135803	D0>D14,D0>D4	preadipocyte-dependent	ENSG00000182197	EXT1	D0>D14,D0>D4	119124091	161663	2	yes	no	yes	1	chr8:118961821-118967597	.	chr8:119119522-119124858	ENSG00000182197.11_4:EXT1	bait-other	31	6.68	n/a	n/a	n/a	n/a	n/a	no	no	na
peak25505	D14>D0,D4>D0	adipocyte-dependent	ENSG00000182704	TSKU	D14>D0,D4>D0	76493294	347	2	no	yes	yes	n/a	n/a	n/a	n/a	n/a	n/a	n/a	n/a	rs1149619	rs1149607	0.923403	primary	rs7107409,rs1149607	yes	yes	5
peak43214	D0>D4	other	ENSG00000053254	FOXN3	D4>D0	90085492	194356	2	yes	no	yes	1	chr14:90273972-90286353	.	chr14:89882303-89884657	ENSG00000053254.15_4:FOXN3;ENSG00000258920.1_4:FOXN3-AS1	bait-other	8	6.34	n/a	n/a	n/a	n/a	n/a	no	no	na
peak89959	D4>D0	other	ENSG00000010319	SEMA3G	D14>D0,D4>D0	52479100	14585	2	yes	no	yes	1	chr3:52460291-52465418	.	chr3:52479538-52492604	ENSG00000010322.15_3:NISCH;ENSG00000114854.7_3:TNNC1;ENSG00000010319.6_3:SEMA3G	bait-other	64	5.45	n/a	n/a	n/a	n/a	n/a	no	yes	5
peak120081	D0>D14	other	ENSG00000146374	RSPO3	D14>D0,D4>D0	127439748	937593	2	yes	no	yes	1	chr6:126498675-126503238	.	chr6:127437132-127442373	ENSG00000146374.13_3:RSPO3	bait-other	14	5.53	n/a	n/a	n/a	n/a	n/a	no	no	na
peak115167	D14>D0,D4>D0	adipocyte-dependent	ENSG00000124766	SOX4	D14>D0	21592998	1032190	2	yes	no	yes	0.11	chr6:20557762-20560176	.	chr6:21593556-21594408	ENSG00000124766.6_3:SOX4	bait-other	36	13.6	n/a	n/a	n/a	n/a	n/a	yes	no	na
peak87181	D0>D4	other	ENSG00000071282	LMCD1	D14>D0	8543392	49299	2	yes	no	yes	1	chr3:8485747-8494256	.	chr3:8540947-8545973	ENSG00000071282.11_2:LMCD1;ENSG00000227110.6_6:LMCD1-AS1	bait-other	58	7.77	n/a	n/a	n/a	n/a	n/a	no	no	na
peak93640	D14>D0,D4>D0	adipocyte-dependent	ENSG00000004399	PLXND1	D4>D0	129325660	215465	2	yes	no	yes	1	chr3:129534610-129544206	ENSG00000252786.1:RNU6-1142P	chr3:129310581-129328913	ENSG00000004399.12_5:PLXND1	bait-bait	14	5.76	n/a	n/a	n/a	n/a	n/a	no	yes	4
peak106696	D0>D14,D0>D4	preadipocyte-dependent	ENSG00000112972	HMGCS1	D14>D0,D4>D0	43313613	18913	2	no	yes	yes	n/a	n/a	n/a	n/a	n/a	n/a	n/a	n/a	rs67497876	rs56063506	1	primary	rs56063506,rs59078439,rs11747834	yes	no	na
peak98292	D4>D0	other	ENSG00000163145	C1QTNF7	D14>D0,D4>D0	15341441	115262	2	yes	no	yes	1	chr4:15454588-15459713	.	chr4:15340656-15341631	ENSG00000163145.12_3:C1QTNF7	bait-other	45	8.96	n/a	n/a	n/a	n/a	n/a	no	yes	11
peak6740	D4>D0	other	ENSG00000162692	VCAM1	D0>D4,D14>D4	101185297	188228	2	yes	no	yes	1	chr1:100994744-100997568	.	chr1:101185010-101186035	ENSG00000162692.11_3:VCAM1	bait-other	20	5.5	n/a	n/a	n/a	n/a	n/a	no	yes	9
peak140722	D14>D0,D4>D0	adipocyte-dependent	ENSG00000106823	ECM2	D14>D0,D14>D4	95298936	103200	2	no	yes	yes	n/a	n/a	n/a	n/a	n/a	n/a	n/a	n/a	rs148907904	rs112199055	0.935439	primary	rs112199055	yes	no	na
peak78898	D4>D0	other	ENSG00000144476	ACKR3	D14>D0,D14>D4,D4>D0	237476429	480318	2	yes	no	yes	1	chr2:237945433-237962061	.	chr2:237474576-237477293	ENSG00000144476.5_3:ACKR3	bait-other	11	7.52	n/a	n/a	n/a	n/a	n/a	no	no	na
peak36269	D0>D4	other	ENSG00000122035	RASL11A	D4>D0	27844463	233193	2	yes	no	yes	0.01	chr13:27611262-27614210	.	chr13:27841101-27852997	ENSG00000122035.6_2:RASL11A	bait-other	21	5.49	n/a	n/a	n/a	n/a	n/a	no	no	na
peak123624	D14>D0,D4>D0	adipocyte-dependent	ENSG00000106546	AHR	D0>D14,D0>D4	16955982	677128	2	yes	no	yes	1	chr7:17629823-17637238	.	chr7:17333329-17339625	ENSG00000106546.13_3:AHR	bait-other	21	5.21	n/a	n/a	n/a	n/a	n/a	no	no	na
peak45573	D14>D0,D4>D0	adipocyte-dependent	ENSG00000103995	CEP152	D0>D4	49103342	155813	2	yes	no	yes	0.41	chr15:48945119-48946720	.	chr15:49098406-49103397	ENSG00000103995.13_5:CEP152	bait-other	31	7.03	n/a	n/a	n/a	n/a	n/a	no	no	na
peak66271	D14>D0	other	ENSG00000167747	C19orf48	D4>D14	51308185	327026	2	yes	no	yes	0.31	chr19:51617905-51635494	ENSG00000268581.1_2:SIGLEC18P;ENSG00000129450.8_2:SIGLEC9	chr19:51305500-51319573	ENSG00000220988.1:SNORD88C;ENSG00000167747.14_5:C19orf48	bait-bait	6	7.97	n/a	n/a	n/a	n/a	n/a	yes	no	na
peak35308	D0>D14,D0>D4	preadipocyte-dependent	ENSG00000089163	SIRT4	D4>D0	120740118	223568	2	yes	no	yes	1	chr12:120960242-120974688	ENSG00000241030.1_4:RPL29P24;ENSG00000022840.15_4:RNF10;ENSG00000110871.14_3:COQ5	chr12:120740097-120745809	ENSG00000089163.4_2:SIRT4	bait-bait	18	8.68	n/a	n/a	n/a	n/a	n/a	yes	no	na
peak76731	D14>D0,D4>D0	adipocyte-dependent	ENSG00000138439	FAM117B	D4>D0	203499910	57117	2	no	yes	yes	n/a	n/a	n/a	n/a	n/a	n/a	n/a	n/a	rs72927001	rs1039968	0.991107	primary	rs1039968	yes	no	na
peak113002	D14>D0,D4>D0	adipocyte-dependent	ENSG00000184347	SLIT3	D14>D0	168728132	147307	2	yes	no	yes	1	chr5:168578992-168587971	.	chr5:168721990-168729789	ENSG00000184347.14_4:SLIT3	bait-other	31	5.62	n/a	n/a	n/a	n/a	n/a	no	no	na
peak32805	D14>D0,D4>D0	adipocyte-dependent	ENSG00000139289	PHLDA1	D0>D14,D0>D4	76427711	553706	2	yes	no	yes	0.28	chr12:76980297-76981636	.	chr12:76424220-76432518	ENSG00000139289.13_3:PHLDA1	bait-other	25	17.98	n/a	n/a	n/a	n/a	n/a	no	yes	6
peak115608	D0>D14,D0>D4	preadipocyte-dependent	ENSG00000124635	HIST1H2BJ	D14>D0	27100528	714774	2	yes	no	yes	1	chr6:27802109-27818751	ENSG00000233822.4_3:HIST1H2BN;ENSG00000275221.1_2:HIST1H2AK	chr6:27099102-27106153	ENSG00000196787.3_2:HIST1H2AG;ENSG00000124635.8_2:HIST1H2BJ	bait-bait	6	5.12	n/a	n/a	n/a	n/a	n/a	yes	no	na
peak91034	D0>D14,D0>D4	preadipocyte-dependent	ENSG00000114861	FOXP1	D0>D14	71633143	465826	2	yes	no	yes	1	chr3:71162852-71168651	.	chr3:71631753-71634136	ENSG00000114861.20_5:FOXP1	bait-other	14	5.22	n/a	n/a	n/a	n/a	n/a	no	no	na
peak87533	D14>D0,D4>D0	adipocyte-dependent	ENSG00000132170	PPARG	D14>D0,D4>D0	12328866	62570	2	yes	no	yes	1	chr3:12386440-12392624	.	chr3:12328489-12335464	ENSG00000132170.20_4:PPARG	bait-other	33	5.65	n/a	n/a	n/a	n/a	n/a	yes	yes	7
peak93245	D4>D0	other	ENSG00000221955	SLC12A8	D0>D4	124931707	109118	2	yes	no	yes	1	chr3:125040242-125054157	.	chr3:124993286-124999861	ENSG00000221955.10_3:SLC12A8	bait-other	67	8.36	n/a	n/a	n/a	n/a	n/a	no	no	na
peak72034	D0>D14,D0>D4	preadipocyte-dependent	ENSG00000115594	IL1R1	D4>D0	102681003	72561	2	yes	no	yes	1	chr2:102752607-102757948	.	chr2:102679617-102694507	ENSG00000115594.11_4:IL1R1	bait-other	28	6.68	n/a	n/a	n/a	n/a	n/a	no	no	na
peak45215	D4>D0	other	ENSG00000103994	ZNF106	D14>D0	42783338	295852	2	yes	no	yes	1	chr15:42472645-42491754	.	chr15:42716141-42722199	ENSG00000201077.1:RNU6-188P;ENSG00000103994.17_5:ZNF106	bait-other	21	5.83	n/a	n/a	n/a	n/a	n/a	no	no	na
peak7132	D14>D0,D4>D0	adipocyte-dependent	ENSG00000143125	PROK1	D14>D0,D4>D0	110993821	0	2	no	yes	yes	n/a	n/a	n/a	n/a	n/a	n/a	n/a	n/a	rs11809116	rs3806451	0.975462	primary	rs3806451,rs1857513,rs1857512	no	no	na
peak31421	D4>D0	other	ENSG00000139631	CSAD	D14>D0,D4>D0,D4>D14	53574692	73054	2	yes	no	yes	1	chr12:53497009-53518639	ENSG00000167780.11_3:SOAT2	chr12:53567505-53579056	ENSG00000139651.10_2:ZNF740;ENSG00000139631.18_5:CSAD	bait-bait	21	6.16	n/a	n/a	n/a	n/a	n/a	no	no	na
peak54729	D0>D14,D0>D4	preadipocyte-dependent	ENSG00000133030	MPRIP	D0>D4	16945858	148640	2	no	yes	yes	n/a	n/a	n/a	n/a	n/a	n/a	n/a	n/a	rs4985716	rs3744125	0.822422	primary	rs3744125	no	yes	4
peak29193	D14>D0,D4>D0	adipocyte-dependent	ENSG00000175899	A2M	D14>D0	9268824	449906	2	yes	no	yes	1	chr12:8813249-8825421	ENSG00000197614.10_2:MFAP5	chr12:9268746-9269882	ENSG00000175899.14_3:A2M	bait-bait	8	9.63	n/a	n/a	n/a	n/a	n/a	no	no	na
peak124004	D0>D14,D0>D4	preadipocyte-dependent	ENSG00000070882	OSBPL3	D0>D4	25021252	153712	2	yes	no	yes	0.63	chr7:24866665-24867282	.	chr7:25019105-25021358	ENSG00000070882.12_4:OSBPL3	bait-other	21	9.48	n/a	n/a	n/a	n/a	n/a	no	no	na
peak66913	D14>D0,D4>D0	adipocyte-dependent	ENSG00000151693	ASAP2	D0>D4	9346893	199699	2	yes	no	yes	0.68	chr2:9546716-9547648	.	chr2:9345230-9348145	ENSG00000151693.10_3:ASAP2	bait-other	25	7.47	n/a	n/a	n/a	n/a	n/a	no	yes	6
peak56316	D14>D0,D4>D0	adipocyte-dependent	ENSG00000184451	CCR10	D0>D4,D14>D4	40835934	97740	2	yes	no	yes	1	chr17:40730694-40738530	.	chr17:40827377-40835756	ENSG00000068137.14_2:PLEKHH3;ENSG00000184451.5_3:CCR10;ENSG00000108797.11_2:CNTNAP1	bait-other	25	10.44	n/a	n/a	n/a	n/a	n/a	no	yes	6
peak85503	D0>D14,D0>D4	preadipocyte-dependent	ENSG00000128342	LIF	D0>D14,D0>D4	30642839	129796	2	yes	no	yes	1	chr22:30501043-30515091	.	chr22:30640576-30651421	ENSG00000128342.4_2:LIF	bait-other	66	19.78	n/a	n/a	n/a	n/a	n/a	yes	no	na
peak54783	D14>D0,D4>D0	adipocyte-dependent	ENSG00000265511	RP11-524F11.1	D4>D0	17410664	128755	2	no	yes	yes	n/a	n/a	n/a	n/a	n/a	n/a	n/a	n/a	rs11651383	rs62066215	0.852532	conditional	rs62066215	no	no	na
peak38857	D14>D0	other	ENSG00000183098	GPC6	D4>D0	93879094	1118527	2	yes	no	yes	0.75	chr13:94996806-94998197	.	chr13:93874802-93888125	ENSG00000183098.10_2:GPC6	bait-other	19	7.13	n/a	n/a	n/a	n/a	n/a	no	no	na
peak51833	D14>D0,D4>D0	adipocyte-dependent	ENSG00000196123	KIAA0895L	D14>D0	67217942	227921	2	yes	no	yes	1	chr16:66973370-66995182	ENSG00000172828.12_4:CES3;ENSG00000172831.11_3:CES2	chr16:67201912-67215319	ENSG00000140939.14_3:NOL3;ENSG00000102878.16_3:HSF4;ENSG00000196123.12_2:KIAA0895L	bait-bait	20	9.18	n/a	n/a	n/a	n/a	n/a	no	no	na
peak6716	D4>D0	other	ENSG00000122477	LRRC39	D14>D0	100643828	102790	2	no	yes	yes	n/a	n/a	n/a	n/a	n/a	n/a	n/a	n/a	rs6703167	rs17121831	0.819298	primary	rs17121831	no	no	na
peak111257	D14>D0,D4>D0	adipocyte-dependent	ENSG00000113070	HBEGF	D0>D14,D0>D4	139726215	204906	2	yes	no	yes	0.65	chr5:139519979-139521120	.	chr5:139721188-139728144	ENSG00000113070.7_2:HBEGF	bait-other	14	5.16	n/a	n/a	n/a	n/a	n/a	no	yes	3
peak101708	D14>D0,D4>D0	adipocyte-dependent	ENSG00000170522	ELOVL6	D14>D0,D14>D4	111120354	152088	2	yes	no	yes	1	chr4:110963562-110980337	.	chr4:111116347-111127130	ENSG00000170522.9_2:ELOVL6	bait-other	18	5.58	n/a	n/a	n/a	n/a	n/a	no	no	na
peak113196	D14>D0	other	ENSG00000156427	FGF18	D14>D4	170846659	335580	2	yes	no	yes	0.1	chr5:171182992-171183345	.	chr5:170845216-170847873	ENSG00000156427.7_2:FGF18	bait-other	18	6.79	n/a	n/a	n/a	n/a	n/a	no	yes	7
peak135427	D14>D0,D4>D0	adipocyte-dependent	ENSG00000154188	ANGPT1	n/a	108510282	244012	2	yes	yes	no	1	chr8:108261569-108266909	.	chr8:108508434-108513288	ENSG00000154188.9_3:ANGPT1	bait-other	20	6.08	rs55959868	rs41466146	0.804612	primary	rs41466146	yes	yes	3
peak60472	D14>D0,D4>D0	adipocyte-dependent	ENSG00000266010	GATA6-AS1	D0>D4	19749838	344792	2	yes	no	yes	0.26	chr18:20094962-20099994	.	chr18:19745218-19754117	ENSG00000141448.8_2:GATA6;ENSG00000266010.2_4:GATA6-AS1	bait-other	18	6.71	n/a	n/a	n/a	n/a	n/a	no	no	na
peak119928	D4>D0	other	ENSG00000152661	GJA1	n/a	121756722	381443	2	yes	yes	no	1	chr6:122132692-122139435	.	chr6:121756795-121758210	ENSG00000152661.8_3:GJA1	bait-other	14	8.72	rs11752784	rs9388008	0.970204	conditional	rs9388008	yes	no	na
peak27084	D0>D14,D0>D4	preadipocyte-dependent	ENSG00000170276	HSPB2	D14>D4	111782965	6344	2	yes	no	yes	1	chr11:111763701-111779405	.	chr11:111782537-111789416	ENSG00000109846.7_2:CRYAB;ENSG00000170276.5_3:HSPB2;ENSG00000254445.1_3:HSPB2-C11orf52;ENSG00000149300.9_3:C11orf52	bait-other	166	6.69	n/a	n/a	n/a	n/a	n/a	yes	no	na
peak118006	D4>D0	other	ENSG00000118407	FILIP1	n/a	76203453	124289	2	yes	yes	no	0.8	chr6:76078494-76092461	.	chr6:76203269-76211968	ENSG00000219722.1_4:RPL26P20;ENSG00000118407.14_3:FILIP1	bait-other	29	7.16	rs2207600	rs2951945	0.840931	primary	rs2951945	no	yes	6
peak11603	D14>D0,D4>D0	adipocyte-dependent	ENSG00000123836	PFKFB2	D14>D0	207207710	667841	2	yes	no	yes	0.57	chr1:207875831-207876616	.	chr1:207226202-207226352	ENSG00000180667.10_2:YOD1;ENSG00000123836.14_5:PFKFB2	bait-other	8	7.28	n/a	n/a	n/a	n/a	n/a	no	no	na
peak40457	D14>D0	other	ENSG00000165389	SPTSSA	D14>D0	34931561	96724	2	yes	no	yes	1	chr14:34834428-34836692	.	chr14:34929198-34934757	ENSG00000129521.13_3:EGLN3;ENSG00000165389.6_3:SPTSSA	bait-other	41	5.36	n/a	n/a	n/a	n/a	n/a	no	no	na
peak54100	D14>D0,D4>D0	adipocyte-dependent	ENSG00000129194	SOX15	D0>D4	7493487	103622	2	yes	no	yes	1	chr17:7381160-7390719	ENSG00000174282.11_2:ZBTB4;ENSG00000181222.15_4:POLR2A;ENSG00000259224.2_2:SLC35G6	chr17:7486966-7495223	ENSG00000129194.7_2:SOX15;ENSG00000129255.15_3:MPDU1	bait-bait	27	11.27	n/a	n/a	n/a	n/a	n/a	no	no	na
peak71383	D0>D14,D0>D4	preadipocyte-dependent	ENSG00000168874	ATOH8	D0>D14,D0>D4	85978466	15250	2	yes	no	yes	1	chr2:85951631-85969538	ENSG00000199687.1:RNU1-38P	chr2:85971407-85980369	ENSG00000168874.12_2:ATOH8	bait-bait	346	7.54	n/a	n/a	n/a	n/a	n/a	no	no	na
peak78894	D14>D0,D4>D0	adipocyte-dependent	ENSG00000144476	ACKR3	D14>D0,D14>D4,D4>D0	237476429	420836	2	yes	no	yes	0.99	chr2:237897271-237900283	.	chr2:237474576-237477293	ENSG00000144476.5_3:ACKR3	bait-other	16	10.92	n/a	n/a	n/a	n/a	n/a	no	yes	8
peak10774	D0>D4	other	ENSG00000143355	LHX9	D0>D14,D0>D4	197881031	769421	2	yes	no	yes	0.27	chr1:198643865-198650790	.	chr1:197874612-197883295	ENSG00000203724.10_2:C1orf53;ENSG00000143355.15_4:LHX9	bait-other	13	6.47	n/a	n/a	n/a	n/a	n/a	no	yes	7
peak93193	D4>D0	other	ENSG00000144909	OSBPL11	D14>D0	125313933	598831	2	yes	no	yes	1	chr3:124698673-124716212	.	chr3:125303416-125315055	ENSG00000144909.7_2:OSBPL11	bait-other	8	5.84	n/a	n/a	n/a	n/a	n/a	no	yes	9
peak130918	D14>D0,D4>D0	adipocyte-dependent	ENSG00000154359	LONRF1	D4>D0	12613581	894717	2	yes	no	yes	1	chr8:13505452-13515543	.	chr8:12611219-12622413	ENSG00000154359.12_2:LONRF1	bait-other	8	7.15	n/a	n/a	n/a	n/a	n/a	no	yes	5
peak63596	D14>D0,D4>D0	adipocyte-dependent	ENSG00000090339	ICAM1	D0>D4	10381510	321686	2	yes	no	yes	1	chr19:10052444-10063249	.	chr19:10360796-10381518	ENSG00000090339.8_2:ICAM1;ENSG00000105364.13_5:MRPL4	bait-other	9	5.67	n/a	n/a	n/a	n/a	n/a	yes	no	na
peak31132	D0>D14,D0>D4	preadipocyte-dependent	ENSG00000050405	LIMA1	n/a	50677328	48794	2	yes	yes	no	1	chr12:50618194-50630246	ENSG00000221604.1:MIR1293;ENSG00000050405.13_3:LIMA1	chr12:50676595-50677978	ENSG00000050405.13_3:LIMA1	bait-bait	66	9.46	rs2358538	rs10783342	0.837244	conditional	rs10783342	no	no	na
peak127183	D4>D0	other	ENSG00000105810	CDK6	D0>D4	92465907	57252	2	yes	no	yes	1	chr7:92407533-92411474	.	chr7:92460612-92467461	ENSG00000105810.9_2:CDK6;ENSG00000237819.5_4:AC002454.1	bait-other	39	5.07	n/a	n/a	n/a	n/a	n/a	yes	no	na
peak115333	D14>D0	other	ENSG00000124766	SOX4	D14>D0	21592998	1852422	2	yes	no	yes	1	chr6:23440218-23446497	.	chr6:21593556-21594408	ENSG00000124766.6_3:SOX4	bait-other	22	11.42	n/a	n/a	n/a	n/a	n/a	no	yes	3
peak87362	D0>D14,D0>D4	preadipocyte-dependent	ENSG00000144554	FANCD2	D0>D4	10068097	195513	2	yes	no	yes	1	chr3:10253883-10270406	ENSG00000222348.1:RNU6-814P	chr3:10066305-10073847	ENSG00000144554.10_2:FANCD2;ENSG00000186162.10_2:CIDECP	bait-bait	23	11.11	n/a	n/a	n/a	n/a	n/a	no	no	na
peak6996	D14>D0,D4>D0	adipocyte-dependent	ENSG00000134222	PSRC1	D0>D4	109825807	106110	2	yes	no	yes	1	chr1:109931293-109941567	ENSG00000134243.11_3:SORT1	chr1:109822236-109835489	ENSG00000134222.16_5:PSRC1	bait-bait	129	34.93	n/a	n/a	n/a	n/a	n/a	no	no	na
peak77428	D14>D0,D4>D0	adipocyte-dependent	ENSG00000231672	DIRC3	D14>D0,D4>D0	218621315	1055502	2	yes	no	yes	0.95	chr2:217563273-217565782	.	chr2:218620325-218630135	ENSG00000231672.6_3:DIRC3;ENSG00000231035.1_4:RPL7L1P9	bait-other	5	5.24	n/a	n/a	n/a	n/a	n/a	no	no	na
peak125864	D0>D14,D0>D4	preadipocyte-dependent	ENSG00000237310	GS1-124K5.4	D4>D0	65958692	113091	2	no	yes	yes	n/a	n/a	n/a	n/a	n/a	n/a	n/a	n/a	rs4718330	rs1695820	0.995735	primary	rs1695820	no	no	na
peak28333	D0>D14	other	ENSG00000134917	ADAMTS8	D14>D0,D4>D0	130298887	259862	2	yes	no	yes	0.46	chr11:130555059-130559233	.	chr11:130296757-130307018	ENSG00000134917.9_2:ADAMTS8	bait-other	12	6.12	n/a	n/a	n/a	n/a	n/a	no	no	na
peak113040	D14>D0,D4>D0	adipocyte-dependent	ENSG00000184347	SLIT3	D14>D0	168728132	260384	2	yes	no	yes	1	chr5:168982004-168990292	.	chr5:168721990-168729789	ENSG00000184347.14_4:SLIT3	bait-other	23	7.71	n/a	n/a	n/a	n/a	n/a	no	yes	3
peak102724	D4>D0	other	ENSG00000189184	PCDH18	D14>D0	138453647	167409	2	yes	no	yes	1	chr4:138614036-138623734	.	chr4:138453070-138454546	ENSG00000189184.11_2:PCDH18	bait-other	24	5.91	n/a	n/a	n/a	n/a	n/a	no	no	na
peak47805	D0>D14,D0>D4	preadipocyte-dependent	ENSG00000140391	TSPAN3	D14>D0	77376325	369964	2	yes	no	yes	1	chr15:77739230-77750009	.	chr15:77374732-77382028	ENSG00000140391.14_3:TSPAN3	bait-other	11	5.76	n/a	n/a	n/a	n/a	n/a	no	no	na
peak141826	D4>D0	other	ENSG00000198121	LPAR1	D4>D14	113800737	287665	2	yes	no	yes	1	chr9:113509341-113529861	.	chr9:113798585-113804319	ENSG00000198121.13_4:LPAR1	bait-other	18	8.83	n/a	n/a	n/a	n/a	n/a	no	yes	3
peak91423	D4>D0	other	ENSG00000114480	GBE1	D14>D0,D4>D0	81811311	269115	2	yes	no	yes	1	chr3:81540886-81545593	.	chr3:81805809-81811497	ENSG00000114480.12_3:GBE1	bait-other	15	12.41	n/a	n/a	n/a	n/a	n/a	yes	yes	5
peak129438	D4>D0	other	ENSG00000146859	TMEM140	D14>D0,D4>D0	134832823	145725	2	yes	no	yes	0.27	chr7:134686055-134686524	.	chr7:134832273-134838721	ENSG00000146859.6_2:TMEM140	bait-other	12	5.23	n/a	n/a	n/a	n/a	n/a	no	no	na
peak111337	D0>D14	other	ENSG00000255408	PCDHA3	D14>D0	140180612	586374	2	yes	no	yes	1	chr5:140766977-140770064	ENSG00000253953.2_4:PCDHGB4	chr5:140178618-140185893	ENSG00000255408.3_3:PCDHA3	bait-bait	8	6.43	n/a	n/a	n/a	n/a	n/a	no	no	na
peak39160	D14>D0,D4>D0	adipocyte-dependent	ENSG00000134882	UBAC2	D4>D0	99853027	7321	2	no	yes	yes	n/a	n/a	n/a	n/a	n/a	n/a	n/a	n/a	rs12428348	rs12428348	1	primary	rs12428348	no	no	na
peak87183	D0>D4,D14>D4	other	ENSG00000071282	LMCD1	D14>D0	8543392	40163	2	yes	no	yes	0.46	chr3:8497656-8502865	.	chr3:8540947-8545973	ENSG00000071282.11_2:LMCD1;ENSG00000227110.6_6:LMCD1-AS1	bait-other	58	6.09	n/a	n/a	n/a	n/a	n/a	no	no	na
peak47517	D0>D14,D0>D4	preadipocyte-dependent	ENSG00000167178	ISLR2	D0>D4	74392651	95738	2	no	yes	yes	n/a	n/a	n/a	n/a	n/a	n/a	n/a	n/a	rs35661273	rs11857410	0.865072	primary	rs11857410	no	no	na
peak9327	D14>D0,D14>D4	other	ENSG00000213062	AL021068.1	D14>D0	169455313	864248	2	yes	no	yes	0.42	chr1:168588361-168590686	.	chr1:169452881-169463128	ENSG00000117479.13_4:SLC19A2;ENSG00000213062.4_5:AL021068.1	bait-other	9	6.63	n/a	n/a	n/a	n/a	n/a	no	yes	10
peak91985	D4>D0	other	ENSG00000170017	ALCAM	D0>D14,D0>D4	105085752	535367	2	yes	no	yes	0.32	chr3:104550231-104551730	.	chr3:105084064-105086861	ENSG00000170017.12_4:ALCAM	bait-other	19	6.88	n/a	n/a	n/a	n/a	n/a	no	no	na
peak68246	D0>D4	other	ENSG00000213626	LBH	D14>D4	30454234	463166	2	yes	no	yes	1	chr2:30911341-30927301	.	chr2:30452812-30455946	ENSG00000213626.12_3:LBH	bait-other	19	18.1	n/a	n/a	n/a	n/a	n/a	no	no	na
peak52543	D14>D0,D4>D0	adipocyte-dependent	ENSG00000140876	NUDT7	D14>D0,D4>D0	77756388	40611	2	no	yes	yes	n/a	n/a	n/a	n/a	n/a	n/a	n/a	n/a	rs8052278	rs4567735	0.98397	primary	rs4567735	no	no	na
peak9325	D14>D0	other	ENSG00000143153	ATP1B1	D0>D4,D14>D4	169074934	495687	2	yes	no	yes	1	chr1:168574916-168583329	.	chr1:169070988-169080524	ENSG00000143153.12_3:ATP1B1	bait-other	16	10.37	n/a	n/a	n/a	n/a	n/a	no	yes	6
peak50913	D0>D14,D0>D4	preadipocyte-dependent	ENSG00000178226	PRSS36	D14>D0	31161414	719379	2	yes	no	yes	1	chr16:31879803-31892512	ENSG00000185947.14_3:ZNF267	chr16:31158850-31168295	ENSG00000178226.10_3:PRSS36	bait-bait	9	5.95	n/a	n/a	n/a	n/a	n/a	no	yes	6
peak54112	D0>D14	other	ENSG00000181885	CLDN7	D14>D0,D14>D4	7167301	326510	2	yes	no	yes	1	chr17:7486966-7495223	ENSG00000129194.7_2:SOX15;ENSG00000129255.15_3:MPDU1	chr17:7157706-7182997	ENSG00000181885.18_3:CLDN7;ENSG00000170291.14_4:ELP5	bait-bait	12	6.34	n/a	n/a	n/a	n/a	n/a	no	no	na
peak45148	D0>D14	other	ENSG00000137804	NUSAP1	D0>D14,D0>D4	41624891	51014	2	no	yes	yes	n/a	n/a	n/a	n/a	n/a	n/a	n/a	n/a	rs28463309	rs9568	0.907045	primary	rs9568	no	no	na
peak87313	D14>D0,D4>D0	adipocyte-dependent	ENSG00000171135	JAGN1	D4>D0	9932255	31580	2	yes	no	yes	1	chr3:9896572-9905174	.	chr3:9925635-9944406	ENSG00000163701.18_3:IL17RE;ENSG00000171135.14_4:JAGN1	bait-other	81	8.32	n/a	n/a	n/a	n/a	n/a	no	no	na
peak118313	D14>D0,D4>D0	adipocyte-dependent	ENSG00000146250	PRSS35	D14>D0,D14>D4	84222256	47975	2	no	yes	yes	n/a	n/a	n/a	n/a	n/a	n/a	n/a	n/a	rs6908259	rs6901074	0.902813	conditional	rs6901074	no	no	na
peak17324	D4>D0	other	ENSG00000122862	SRGN	D0>D14	70847861	78100	2	yes	no	yes	1	chr10:70765675-70770158	.	chr10:70829816-70851186	ENSG00000122862.4_2:SRGN	bait-other	61	12.89	n/a	n/a	n/a	n/a	n/a	no	no	na
peak128101	D14>D0,D4>D0	adipocyte-dependent	ENSG00000091136	LAMB1	D4>D0	107643699	94667	2	yes	no	yes	1	chr7:107545461-107559310	.	chr7:107642067-107644840	ENSG00000091136.13_2:LAMB1	bait-other	19	6.59	n/a	n/a	n/a	n/a	n/a	no	yes	3
peak140575	D14>D0,D4>D0	adipocyte-dependent	ENSG00000165030	NFIL3	D4>D0	94186143	502221	2	yes	no	yes	1	chr9:93674790-93690699	.	chr9:94169416-94191437	ENSG00000165030.3_2:NFIL3	bait-other	29	18.46	n/a	n/a	n/a	n/a	n/a	no	yes	10
peak8485	D4>D0	other	ENSG00000225855	RUSC1-AS1	D14>D0,D14>D4,D4>D0	155293966	126880	2	no	yes	yes	n/a	n/a	n/a	n/a	n/a	n/a	n/a	n/a	rs12049455	rs11264374	0.899853	primary	rs11264374	no	no	na
peak119593	D4>D0	other	ENSG00000277443	MARCKS	D0>D14,D0>D4	114178540	423269	2	yes	no	yes	0.29	chr6:113754847-113769573	.	chr6:114177393-114181762	ENSG00000277443.2_3:MARCKS	bait-other	46	16.1	n/a	n/a	n/a	n/a	n/a	no	yes	9
peak27046	D4>D0	other	ENSG00000086848	ALG9	D4>D0	111742304	258742	2	yes	no	yes	1	chr11:111478002-111484080	.	chr11:111739924-111746515	ENSG00000086848.14_4:ALG9	bait-other	12	6.19	n/a	n/a	n/a	n/a	n/a	yes	no	na
peak69443	D0>D4	other	ENSG00000171150	SOCS5	D0>D4	46926090	105049	2	yes	no	yes	1	chr2:47024118-47032503	.	chr2:46925849-46928364	ENSG00000171150.8_3:SOCS5	bait-other	43	7.16	n/a	n/a	n/a	n/a	n/a	no	no	na
peak118252	D14>D0	other	ENSG00000013375	PGM3	D0>D14	83903654	983740	2	yes	no	yes	1	chr6:82916067-82935186	ENSG00000223044.1:RNU6-130P;ENSG00000005700.14_3:IBTK	chr6:83890347-83905527	ENSG00000013392.7_2:RWDD2A;ENSG00000013375.15_5:PGM3	bait-bait	6	8.53	n/a	n/a	n/a	n/a	n/a	no	no	na
peak65618	D14>D0,D4>D0	adipocyte-dependent	ENSG00000130203	APOE	D14>D0,D14>D4,D4>D0	45409010	10172	2	yes	no	yes	1	chr19:45415407-45420277	ENSG00000130208.9_3:APOC1	chr19:45403694-45414411	ENSG00000130203.9_3:APOE	bait-bait	112	6.3	n/a	n/a	n/a	n/a	n/a	no	yes	3
peak128160	D14>D0,D4>D0	adipocyte-dependent	ENSG00000091129	NRCAM	D14>D0,D4>D0	108097160	163898	2	yes	no	yes	1	chr7:107929979-107937852	.	chr7:108095321-108102756	ENSG00000091129.19_5:NRCAM	bait-other	16	7.86	n/a	n/a	n/a	n/a	n/a	no	yes	3
peak67626	D4>D0	other	ENSG00000119771	KLHL29	D4>D0	23608087	72858	2	no	yes	yes	n/a	n/a	n/a	n/a	n/a	n/a	n/a	n/a	rs72776769	rs72776769	1	primary	rs72776769	no	no	na
peak11914	D4>D0	other	ENSG00000143476	DTL	D0>D4	212208894	420261	2	yes	no	yes	1	chr1:212625892-212632573	.	chr1:212208814-212217647	ENSG00000143476.17_2:DTL;ENSG00000143493.12_3:INTS7	bait-other	33	16.61	n/a	n/a	n/a	n/a	n/a	no	yes	8
peak21293	D0>D4	other	ENSG00000130592	LSP1	D14>D0,D14>D4	1874199	23618	2	yes	no	yes	1	chr11:1841987-1867905	ENSG00000130598.15_2:TNNI2;ENSG00000149043.16_3:SYT8	chr11:1869237-1879292	ENSG00000130592.15_2:LSP1	bait-bait	57	6.6	n/a	n/a	n/a	n/a	n/a	no	no	na
peak115272	D14>D0,D4>D0	adipocyte-dependent	ENSG00000124766	SOX4	D14>D0	21592998	557136	2	yes	no	yes	1	chr6:22146892-22150599	.	chr6:21593556-21594408	ENSG00000124766.6_3:SOX4	bait-other	28	5.33	n/a	n/a	n/a	n/a	n/a	no	no	na
peak24910	D0>D14,D0>D4	preadipocyte-dependent	ENSG00000172927	MYEOV	D0>D14,D0>D4	69061604	26835	2	no	yes	yes	n/a	n/a	n/a	n/a	n/a	n/a	n/a	n/a	rs7481709	rs28411200	0.996048	primary	rs28411200,rs61881158	yes	no	na
peak103669	D14>D0,D4>D0	adipocyte-dependent	ENSG00000121211	MND1	D0>D4	154265800	184844	2	yes	no	yes	1	chr4:154450515-154453610	.	chr4:154260455-154267166	ENSG00000121211.7_3:MND1	bait-other	25	5.39	n/a	n/a	n/a	n/a	n/a	yes	no	na
peak31594	D0>D14,D0>D4	preadipocyte-dependent	ENSG00000161642	ZNF385A	D14>D0,D14>D4,D4>D0	54785081	36715	2	yes	no	yes	0.7	chr12:54822218-54827480	.	chr12:54780495-54785743	ENSG00000161642.17_3:ZNF385A	bait-other	35	6.37	n/a	n/a	n/a	n/a	n/a	no	no	na
peak74010	D0>D4,D14>D4	other	ENSG00000157827	FMNL2	D14>D0	153191750	252374	2	yes	no	yes	1	chr2:153441570-153445181	.	chr2:153190646-153194201	ENSG00000157827.19_3:FMNL2	bait-other	14	11.28	n/a	n/a	n/a	n/a	n/a	no	no	na
peak107430	D0>D14,D0>D4	preadipocyte-dependent	ENSG00000049192	ADAMTS6	D0>D14	64777746	615385	2	yes	no	yes	1	chr5:64159834-64163078	.	chr5:64777556-64778174	ENSG00000049192.14_3:ADAMTS6	bait-other	9	6.97	n/a	n/a	n/a	n/a	n/a	no	no	na
peak71978	D0>D14,D0>D4	preadipocyte-dependent	ENSG00000196460	RFX8	D0>D4	102091164	352543	2	yes	no	yes	0.03	chr2:102443000-102443724	.	chr2:102090307-102095733	ENSG00000196460.13_3:RFX8;ENSG00000232556.1_5:AC092570.2	bait-other	18	8.74	n/a	n/a	n/a	n/a	n/a	no	no	na
peak88311	D0>D14	other	ENSG00000213846	AC098614.2	D0>D14,D0>D4	27674466	9169	2	no	yes	yes	n/a	n/a	n/a	n/a	n/a	n/a	n/a	n/a	rs12629489	rs3846004	0.979642	primary	rs3846004	no	no	na
peak65535	D0>D14,D0>D4	preadipocyte-dependent	ENSG00000011422	PLAUR	D0>D14,D0>D4	44174698	89012	2	yes	no	yes	1	chr19:44258490-44264782	ENSG00000105771.13_3:SMG9	chr19:44172804-44183039	ENSG00000011422.11_4:PLAUR	bait-bait	75	7	n/a	n/a	n/a	n/a	n/a	no	no	na
peak24180	D0>D14	other	ENSG00000167995	BEST1	D4>D0	61717292	148753	2	yes	no	yes	1	chr11:61565186-61578381	.	chr11:61711928-61729238	ENSG00000167995.15_2:BEST1	bait-other	28	11.8	n/a	n/a	n/a	n/a	n/a	no	no	na
peak60405	D4>D0	other	ENSG00000141449	GREB1L	D14>D0,D4>D0	18822202	457278	2	yes	no	yes	1	chr18:19275306-19287427	ENSG00000158201.9_3:ABHD3;ENSG00000101752.11_2:MIB1	chr18:18817296-18825211	ENSG00000141449.14_3:GREB1L	bait-bait	4	5.59	n/a	n/a	n/a	n/a	n/a	no	yes	10
peak108175	D0>D14,D0>D4	preadipocyte-dependent	ENSG00000164251	F2RL1	D0>D4	76114757	4223	2	no	yes	yes	n/a	n/a	n/a	n/a	n/a	n/a	n/a	n/a	rs1529505	rs6897362	0.980613	primary	rs6897362	no	no	na
peak24607	D0>D14,D0>D4	preadipocyte-dependent	ENSG00000172757	CFL1	D0>D14	65629496	111603	2	yes	no	yes	1	chr11:65736506-65754245	.	chr11:65627751-65646743	ENSG00000172757.12_3:CFL1;ENSG00000172732.11_3:MUS81;ENSG00000172638.12_3:EFEMP2	bait-other	25	7.04	n/a	n/a	n/a	n/a	n/a	no	no	na
peak766	D0>D14,D0>D4	preadipocyte-dependent	ENSG00000116649	SRM	D0>D14	11120080	78795	2	yes	no	yes	1	chr1:11192293-11204078	ENSG00000225602.5_5:MTOR-AS1;ENSG00000198793.12_3:MTOR	chr1:11113121-11122975	ENSG00000116649.9_3:SRM	bait-bait	28	6.76	n/a	n/a	n/a	n/a	n/a	yes	no	na
peak101076	D14>D0,D4>D0	adipocyte-dependent	ENSG00000163110	PDLIM5	D0>D4	95373007	52706	2	yes	no	yes	1	chr4:95423307-95427669	.	chr4:95370467-95374242	ENSG00000163110.14_4:PDLIM5	bait-other	27	6.86	n/a	n/a	n/a	n/a	n/a	no	no	na
peak123162	D14>D0,D4>D0	adipocyte-dependent	ENSG00000075618	FSCN1	D0>D4	5632453	53799	2	yes	no	yes	1	chr7:5680214-5700446	.	chr7:5629496-5635341	ENSG00000075618.17_2:FSCN1	bait-other	35	8.15	n/a	n/a	n/a	n/a	n/a	no	no	na
peak51396	D14>D0,D4>D0	adipocyte-dependent	ENSG00000205364	MT1M	D4>D0,D4>D14	56666144	32751	2	yes	no	yes	1	chr16:56698680-56703010	ENSG00000125144.13_5:MT1G	chr16:56662814-56667558	ENSG00000205364.3_2:MT1M	bait-bait	11	9.23	n/a	n/a	n/a	n/a	n/a	no	no	na
peak39578	D14>D0	other	ENSG00000139832	RAB20	D4>D0	111214079	19713	2	no	yes	yes	n/a	n/a	n/a	n/a	n/a	n/a	n/a	n/a	rs9515252	rs9521826	0.97155	primary	rs9521826,rs2477911,rs9521825	no	yes	5
peak7926	D0>D4	other	ENSG00000265972	TXNIP	D14>D0	145438468	20395	2	yes	no	yes	1	chr1:145413460-145426145	.	chr1:145427517-145441089	ENSG00000265972.5_2:TXNIP	bait-other	130	10.77	n/a	n/a	n/a	n/a	n/a	no	no	na
peak133153	D14>D0,D4>D0	adipocyte-dependent	ENSG00000169122	FAM110B	n/a	58907067	260295	2	yes	yes	no	0.89	chr8:59163178-59168705	.	chr8:58903140-58916476	ENSG00000169122.11_2:FAM110B	bait-other	16	7.3	rs11993378	rs62512271	1	primary	rs62512271	no	yes	7
peak104407	D0>D14,D0>D4	preadipocyte-dependent	ENSG00000164120	HPGD	D14>D0,D4>D0	175444304	100374	2	yes	no	yes	1	chr4:175544110-175555371	.	chr4:175443981-175445766	ENSG00000164120.13_2:HPGD	bait-other	46	5.47	n/a	n/a	n/a	n/a	n/a	no	no	na
peak27098	D4>D0	other	ENSG00000086848	ALG9	D4>D0	111742304	125059	2	yes	no	yes	1	chr11:111857405-111877302	.	chr11:111739924-111746515	ENSG00000086848.14_4:ALG9	bait-other	30	9.19	n/a	n/a	n/a	n/a	n/a	no	no	na
peak120395	D14>D0,D4>D0	adipocyte-dependent	ENSG00000079819	EPB41L2	D14>D4	131384461	129160	2	yes	no	yes	1	chr6:131254543-131255480	.	chr6:131382790-131385828	ENSG00000079819.18_5:EPB41L2	bait-other	41	9.1	n/a	n/a	n/a	n/a	n/a	no	yes	3
peak112691	D14>D0,D4>D0	adipocyte-dependent	ENSG00000170214	ADRA1B	D14>D0	159292086	339488	2	yes	no	yes	1	chr5:158944757-158954674	.	chr5:159341749-159345488	ENSG00000170214.4_4:ADRA1B	bait-other	22	13.63	n/a	n/a	n/a	n/a	n/a	no	no	na
peak64931	D0>D14,D0>D4	preadipocyte-dependent	ENSG00000012124	CD22	n/a	35810163	0	2	yes	yes	no	1	chr19:35803651-35823577	ENSG00000012124.16_3:CD22	chr19:35828256-35842124	ENSG00000263397.1:MIR5196;ENSG00000126266.3_2:FFAR1;ENSG00000012124.16_3:CD22	bait-bait	46	8.9	rs756796	rs756796	1	primary	rs756796	no	yes	3
peak81939	D14>D0,D4>D0	adipocyte-dependent	ENSG00000158445	KCNB1	D14>D0,D4>D0	48100833	8242	2	no	yes	yes	n/a	n/a	n/a	n/a	n/a	n/a	n/a	n/a	rs477135	rs477135	1	conditional	rs477135,rs562954	yes	yes	5
peak23280	D0>D4	other	ENSG00000135362	PRR5L	D4>D14	36317837	673855	2	yes	no	yes	1	chr11:35636413-35644746	ENSG00000179431.6_2:FJX1	chr11:36317214-36319391	ENSG00000135362.13_4:PRR5L	bait-bait	14	12.47	n/a	n/a	n/a	n/a	n/a	no	no	na
peak32719	D14>D0,D4>D0	adipocyte-dependent	ENSG00000139289	PHLDA1	D0>D14,D0>D4	76427711	325484	2	yes	no	yes	1	chr12:76094987-76102613	.	chr12:76424220-76432518	ENSG00000139289.13_3:PHLDA1	bait-other	25	11.37	n/a	n/a	n/a	n/a	n/a	no	no	na
peak83653	D0>D14,D0>D4	preadipocyte-dependent	ENSG00000159200	RCAN1	D0>D14,D0>D4	35987440	158050	2	yes	no	yes	0.31	chr21:35828224-35828631	ENSG00000180509.11_4:KCNE1	chr21:35986007-35994905	ENSG00000159200.17_2:RCAN1	bait-bait	29	14.15	n/a	n/a	n/a	n/a	n/a	no	no	na
peak11725	D0>D4	other	ENSG00000123689	G0S2	D14>D0,D4>D0	209848764	91620	2	yes	no	yes	1	chr1:209756686-209758171	ENSG00000008118.9_3:CAMK1G	chr1:209848320-209852873	ENSG00000123689.5_2:G0S2	bait-bait	23	5.83	n/a	n/a	n/a	n/a	n/a	no	no	na
peak65625	D14>D0,D4>D0	adipocyte-dependent	ENSG00000130208	APOC1	D14>D0,D14>D4,D4>D0	45417503	36772	2	yes	no	yes	1	chr19:45432549-45455490	ENSG00000267467.3_3:APOC4;ENSG00000224916.9_3:APOC4-APOC2;ENSG00000234906.9_4:APOC2	chr19:45415407-45420277	ENSG00000130208.9_3:APOC1	bait-bait	49	8.16	n/a	n/a	n/a	n/a	n/a	no	no	na
peak52570	D14>D0	other	ENSG00000178573	MAF	D14>D0,D14>D4,D4>D0	79634610	1094167	2	yes	no	yes	1	chr16:78538304-78541738	.	chr16:79621450-79638305	ENSG00000178573.6_2:MAF	bait-other	35	13.06	n/a	n/a	n/a	n/a	n/a	no	yes	11
peak90506	D4>D0	other	ENSG00000144724	PTPRG	D14>D0,D4>D0	61547242	286148	2	yes	no	yes	1	chr3:61826129-61836604	.	chr3:61542870-61550085	ENSG00000144724.19_3:PTPRG	bait-other	23	7.64	n/a	n/a	n/a	n/a	n/a	no	yes	11
peak69442	D0>D14,D0>D4	preadipocyte-dependent	ENSG00000171150	SOCS5	D0>D4	46926090	101334	2	yes	no	yes	1	chr2:47024118-47032503	.	chr2:46925849-46928364	ENSG00000171150.8_3:SOCS5	bait-other	43	7.16	n/a	n/a	n/a	n/a	n/a	no	no	na
peak114530	D14>D0,D4>D0	adipocyte-dependent	ENSG00000111859	NEDD9	D4>D0	11382580	138611	2	no	yes	yes	n/a	n/a	n/a	n/a	n/a	n/a	n/a	n/a	rs9380158	rs767232	0.948353	primary	rs767232,rs767231	no	yes	8
peak1429	D0>D14,D0>D4	preadipocyte-dependent	ENSG00000158825	CDA	D0>D14,D0>D4	20915440	14533	2	no	yes	yes	n/a	n/a	n/a	n/a	n/a	n/a	n/a	n/a	rs12404655	rs12024909	0.873019	conditional	rs12024909	no	no	na
peak79878	D4>D0	other	ENSG00000182621	PLCB1	D0>D4	8057897	167223	2	yes	no	yes	1	chr20:8223906-8226220	.	chr20:8111603-8113565	ENSG00000182621.17_4:PLCB1	bait-other	17	6.85	n/a	n/a	n/a	n/a	n/a	no	no	na
peak115823	D0>D4	other	ENSG00000137331	IER3	D0>D14,D0>D4,D14>D4	30712330	98688	2	yes	no	yes	1	chr6:30795736-30825725	.	chr6:30709383-30714752	ENSG00000137331.11_2:IER3;ENSG00000137312.14_2:FLOT1	bait-other	26	11.62	n/a	n/a	n/a	n/a	n/a	yes	no	na
peak65412	D0>D14,D0>D4	preadipocyte-dependent	ENSG00000105427	CNFN	D14>D0,D4>D0	42894438	181836	2	yes	no	yes	0.18	chr19:42712298-42725006	ENSG00000160570.13_4:DEDD2;ENSG00000167625.10_3:ZNF526	chr19:42890785-42900071	ENSG00000105427.9_2:CNFN	bait-bait	15	5.52	n/a	n/a	n/a	n/a	n/a	yes	no	na
peak13185	D14>D0,D4>D0	adipocyte-dependent	ENSG00000135766	EGLN1	n/a	231560789	171068	2	yes	yes	no	1	chr1:231728851-231734640	.	chr1:231555189-231560978	ENSG00000135766.8_2:EGLN1	bait-other	30	7.61	rs1655304	rs1655300	0.955254	primary	rs1655300,rs1765778,rs1655299	no	yes	6
peak27206	D14>D0,D4>D0	adipocyte-dependent	ENSG00000109906	ZBTB16	D14>D0,D4>D0	113930314	51436	2	yes	no	yes	0.7	chr11:113981482-113982441	.	chr11:113929460-113932061	ENSG00000109906.13_4:ZBTB16	bait-other	15	6.14	n/a	n/a	n/a	n/a	n/a	yes	no	na
peak89928	D14>D0,D4>D0	adipocyte-dependent	ENSG00000248487	ABHD14A	D4>D0	52005441	224395	2	yes	no	yes	1	chr3:52222062-52234807	ENSG00000242849.2_2:ALDOAP1;ENSG00000023330.14_2:ALAS1	chr3:52002602-52010820	ENSG00000248487.8_3:ABHD14A;ENSG00000114779.19_4:ABHD14B;ENSG00000114786.16_5:ABHD14A-ACY1;ENSG00000090097.21_4:PCBP4;ENSG00000243989.8_3:ACY1	bait-bait	13	5.31	n/a	n/a	n/a	n/a	n/a	no	no	na
peak56789	D0>D4	other	ENSG00000198933	TBKBP1	D14>D0	45771446	190948	2	no	yes	yes	n/a	n/a	n/a	n/a	n/a	n/a	n/a	n/a	rs4794052	rs11650210	0.835689	primary	rs11650210	yes	no	na
peak10439	D0>D14,D0>D4	preadipocyte-dependent	ENSG00000143341	HMCN1	D0>D4	185703682	315788	2	yes	no	yes	1	chr1:186017454-186026447	.	chr1:185699171-185712502	ENSG00000143341.11_2:HMCN1	bait-other	15	5.32	n/a	n/a	n/a	n/a	n/a	no	no	na
peak94334	D14>D0,D4>D0	adipocyte-dependent	ENSG00000175040	CHST2	D14>D0,D4>D0	142838172	519250	2	yes	no	yes	0.72	chr3:143356229-143358073	.	chr3:142835891-142840781	ENSG00000175040.5_3:CHST2	bait-other	5	6.29	n/a	n/a	n/a	n/a	n/a	no	no	na
peak28310	D14>D0,D4>D0	adipocyte-dependent	ENSG00000166106	ADAMTS15	D14>D0,D4>D0,D4>D14	130318868	103944	2	yes	no	yes	1	chr11:130419027-130426316	.	chr11:130316168-130326205	ENSG00000166106.3_2:ADAMTS15	bait-other	37	9.16	n/a	n/a	n/a	n/a	n/a	no	no	na
peak28322	D0>D14,D0>D4	preadipocyte-dependent	ENSG00000166106	ADAMTS15	D14>D0,D4>D0,D4>D14	130318868	182033	2	yes	no	yes	1	chr11:130498648-130506187	.	chr11:130316168-130326205	ENSG00000166106.3_2:ADAMTS15	bait-other	16	6.25	n/a	n/a	n/a	n/a	n/a	no	no	na
peak14224	D0>D14,D0>D4	preadipocyte-dependent	ENSG00000196372	ASB13	D4>D0	5708557	852399	2	yes	no	yes	1	chr10:4853516-4856773	.	chr10:5707483-5709660	ENSG00000196372.12_2:ASB13	bait-other	8	7.66	n/a	n/a	n/a	n/a	n/a	no	no	na
peak89705	D14>D0,D4>D0	adipocyte-dependent	ENSG00000185909	KLHDC8B	D14>D0,D4>D0	49209043	94740	2	yes	no	yes	0.38	chr3:49301083-49304139	.	chr3:49203291-49211944	ENSG00000177352.9_2:CCDC71;ENSG00000185909.14_2:KLHDC8B	bait-other	32	6.67	n/a	n/a	n/a	n/a	n/a	yes	no	na
peak136860	D14>D0,D4>D0	adipocyte-dependent	ENSG00000136997	MYC	D4>D0,D4>D14	128747679	1546102	2	yes	no	yes	0.9	chr8:130292528-130294520	.	chr8:128745991-128756979	ENSG00000249375.7_4:CASC11;ENSG00000136997.17_5:MYC	bait-other	18	10.88	n/a	n/a	n/a	n/a	n/a	no	no	na
peak71329	D14>D0,D4>D0	adipocyte-dependent	ENSG00000118640	VAMP8	D0>D4	85788684	178666	2	yes	no	yes	0.24	chr2:85590267-85609494	ENSG00000242095.2:RN7SL113P;ENSG00000115459.17_2:ELMOD3;ENSG00000252478.1:RNU7-162P	chr2:85787962-85789968	ENSG00000118640.10_2:VAMP8;ENSG00000115486.11_2:GGCX	bait-bait	7	7.35	n/a	n/a	n/a	n/a	n/a	no	yes	7
peak63762	D0>D14,D0>D4	preadipocyte-dependent	ENSG00000197256	KANK2	D14>D0,D14>D4	11308466	180858	2	yes	no	yes	1	chr19:11485872-11491129	.	chr19:11290581-11313082	ENSG00000130158.13_3:DOCK6;ENSG00000197256.10_4:KANK2	bait-other	9	5.26	n/a	n/a	n/a	n/a	n/a	no	no	na
peak32891	D14>D0,D4>D0	adipocyte-dependent	ENSG00000165891	E2F7	D0>D14,D0>D4	77459359	621252	2	yes	no	yes	0	chr12:78072675-78080613	.	chr12:77455728-77460087	ENSG00000165891.15_4:E2F7	bait-other	12	8.54	n/a	n/a	n/a	n/a	n/a	no	no	na
peak73673	D14>D0,D4>D0	adipocyte-dependent	ENSG00000169554	ZEB2	D4>D0	145282149	1072728	2	yes	no	yes	0.46	chr2:146354077-146355358	.	chr2:145272823-145276120	ENSG00000238057.9_5:ZEB2-AS1;ENSG00000169554.19_4:ZEB2	bait-other	21	16.67	n/a	n/a	n/a	n/a	n/a	no	yes	6
peak87059	D4>D0	other	ENSG00000170364	SETMAR	D14>D0,D4>D0	4344987	1118060	2	yes	no	yes	1	chr3:3219514-3227232	ENSG00000113851.14_3:CRBN	chr3:4343838-4348111	ENSG00000170364.12_2:SETMAR	bait-bait	15	12.73	n/a	n/a	n/a	n/a	n/a	no	no	na
peak766	D0>D14,D0>D4	preadipocyte-dependent	ENSG00000116663	FBXO6	D14>D0,D14>D4	11724180	524555	2	yes	no	yes	1	chr1:11192293-11204078	ENSG00000225602.5_5:MTOR-AS1;ENSG00000198793.12_3:MTOR	chr1:11722754-11727775	ENSG00000116663.10_2:FBXO6	bait-bait	7	5.19	n/a	n/a	n/a	n/a	n/a	yes	no	na
peak34293	D14>D0,D4>D0	adipocyte-dependent	ENSG00000198431	TXNRD1	D4>D14	104609556	1017170	2	yes	no	yes	0.12	chr12:105627290-105633838	ENSG00000235162.8_3:C12orf75;ENSG00000136044.11_3:APPL2	chr12:104607833-104613774	ENSG00000198431.15_3:TXNRD1	bait-bait	7	6.06	n/a	n/a	n/a	n/a	n/a	no	no	na
peak127269	D0>D14,D0>D4	preadipocyte-dependent	ENSG00000105825	TFPI2	D0>D14,D0>D4	93520302	291055	2	yes	no	yes	1	chr7:93809936-93817570	.	chr7:93518811-93526004	ENSG00000105825.12_3:TFPI2	bait-other	15	5.15	n/a	n/a	n/a	n/a	n/a	no	no	na
peak137971	D0>D4	other	ENSG00000197646	PDCD1LG2	D0>D14,D0>D4,D14>D4	5510569	75828	2	yes	no	yes	1	chr9:5582715-5587687	.	chr9:5489241-5514304	ENSG00000197646.7_2:PDCD1LG2	bait-other	50	6.61	n/a	n/a	n/a	n/a	n/a	no	no	na
peak68917	D4>D0	other	ENSG00000162878	PKDCC	D4>D0,D4>D14	42275159	174403	2	yes	no	yes	1	chr2:42099761-42106169	.	chr2:42272825-42286079	ENSG00000162878.12_2:PKDCC	bait-other	38	22.39	n/a	n/a	n/a	n/a	n/a	no	no	na
peak44477	D0>D14,D0>D4	preadipocyte-dependent	ENSG00000248905	FMN1	D0>D14,D0>D4	33486933	529468	2	yes	no	yes	1	chr15:32955813-32958494	.	chr15:33185168-33201318	ENSG00000248905.8_5:FMN1	bait-other	25	10.06	n/a	n/a	n/a	n/a	n/a	no	no	na
peak105185	D0>D14,D0>D4	preadipocyte-dependent	ENSG00000145536	ADAMTS16	D0>D14,D0>D4	5140442	194781	2	yes	no	yes	1	chr5:5332853-5346970	.	chr5:5138726-5142621	ENSG00000145536.15_2:ADAMTS16;ENSG00000250579.1_4:CTD-2297D10.2	bait-other	18	13.04	n/a	n/a	n/a	n/a	n/a	no	no	na
peak39993	D0>D4	other	ENSG00000139880	CDH24	D0>D14,D4>D14	23526746	78872	2	yes	no	yes	0.14	chr14:23447711-23452436	ENSG00000129474.15_4:AJUBA	chr14:23516229-23532567	ENSG00000139880.19_2:CDH24;ENSG00000100813.14_5:ACIN1	bait-bait	70	7.69	n/a	n/a	n/a	n/a	n/a	yes	no	na
peak56317	D14>D0,D4>D0	adipocyte-dependent	ENSG00000126562	WNK4	D0>D14,D4>D14	40932695	181158	2	yes	no	yes	1	chr17:40748611-40752706	.	chr17:40931722-40934081	ENSG00000126562.16_2:WNK4	bait-other	9	5.51	n/a	n/a	n/a	n/a	n/a	no	no	na
peak65828	D0>D14,D0>D4	preadipocyte-dependent	ENSG00000160014	CALM3	D0>D14,D0>D4	47104330	129520	2	yes	no	yes	1	chr19:47218204-47236932	ENSG00000105287.12_4:PRKD2;ENSG00000090372.14_3:STRN4	chr19:47099124-47105357	ENSG00000230510.6_4:PPP5D1;ENSG00000160014.16_2:CALM3	bait-bait	9	5.31	n/a	n/a	n/a	n/a	n/a	yes	no	na
peak33585	D14>D0,D4>D0	adipocyte-dependent	ENSG00000133639	BTG1	D14>D0,D4>D0	92539672	425873	2	yes	no	yes	1	chr12:92959843-92972862	.	chr12:92528801-92540680	ENSG00000133639.4_3:BTG1	bait-other	16	5.6	n/a	n/a	n/a	n/a	n/a	no	yes	7
peak100394	D4>D0	other	ENSG00000138771	SHROOM3	D0>D4,D14>D4	77356252	710775	2	yes	no	yes	1	chr4:78065204-78072829	ENSG00000201641.1:RNU6-1187P	chr4:77353399-77364927	ENSG00000138771.15_4:SHROOM3	bait-bait	3	5.99	n/a	n/a	n/a	n/a	n/a	no	no	na
peak129061	D4>D0	other	ENSG00000128510	CPA4	D0>D14,D0>D4	129932973	93795	2	no	yes	yes	n/a	n/a	n/a	n/a	n/a	n/a	n/a	n/a	rs62471721	rs10263705	0.917778	primary	rs10263705,rs2268382	no	yes	11
peak10058	D0>D4	other	ENSG00000153029	MR1	n/a	181002560	106300	2	yes	yes	no	1	chr1:181102477-181113679	.	chr1:181002457-181004704	ENSG00000153029.14_2:MR1	bait-other	39	6.38	rs10910876	rs78470698	0.942501	primary	rs78470698	no	no	na
peak69491	D0>D4	other	ENSG00000143933	CALM2	D0>D4	47403739	105993	2	no	yes	yes	n/a	n/a	n/a	n/a	n/a	n/a	n/a	n/a	rs10460536	rs59897602	0.84431	primary	rs59897602	no	yes	6
peak50826	D14>D0,D4>D0	adipocyte-dependent	ENSG00000005844	ITGAL	D14>D0	30483978	95336	2	yes	no	yes	1	chr16:30563264-30583430	ENSG00000169951.9_4:ZNF764;ENSG00000229809.8_2:ZNF688	chr16:30506845-30524907	ENSG00000005844.17_4:ITGAL;ENSG00000266305.1:MIR4518	bait-bait	17	5.2	n/a	n/a	n/a	n/a	n/a	no	no	na
peak3562	D14>D0,D4>D0	adipocyte-dependent	ENSG00000142945	KIF2C	D0>D14,D0>D4	45205489	260640	2	yes	no	yes	1	chr1:45465302-45476777	.	chr1:45199393-45209488	ENSG00000142945.12_4:KIF2C	bait-other	11	5.93	n/a	n/a	n/a	n/a	n/a	no	yes	9
peak108015	D14>D0,D4>D0	adipocyte-dependent	ENSG00000214944	ARHGEF28	D0>D4	72921982	236674	2	no	yes	yes	n/a	n/a	n/a	n/a	n/a	n/a	n/a	n/a	rs34445952	rs34445952	1	primary	rs34445952	no	no	na
peak26017	D0>D14,D0>D4	preadipocyte-dependent	ENSG00000174804	FZD4	D14>D0,D4>D0	86666432	305417	2	yes	no	yes	1	chr11:86971054-86980218	.	chr11:86664462-86669291	ENSG00000174804.3_2:FZD4	bait-other	27	11.92	n/a	n/a	n/a	n/a	n/a	yes	no	na
peak128131	D4>D0	other	ENSG00000091136	LAMB1	D4>D0	107643699	35564	2	yes	no	yes	1	chr7:107678997-107682243	.	chr7:107642067-107644840	ENSG00000091136.13_2:LAMB1	bait-other	48	8.22	n/a	n/a	n/a	n/a	n/a	no	no	na
peak26985	D14>D0,D4>D0	adipocyte-dependent	ENSG00000137727	ARHGAP20	D14>D0,D4>D0	110583911	278204	2	yes	no	yes	1	chr11:110852010-110865800	.	chr11:110578688-110584840	ENSG00000137727.12_2:ARHGAP20	bait-other	11	6.43	n/a	n/a	n/a	n/a	n/a	no	yes	7
peak108002	D4>D0	other	ENSG00000214944	ARHGEF28	D0>D4	72921982	163507	2	yes	no	yes	1	chr5:73084250-73087396	.	chr5:72919830-72925878	ENSG00000214944.9_4:ARHGEF28	bait-other	15	5.46	n/a	n/a	n/a	n/a	n/a	no	no	na
peak27038	D4>D0	other	ENSG00000137713	PPP2R1B	D4>D0,D4>D14	111637150	205187	2	yes	no	yes	1	chr11:111431281-111432751	.	chr11:111633900-111637819	ENSG00000137713.15_3:PPP2R1B	bait-other	15	6.7	n/a	n/a	n/a	n/a	n/a	no	no	na
peak87104	D0>D14,D0>D4	preadipocyte-dependent	ENSG00000134107	BHLHE40	D14>D4	5020800	232166	2	yes	no	yes	1	chr3:4787581-4791332	.	chr3:5018512-5025724	ENSG00000134107.4_2:BHLHE40;ENSG00000235831.6_5:BHLHE40-AS1	bait-other	8	6.11	n/a	n/a	n/a	n/a	n/a	no	yes	3
peak21665	D0>D4	other	ENSG00000166402	TUB	D14>D0,D4>D0	8040790	564671	2	yes	no	yes	1	chr11:8604582-8608991	.	chr11:8037799-8043161	ENSG00000166402.8_4:TUB	bait-other	10	6.48	n/a	n/a	n/a	n/a	n/a	yes	no	na
peak91977	D0>D14	other	ENSG00000170017	ALCAM	D0>D14,D0>D4	105085752	736847	2	yes	no	yes	1	chr3:104332427-104351459	.	chr3:105084064-105086861	ENSG00000170017.12_4:ALCAM	bait-other	21	11.63	n/a	n/a	n/a	n/a	n/a	no	no	na
peak45731	D14>D0,D4>D0	adipocyte-dependent	ENSG00000244879	GABPB1-AS1	D4>D0	50647155	168553	2	yes	no	yes	0.27	chr15:50816489-50822160	.	chr15:50646235-50647188	ENSG00000244879.7_6:GABPB1-AS1	bait-other	33	5.7	n/a	n/a	n/a	n/a	n/a	yes	no	na
peak54766	D0>D14	other	ENSG00000133027	PEMT	D4>D0	17495021	79283	2	yes	no	yes	1	chr17:17390649-17422067	ENSG00000133027.17_2:PEMT;ENSG00000108551.4_2:RASD1	chr17:17494090-17497909	ENSG00000133027.17_2:PEMT	bait-bait	14	5.55	n/a	n/a	n/a	n/a	n/a	no	no	na
peak140590	D4>D0	other	ENSG00000165030	NFIL3	D4>D0	94186143	316930	2	yes	no	yes	1	chr9:93866606-93873160	.	chr9:94169416-94191437	ENSG00000165030.3_2:NFIL3	bait-other	21	7.34	n/a	n/a	n/a	n/a	n/a	no	no	na
peak65401	D0>D14,D0>D4	preadipocyte-dependent	ENSG00000079462	PAFAH1B3	D0>D14,D0>D4	42807697	189200	2	yes	no	yes	1	chr19:42617296-42620716	.	chr19:42783123-42809789	ENSG00000079462.7_4:PAFAH1B3;ENSG00000188368.9_5:PRR19;ENSG00000079432.7_5:CIC	bait-other	10	9.4	n/a	n/a	n/a	n/a	n/a	no	no	na
peak83429	D0>D14	other	ENSG00000156299	TIAM1	D0>D4	32932289	310958	2	yes	no	yes	1	chr21:32610700-32621362	.	chr21:32926552-32933406	ENSG00000156299.13_3:TIAM1	bait-other	14	5.19	n/a	n/a	n/a	n/a	n/a	no	no	na
peak11324	D14>D0,D4>D0	adipocyte-dependent	ENSG00000133056	PIK3C2B	D14>D0,D4>D0	204463851	51097	2	yes	no	yes	1	chr1:204409616-204413322	.	chr1:204462957-204467369	ENSG00000133056.13_3:PIK3C2B	bait-other	56	7.14	n/a	n/a	n/a	n/a	n/a	yes	yes	7
peak113275	D4>D0	other	ENSG00000214357	NEURL1B	D4>D0,D4>D14	172068268	56739	2	no	yes	yes	n/a	n/a	n/a	n/a	n/a	n/a	n/a	n/a	rs57285944	rs6869285	0.950284	primary	rs6869285,rs6556032	no	yes	10
peak31427	D0>D14,D0>D4	preadipocyte-dependent	ENSG00000167779	IGFBP6	D0>D14,D4>D14	53491219	75849	2	yes	no	yes	0.05	chr12:53567505-53579056	ENSG00000139651.10_2:ZNF740;ENSG00000139631.18_5:CSAD	chr12:53487965-53496258	ENSG00000167779.8_3:IGFBP6	bait-bait	29	9.66	n/a	n/a	n/a	n/a	n/a	no	no	na
peak134214	D0>D14,D0>D4	preadipocyte-dependent	ENSG00000156103	MMP16	D0>D14,D0>D4	89340253	1287491	2	yes	no	yes	0.21	chr8:90625106-90627850	.	chr8:89338251-89345543	ENSG00000156103.15_3:MMP16	bait-other	12	6.96	n/a	n/a	n/a	n/a	n/a	no	no	na
peak87069	D14>D0,D4>D0	adipocyte-dependent	ENSG00000170364	SETMAR	D14>D0,D4>D0	4344987	33423	2	no	yes	yes	n/a	n/a	n/a	n/a	n/a	n/a	n/a	n/a	rs308734	rs308733	1	primary	rs308733,rs2819567,rs308732	no	no	na
peak89846	D0>D14	other	ENSG00000145050	MANF	D0>D14	51422477	756829	2	yes	no	yes	1	chr3:50655409-50666443	.	chr3:51421213-51425267	ENSG00000145050.16_3:MANF	bait-other	24	23.26	n/a	n/a	n/a	n/a	n/a	no	no	na
peak31909	D0>D4	other	ENSG00000139263	LRIG3	D14>D0	59314302	499591	2	yes	no	yes	1	chr12:58808721-58816632	.	chr12:59309068-59315357	ENSG00000139263.11_4:LRIG3	bait-other	15	9.81	n/a	n/a	n/a	n/a	n/a	no	no	na
peak56336	D14>D0,D4>D0	adipocyte-dependent	ENSG00000197291	RAMP2-AS1	D14>D0,D4>D0	40913274	11256	2	no	yes	yes	n/a	n/a	n/a	n/a	n/a	n/a	n/a	n/a	rs9905939	rs752313	1	primary	rs752313	yes	yes	7
peak54579	D14>D0,D4>D0	adipocyte-dependent	ENSG00000109099	PMP22	D14>D0,D4>D0	15168673	146115	2	yes	no	yes	1	chr17:15304831-15320744	.	chr17:15163465-15184123	ENSG00000109099.14_3:PMP22;ENSG00000265445.1_6:AC005703.3;ENSG00000237377.2_2:AC005703.2	bait-other	41	9.46	n/a	n/a	n/a	n/a	n/a	no	no	na
peak133329	D0>D14	other	ENSG00000137563	GGH	D0>D14	63951729	1248674	2	yes	no	yes	1	chr8:62699253-62706357	.	chr8:63943821-63954580	ENSG00000137563.11_2:GGH	bait-other	6	7.32	n/a	n/a	n/a	n/a	n/a	no	no	na
peak64941	D14>D0,D4>D0	adipocyte-dependent	ENSG00000185897	FFAR3	D4>D0,D4>D14	35849361	100130	2	yes	no	yes	1	chr19:35942262-35959341	.	chr19:35845612-35854580	ENSG00000185897.6_2:FFAR3	bait-other	7	6.38	n/a	n/a	n/a	n/a	n/a	yes	yes	9
peak56367	D14>D0,D4>D0	adipocyte-dependent	ENSG00000131480	AOC2	D14>D0,D14>D4,D4>D0	40996616	77684	2	yes	no	yes	1	chr17:41074027-41080626	.	chr17:40991696-41007898	ENSG00000131480.8_2:AOC2;ENSG00000131471.6_3:AOC3	bait-other	15	6.13	n/a	n/a	n/a	n/a	n/a	no	no	na
peak136632	D4>D0	other	ENSG00000136997	MYC	D4>D0,D4>D14	128747679	858022	2	yes	no	yes	0.76	chr8:127886760-127889453	.	chr8:128745991-128756979	ENSG00000249375.7_4:CASC11;ENSG00000136997.17_5:MYC	bait-other	23	10.77	n/a	n/a	n/a	n/a	n/a	no	yes	10
peak76032	D0>D4	other	ENSG00000115419	GLS	D0>D4	191745552	20451	2	no	yes	yes	n/a	n/a	n/a	n/a	n/a	n/a	n/a	n/a	rs6751868	rs1921910	0.919858	primary	rs1921910,rs1860168	yes	no	na
peak2111	D0>D4	other	ENSG00000181773	GPR3	D0>D4	27719147	91474	2	yes	no	yes	1	chr1:27621020-27633893	.	chr1:27714328-27723790	ENSG00000181773.6_2:GPR3	bait-other	29	8.08	n/a	n/a	n/a	n/a	n/a	no	yes	8
peak86293	D14>D0,D4>D0	adipocyte-dependent	ENSG00000128268	MGAT3	D14>D0,D4>D0	39853348	6450	2	no	yes	yes	n/a	n/a	n/a	n/a	n/a	n/a	n/a	n/a	rs2008174	rs2008174	1	primary	rs2008174	yes	yes	9
peak102381	D14>D0,D4>D0	adipocyte-dependent	ENSG00000164056	SPRY1	D14>D0,D4>D0	124317949	499880	2	yes	no	yes	1	chr4:124811999-124820384	.	chr4:124315351-124325321	ENSG00000164056.10_2:SPRY1	bait-other	10	5.3	n/a	n/a	n/a	n/a	n/a	no	no	na
peak55258	D0>D14,D0>D4	preadipocyte-dependent	ENSG00000160602	NEK8	D14>D0	27052914	220319	2	yes	no	yes	1	chr17:27266938-27278715	ENSG00000109118.13_3:PHF12;ENSG00000179761.11_3:PIPOX	chr17:27049991-27055527	ENSG00000198242.13_2:RPL23A;ENSG00000238597.1:SNORD4B;ENSG00000160602.13_4:NEK8;ENSG00000238649.1:SNORD42A;ENSG00000160606.10_3:TLCD1	bait-bait	56	33.31	n/a	n/a	n/a	n/a	n/a	no	no	na
peak30635	D0>D14,D0>D4	preadipocyte-dependent	ENSG00000139174	PRICKLE1	D14>D4	42984156	702276	2	yes	no	yes	1	chr12:43685886-43688990	.	chr12:42980914-42987579	ENSG00000139174.11_5:PRICKLE1	bait-other	10	9.25	n/a	n/a	n/a	n/a	n/a	no	no	na
peak129077	D14>D0,D4>D0	adipocyte-dependent	ENSG00000128510	CPA4	D0>D14,D0>D4	129932973	402402	2	yes	no	yes	0.03	chr7:130335864-130341167	.	chr7:129924099-129933511	ENSG00000128510.11_3:CPA4	bait-other	7	5.45	n/a	n/a	n/a	n/a	n/a	no	no	na
peak120122	D14>D0,D4>D0	adipocyte-dependent	ENSG00000203760	CENPW	D0>D4	126661319	784079	2	yes	no	yes	1	chr6:127444924-127451264	.	chr6:126651527-126665528	ENSG00000203760.8_2:CENPW	bait-other	11	7.12	n/a	n/a	n/a	n/a	n/a	no	no	na
peak73643	D14>D0,D4>D0	adipocyte-dependent	ENSG00000169554	ZEB2	D4>D0	145282149	470689	2	yes	no	yes	1	chr2:145752249-145758211	.	chr2:145272823-145276120	ENSG00000238057.9_5:ZEB2-AS1;ENSG00000169554.19_4:ZEB2	bait-other	15	5.05	n/a	n/a	n/a	n/a	n/a	yes	yes	5
peak7929	D14>D0,D4>D0	adipocyte-dependent	ENSG00000198483	ANKRD35	D14>D0	145549208	115443	2	yes	no	yes	1	chr1:145427517-145441089	ENSG00000265972.5_2:TXNIP	chr1:145546608-145551233	ENSG00000198483.12_2:ANKRD35	bait-bait	42	13.5	n/a	n/a	n/a	n/a	n/a	no	no	na
peak123574	D0>D4	other	ENSG00000106546	AHR	D0>D14,D0>D4	16955982	98886	2	yes	no	yes	1	chr7:17050903-17058948	.	chr7:17333329-17339625	ENSG00000106546.13_3:AHR	bait-other	42	12.48	n/a	n/a	n/a	n/a	n/a	no	no	na
peak32740	D14>D0,D4>D0	adipocyte-dependent	ENSG00000139289	PHLDA1	D0>D14,D0>D4	76427711	177250	2	yes	no	yes	1	chr12:76245355-76256090	.	chr12:76424220-76432518	ENSG00000139289.13_3:PHLDA1	bait-other	23	5.23	n/a	n/a	n/a	n/a	n/a	no	no	na
peak77448	D14>D0,D4>D0	adipocyte-dependent	ENSG00000115461	IGFBP5	D14>D0,D4>D0	217560247	275825	2	yes	no	yes	1	chr2:217831576-217840772	.	chr2:217552337-217560726	ENSG00000115461.4_3:IGFBP5	bait-other	17	6.19	n/a	n/a	n/a	n/a	n/a	no	yes	6
peak130889	D4>D0	other	ENSG00000164741	DLC1	D0>D14,D4>D14	13462118	182593	2	yes	no	yes	1	chr8:13278754-13282161	.	chr8:13371585-13373736	ENSG00000164741.14_6:DLC1	bait-other	34	7.64	n/a	n/a	n/a	n/a	n/a	no	no	na
peak102113	D14>D0	other	ENSG00000172399	MYOZ2	D0>D4	120056938	47975	2	yes	no	yes	0.21	chr4:120007948-120008406	.	chr4:120055878-120058666	ENSG00000172399.5_2:MYOZ2	bait-other	33	9.89	n/a	n/a	n/a	n/a	n/a	no	no	na
peak86147	D0>D4	other	ENSG00000185022	MAFF	D0>D4,D14>D4	38596773	24145	2	no	yes	yes	n/a	n/a	n/a	n/a	n/a	n/a	n/a	n/a	rs3761444	rs4384	0.956176	primary	rs133016,rs133015,rs4384	yes	yes	8
peak49631	D0>D14	other	ENSG00000153446	C16orf89	D14>D0,D14>D4	5116110	23059	2	no	yes	yes	n/a	n/a	n/a	n/a	n/a	n/a	n/a	n/a	rs9939800	rs9939800	1	conditional	rs9939800,rs9939871,rs882294	no	no	na
peak17648	D14>D0,D4>D0	adipocyte-dependent	ENSG00000197746	PSAP	D14>D0,D4>D0	73611131	403377	2	yes	no	yes	1	chr10:74006079-74033249	.	chr10:73608954-73618521	ENSG00000197746.13_3:PSAP	bait-other	9	5.45	n/a	n/a	n/a	n/a	n/a	no	yes	11
peak123931	D4>D0	other	ENSG00000136244	IL6	D0>D14,D0>D4	22765502	509735	2	yes	no	yes	1	chr7:23260376-23280147	ENSG00000136235.16_4:GPNMB	chr7:22758472-22768576	ENSG00000136244.11_4:IL6	bait-bait	4	5.43	n/a	n/a	n/a	n/a	n/a	no	no	na
peak86450	D4>D0	other	ENSG00000100413	POLR3H	n/a	41940609	141934	2	yes	yes	no	1	chr22:41794479-41806071	.	chr22:41928533-41943294	ENSG00000100413.16_2:POLR3H	bait-other	10	5.71	chr22:41863690	rs132903	0.95674	conditional	rs132903	yes	yes	8
peak94588	D0>D14,D0>D4	preadipocyte-dependent	ENSG00000169908	TM4SF1	D0>D14	149095651	8618	2	no	yes	yes	n/a	n/a	n/a	n/a	n/a	n/a	n/a	n/a	rs9812711	rs9812711	1	primary	rs9812711	no	yes	6
peak95107	D0>D4	other	ENSG00000169282	KCNAB1	D14>D0	155755489	459422	2	yes	no	yes	1	chr3:156205481-156215885	.	chr3:155754189-155757032	ENSG00000174930.4_4:VN2R1P;ENSG00000169282.17_3:KCNAB1	bait-other	16	8.8	n/a	n/a	n/a	n/a	n/a	no	no	na
peak28110	D14>D0,D4>D0	adipocyte-dependent	ENSG00000134954	ETS1	D0>D4	128457452	392779	2	yes	no	yes	0.53	chr11:128061373-128064264	.	chr11:128449766-128458801	ENSG00000134954.14_3:ETS1	bait-other	18	10.72	n/a	n/a	n/a	n/a	n/a	no	no	na
peak14241	D4>D0	other	ENSG00000187134	AKR1C1	D14>D0,D4>D0	5005444	617	2	no	yes	yes	n/a	n/a	n/a	n/a	n/a	n/a	n/a	n/a	rs7906245	rs3925947	0.898744	primary	rs3925947,rs7074155	yes	no	na
peak108199	D14>D0,D4>D0	adipocyte-dependent	ENSG00000113231	PDE8B	D14>D0,D4>D0	76506273	59865	2	no	yes	yes	n/a	n/a	n/a	n/a	n/a	n/a	n/a	n/a	rs10473987	rs4704389	0.978621	primary	rs4704389	yes	no	na
peak68481	D4>D0	other	ENSG00000150938	CRIM1	D0>D14,D0>D4	36583068	258481	2	yes	no	yes	0.16	chr2:36840204-36841742	.	chr2:36577978-36589064	ENSG00000150938.9_2:CRIM1	bait-other	23	11.21	n/a	n/a	n/a	n/a	n/a	no	yes	4
peak12783	D4>D0	other	ENSG00000154380	ENAH	D0>D14,D0>D4	225840843	176912	2	yes	no	yes	1	chr1:226016157-226028651	.	chr1:225828567-225842336	ENSG00000154380.17_4:ENAH	bait-other	11	6.32	n/a	n/a	n/a	n/a	n/a	no	no	na
peak60476	D4>D0	other	ENSG00000141448	GATA6	D0>D14,D0>D4	19749403	374310	2	yes	no	yes	1	chr18:20123622-20125588	.	chr18:19745218-19754117	ENSG00000141448.8_2:GATA6;ENSG00000266010.2_4:GATA6-AS1	bait-other	36	17.88	n/a	n/a	n/a	n/a	n/a	no	no	na
peak107484	D14>D0,D4>D0	adipocyte-dependent	ENSG00000049192	ADAMTS6	D0>D14	64777746	125062	2	yes	no	yes	1	chr5:64649704-64659450	.	chr5:64777556-64778174	ENSG00000049192.14_3:ADAMTS6	bait-other	41	9.93	n/a	n/a	n/a	n/a	n/a	yes	no	na
peak142589	D14>D0,D4>D0	adipocyte-dependent	ENSG00000148175	STOM	D14>D0,D4>D0,D4>D14	124132581	64207	2	yes	no	yes	1	chr9:124061754-124068700	.	chr9:124127941-124135981	ENSG00000148175.12_3:STOM	bait-other	66	6.62	n/a	n/a	n/a	n/a	n/a	no	yes	6
peak56197	D14>D0,D4>D0	adipocyte-dependent	ENSG00000131747	TOP2A	D0>D14,D0>D4	38574201	1279166	2	yes	no	yes	0.53	chr17:39848859-39853746	.	chr17:38567144-38574423	ENSG00000131747.14_3:TOP2A	bait-other	16	12.78	n/a	n/a	n/a	n/a	n/a	no	yes	7
peak76551	D14>D0,D4>D0	adipocyte-dependent	ENSG00000138356	AOX1	D14>D0,D4>D0	201450590	91807	2	yes	no	yes	1	chr2:201535929-201549643	.	chr2:201449367-201453446	ENSG00000138356.13_3:AOX1	bait-other	35	5.94	n/a	n/a	n/a	n/a	n/a	no	yes	7
peak78903	D14>D0,D4>D0	adipocyte-dependent	ENSG00000163359	COL6A3	D4>D0	238323017	320833	2	yes	no	yes	1	chr2:237999014-238005122	.	chr2:238321997-238323455	ENSG00000163359.15_3:COL6A3	bait-other	42	27.9	n/a	n/a	n/a	n/a	n/a	no	yes	3
peak19405	D14>D0,D4>D0	adipocyte-dependent	ENSG00000256545	AL139819.1	D14>D0,D4>D0	102121396	45316	2	no	yes	yes	n/a	n/a	n/a	n/a	n/a	n/a	n/a	n/a	rs603424	rs603424	1	primary	rs603424	yes	yes	5
peak29009	D4>D0	other	ENSG00000010278	CD9	D0>D4	6308880	96396	2	yes	no	yes	1	chr12:6404723-6407963	.	chr12:6305102-6318727	ENSG00000010278.13_4:CD9	bait-other	35	6.93	n/a	n/a	n/a	n/a	n/a	no	no	na
peak134034	D4>D0	other	ENSG00000164687	FABP5	D14>D0,D4>D0	82192597	271235	2	yes	no	yes	1	chr8:82462721-82467160	.	chr8:82190272-82195803	ENSG00000164687.10_2:FABP5	bait-other	29	15.43	n/a	n/a	n/a	n/a	n/a	no	yes	7
peak104023	D14>D0,D4>D0	adipocyte-dependent	ENSG00000052802	MSMO1	D14>D0	166248774	174668	2	yes	no	yes	1	chr4:166072915-166078580	.	chr4:166247377-166249653	ENSG00000052802.12_3:MSMO1	bait-other	29	13.81	n/a	n/a	n/a	n/a	n/a	yes	yes	4
peak54060	D4>D0	other	ENSG00000129194	SOX15	D0>D4	7493487	365645	2	yes	no	yes	1	chr17:7125388-7129233	ENSG00000199053.1:MIR324;ENSG00000072778.19_2:ACADVL	chr17:7486966-7495223	ENSG00000129194.7_2:SOX15;ENSG00000129255.15_3:MPDU1	bait-bait	9	7.68	n/a	n/a	n/a	n/a	n/a	no	no	na
peak31600	D14>D0,D4>D0	adipocyte-dependent	ENSG00000123360	PDE1B	D14>D0,D4>D0	54943133	74301	2	yes	no	yes	1	chr12:54866141-54869574	ENSG00000170627.10_3:GTSF1	chr12:54940769-54943756	ENSG00000123360.11_3:PDE1B	bait-bait	37	5.15	n/a	n/a	n/a	n/a	n/a	no	no	na
peak143036	D14>D0,D4>D0	adipocyte-dependent	ENSG00000136859	ANGPTL2	D14>D0,D4>D0	129885161	106348	2	yes	no	yes	1	chr9:129776310-129782183	.	chr9:129884183-129888380	ENSG00000136859.9_2:ANGPTL2	bait-other	28	10.61	n/a	n/a	n/a	n/a	n/a	no	no	na
peak94507	D14>D0,D4>D0	adipocyte-dependent	ENSG00000144891	AGTR1	D14>D0,D4>D0	148415570	241926	2	yes	no	yes	1	chr3:148171532-148174546	.	chr3:148413140-148417483	ENSG00000144891.17_3:AGTR1;ENSG00000241993.1_4:RPL38P1	bait-other	21	10.41	n/a	n/a	n/a	n/a	n/a	no	yes	3
peak75279	D0>D14,D0>D4	preadipocyte-dependent	ENSG00000237380	HOXD-AS2	D0>D4	177001825	504796	2	yes	no	yes	1	chr2:177506086-177513349	.	chr2:176999630-177004368	ENSG00000237380.6_6:HOXD-AS2;ENSG00000128652.11_3:HOXD3	bait-other	38	21.11	n/a	n/a	n/a	n/a	n/a	no	no	na
peak40016	D14>D0,D4>D0	adipocyte-dependent	ENSG00000235194	PPP1R3E	D4>D0	23772056	178696	2	yes	no	yes	1	chr14:23585914-23595636	ENSG00000092067.5_2:CEBPE	chr14:23758978-23775288	ENSG00000215271.7_3:HOMEZ;ENSG00000235194.8_5:PPP1R3E;ENSG00000129473.9_5:BCL2L2	bait-bait	15	5.34	n/a	n/a	n/a	n/a	n/a	no	yes	8
peak90452	D0>D14,D0>D4	preadipocyte-dependent	ENSG00000189283	FHIT	D14>D0	61237132	666742	2	yes	no	yes	1	chr3:60568437-60570954	.	chr3:61233511-61238445	ENSG00000189283.9_3:FHIT	bait-other	15	7.31	n/a	n/a	n/a	n/a	n/a	no	no	na
peak5809	D0>D4	other	ENSG00000142871	CYR61	D0>D14,D0>D4,D14>D4	86046443	249416	2	yes	no	yes	1	chr1:85795747-85803691	.	chr1:86045765-86049108	ENSG00000142871.16_3:CYR61	bait-other	29	9.88	n/a	n/a	n/a	n/a	n/a	no	yes	4
peak38860	D14>D0,D4>D0	adipocyte-dependent	ENSG00000183098	GPC6	D4>D0	93879094	1142906	2	yes	no	yes	1	chr13:95021288-95023497	.	chr13:93874802-93888125	ENSG00000183098.10_2:GPC6	bait-other	18	6.91	n/a	n/a	n/a	n/a	n/a	no	no	na
peak32697	D14>D0	other	ENSG00000139289	PHLDA1	D0>D14,D0>D4	76427711	479005	2	yes	no	yes	0.91	chr12:75947558-75950837	.	chr12:76424220-76432518	ENSG00000139289.13_3:PHLDA1	bait-other	34	23.45	n/a	n/a	n/a	n/a	n/a	no	yes	5
peak83598	D14>D0,D4>D0	adipocyte-dependent	ENSG00000159147	DONSON	D0>D14	34961013	294981	2	yes	no	yes	0.45	chr21:35242602-35256845	.	chr21:34958823-34971019	ENSG00000205758.11_4:CRYZL1;ENSG00000159147.17_5:DONSON	bait-other	7	5.07	n/a	n/a	n/a	n/a	n/a	no	no	na
peak90689	D14>D0,D4>D0	adipocyte-dependent	ENSG00000163638	ADAMTS9	D14>D0,D4>D0	64673675	44497	2	no	yes	yes	n/a	n/a	n/a	n/a	n/a	n/a	n/a	n/a	rs9870322	rs2371767	0.890865	primary	rs2371767	yes	no	na
peak48842	D14>D0,D4>D0	adipocyte-dependent	ENSG00000182175	RGMA	D14>D0,D4>D0	93632432	892915	2	yes	no	yes	1	chr15:94520614-94530878	.	chr15:93627613-93638062	ENSG00000182175.14_4:RGMA	bait-other	10	7.68	n/a	n/a	n/a	n/a	n/a	no	yes	4
peak130896	D14>D0,D4>D0	adipocyte-dependent	ENSG00000164741	DLC1	D0>D14,D4>D14	13462118	145741	2	yes	no	yes	1	chr8:13313562-13321650	.	chr8:13371585-13373736	ENSG00000164741.14_6:DLC1	bait-other	64	9.41	n/a	n/a	n/a	n/a	n/a	no	yes	8
peak96856	D14>D0,D4>D0	adipocyte-dependent	ENSG00000113916	BCL6	D14>D0,D4>D0	187463514	1210199	2	yes	no	yes	1	chr3:188671702-188675007	.	chr3:187460429-187464148	ENSG00000113916.17_3:BCL6	bait-other	38	24.42	n/a	n/a	n/a	n/a	n/a	no	no	na
peak54332	D0>D14,D0>D4	preadipocyte-dependent	ENSG00000272975	CTC-297N7.11	D0>D4,D14>D4	10286460	217158	2	no	yes	yes	n/a	n/a	n/a	n/a	n/a	n/a	n/a	n/a	rs4467127	rs12951916	0.975244	primary	rs12951916	no	no	na
peak65872	D0>D4	other	ENSG00000130751	NPAS1	D0>D14,D0>D4	47523076	100081	2	yes	no	yes	0.05	chr19:47411903-47422302	ENSG00000160007.18_3:ARHGAP35	chr19:47499985-47523262	ENSG00000160007.18_3:ARHGAP35;ENSG00000130751.9_2:NPAS1	bait-bait	15	12.89	n/a	n/a	n/a	n/a	n/a	no	no	na
peak7926	D0>D4	other	ENSG00000198483	ANKRD35	D14>D0	145549208	131135	2	yes	no	yes	1	chr1:145413460-145426145	.	chr1:145546608-145551233	ENSG00000198483.12_2:ANKRD35	bait-other	17	11.5	n/a	n/a	n/a	n/a	n/a	no	no	na
peak138646	D0>D14,D0>D4	preadipocyte-dependent	ENSG00000171889	MIR31HG	D0>D14	21559667	150981	2	yes	no	yes	1	chr9:21705769-21713513	.	chr9:21559072-21561651	ENSG00000171889.3_5:MIR31HG	bait-other	38	10.78	n/a	n/a	n/a	n/a	n/a	no	no	na
peak76090	D0>D4	other	ENSG00000128641	MYO1B	D0>D14,D0>D4	192109910	139597	2	yes	no	yes	0.26	chr2:192249880-192253588	.	chr2:192103709-192115554	ENSG00000128641.18_3:MYO1B	bait-other	21	5.69	n/a	n/a	n/a	n/a	n/a	no	no	na
peak16705	D4>D0	other	ENSG00000107984	DKK1	D0>D14,D0>D4	54074055	178957	2	yes	no	yes	1	chr10:54251709-54254743	.	chr10:54071909-54076116	ENSG00000107984.9_2:DKK1;ENSG00000236671.8_5:PRKG1-AS1	bait-other	61	28.87	n/a	n/a	n/a	n/a	n/a	no	no	na
peak10440	D0>D14,D0>D4	preadipocyte-dependent	ENSG00000143341	HMCN1	D0>D4	185703682	321298	2	yes	no	yes	1	chr1:186017454-186026447	.	chr1:185699171-185712502	ENSG00000143341.11_2:HMCN1	bait-other	15	5.32	n/a	n/a	n/a	n/a	n/a	no	no	na
peak71103	D14>D0,D4>D0	adipocyte-dependent	ENSG00000159399	HK2	D14>D0,D14>D4,D4>D0	75061107	11615	2	yes	no	yes	1	chr2:75046498-75051460	.	chr2:75052482-75074860	ENSG00000159399.9_3:HK2	bait-other	194	5.25	n/a	n/a	n/a	n/a	n/a	no	yes	4
peak72568	D14>D0	other	ENSG00000115091	ACTR3	D0>D14,D0>D4	114647536	104158	2	yes	no	yes	1	chr2:114531805-114546558	.	chr2:114645986-114651473	ENSG00000115091.11_3:ACTR3	bait-other	41	12.76	n/a	n/a	n/a	n/a	n/a	no	no	na
peak131723	D4>D0	other	ENSG00000120885	CLU	D14>D0	27472547	305046	2	yes	no	yes	1	chr8:27161157-27175159	ENSG00000120899.17_4:PTK2B;ENSG00000104228.12_2:TRIM35	chr8:27466105-27474720	ENSG00000120885.21_4:CLU	bait-bait	12	8.61	n/a	n/a	n/a	n/a	n/a	no	yes	4
peak90528	D14>D0,D4>D0	adipocyte-dependent	ENSG00000144724	PTPRG	D14>D0,D4>D0	61547242	556341	2	yes	no	yes	1	chr3:62093527-62108164	ENSG00000252184.1:RNU2-10P	chr3:61542870-61550085	ENSG00000144724.19_3:PTPRG	bait-bait	19	7.55	n/a	n/a	n/a	n/a	n/a	no	yes	4
peak121818	D4>D0	other	ENSG00000131016	AKAP12	D4>D0	151561133	141452	2	yes	no	yes	1	chr6:151418682-151419737	.	chr6:151558969-151563172	ENSG00000131016.16_2:AKAP12	bait-other	21	7.65	n/a	n/a	n/a	n/a	n/a	no	no	na
peak16	D0>D4	other	ENSG00000187634	SAMD11	D0>D14,D0>D4	859307	12416	2	yes	no	yes	1	chr1:831895-848168	.	chr1:850619-874081	ENSG00000187634.11_5:SAMD11	bait-other	79	10.25	n/a	n/a	n/a	n/a	n/a	no	no	na
peak76540	D0>D14	other	ENSG00000138356	AOX1	D14>D0,D4>D0	201450590	28432	2	yes	no	yes	1	chr2:201475206-201481583	.	chr2:201449367-201453446	ENSG00000138356.13_3:AOX1	bait-other	105	5.68	n/a	n/a	n/a	n/a	n/a	no	no	na
peak23900	D0>D14,D0>D4	preadipocyte-dependent	ENSG00000149177	PTPRJ	D0>D14,D0>D4	48002109	126681	2	yes	no	yes	0.31	chr11:48125774-48128954	.	chr11:48001307-48004168	ENSG00000149177.12_2:PTPRJ	bait-other	32	15.75	n/a	n/a	n/a	n/a	n/a	no	no	na
peak60473	D14>D0,D4>D0	adipocyte-dependent	ENSG00000266010	GATA6-AS1	D0>D4	19749838	347279	2	yes	no	yes	1	chr18:20094962-20099994	.	chr18:19745218-19754117	ENSG00000141448.8_2:GATA6;ENSG00000266010.2_4:GATA6-AS1	bait-other	18	6.71	n/a	n/a	n/a	n/a	n/a	no	no	na
peak23693	D0>D14,D0>D4	preadipocyte-dependent	ENSG00000157613	CREB3L1	D0>D4	46299211	16920	2	yes	no	yes	1	chr11:46311097-46329892	.	chr11:46296055-46301353	ENSG00000157613.10_3:CREB3L1	bait-other	78	5.68	n/a	n/a	n/a	n/a	n/a	no	no	na
peak37817	D14>D0,D4>D0	adipocyte-dependent	ENSG00000231607	DLEU2	D0>D4	50699855	397465	2	yes	no	yes	0.7	chr13:51095945-51097934	.	chr13:50653452-50659185	ENSG00000231607.10_5:DLEU2;ENSG00000176124.12_5:DLEU1	bait-other	25	14.09	n/a	n/a	n/a	n/a	n/a	no	no	na
peak103157	D0>D4	other	ENSG00000248890	HHIP-AS1	D0>D14,D0>D4	145582508	407826	2	yes	no	yes	1	chr4:145978694-145995329	.	chr4:145559828-145574641	ENSG00000164161.9_2:HHIP;ENSG00000248890.1_5:HHIP-AS1	bait-other	15	7.96	n/a	n/a	n/a	n/a	n/a	no	no	na
peak30528	D14>D0,D4>D0	adipocyte-dependent	ENSG00000151229	SLC2A13	D4>D0	40499890	523977	2	yes	no	yes	1	chr12:39968263-39979416	.	chr12:40497413-40501126	ENSG00000151229.12_3:SLC2A13	bait-other	9	5.36	n/a	n/a	n/a	n/a	n/a	no	yes	6
peak141883	D0>D14,D0>D4	preadipocyte-dependent	ENSG00000198121	LPAR1	D4>D14	113800737	248572	2	yes	no	yes	0.52	chr9:114049631-114052478	.	chr9:113798585-113804319	ENSG00000198121.13_4:LPAR1	bait-other	20	8.94	n/a	n/a	n/a	n/a	n/a	no	no	na
peak44857	D0>D4	other	ENSG00000137801	THBS1	D0>D4	39873279	752450	2	yes	no	yes	0.87	chr15:39109690-39120732	.	chr15:39872009-39875707	ENSG00000137801.10_3:THBS1	bait-other	25	18.94	n/a	n/a	n/a	n/a	n/a	no	yes	3
peak50305	D4>D0	other	ENSG00000188215	DCUN1D3	D4>D0	20911705	50114	2	yes	no	yes	1	chr16:20859484-20863852	.	chr16:20910769-20916465	ENSG00000196678.13_3:ERI2;ENSG00000188215.9_3:DCUN1D3;ENSG00000102897.9_2:LYRM1	bait-other	61	9.46	n/a	n/a	n/a	n/a	n/a	no	no	na
peak75685	D0>D4	other	ENSG00000064989	CALCRL	D14>D0,D4>D0	188313186	605882	2	yes	no	yes	0.73	chr2:187706304-187707910	.	chr2:188312875-188314531	ENSG00000064989.12_2:CALCRL	bait-other	18	11.52	n/a	n/a	n/a	n/a	n/a	no	no	na
peak55255	D14>D0,D4>D0	adipocyte-dependent	ENSG00000160602	NEK8	D14>D0	27052914	211284	2	yes	no	yes	1	chr17:27259069-27266822	.	chr17:27049991-27055527	ENSG00000198242.13_2:RPL23A;ENSG00000238597.1:SNORD4B;ENSG00000160602.13_4:NEK8;ENSG00000238649.1:SNORD42A;ENSG00000160606.10_3:TLCD1	bait-other	16	12.59	n/a	n/a	n/a	n/a	n/a	no	no	na
peak31726	D0>D14,D0>D4	preadipocyte-dependent	ENSG00000135473	PAN2	D14>D0	56727836	127072	2	yes	no	yes	1	chr12:56853765-56855745	.	chr12:56725086-56736478	ENSG00000135473.14_3:PAN2;ENSG00000110944.8_2:IL23A	bait-other	16	6.41	n/a	n/a	n/a	n/a	n/a	no	no	na
peak138663	D0>D4	other	ENSG00000147883	CDKN2B	D14>D0,D4>D0	22009361	176961	2	yes	no	yes	1	chr9:21826325-21836333	.	chr9:21991197-22008507	ENSG00000147889.17_3:CDKN2A;ENSG00000240498.7_5:CDKN2B-AS1;ENSG00000147883.10_2:CDKN2B	bait-other	27	9.77	n/a	n/a	n/a	n/a	n/a	no	no	na
peak12784	D14>D0,D4>D0	adipocyte-dependent	ENSG00000154380	ENAH	D0>D14,D0>D4	225840843	181076	2	yes	no	yes	1	chr1:226016157-226028651	.	chr1:225828567-225842336	ENSG00000154380.17_4:ENAH	bait-other	11	6.32	n/a	n/a	n/a	n/a	n/a	no	yes	9
peak137442	D0>D14,D0>D4	preadipocyte-dependent	ENSG00000160886	LY6K	D0>D14,D0>D4	143781528	0	2	no	yes	yes	n/a	n/a	n/a	n/a	n/a	n/a	n/a	n/a	rs2717601	rs1048831	0.97205	primary	rs2572898,rs2585174,rs2585175,rs1048831	no	yes	5
peak89737	D0>D14,D0>D4	preadipocyte-dependent	ENSG00000164061	BSN	D4>D0	49591921	83660	2	yes	no	yes	1	chr3:49669678-49679131	.	chr3:49588908-49593624	ENSG00000164061.4_3:BSN	bait-other	35	6.97	n/a	n/a	n/a	n/a	n/a	no	no	na
peak118746	D0>D14,D0>D4	preadipocyte-dependent	ENSG00000112246	SIM1	D14>D0,D4>D0	100912804	203464	2	yes	no	yes	0.45	chr6:100708344-100708802	.	chr6:100912679-100913501	ENSG00000112246.9_2:SIM1	bait-other	34	11.96	n/a	n/a	n/a	n/a	n/a	no	no	na
peak54951	D14>D0,D4>D0	adipocyte-dependent	ENSG00000142494	SLC47A1	D14>D0,D14>D4,D4>D0	19398697	96347	2	yes	no	yes	1	chr17:19277712-19303903	ENSG00000166484.19_3:MAPK7;ENSG00000108641.15_5:B9D1;ENSG00000166482.11_3:MFAP4	chr17:19383513-19401777	ENSG00000142494.13_3:SLC47A1;ENSG00000228331.2_4:RPL17P43	bait-bait	22	11.8	n/a	n/a	n/a	n/a	n/a	no	yes	6
peak50832	D14>D0,D4>D0	adipocyte-dependent	ENSG00000005844	ITGAL	D14>D0	30483978	146326	2	yes	no	yes	1	chr16:30628945-30637849	ENSG00000156853.12_3:ZNF689	chr16:30506845-30524907	ENSG00000005844.17_4:ITGAL;ENSG00000266305.1:MIR4518	bait-bait	9	5.65	n/a	n/a	n/a	n/a	n/a	no	no	na
peak86177	D0>D14,D0>D4	preadipocyte-dependent	ENSG00000184381	PLA2G6	D14>D0,D4>D0	38601696	92655	2	yes	no	yes	1	chr22:38689376-38696370	.	chr22:38499888-38512913	ENSG00000128298.16_2:BAIAP2L2;ENSG00000184381.18_3:PLA2G6	bait-other	12	6.55	n/a	n/a	n/a	n/a	n/a	no	no	na
peak87182	D0>D4	other	ENSG00000071282	LMCD1	D14>D0	8543392	42408	2	yes	no	yes	1	chr3:8497656-8502865	.	chr3:8540947-8545973	ENSG00000071282.11_2:LMCD1;ENSG00000227110.6_6:LMCD1-AS1	bait-other	58	6.09	n/a	n/a	n/a	n/a	n/a	no	no	na
peak3405	D0>D14,D0>D4	preadipocyte-dependent	ENSG00000117395	EBNA1BP2	D0>D14	43736606	58988	2	yes	no	yes	1	chr1:43794944-43813361	ENSG00000117400.17_5:MPL	chr1:43724149-43732826	ENSG00000117395.12_4:EBNA1BP2	bait-bait	36	7.3	n/a	n/a	n/a	n/a	n/a	no	yes	6
peak64041	D0>D14,D0>D4	preadipocyte-dependent	ENSG00000105011	ASF1B	D0>D14,D0>D4	14247767	368478	2	yes	no	yes	1	chr19:14614874-14628742	ENSG00000099797.14_4:TECR;ENSG00000132002.7_4:DNAJB1	chr19:14247591-14250382	ENSG00000105011.8_2:ASF1B	bait-bait	12	17.09	n/a	n/a	n/a	n/a	n/a	yes	no	na
peak57318	D4>D0	other	ENSG00000108960	MMD	D14>D0,D4>D0	53499352	309448	2	yes	no	yes	1	chr17:53802245-53812164	ENSG00000166292.11_3:TMEM100	chr17:53492073-53504233	ENSG00000108960.8_3:MMD	bait-bait	23	9.9	n/a	n/a	n/a	n/a	n/a	no	yes	11
peak18717	D0>D14,D0>D4	preadipocyte-dependent	ENSG00000119922	IFIT2	D0>D4	91043450	20400	2	yes	no	yes	1	chr10:91020894-91027117	.	chr10:91058973-91062089	ENSG00000119922.9_3:IFIT2	bait-other	46	5.98	n/a	n/a	n/a	n/a	n/a	no	no	na
peak81009	D4>D0	other	ENSG00000125965	GDF5	D0>D4	34042567	298484	2	yes	no	yes	1	chr20:34328092-34358143	ENSG00000222152.1:RNU6-1166P;ENSG00000131051.22_5:RBM39;ENSG00000225357.3_4:RPF2P1	chr20:34042484-34047408	ENSG00000125965.8_2:GDF5;ENSG00000126001.15_3:CEP250	bait-bait	14	5.82	n/a	n/a	n/a	n/a	n/a	no	no	na
peak70809	D4>D0	other	ENSG00000124374	PAIP2B	D4>D0	71454212	133717	2	no	yes	yes	n/a	n/a	n/a	n/a	n/a	n/a	n/a	n/a	rs6757800	rs6741602	0.824272	conditional	rs6741602	yes	yes	6
peak55627	D4>D0	other	ENSG00000108691	CCL2	D0>D4	32582236	63737	2	yes	no	yes	1	chr17:32643210-32646873	ENSG00000108700.4_2:CCL8	chr17:32581882-32586561	ENSG00000108691.9_2:CCL2;ENSG00000268024.1:AC005549.3	bait-bait	38	7.69	n/a	n/a	n/a	n/a	n/a	no	yes	3
peak80474	D0>D14,D0>D4	preadipocyte-dependent	ENSG00000101439	CST3	D14>D0,D4>D0	23619109	192269	2	yes	no	yes	1	chr20:23424342-23434091	ENSG00000125831.9_2:CST11	chr20:23610896-23619419	ENSG00000101439.8_3:CST3	bait-bait	7	5.08	n/a	n/a	n/a	n/a	n/a	no	no	na
peak8483	D0>D14,D0>D4	preadipocyte-dependent	ENSG00000225855	RUSC1-AS1	D14>D0,D14>D4,D4>D0	155293966	92083	2	yes	no	yes	1	chr1:155383717-155389132	ENSG00000207144.1:RNU6-1297P	chr1:155290566-155305109	ENSG00000225855.6_4:RUSC1-AS1;ENSG00000160753.15_3:RUSC1	bait-bait	36	6.27	n/a	n/a	n/a	n/a	n/a	no	no	na
peak10074	D14>D0,D4>D0	adipocyte-dependent	ENSG00000135821	GLUL	D14>D0,D14>D4,D4>D0	182361340	247429	2	yes	no	yes	0.57	chr1:182113008-182115386	.	chr1:182354704-182363894	ENSG00000135821.18_4:GLUL	bait-other	47	26.41	n/a	n/a	n/a	n/a	n/a	no	yes	4
peak89928	D14>D0,D4>D0	adipocyte-dependent	ENSG00000247596	TWF2	D14>D0	52273275	42813	2	yes	no	yes	1	chr3:52222062-52234807	ENSG00000242849.2_2:ALDOAP1;ENSG00000023330.14_2:ALAS1	chr3:52257316-52272130	ENSG00000247596.8_3:TWF2;ENSG00000239732.3_3:TLR9	bait-bait	11	6.36	n/a	n/a	n/a	n/a	n/a	no	no	na
peak5403	D14>D0,D4>D0	adipocyte-dependent	ENSG00000117069	ST6GALNAC5	D0>D14,D0>D4	77333125	531166	2	yes	no	yes	1	chr1:76796990-76804155	.	chr1:77331463-77335655	ENSG00000117069.14_2:ST6GALNAC5	bait-other	11	7.31	n/a	n/a	n/a	n/a	n/a	no	no	na
peak95211	D0>D14,D0>D4	preadipocyte-dependent	ENSG00000163661	PTX3	D0>D4,D14>D4	157154577	102642	2	yes	no	yes	1	chr3:157049630-157052291	.	chr3:157153363-157155795	ENSG00000163661.3_2:PTX3;ENSG00000197415.11_4:VEPH1	bait-other	37	11.09	n/a	n/a	n/a	n/a	n/a	no	no	na
peak121838	D14>D0,D4>D0	adipocyte-dependent	ENSG00000131016	AKAP12	D4>D0	151561133	29105	2	yes	no	yes	1	chr6:151585960-151603044	ENSG00000252431.1:RNU6-1247P	chr6:151558969-151563172	ENSG00000131016.16_2:AKAP12	bait-bait	33	7.23	n/a	n/a	n/a	n/a	n/a	no	no	na
peak36654	D0>D4	other	ENSG00000073910	FRY	D14>D4	32420849	476968	2	yes	no	yes	1	chr13:32897131-32901107	.	chr13:32604928-32607989	ENSG00000073910.21_6:FRY;ENSG00000237637.1_5:FRY-AS1	bait-other	22	7.76	n/a	n/a	n/a	n/a	n/a	no	no	na
peak117849	D0>D4	other	ENSG00000185760	KCNQ5	D0>D14,D0>D4	73331519	457579	2	yes	no	yes	0.42	chr6:73783523-73789462	.	chr6:73330748-73337110	ENSG00000185760.15_5:KCNQ5	bait-other	9	6.46	n/a	n/a	n/a	n/a	n/a	no	no	na
peak107579	D14>D0,D4>D0	adipocyte-dependent	ENSG00000069020	MAST4	D14>D0,D4>D0	65892188	607721	2	yes	no	yes	1	chr5:66498294-66501725	.	chr5:66296832-66304250	ENSG00000069020.18_3:MAST4;ENSG00000229666.1_5:MAST4-AS1	bait-other	23	5	n/a	n/a	n/a	n/a	n/a	no	no	na
peak105971	D14>D0,D4>D0	adipocyte-dependent	ENSG00000133401	PDZD2	D14>D0,D14>D4	31639516	419500	2	yes	no	yes	1	chr5:32059016-32059562	.	chr5:31935624-31936707	ENSG00000133401.15_3:PDZD2;ENSG00000266243.1:MIR4279	bait-other	23	7.45	n/a	n/a	n/a	n/a	n/a	no	no	na
peak83211	D14>D0,D4>D0	adipocyte-dependent	ENSG00000154736	ADAMTS5	D14>D0,D4>D0	28338831	463007	2	yes	no	yes	1	chr21:28791714-28806628	.	chr21:28335109-28341607	ENSG00000154736.5_3:ADAMTS5	bait-other	12	5.5	n/a	n/a	n/a	n/a	n/a	no	yes	4
peak325	D0>D14,D0>D4	preadipocyte-dependent	ENSG00000171680	PLEKHG5	D0>D14,D0>D4	6580120	24550	2	yes	no	yes	1	chr1:6597457-6614861	ENSG00000253022.1:RNU6-731P;ENSG00000173662.20_3:TAS1R1;ENSG00000162408.10_2:NOL9	chr1:6553634-6581701	ENSG00000171680.21_3:PLEKHG5	bait-bait	68	5.66	n/a	n/a	n/a	n/a	n/a	no	no	na
peak54068	D0>D14,D0>D4	preadipocyte-dependent	ENSG00000129194	SOX15	D0>D4	7493487	323642	2	yes	no	yes	1	chr17:7157706-7182997	ENSG00000181885.18_3:CLDN7;ENSG00000170291.14_4:ELP5	chr17:7486966-7495223	ENSG00000129194.7_2:SOX15;ENSG00000129255.15_3:MPDU1	bait-bait	12	6.34	n/a	n/a	n/a	n/a	n/a	no	no	na
peak74472	D4>D0	other	ENSG00000197635	DPP4	D0>D4	162931051	145682	2	yes	no	yes	0.31	chr2:163074233-163077135	.	chr2:162928826-162933700	ENSG00000197635.9_3:DPP4;ENSG00000233397.2_5:AC008063.2	bait-other	38	14.46	n/a	n/a	n/a	n/a	n/a	no	yes	7
peak65444	D14>D0,D4>D0	adipocyte-dependent	ENSG00000079462	PAFAH1B3	D0>D14,D0>D4	42807697	117685	2	yes	no	yes	1	chr19:42920697-42933052	ENSG00000079435.9_3:LIPE;ENSG00000213904.8_5:LIPE-AS1	chr19:42783123-42809789	ENSG00000079462.7_4:PAFAH1B3;ENSG00000188368.9_5:PRR19;ENSG00000079432.7_5:CIC	bait-bait	12	5.88	n/a	n/a	n/a	n/a	n/a	no	yes	7
peak88883	D14>D0,D4>D0	adipocyte-dependent	ENSG00000144668	ITGA9	D14>D0	37493605	128170	2	yes	no	yes	0.69	chr3:37619840-37622031	.	chr3:37491380-37496863	ENSG00000144668.11_3:ITGA9	bait-other	21	5.84	n/a	n/a	n/a	n/a	n/a	no	yes	7
peak102392	D14>D0,D4>D0	adipocyte-dependent	ENSG00000164056	SPRY1	D14>D0,D4>D0	124317949	639969	2	yes	no	yes	1	chr4:124955709-124959790	.	chr4:124315351-124325321	ENSG00000164056.10_2:SPRY1	bait-other	9	5.55	n/a	n/a	n/a	n/a	n/a	no	no	na
peak7274	D14>D0,D4>D0	adipocyte-dependent	ENSG00000143079	CTTNBP2NL	D0>D14,D0>D4	112938802	231282	2	yes	no	yes	1	chr1:113168348-113170963	.	chr1:112933412-112943864	ENSG00000143079.14_4:CTTNBP2NL	bait-other	21	5.08	n/a	n/a	n/a	n/a	n/a	yes	yes	4
peak134035	D14>D0,D4>D0	adipocyte-dependent	ENSG00000164687	FABP5	D14>D0,D4>D0	82192597	277432	2	yes	no	yes	0.02	chr8:82467161-82470044	.	chr8:82190272-82195803	ENSG00000164687.10_2:FABP5	bait-other	34	19.47	n/a	n/a	n/a	n/a	n/a	no	yes	11
peak12350	D0>D14,D0>D4	preadipocyte-dependent	ENSG00000117791	2021-03-02	D14>D0,D4>D0	220921566	565144	2	yes	no	yes	1	chr1:220355144-220357271	.	chr1:220918742-220927949	ENSG00000117791.15_2:MARC2	bait-other	8	6.56	n/a	n/a	n/a	n/a	n/a	no	no	na
peak3522	D0>D14,D0>D4	preadipocyte-dependent	ENSG00000126106	TMEM53	D14>D0,D4>D0	45140226	44876	2	no	yes	yes	n/a	n/a	n/a	n/a	n/a	n/a	n/a	n/a	rs112096253	rs77206682	0.889481	primary	rs77206682	no	no	na
peak28863	D14>D0,D4>D0	adipocyte-dependent	ENSG00000118971	CCND2	D14>D0,D14>D4,D4>D0	4382937	268649	2	yes	no	yes	1	chr12:4109502-4117605	.	chr12:4380818-4386594	ENSG00000118971.7_4:CCND2;ENSG00000255920.2_5:CCND2-AS1	bait-other	25	10.08	n/a	n/a	n/a	n/a	n/a	no	no	na
peak104520	D14>D0,D4>D0	adipocyte-dependent	ENSG00000150630	VEGFC	D0>D14,D0>D4	177713880	188592	2	yes	no	yes	1	chr4:177900084-177906016	.	chr4:177713219-177717160	ENSG00000150630.3_2:VEGFC	bait-other	20	8.6	n/a	n/a	n/a	n/a	n/a	no	yes	5
peak138877	D0>D14,D0>D4	preadipocyte-dependent	ENSG00000086062	B4GALT1	n/a	33167353	40867	2	yes	yes	no	0.24	chr9:33116828-33125399	.	chr9:33163023-33172125	ENSG00000086062.12_2:B4GALT1	bait-other	42	9.28	rs12337458	rs28429368	0.8944	primary	rs28429368,rs3780494	yes	no	na
peak39951	D4>D0	other	ENSG00000172590	MRPL52	D0>D14	23299087	182614	2	yes	no	yes	0.52	chr14:23115217-23116071	.	chr14:23289232-23304581	ENSG00000215306.1:AL135998.1;ENSG00000172590.18_2:MRPL52;ENSG00000155465.18_3:SLC7A7	bait-other	16	8.71	n/a	n/a	n/a	n/a	n/a	no	no	na
peak57564	D14>D0,D4>D0	adipocyte-dependent	ENSG00000175155	YPEL2	D14>D0	57409049	393423	2	yes	no	yes	0.53	chr17:57802948-57804243	.	chr17:57401410-57410174	ENSG00000175155.8_3:YPEL2	bait-other	12	7.68	n/a	n/a	n/a	n/a	n/a	no	no	na
peak103428	D0>D14,D0>D4,D14>D4	preadipocyte-dependent	ENSG00000170390	DCLK2	D0>D14,D0>D4	150999425	70305	2	yes	no	yes	1	chr4:150926746-150932674	.	chr4:150998841-151005470	ENSG00000170390.15_3:DCLK2	bait-other	27	5.39	n/a	n/a	n/a	n/a	n/a	no	no	na
peak45556	D4>D0	other	ENSG00000103995	CEP152	D0>D4	49103342	223745	2	yes	no	yes	1	chr15:48877842-48879643	.	chr15:49098406-49103397	ENSG00000103995.13_5:CEP152	bait-other	21	6.15	n/a	n/a	n/a	n/a	n/a	yes	no	na
peak11189	D14>D0,D4>D0	adipocyte-dependent	ENSG00000188783	PRELP	D14>D0,D14>D4,D4>D0	203444955	115975	2	yes	no	yes	0.44	chr1:203327494-203328487	.	chr1:203443799-203445297	ENSG00000188783.5_2:PRELP	bait-other	19	5.84	n/a	n/a	n/a	n/a	n/a	no	no	na
peak8770	D0>D14	other	ENSG00000162735	PEX19	D14>D0,D4>D0	160256137	416199	2	yes	no	yes	0.82	chr1:159822784-159839684	ENSG00000243284.1_4:VSIG8	chr1:160250768-160255057	ENSG00000162735.18_3:PEX19;ENSG00000132716.18_5:DCAF8	bait-bait	8	5.52	n/a	n/a	n/a	n/a	n/a	no	no	na
peak93273	D0>D14,D0>D4	preadipocyte-dependent	ENSG00000144909	OSBPL11	D14>D0	125313933	29069	2	no	yes	yes	n/a	n/a	n/a	n/a	n/a	n/a	n/a	n/a	rs2922194	rs2922171	0.992587	primary	rs2922171,rs2922170,rs2979338	no	no	na
peak97032	D4>D0	other	ENSG00000205835	GMNC	D0>D4	190610217	562526	2	yes	no	yes	0.07	chr3:191173783-191182718	ENSG00000253548.1_4:PYDC2	chr3:190609742-190610421	ENSG00000205835.8_2:GMNC	bait-bait	6	9.81	n/a	n/a	n/a	n/a	n/a	no	no	na
peak5832	D0>D4	other	ENSG00000142871	CYR61	D0>D14,D0>D4,D14>D4	86046443	75825	2	yes	no	yes	0.79	chr1:85967722-85970464	.	chr1:86045765-86049108	ENSG00000142871.16_3:CYR61	bait-other	51	5.22	n/a	n/a	n/a	n/a	n/a	no	no	na
peak125853	D0>D14,D0>D4	preadipocyte-dependent	ENSG00000179406	LINC00174	D14>D0	65958552	188527	2	no	yes	yes	n/a	n/a	n/a	n/a	n/a	n/a	n/a	n/a	rs62466803	rs12530506	0.965318	primary	rs12530506	yes	no	na
peak67941	D0>D14	other	ENSG00000138030	KHK	D4>D0	27309614	95624	2	yes	no	yes	1	chr2:27393457-27414387	.	chr2:27304168-27310833	ENSG00000138080.13_2:EMILIN1;ENSG00000138030.12_3:KHK	bait-other	42	10.47	n/a	n/a	n/a	n/a	n/a	no	no	na
peak66781	D4>D0	other	ENSG00000115738	ID2	D0>D4	8818974	589529	2	yes	no	yes	1	chr2:8228295-8237020	.	chr2:8815511-8821098	ENSG00000115738.9_2:ID2	bait-other	19	7.89	n/a	n/a	n/a	n/a	n/a	no	no	na
peak28319	D14>D0,D4>D0	adipocyte-dependent	ENSG00000134917	ADAMTS8	D14>D0,D4>D0	130298887	180047	2	yes	no	yes	0.66	chr11:130479280-130481056	.	chr11:130296757-130307018	ENSG00000134917.9_2:ADAMTS8	bait-other	15	5.66	n/a	n/a	n/a	n/a	n/a	no	yes	11
peak90540	D4>D0	other	ENSG00000144724	PTPRG	D14>D0,D4>D0	61547242	640752	2	yes	no	yes	1	chr3:62186882-62189707	.	chr3:61542870-61550085	ENSG00000144724.19_3:PTPRG	bait-other	10	5.43	n/a	n/a	n/a	n/a	n/a	no	no	na
peak127798	D0>D14,D0>D4	preadipocyte-dependent	ENSG00000128606	LRRC17	D0>D4	102553437	77458	2	yes	no	yes	1	chr7:102472594-102476487	ENSG00000252643.1:RNU6-1136P	chr7:102552087-102553942	ENSG00000128606.12_3:LRRC17	bait-bait	42	8.72	n/a	n/a	n/a	n/a	n/a	no	no	na
peak107585	D14>D0,D4>D0	adipocyte-dependent	ENSG00000145675	PIK3R1	D14>D0,D4>D0	67511547	968872	2	yes	no	yes	0.67	chr5:66531984-66542322	.	chr5:67509585-67512419	ENSG00000145675.14_2:PIK3R1	bait-other	10	9.46	n/a	n/a	n/a	n/a	n/a	no	no	na
peak89378	D14>D0,D4>D0	adipocyte-dependent	ENSG00000249992	TMEM158	D14>D0,D4>D0	45267769	270210	2	yes	no	yes	0.37	chr3:45535610-45538148	.	chr3:45263958-45268875	ENSG00000249992.1_2:TMEM158;ENSG00000178550.3:AC010170.1	bait-other	29	15.09	n/a	n/a	n/a	n/a	n/a	no	no	na
peak35507	D14>D0,D4>D0	adipocyte-dependent	ENSG00000196917	HCAR1	D14>D0,D4>D0	123215389	87077	2	yes	no	yes	0.63	chr12:123124531-123128116	.	chr12:123199985-123215157	ENSG00000196917.5_4:HCAR1;ENSG00000255398.2_4:HCAR3	bait-other	23	7.86	n/a	n/a	n/a	n/a	n/a	no	no	na
peak80549	D14>D0,D4>D0	adipocyte-dependent	ENSG00000100994	PYGB	D4>D0,D4>D14	25228704	8191	2	yes	no	yes	1	chr20:25235012-25241617	.	chr20:25227277-25231213	ENSG00000100994.11_3:PYGB	bait-other	238	7.06	n/a	n/a	n/a	n/a	n/a	no	no	na
peak50915	D0>D14	other	ENSG00000140682	TGFB1I1	D0>D4	31482905	405727	2	yes	no	yes	1	chr16:31879803-31892512	ENSG00000185947.14_3:ZNF267	chr16:31477155-31497400	ENSG00000140682.18_4:TGFB1I1;ENSG00000140675.12_2:SLC5A2	bait-bait	5	8.28	n/a	n/a	n/a	n/a	n/a	no	no	na
peak83601	D0>D14,D0>D4	preadipocyte-dependent	ENSG00000205726	ITSN1	D4>D0	35014705	271805	2	yes	no	yes	0.72	chr21:35285016-35286760	.	chr21:35002131-35016421	ENSG00000205758.11_4:CRYZL1;ENSG00000205726.14_4:ITSN1	bait-other	16	10.2	n/a	n/a	n/a	n/a	n/a	no	no	na
peak59559	D0>D14,D0>D4	preadipocyte-dependent	ENSG00000176890	TYMS	D0>D14,D4>D14	657603	406555	2	yes	no	yes	1	chr18:249172-251246	.	chr18:652273-660472	ENSG00000176890.15_2:TYMS	bait-other	7	5.44	n/a	n/a	n/a	n/a	n/a	no	no	na
peak140702	D4>D0	other	ENSG00000106809	OGN	D14>D0,D4>D0	95166977	190630	2	no	yes	yes	n/a	n/a	n/a	n/a	n/a	n/a	n/a	n/a	rs2181585	rs7040949	0.817705	primary	rs7040949	yes	no	na
peak111256	D14>D0,D4>D0	adipocyte-dependent	ENSG00000113070	HBEGF	D0>D14,D0>D4	139726215	205842	2	yes	no	yes	1	chr5:139519979-139521120	.	chr5:139721188-139728144	ENSG00000113070.7_2:HBEGF	bait-other	14	5.16	n/a	n/a	n/a	n/a	n/a	no	yes	5
peak48286	D14>D0,D4>D0	adipocyte-dependent	ENSG00000197696	NMB	D14>D0,D14>D4	85201793	173252	2	yes	no	yes	1	chr15:85374834-85375959	.	chr15:85193161-85203635	ENSG00000177082.12_4:WDR73;ENSG00000197696.9_3:NMB	bait-other	18	6.33	n/a	n/a	n/a	n/a	n/a	no	no	na
peak53184	D0>D4	other	ENSG00000176678	FOXL1	D0>D14,D0>D4	86609973	440746	2	yes	no	yes	1	chr16:87044956-87055833	.	chr16:86605080-86612024	ENSG00000176678.5_3:FOXL1	bait-other	27	9.69	n/a	n/a	n/a	n/a	n/a	no	no	na
peak39559	D0>D4	other	ENSG00000187498	COL4A1	D14>D0,D4>D0	110959579	95806	2	yes	no	yes	1	chr13:111053856-111061601	.	chr13:110953357-110960617	ENSG00000134871.18_4:COL4A2;ENSG00000187498.15_4:COL4A1	bait-other	17	6.29	n/a	n/a	n/a	n/a	n/a	yes	no	na
peak35276	D0>D14,D0>D4	preadipocyte-dependent	ENSG00000089159	PXN	D0>D4	120703573	33992	2	yes	no	yes	1	chr12:120667504-120688705	.	chr12:120699404-120705699	ENSG00000089159.16_4:PXN	bait-other	121	20.99	n/a	n/a	n/a	n/a	n/a	no	no	na
peak68413	D14>D0	other	ENSG00000152689	RASGRP3	D0>D4	33661390	151889	2	yes	no	yes	1	chr2:33804684-33814089	.	chr2:33659866-33661425	ENSG00000152689.17_3:RASGRP3	bait-other	33	8.44	n/a	n/a	n/a	n/a	n/a	no	no	na
peak31229	D14>D0,D14>D4	other	ENSG00000185432	METTL7A	D14>D0,D4>D0	51317254	396841	2	yes	no	yes	0.62	chr12:51714449-51726341	ENSG00000110934.10_4:BIN2	chr12:51316757-51319885	ENSG00000185432.11_2:METTL7A	bait-bait	12	14.44	n/a	n/a	n/a	n/a	n/a	no	no	na
peak95280	D4>D0	other	ENSG00000197415	VEPH1	D0>D14,D0>D4	157251407	918628	2	yes	no	yes	1	chr3:158166667-158171472	.	chr3:157250812-157251810	ENSG00000197415.11_4:VEPH1	bait-other	9	7.29	n/a	n/a	n/a	n/a	n/a	yes	no	na
peak73643	D14>D0,D4>D0	adipocyte-dependent	ENSG00000238057	ZEB2-AS1	D14>D0,D4>D0	145275544	477294	2	yes	no	yes	1	chr2:145752249-145758211	.	chr2:145272823-145276120	ENSG00000238057.9_5:ZEB2-AS1;ENSG00000169554.19_4:ZEB2	bait-other	15	5.05	n/a	n/a	n/a	n/a	n/a	yes	yes	5
peak11280	D14>D0,D4>D0	adipocyte-dependent	ENSG00000143842	SOX13	D14>D0,D4>D0	204042242	22294	2	yes	no	yes	1	chr1:204063036-204068063	.	chr1:204036461-204060592	ENSG00000143842.14_4:SOX13	bait-other	212	10.37	n/a	n/a	n/a	n/a	n/a	no	no	na
peak138248	D14>D0,D4>D0	adipocyte-dependent	ENSG00000164946	FREM1	D14>D0	14910992	175171	2	yes	no	yes	1	chr9:15085933-15091327	.	chr9:14909146-14912255	ENSG00000164946.19_2:FREM1	bait-other	17	5.87	n/a	n/a	n/a	n/a	n/a	no	no	na
peak71333	D4>D0	other	ENSG00000115459	ELMOD3	D14>D0	85581516	39486	2	yes	no	yes	1	chr2:85616162-85640232	.	chr2:85569111-85588477	ENSG00000042445.13_3:RETSAT;ENSG00000115459.17_2:ELMOD3;ENSG00000270532.1_2:PEBP1P2	bait-other	47	5.43	n/a	n/a	n/a	n/a	n/a	no	yes	11
peak16714	D14>D0,D4>D0	adipocyte-dependent	ENSG00000107984	DKK1	D0>D14,D0>D4	54074055	252111	2	yes	no	yes	0.19	chr10:54319405-54326337	.	chr10:54071909-54076116	ENSG00000107984.9_2:DKK1;ENSG00000236671.8_5:PRKG1-AS1	bait-other	48	30.11	n/a	n/a	n/a	n/a	n/a	no	no	na
peak76600	D0>D4	other	ENSG00000003402	CFLAR	D4>D0	201980826	32740	2	no	yes	yes	n/a	n/a	n/a	n/a	n/a	n/a	n/a	n/a	rs4482462	rs12104442	1	primary	rs12104442,rs12721505	no	no	na
peak4683	D4>D0	other	ENSG00000162599	NFIA	D14>D0,D4>D0	61330930	985948	2	yes	no	yes	1	chr1:62316768-62325111	ENSG00000212360.1:RNU6-1177P	chr1:61326967-61331046	ENSG00000162599.15_4:NFIA	bait-bait	10	8.4	n/a	n/a	n/a	n/a	n/a	no	no	na
peak13499	D0>D14,D0>D4	preadipocyte-dependent	ENSG00000180875	GREM2	D0>D14,D0>D4,D14>D4	240775448	580358	2	yes	no	yes	1	chr1:240193012-240197889	.	chr1:240764901-240778320	ENSG00000180875.4_3:GREM2	bait-other	6	5.33	n/a	n/a	n/a	n/a	n/a	no	no	na
peak72407	D14>D0	other	ENSG00000153094	BCL2L11	D14>D0,D4>D0	111876954	402614	2	yes	no	yes	1	chr2:112279058-112282800	.	chr2:111872736-111883621	ENSG00000153094.22_4:BCL2L11	bait-other	9	6.29	n/a	n/a	n/a	n/a	n/a	no	no	na
peak63624	D0>D14,D0>D4	preadipocyte-dependent	ENSG00000090339	ICAM1	D0>D4	10381510	55583	2	yes	no	yes	1	chr19:10319223-10348941	ENSG00000264266.1:MIR4322;ENSG00000267534.3_4:S1PR2;ENSG00000130816.15_4:DNMT1	chr19:10360796-10381518	ENSG00000090339.8_2:ICAM1;ENSG00000105364.13_5:MRPL4	bait-bait	98	7.22	n/a	n/a	n/a	n/a	n/a	no	no	na
peak42486	D0>D4	other	ENSG00000184227	ACOT1	D14>D0	74003817	10035	2	no	yes	yes	n/a	n/a	n/a	n/a	n/a	n/a	n/a	n/a	rs35417585	rs35417585	1	primary	rs35417585	no	no	na
peak90532	D4>D0	other	ENSG00000144724	PTPRG	D14>D0,D4>D0	61547242	578181	2	yes	no	yes	1	chr3:62125329-62126764	.	chr3:61542870-61550085	ENSG00000144724.19_3:PTPRG	bait-other	11	5.58	n/a	n/a	n/a	n/a	n/a	no	no	na
peak3970	D0>D14,D0>D4	preadipocyte-dependent	ENSG00000174348	PODN	D14>D0	53527723	125924	2	yes	no	yes	1	chr1:53649200-53655458	.	chr1:53525857-53538028	ENSG00000174348.13_3:PODN	bait-other	23	10.33	n/a	n/a	n/a	n/a	n/a	no	no	na
peak44151	D14>D0,D4>D0	adipocyte-dependent	ENSG00000183484	GPR132	D4>D0	105531781	1881	2	no	yes	yes	n/a	n/a	n/a	n/a	n/a	n/a	n/a	n/a	rs7157567	rs35966880	0.981872	primary	rs35966880	no	no	na
peak119778	D0>D14,D0>D4	preadipocyte-dependent	ENSG00000164465	DCBLD1	D0>D14	117774979	107227	2	yes	no	yes	1	chr6:117879902-117886171	.	chr6:117769372-117776575	ENSG00000164465.18_2:DCBLD1	bait-other	55	9.87	n/a	n/a	n/a	n/a	n/a	no	no	na
peak40014	D0>D4	other	ENSG00000129474	AJUBA	D0>D14,D0>D4	23451850	132099	2	yes	no	yes	1	chr14:23582330-23585913	.	chr14:23447711-23452436	ENSG00000129474.15_4:AJUBA	bait-other	35	11.23	n/a	n/a	n/a	n/a	n/a	yes	no	na
peak45139	D14>D0,D4>D0	adipocyte-dependent	ENSG00000051180	RAD51	D0>D14,D0>D4	40986971	495397	2	yes	no	yes	1	chr15:41480972-41487185	.	chr15:40956131-40991010	ENSG00000245849.7_4:RAD51-AS1;ENSG00000051180.16_2:RAD51	bait-other	8	5.19	n/a	n/a	n/a	n/a	n/a	no	no	na
peak112751	D0>D14,D0>D4	preadipocyte-dependent	ENSG00000145861	C1QTNF2	D0>D4	159797647	292444	2	yes	no	yes	1	chr5:159503299-159507932	.	chr5:159790786-159798973	ENSG00000145861.7_2:C1QTNF2	bait-other	12	5.57	n/a	n/a	n/a	n/a	n/a	no	no	na
peak6706	D0>D14,D0>D4	preadipocyte-dependent	ENSG00000156876	SASS6	D0>D4	100598510	276627	2	yes	no	yes	1	chr1:100318621-100336350	.	chr1:100596834-100598665	ENSG00000156876.9_3:SASS6;ENSG00000122435.9_2:TRMT13	bait-other	15	6.16	n/a	n/a	n/a	n/a	n/a	no	no	na
peak140506	D0>D14,D0>D4	preadipocyte-dependent	ENSG00000213694	S1PR3	D4>D0,D4>D14	91605777	200679	2	yes	no	yes	1	chr9:91403344-91406236	.	chr9:91605470-91608546	ENSG00000213694.4_4:S1PR3	bait-other	32	14.46	n/a	n/a	n/a	n/a	n/a	yes	no	na
peak88800	D0>D4	other	ENSG00000144681	STAC	D0>D14,D0>D4	36421835	296860	2	yes	no	yes	1	chr3:36717268-36721303	.	chr3:36419284-36422624	ENSG00000144681.10_3:STAC	bait-other	13	6.48	n/a	n/a	n/a	n/a	n/a	no	no	na
peak94509	D0>D14,D0>D4	preadipocyte-dependent	ENSG00000144891	AGTR1	D14>D0,D4>D0	148415570	231208	2	yes	no	yes	0.22	chr3:148177780-148183968	.	chr3:148413140-148417483	ENSG00000144891.17_3:AGTR1;ENSG00000241993.1_4:RPL38P1	bait-other	19	9.07	n/a	n/a	n/a	n/a	n/a	no	no	na
peak57541	D14>D0,D4>D0	adipocyte-dependent	ENSG00000175155	YPEL2	D14>D0	57409049	97338	2	yes	no	yes	1	chr17:57505592-57509547	.	chr17:57401410-57410174	ENSG00000175155.8_3:YPEL2	bait-other	55	12.89	n/a	n/a	n/a	n/a	n/a	no	yes	4
peak25543	D14>D0,D4>D0	adipocyte-dependent	ENSG00000137474	MYO7A	D14>D0,D14>D4	76839309	50597	2	no	yes	yes	n/a	n/a	n/a	n/a	n/a	n/a	n/a	n/a	rs3781690	rs10793239	0.868922	primary	rs10793239,rs12577334,rs10899356	no	yes	7
peak58336	D14>D0,D4>D0	adipocyte-dependent	ENSG00000154263	ABCA10	n/a	67240986	466731	2	yes	yes	no	1	chr17:66772892-66775416	.	chr17:67137035-67148210	ENSG00000154262.12_3:ABCA6;ENSG00000154263.17_3:ABCA10	bait-other	28	17.55	rs7502630	rs7502934	0.959323	primary	rs7502934	no	yes	7
peak48956	D0>D14,D0>D4	preadipocyte-dependent	ENSG00000140443	IGF1R	D0>D14	99191767	154727	2	yes	no	yes	1	chr15:99345966-99352521	.	chr15:99191269-99194977	ENSG00000140443.14_4:IGF1R	bait-other	14	5.52	n/a	n/a	n/a	n/a	n/a	no	no	na
peak8660	D0>D14,D0>D4	preadipocyte-dependent	ENSG00000143320	CRABP2	D0>D4	156675607	190721	2	yes	no	yes	1	chr1:156861611-156869031	ENSG00000187800.13_2:PEAR1	chr1:156668090-156682728	ENSG00000143320.8_2:CRABP2	bait-bait	8	6.38	n/a	n/a	n/a	n/a	n/a	no	no	na
peak112377	D4>D0	other	ENSG00000170271	FAXDC2	D4>D0	154238811	388075	2	yes	no	yes	1	chr5:153839495-153852869	.	chr5:154200758-154211525	ENSG00000170271.10_4:FAXDC2;ENSG00000263361.1:MIR378H	bait-other	5	5.24	n/a	n/a	n/a	n/a	n/a	no	no	na
peak9350	D14>D0,D4>D0	adipocyte-dependent	ENSG00000143196	DPT	D14>D0,D14>D4,D4>D0	168698501	478394	2	yes	no	yes	0.95	chr1:169176932-169183114	.	chr1:168697806-168701048	ENSG00000143196.4_3:DPT	bait-other	12	7.13	n/a	n/a	n/a	n/a	n/a	no	no	na
peak83181	D4>D0	other	ENSG00000154736	ADAMTS5	D14>D0,D4>D0	28338831	206268	2	yes	no	yes	1	chr21:28523553-28546479	.	chr21:28335109-28341607	ENSG00000154736.5_3:ADAMTS5	bait-other	24	5.36	n/a	n/a	n/a	n/a	n/a	no	no	na
peak66482	D0>D14,D0>D4	preadipocyte-dependent	ENSG00000108107	RPL28	D4>D14	55896712	14294	2	yes	no	yes	1	chr19:55870284-55887029	ENSG00000095752.6_4:IL11;ENSG00000180043.11_3:FAM71E2	chr19:55892329-55898826	ENSG00000108107.14_3:RPL28;ENSG00000233493.3_2:TMEM238	bait-bait	123	6.63	n/a	n/a	n/a	n/a	n/a	no	no	na
peak24281	D14>D0,D4>D0	adipocyte-dependent	ENSG00000168000	BSCL2	D4>D0	62477316	9483	2	yes	no	yes	1	chr11:62484680-62502674	ENSG00000162222.13_2:TTC9C;ENSG00000214753.3_4:HNRNPUL2;ENSG00000234857.2_3:HNRNPUL2-BSCL2	chr11:62462849-62480328	ENSG00000162188.5_2:GNG3;ENSG00000168000.14_5:BSCL2	bait-bait	70	6.39	n/a	n/a	n/a	n/a	n/a	no	no	na
peak100194	D0>D14,D0>D4	preadipocyte-dependent	ENSG00000182585	EPGN	D0>D14,D0>D4	75174189	100298	2	yes	no	yes	1	chr4:75064259-75074159	.	chr4:75173029-75175266	ENSG00000182585.9_2:EPGN	bait-other	73	6.84	n/a	n/a	n/a	n/a	n/a	no	no	na
peak48841	D4>D0	other	ENSG00000182175	RGMA	D14>D0,D4>D0	93632432	891091	2	yes	no	yes	1	chr15:94520614-94530878	.	chr15:93627613-93638062	ENSG00000182175.14_4:RGMA	bait-other	10	7.68	n/a	n/a	n/a	n/a	n/a	no	yes	4
peak131971	D0>D14,D0>D4	preadipocyte-dependent	ENSG00000157110	RBPMS	D4>D14	30241994	148211	2	yes	no	yes	1	chr8:30090690-30095233	.	chr8:30240908-30249722	ENSG00000254109.5_5:RBPMS-AS1;ENSG00000157110.15_4:RBPMS	bait-other	29	11.96	n/a	n/a	n/a	n/a	n/a	no	no	na
peak137923	D0>D14,D0>D4	preadipocyte-dependent	ENSG00000096968	JAK2	D4>D0	4984389	214686	2	yes	no	yes	1	chr9:4756520-4772881	.	chr9:4977624-4986440	ENSG00000096968.13_3:JAK2	bait-other	33	8.83	n/a	n/a	n/a	n/a	n/a	no	no	na
peak124006	D0>D4	other	ENSG00000070882	OSBPL3	D0>D4	25021252	149820	2	yes	no	yes	1	chr7:24867283-24874388	.	chr7:25019105-25021358	ENSG00000070882.12_4:OSBPL3	bait-other	16	6.62	n/a	n/a	n/a	n/a	n/a	no	no	na
peak29677	D14>D0,D4>D0	adipocyte-dependent	ENSG00000008394	MGST1	D14>D0,D4>D0	16500075	226223	2	yes	no	yes	0.29	chr12:16723115-16726513	.	chr12:16499907-16502576	ENSG00000008394.12_3:MGST1	bait-other	20	6.28	n/a	n/a	n/a	n/a	n/a	no	yes	8
peak5310	D14>D0,D4>D0	adipocyte-dependent	ENSG00000172260	NEGR1	D0>D4,D14>D4	72748416	632070	2	yes	no	yes	1	chr1:72112207-72116354	.	chr1:72746687-72749850	ENSG00000172260.14_3:NEGR1	bait-other	13	7.75	n/a	n/a	n/a	n/a	n/a	no	no	na
peak10445	D0>D4	other	ENSG00000143341	HMCN1	D0>D4	185703682	367630	2	yes	no	yes	1	chr1:186071154-186074117	.	chr1:185699171-185712502	ENSG00000143341.11_2:HMCN1	bait-other	25	12.17	n/a	n/a	n/a	n/a	n/a	no	no	na
peak36913	D0>D4	other	ENSG00000133110	POSTN	D0>D4	38172980	410744	2	yes	no	yes	0.23	chr13:37760153-37761371	.	chr13:38172568-38178046	ENSG00000133110.14_3:POSTN	bait-other	13	6.61	n/a	n/a	n/a	n/a	n/a	no	no	na
peak31193	D14>D0,D4>D0	adipocyte-dependent	ENSG00000050426	LETMD1	D4>D0	51441744	124732	2	yes	no	yes	0.54	chr12:51316757-51319885	ENSG00000185432.11_2:METTL7A	chr12:51438621-51442824	ENSG00000050426.15_6:LETMD1	bait-bait	18	9.1	n/a	n/a	n/a	n/a	n/a	no	no	na
peak73565	D0>D14,D0>D4	preadipocyte-dependent	ENSG00000238057	ZEB2-AS1	D14>D0,D4>D0	145275544	557375	2	yes	no	yes	1	chr2:144710176-144722334	.	chr2:145272823-145276120	ENSG00000238057.9_5:ZEB2-AS1;ENSG00000169554.19_4:ZEB2	bait-other	14	5.45	n/a	n/a	n/a	n/a	n/a	no	no	na
peak8496	D0>D14,D0>D4	preadipocyte-dependent	ENSG00000225855	RUSC1-AS1	D14>D0,D14>D4,D4>D0	155293966	197796	2	yes	no	yes	1	chr1:155491669-155495473	.	chr1:155290566-155305109	ENSG00000225855.6_4:RUSC1-AS1;ENSG00000160753.15_3:RUSC1	bait-other	17	5.62	n/a	n/a	n/a	n/a	n/a	no	no	na
peak5968	D14>D0,D4>D0	adipocyte-dependent	ENSG00000143013	LMO4	D4>D0	87794150	700408	2	yes	no	yes	0.87	chr1:88494633-88495220	.	chr1:87793596-87795680	ENSG00000143013.12_2:LMO4	bait-other	16	11.06	n/a	n/a	n/a	n/a	n/a	no	yes	8
peak102797	D14>D0	other	ENSG00000151012	SLC7A11	D0>D14,D4>D14	139163502	776945	2	yes	no	yes	1	chr4:139935712-139941193	ENSG00000264953.1:AC093602.1	chr4:139162896-139163683	ENSG00000151012.13_2:SLC7A11	bait-bait	13	7.64	n/a	n/a	n/a	n/a	n/a	no	no	na
peak8323	D14>D0,D4>D0	adipocyte-dependent	ENSG00000169418	NPR1	D14>D0,D4>D0	153651112	71443	2	yes	no	yes	1	chr1:153721604-153725018	.	chr1:153649059-153654305	ENSG00000169418.9_2:NPR1	bait-other	62	28.39	n/a	n/a	n/a	n/a	n/a	no	no	na
peak77465	D4>D0	other	ENSG00000115461	IGFBP5	D14>D0,D4>D0	217560247	454638	2	yes	no	yes	1	chr2:218012663-218015576	.	chr2:217552337-217560726	ENSG00000115461.4_3:IGFBP5	bait-other	13	7.06	n/a	n/a	n/a	n/a	n/a	no	no	na
peak25522	D0>D14,D0>D4	preadipocyte-dependent	ENSG00000078124	ACER3	n/a	76571910	27793	2	yes	yes	no	1	chr11:76592622-76601823	.	chr11:76566181-76584526	ENSG00000078124.11_3:ACER3	bait-other	92	5.02	rs3862808	rs11606034	0.974464	primary	rs11606034	no	no	na
peak141033	D0>D14,D0>D4	preadipocyte-dependent	ENSG00000165244	ZNF367	D0>D14,D0>D4	99180610	245197	2	yes	no	yes	1	chr9:99423217-99431437	.	chr9:99176454-99187973	ENSG00000165244.6_2:ZNF367	bait-other	17	6.32	n/a	n/a	n/a	n/a	n/a	no	no	na
peak129688	D0>D14,D0>D4	preadipocyte-dependent	ENSG00000064393	HIPK2	D4>D0	139477576	109767	2	yes	no	yes	0.43	chr7:139364445-139367243	.	chr7:139472294-139479347	ENSG00000064393.15_3:HIPK2;ENSG00000059377.16_3:TBXAS1	bait-other	16	5.13	n/a	n/a	n/a	n/a	n/a	no	no	na
peak97409	D4>D0	other	ENSG00000163975	MFI2	D4>D0,D4>D14	196756686	151424	2	no	yes	yes	n/a	n/a	n/a	n/a	n/a	n/a	n/a	n/a	rs13327482	rs4916463	0.814806	primary	rs4916463	yes	yes	3
peak26309	D14>D0,D4>D0	adipocyte-dependent	ENSG00000149212	SESN3	D14>D0	94965704	284901	2	yes	no	yes	1	chr11:95246317-95251986	.	chr11:94965330-94970670	ENSG00000149212.11_3:SESN3	bait-other	36	11.87	n/a	n/a	n/a	n/a	n/a	no	no	na
peak27080	D4>D0	other	ENSG00000170145	SIK2	D14>D0,D4>D0	111473114	242911	2	yes	no	yes	0.09	chr11:111714572-111716233	.	chr11:111467855-111478001	ENSG00000170145.4_2:SIK2	bait-other	25	16.67	n/a	n/a	n/a	n/a	n/a	no	yes	3
peak111466	D14>D0,D4>D0	adipocyte-dependent	ENSG00000113578	FGF1	D0>D14,D0>D4	142077634	36869	2	yes	no	yes	1	chr5:142037057-142045235	.	chr5:142077052-142078406	ENSG00000113578.17_2:FGF1	bait-other	119	6.23	n/a	n/a	n/a	n/a	n/a	no	yes	6
peak24203	D4>D0	other	ENSG00000134824	FADS2	D14>D0,D4>D0	61560451	168316	2	yes	no	yes	0.16	chr11:61711928-61729238	ENSG00000167995.15_2:BEST1	chr11:61554194-61560463	ENSG00000168496.3_3:FEN1;ENSG00000207601.1:MIR611;ENSG00000134825.15_3:TMEM258;ENSG00000134824.13_3:FADS2	bait-bait	23	8.96	n/a	n/a	n/a	n/a	n/a	no	yes	3
peak54593	D0>D4	other	ENSG00000109099	PMP22	D14>D0,D4>D0	15168673	250530	2	yes	no	yes	1	chr17:15409896-15420520	.	chr17:15163465-15184123	ENSG00000109099.14_3:PMP22;ENSG00000265445.1_6:AC005703.3;ENSG00000237377.2_2:AC005703.2	bait-other	17	6.39	n/a	n/a	n/a	n/a	n/a	no	no	na
peak93710	D0>D14	other	ENSG00000198585	NUDT16	D4>D0	131100514	344491	2	yes	no	yes	1	chr3:130745606-130756021	ENSG00000114670.13_2:NEK11;ENSG00000034533.11_4:ASTE1	chr3:131098736-131101209	ENSG00000198585.11_2:NUDT16	bait-bait	21	5.1	n/a	n/a	n/a	n/a	n/a	no	no	na
peak95223	D0>D14,D0>D4	preadipocyte-dependent	ENSG00000163661	PTX3	D0>D4,D14>D4	157154577	12854	2	yes	no	yes	0.6	chr3:157141285-157151665	.	chr3:157153363-157155795	ENSG00000163661.3_2:PTX3;ENSG00000197415.11_4:VEPH1	bait-other	217	6.65	n/a	n/a	n/a	n/a	n/a	no	no	na
peak85618	D0>D14,D0>D4	preadipocyte-dependent	ENSG00000241878	PISD	D4>D0	32058417	420037	2	no	yes	yes	n/a	n/a	n/a	n/a	n/a	n/a	n/a	n/a	rs5753609	rs5753521	0.814891	primary	rs5753521	no	no	na
peak117573	D0>D14	other	ENSG00000146143	PRIM2	D0>D14,D0>D4	57179602	375595	2	yes	no	yes	0.66	chr6:56803332-56805926	.	chr6:57178586-57180002	ENSG00000146143.17_3:PRIM2	bait-other	26	8.07	n/a	n/a	n/a	n/a	n/a	no	no	na
peak141816	D4>D0	other	ENSG00000198121	LPAR1	D4>D14	113800737	381943	2	yes	no	yes	1	chr9:113414002-113419587	.	chr9:113798585-113804319	ENSG00000198121.13_4:LPAR1	bait-other	22	14.92	n/a	n/a	n/a	n/a	n/a	yes	yes	4
peak101230	D0>D4	other	ENSG00000196616	ADH1B	D14>D0,D4>D0	100273916	142619	2	yes	no	yes	1	chr4:100128416-100131506	.	chr4:100235295-100243840	ENSG00000196616.13_3:ADH1B	bait-other	9	5.29	n/a	n/a	n/a	n/a	n/a	no	no	na
peak52068	D0>D4	other	ENSG00000103047	TANGO6	D0>D4	68877506	259210	2	yes	no	yes	1	chr16:69134724-69141957	ENSG00000103044.10_2:HAS3	chr16:68873754-68889418	ENSG00000103047.7_3:TANGO6	bait-bait	25	6.56	n/a	n/a	n/a	n/a	n/a	no	no	na
peak125801	D4>D0	other	ENSG00000179406	LINC00174	D14>D0	65958552	672549	2	no	yes	yes	n/a	n/a	n/a	n/a	n/a	n/a	n/a	n/a	rs62466803	rs62469938	0.879799	primary	rs62469938	no	no	na
peak108497	D14>D0,D4>D0	adipocyte-dependent	ENSG00000145687	SSBP2	D4>D0	81047615	402993	2	yes	no	yes	1	chr5:81449284-81452508	.	chr5:81033999-81050082	ENSG00000145687.16_4:SSBP2	bait-other	14	8.72	n/a	n/a	n/a	n/a	n/a	no	no	na
peak73663	D14>D0,D4>D0	adipocyte-dependent	ENSG00000169554	ZEB2	D4>D0	145282149	763037	2	yes	no	yes	1	chr2:146041853-146046513	.	chr2:145279276-145284021	ENSG00000169554.19_4:ZEB2	bait-other	25	5.47	n/a	n/a	n/a	n/a	n/a	no	no	na
peak57277	D14>D0,D4>D0	adipocyte-dependent	ENSG00000166292	TMEM100	D14>D0,D4>D0	53809481	296354	2	yes	no	yes	0.43	chr17:53510882-53512931	.	chr17:53802245-53812164	ENSG00000166292.11_3:TMEM100	bait-other	17	9.36	n/a	n/a	n/a	n/a	n/a	no	no	na
peak23297	D14>D0,D4>D0	adipocyte-dependent	ENSG00000179241	LDLRAD3	D14>D0,D4>D0	35965530	127554	2	yes	no	yes	0.05	chr11:35829978-35837222	.	chr11:35964063-35966307	ENSG00000179241.12_3:LDLRAD3	bait-other	29	5.47	n/a	n/a	n/a	n/a	n/a	no	yes	3
peak19734	D0>D14,D0>D4	preadipocyte-dependent	ENSG00000107957	SH3PXD2A	D4>D0	105615300	89655	2	yes	no	yes	1	chr10:105517425-105532567	.	chr10:105614422-105616436	ENSG00000107957.16_3:SH3PXD2A	bait-other	48	18.16	n/a	n/a	n/a	n/a	n/a	no	no	na
peak33511	D14>D0,D4>D0	adipocyte-dependent	ENSG00000133639	BTG1	D14>D0,D4>D0	92539672	327775	2	yes	no	yes	1	chr12:92209082-92212624	.	chr12:92528801-92540680	ENSG00000133639.4_3:BTG1	bait-other	39	13.01	n/a	n/a	n/a	n/a	n/a	no	no	na
peak13602	D0>D14	other	ENSG00000174371	EXO1	D0>D14,D0>D4	242011268	238979	2	yes	no	yes	1	chr1:241765982-241773012	.	chr1:242008582-242013625	ENSG00000174371.16_3:EXO1	bait-other	4	5.02	n/a	n/a	n/a	n/a	n/a	no	no	na
peak9599	D4>D0	other	ENSG00000117592	PRDX6	D4>D0,D4>D14	173446404	658078	2	yes	no	yes	1	chr1:172785807-172794233	.	chr1:173446162-173447978	ENSG00000117592.8_2:PRDX6	bait-other	8	7.31	n/a	n/a	n/a	n/a	n/a	no	no	na
peak73659	D14>D0,D4>D0	adipocyte-dependent	ENSG00000169554	ZEB2	D4>D0	145282149	641798	2	yes	no	yes	0.8	chr2:145924023-145924910	.	chr2:145272823-145276120	ENSG00000238057.9_5:ZEB2-AS1;ENSG00000169554.19_4:ZEB2	bait-other	18	9.07	n/a	n/a	n/a	n/a	n/a	no	no	na
peak17630	D4>D0	other	ENSG00000107742	SPOCK2	D14>D0	73848789	0	2	no	yes	yes	n/a	n/a	n/a	n/a	n/a	n/a	n/a	n/a	rs1245549	rs751835	0.838021	primary	rs751835	no	no	na
peak6054	D0>D14,D0>D4	preadipocyte-dependent	ENSG00000171488	LRRC8C	D14>D4	90098630	104357	2	yes	no	yes	1	chr1:90201280-90205914	.	chr1:90096958-90103624	ENSG00000171488.14_3:LRRC8C	bait-other	33	5.48	n/a	n/a	n/a	n/a	n/a	no	no	na
peak51839	D14>D0,D4>D0	adipocyte-dependent	ENSG00000179044	EXOC3L1	D14>D0	67224106	193254	2	yes	no	yes	1	chr16:67013411-67050842	ENSG00000172824.15_5:CES4A	chr16:67215320-67230660	ENSG00000196123.12_2:KIAA0895L;ENSG00000205250.8_3:E2F4;ENSG00000179044.15_3:EXOC3L1	bait-bait	10	7.11	n/a	n/a	n/a	n/a	n/a	no	yes	4
peak126250	D14>D0,D4>D0	adipocyte-dependent	ENSG00000049540	ELN	D14>D0,D14>D4	73442118	10763	2	no	yes	yes	n/a	n/a	n/a	n/a	n/a	n/a	n/a	n/a	rs3823878	rs3801458	1	conditional	rs3801458	no	yes	4
peak29664	D14>D0,D4>D0	adipocyte-dependent	ENSG00000048540	LMO3	D14>D0,D4>D0,D4>D14	16763527	254532	2	yes	no	yes	1	chr12:16505525-16512563	.	chr12:16760560-16767668	ENSG00000048540.14_4:LMO3	bait-other	16	6.29	n/a	n/a	n/a	n/a	n/a	no	no	na
peak18046	D0>D4	other	ENSG00000156113	KCNMA1	D0>D4	79398126	346209	2	yes	no	yes	1	chr10:79050583-79057196	.	chr10:79394612-79399403	ENSG00000156113.22_5:KCNMA1	bait-other	12	6.18	n/a	n/a	n/a	n/a	n/a	no	no	na
peak101090	D4>D0	other	ENSG00000163110	PDLIM5	D0>D4	95373007	129609	2	yes	no	yes	1	chr4:95500828-95505189	.	chr4:95370467-95374242	ENSG00000163110.14_4:PDLIM5	bait-other	17	9.73	n/a	n/a	n/a	n/a	n/a	no	no	na
peak11737	D4>D0	other	ENSG00000196878	LAMB3	D14>D0,D14>D4	209825810	2672	2	no	yes	yes	n/a	n/a	n/a	n/a	n/a	n/a	n/a	n/a	rs9429823	rs2298928	1	primary	rs2298926,rs2298928	no	yes	8
peak96825	D14>D0,D4>D0	adipocyte-dependent	ENSG00000113916	BCL6	D14>D0,D4>D0	187463514	943193	2	yes	no	yes	1	chr3:188404448-188409738	ENSG00000207651.1:MIR28	chr3:187460429-187464148	ENSG00000113916.17_3:BCL6	bait-bait	16	8.75	n/a	n/a	n/a	n/a	n/a	no	yes	7
peak124791	D14>D0,D4>D0	adipocyte-dependent	ENSG00000122547	EEPD1	D14>D0	36192757	90361	2	yes	no	yes	1	chr7:36090724-36102527	.	chr7:36188737-36200949	ENSG00000122547.10_2:EEPD1	bait-other	22	8.45	n/a	n/a	n/a	n/a	n/a	no	no	na
peak86291	D0>D14,D0>D4	preadipocyte-dependent	ENSG00000128268	MGAT3	D14>D0,D4>D0	39853348	17852	2	no	yes	yes	n/a	n/a	n/a	n/a	n/a	n/a	n/a	n/a	rs2008174	rs5750828	0.804287	primary	rs5750828	yes	no	na
peak134500	D4>D0	other	ENSG00000164938	TP53INP1	D14>D0,D4>D0	95961638	60532	2	yes	no	yes	0.43	chr8:96014149-96022311	.	chr8:95960139-95964150	ENSG00000164938.13_2:TP53INP1	bait-other	54	6.36	n/a	n/a	n/a	n/a	n/a	no	no	na
peak77513	D14>D0,D4>D0	adipocyte-dependent	ENSG00000115461	IGFBP5	D14>D0,D4>D0	217560247	786099	2	yes	no	yes	1	chr2:218344530-218349036	.	chr2:217552337-217560726	ENSG00000115461.4_3:IGFBP5	bait-other	8	5.39	n/a	n/a	n/a	n/a	n/a	no	no	na
peak56317	D14>D0,D4>D0	adipocyte-dependent	ENSG00000131477	RAMP2	D14>D0,D4>D0	40910464	158927	2	yes	no	yes	1	chr17:40748611-40752706	.	chr17:40907425-40926376	ENSG00000131477.10_3:RAMP2;ENSG00000197291.8_4:RAMP2-AS1;ENSG00000131475.6_2:VPS25	bait-other	11	5.36	n/a	n/a	n/a	n/a	n/a	no	no	na
peak73657	D4>D0	other	ENSG00000169554	ZEB2	D4>D0	145282149	622059	2	yes	no	yes	1	chr2:145903849-145906428	.	chr2:145279276-145284021	ENSG00000169554.19_4:ZEB2	bait-other	29	5.38	n/a	n/a	n/a	n/a	n/a	no	no	na
peak39987	D14>D0,D4>D0	adipocyte-dependent	ENSG00000100439	ABHD4	D4>D0	23067145	318121	2	yes	no	yes	1	chr14:23381673-23388786	ENSG00000100461.17_4:RBM23;ENSG00000237054.9_6:PRMT5-AS1	chr14:23062238-23067559	ENSG00000100439.10_2:ABHD4	bait-bait	11	7.18	n/a	n/a	n/a	n/a	n/a	no	yes	4
peak65615	D4>D0	other	ENSG00000130208	APOC1	D14>D0,D14>D4,D4>D0	45417503	2657	2	yes	no	yes	0.6	chr19:45403694-45414411	ENSG00000130203.9_3:APOE	chr19:45415407-45420277	ENSG00000130208.9_3:APOC1	bait-bait	112	6.3	n/a	n/a	n/a	n/a	n/a	yes	yes	6
peak116069	D4>D0	other	ENSG00000161896	IP6K3	D14>D0,D14>D4	33714681	6361	2	no	yes	yes	n/a	n/a	n/a	n/a	n/a	n/a	n/a	n/a	rs729376	rs12199132	1	conditional	rs12199132	yes	no	na
peak89627	D4>D0	other	ENSG00000164048	ZNF589	D14>D0,D4>D0	48282589	191410	2	yes	no	yes	1	chr3:48458363-48474961	ENSG00000164050.12_2:PLXNB1	chr3:48281927-48286297	ENSG00000164048.13_2:ZNF589	bait-bait	14	5.3	n/a	n/a	n/a	n/a	n/a	no	no	na
peak10257	D0>D14	other	ENSG00000162704	ARPC5	D0>D4	183604891	277772	2	yes	no	yes	0.93	chr1:183882743-183885238	.	chr1:183603949-183607660	ENSG00000143344.15_3:RGL1;ENSG00000162704.15_3:ARPC5	bait-other	28	12.22	n/a	n/a	n/a	n/a	n/a	no	no	na
peak20897	D0>D14,D0>D4	preadipocyte-dependent	ENSG00000148848	ADAM12	D0>D14	128077023	182265	2	yes	no	yes	0.04	chr10:127894731-127895785	.	chr10:128070588-128077489	ENSG00000148848.14_4:ADAM12	bait-other	13	5.32	n/a	n/a	n/a	n/a	n/a	no	no	na
peak57217	D0>D14,D0>D4	preadipocyte-dependent	ENSG00000141232	TOB1	D14>D0,D4>D0	48945338	279542	2	yes	no	yes	1	chr17:49213795-49232205	ENSG00000011052.21_3:NME1-NME2;ENSG00000243678.11_3:NME2;ENSG00000239672.7_3:NME1	chr17:48941320-48945250	ENSG00000229980.4_4:TOB1-AS1;ENSG00000141232.4_3:TOB1	bait-bait	8	7.23	n/a	n/a	n/a	n/a	n/a	no	no	na
peak128932	D14>D0,D4>D0	adipocyte-dependent	ENSG00000128595	CALU	D0>D14	128379345	132202	2	yes	no	yes	1	chr7:128502347-128512063	ENSG00000128524.4_2:ATP6V1F	chr7:128377944-128380114	ENSG00000128595.16_5:CALU	bait-bait	63	10.04	n/a	n/a	n/a	n/a	n/a	no	no	na
peak7438	D4>D0	other	ENSG00000134259	NGF	D0>D14,D0>D4	115880856	166701	2	yes	no	yes	1	chr1:115708446-115715384	.	chr1:115877520-115887026	ENSG00000134259.3_2:NGF	bait-other	20	7.52	n/a	n/a	n/a	n/a	n/a	no	no	na
peak28112	D14>D0,D4>D0	adipocyte-dependent	ENSG00000134954	ETS1	D0>D4	128457452	388886	2	yes	no	yes	1	chr11:128064265-128069611	.	chr11:128449766-128458801	ENSG00000134954.14_3:ETS1	bait-other	17	9.89	n/a	n/a	n/a	n/a	n/a	no	no	na
peak55495	D0>D4	other	ENSG00000131242	RAB11FIP4	D4>D14	29718641	141735	2	yes	no	yes	1	chr17:29850914-29862377	ENSG00000131242.17_3:RAB11FIP4;ENSG00000266459.1:MIR4724	chr17:29713801-29725628	ENSG00000131242.17_3:RAB11FIP4	bait-bait	25	11.14	n/a	n/a	n/a	n/a	n/a	no	no	na
peak111997	D14>D0,D4>D0	adipocyte-dependent	ENSG00000183111	ARHGEF37	D14>D0,D14>D4	148931509	69507	2	yes	no	yes	0.99	chr5:148856369-148861994	.	chr5:148926713-148931318	ENSG00000183111.11_2:ARHGEF37;ENSG00000113712.17_3:CSNK1A1	bait-other	51	11	n/a	n/a	n/a	n/a	n/a	no	no	na
peak16713	D4>D0	other	ENSG00000107984	DKK1	D0>D14,D0>D4	54074055	249086	2	yes	no	yes	1	chr10:54319405-54326337	.	chr10:54071909-54076116	ENSG00000107984.9_2:DKK1;ENSG00000236671.8_5:PRKG1-AS1	bait-other	48	30.11	n/a	n/a	n/a	n/a	n/a	no	no	na
peak111991	D0>D14	other	ENSG00000183111	ARHGEF37	D14>D0,D14>D4	148931509	95297	2	yes	no	yes	1	chr5:148830593-148844876	.	chr5:148926713-148931318	ENSG00000183111.11_2:ARHGEF37;ENSG00000113712.17_3:CSNK1A1	bait-other	47	13.41	n/a	n/a	n/a	n/a	n/a	no	no	na
peak73645	D0>D4	other	ENSG00000169554	ZEB2	D4>D0	145282149	482434	2	yes	no	yes	0.79	chr2:145764204-145765577	.	chr2:145279276-145284021	ENSG00000169554.19_4:ZEB2	bait-other	54	10.18	n/a	n/a	n/a	n/a	n/a	yes	yes	4
peak7434	D4>D0,D4>D14	other	ENSG00000134259	NGF	D0>D14,D0>D4	115880856	196208	2	yes	no	yes	0.29	chr1:115682390-115684242	.	chr1:115877520-115887026	ENSG00000134259.3_2:NGF	bait-other	16	7.05	n/a	n/a	n/a	n/a	n/a	no	no	na
peak24326	D0>D14,D0>D4	preadipocyte-dependent	ENSG00000133317	LGALS12	D14>D0,D4>D0	63273555	92732	2	yes	no	yes	0.3	chr11:63366839-63388021	ENSG00000176485.11_3:PLA2G16	chr11:63272942-63281539	ENSG00000133317.14_2:LGALS12	bait-bait	14	5.72	n/a	n/a	n/a	n/a	n/a	no	no	na
peak24238	D0>D14,D0>D4	preadipocyte-dependent	ENSG00000124942	AHNAK	n/a	62323706	128985	2	yes	yes	no	0.69	chr11:62194208-62201604	.	chr11:62320337-62328425	ENSG00000124942.13_6:AHNAK	bait-other	44	11.37	rs2513059	rs2509957	1	primary	rs2509957,rs2513059	yes	no	na
peak93318	D4>D0	other	ENSG00000250934	RP11-71E19.1	D14>D0	125985638	26648	2	no	yes	yes	n/a	n/a	n/a	n/a	n/a	n/a	n/a	n/a	rs1980140	rs73205039	0.984441	primary	rs73205039,rs73205038,rs56303309,rs56164423	yes	no	na
peak102715	D4>D0	other	ENSG00000189184	PCDH18	D14>D0	138453647	108883	2	yes	no	yes	1	chr4:138558140-138568119	.	chr4:138453070-138454546	ENSG00000189184.11_2:PCDH18	bait-other	32	5.54	n/a	n/a	n/a	n/a	n/a	no	yes	5
peak31640	D4>D0	other	ENSG00000170439	METTL7B	D14>D0	56075329	25504	2	yes	no	yes	1	chr12:56100332-56105898	.	chr12:56071185-56080821	ENSG00000170439.6_3:METTL7B	bait-other	26	5.15	n/a	n/a	n/a	n/a	n/a	no	yes	7
peak26021	D14>D0,D4>D0	adipocyte-dependent	ENSG00000174804	FZD4	D14>D0,D4>D0	86666432	328842	2	yes	no	yes	1	chr11:86994419-86996750	.	chr11:86664462-86669291	ENSG00000174804.3_2:FZD4	bait-other	31	15.65	n/a	n/a	n/a	n/a	n/a	no	yes	3
peak27074	D4>D0	other	ENSG00000170145	SIK2	D14>D0,D4>D0	111473114	212141	2	yes	no	yes	0.84	chr11:111681609-111685609	.	chr11:111467855-111478001	ENSG00000170145.4_2:SIK2	bait-other	13	6.54	n/a	n/a	n/a	n/a	n/a	no	no	na
peak75272	D0>D14,D0>D4	preadipocyte-dependent	ENSG00000237380	HOXD-AS2	D0>D4	177001825	424595	2	yes	no	yes	1	chr2:177426098-177431341	.	chr2:176999630-177004368	ENSG00000237380.6_6:HOXD-AS2;ENSG00000128652.11_3:HOXD3	bait-other	20	8.09	n/a	n/a	n/a	n/a	n/a	no	no	na
peak104537	D14>D0,D4>D0	adipocyte-dependent	ENSG00000150630	VEGFC	D0>D14,D0>D4	177713880	389403	2	yes	no	yes	0.07	chr4:178102235-178103350	.	chr4:177713219-177717160	ENSG00000150630.3_2:VEGFC	bait-other	12	8.81	n/a	n/a	n/a	n/a	n/a	no	yes	4
peak61517	D0>D14,D0>D4	preadipocyte-dependent	ENSG00000101665	SMAD7	D0>D14,D0>D4	46478421	275180	2	yes	no	yes	0.7	chr18:46753523-46754049	.	chr18:46474480-46477742	ENSG00000101665.9_3:SMAD7	bait-other	11	7.23	n/a	n/a	n/a	n/a	n/a	no	no	na
peak143204	D4>D0	other	ENSG00000106976	DNM1	D14>D4	130953933	35201	2	no	yes	yes	n/a	n/a	n/a	n/a	n/a	n/a	n/a	n/a	rs10987937	rs3003613	0.97909	primary	rs3003613	no	no	na
peak45032	D0>D4	other	ENSG00000156970	BUB1B	D0>D14,D0>D4	40453223	61752	2	yes	no	yes	1	chr15:40384353-40393836	.	chr15:40509440-40509732	ENSG00000156970.12_4:BUB1B;ENSG00000137843.11_3:PAK6	bait-other	13	5.42	n/a	n/a	n/a	n/a	n/a	no	no	na
peak60465	D0>D4	other	ENSG00000141448	GATA6	D0>D14,D0>D4	19749403	298339	2	yes	no	yes	1	chr18:20047741-20049683	.	chr18:19745218-19754117	ENSG00000141448.8_2:GATA6;ENSG00000266010.2_4:GATA6-AS1	bait-other	31	11.98	n/a	n/a	n/a	n/a	n/a	no	no	na
peak127592	D14>D0,D4>D0	adipocyte-dependent	ENSG00000121716	PILRB	D14>D0,D4>D0	99949798	2955	2	no	yes	yes	n/a	n/a	n/a	n/a	n/a	n/a	n/a	n/a	rs6946768	rs113979344	1	primary	rs113979344	yes	no	na
peak77450	D14>D0,D4>D0	adipocyte-dependent	ENSG00000115461	IGFBP5	D14>D0,D4>D0	217560247	289415	2	yes	no	yes	0.89	chr2:217848587-217850117	.	chr2:217552337-217560726	ENSG00000115461.4_3:IGFBP5	bait-other	21	8.6	n/a	n/a	n/a	n/a	n/a	no	yes	6
peak25954	D14>D0,D4>D0	adipocyte-dependent	ENSG00000150687	PRSS23	D0>D14,D0>D4	86502100	120504	2	yes	no	yes	1	chr11:86377093-86384541	ENSG00000151376.16_4:ME3	chr11:86501207-86505140	ENSG00000150687.11_3:PRSS23	bait-bait	35	5.46	n/a	n/a	n/a	n/a	n/a	no	no	na
peak137977	D14>D0,D4>D0	adipocyte-dependent	ENSG00000096968	JAK2	D4>D0	4984389	642684	2	yes	no	yes	0.97	chr9:5627089-5632001	.	chr9:4977624-4986440	ENSG00000096968.13_3:JAK2	bait-other	13	7.31	n/a	n/a	n/a	n/a	n/a	no	yes	8
peak67093	D4>D0	other	ENSG00000134318	ROCK2	D4>D0,D4>D14	11488455	89085	2	yes	no	yes	1	chr2:11566378-11579622	.	chr2:11368838-11384925	ENSG00000134318.13_3:ROCK2;ENSG00000207267.1:RNU6-1081P	bait-other	10	5.56	n/a	n/a	n/a	n/a	n/a	no	yes	4
peak100141	D0>D4	other	ENSG00000163734	CXCL3	D0>D14,D0>D4	74904523	312144	2	yes	no	yes	1	chr4:74591147-74596338	.	chr4:74903866-74908291	ENSG00000163734.4_2:CXCL3	bait-other	9	5.4	n/a	n/a	n/a	n/a	n/a	no	no	na
peak52223	D0>D14,D0>D4	preadipocyte-dependent	ENSG00000157368	IL34	D0>D4,D14>D4	70613797	180241	2	yes	no	yes	0.95	chr16:70794120-70795672	.	chr16:70686446-70707497	ENSG00000157368.10_2:IL34;ENSG00000268927.1:FLJ00418	bait-other	31	5.07	n/a	n/a	n/a	n/a	n/a	no	no	na
peak57866	D0>D14	other	ENSG00000008283	CYB561	D0>D4	61523738	16074	2	yes	no	yes	1	chr17:61538322-61548608	.	chr17:61522739-61524924	ENSG00000008283.15_3:CYB561	bait-other	89	5.27	n/a	n/a	n/a	n/a	n/a	no	no	na
peak37925	D14>D0,D4>D0	adipocyte-dependent	ENSG00000139668	WDFY2	n/a	52158590	185087	2	yes	yes	no	1	chr13:52335410-52347995	.	chr13:52144932-52164152	ENSG00000206920.1:RNY1P6;ENSG00000139668.8_3:WDFY2	bait-other	11	5.34	rs17075907	rs77733744	0.922478	primary	rs77733744	yes	yes	7
peak102180	D4>D0	other	ENSG00000138735	PDE5A	D0>D14,D0>D4	120550145	423840	2	yes	no	yes	1	chr4:120972862-120975990	.	chr4:120545942-120553617	ENSG00000138735.15_3:PDE5A	bait-other	30	24.17	n/a	n/a	n/a	n/a	n/a	no	yes	6
peak66495	D0>D14,D0>D4	preadipocyte-dependent	ENSG00000105048	TNNT1	D0>D14,D0>D4	55660721	323134	2	yes	no	yes	1	chr19:55937874-55986148	ENSG00000063241.7_3:ISOC2;ENSG00000187902.11_6:SHISA7	chr19:55643919-55663150	ENSG00000105048.16_3:TNNT1	bait-bait	29	20.59	n/a	n/a	n/a	n/a	n/a	no	no	na
peak83592	D4>D0	other	ENSG00000205726	ITSN1	D4>D0	35014705	201747	2	yes	no	yes	1	chr21:35215697-35219702	.	chr21:35002131-35016421	ENSG00000205758.11_4:CRYZL1;ENSG00000205726.14_4:ITSN1	bait-other	27	14.86	n/a	n/a	n/a	n/a	n/a	no	no	na
peak23374	D0>D14,D0>D4	preadipocyte-dependent	ENSG00000135362	PRR5L	D4>D14	36317837	203945	2	yes	no	yes	1	chr11:36520948-36527833	.	chr11:36317214-36319391	ENSG00000135362.13_4:PRR5L	bait-other	25	7.1	n/a	n/a	n/a	n/a	n/a	no	no	na
peak114516	D4>D0	other	ENSG00000205269	TMEM170B	D14>D0,D4>D0	11538510	424853	2	yes	no	yes	1	chr6:11106308-11115618	ENSG00000244476.2_2:ERVFRD-1	chr6:11535799-11541430	ENSG00000205269.5_2:TMEM170B	bait-bait	13	11.81	n/a	n/a	n/a	n/a	n/a	no	no	na
peak9329	D14>D0,D14>D4	other	ENSG00000213062	AL021068.1	D14>D0	169455313	848772	2	yes	no	yes	0.9	chr1:168605584-168610284	.	chr1:169452881-169463128	ENSG00000117479.13_4:SLC19A2;ENSG00000213062.4_5:AL021068.1	bait-other	8	5.52	n/a	n/a	n/a	n/a	n/a	no	yes	10
peak117587	D14>D0,D4>D0	adipocyte-dependent	ENSG00000146143	PRIM2	D0>D14,D0>D4	57179602	204342	2	yes	no	yes	0.51	chr6:56967477-56974859	.	chr6:57178586-57180002	ENSG00000146143.17_3:PRIM2	bait-other	34	5.79	n/a	n/a	n/a	n/a	n/a	no	no	na
peak90335	D14>D0,D4>D0	adipocyte-dependent	ENSG00000168297	PXK	n/a	58318606	55596	2	yes	yes	no	1	chr3:58369829-58378279	.	chr3:58316682-58322197	ENSG00000168297.15_3:PXK	bait-other	33	10.18	rs67904096	rs56288363	0.996063	primary	rs56288363	yes	no	na
peak32642	D0>D14,D0>D4	preadipocyte-dependent	ENSG00000236333	TRHDE-AS1	D4>D0	72668686	20669	2	no	yes	yes	n/a	n/a	n/a	n/a	n/a	n/a	n/a	n/a	rs7307765	rs11609294	0.894749	primary	rs11609294	yes	no	na
peak26986	D14>D0,D4>D0	adipocyte-dependent	ENSG00000137727	ARHGAP20	D14>D0,D4>D0	110583911	287406	2	yes	no	yes	0.97	chr11:110871211-110872232	.	chr11:110578688-110584840	ENSG00000137727.12_2:ARHGAP20	bait-other	15	9.57	n/a	n/a	n/a	n/a	n/a	no	no	na
peak71041	D14>D0,D4>D0	adipocyte-dependent	ENSG00000115318	LOXL3	D0>D14,D0>D4	74782816	353534	2	yes	no	yes	1	chr2:74427501-74430593	.	chr2:74775184-74777504	ENSG00000115325.13_2:DOK1;ENSG00000115318.11_4:LOXL3	bait-other	7	5.11	n/a	n/a	n/a	n/a	n/a	no	yes	4
peak119767	D0>D14,D0>D4	preadipocyte-dependent	ENSG00000164465	DCBLD1	D0>D14	117774979	41825	2	no	yes	yes	n/a	n/a	n/a	n/a	n/a	n/a	n/a	n/a	rs10782186	rs9481728	1	primary	rs9481728	no	no	na
peak76039	D0>D4	other	ENSG00000115419	GLS	D0>D4	191745552	41606	2	no	yes	yes	n/a	n/a	n/a	n/a	n/a	n/a	n/a	n/a	rs4853530	rs4853531	1	conditional	rs4853531,rs4853530	no	no	na
peak116255	D14>D0,D4>D0	adipocyte-dependent	ENSG00000096060	FKBP5	D14>D0,D4>D0	35696359	142456	2	yes	no	yes	1	chr6:35547906-35559447	.	chr6:35694834-35706255	ENSG00000157343.8_3:ARMC12;ENSG00000096060.14_2:FKBP5	bait-other	25	9.08	n/a	n/a	n/a	n/a	n/a	no	no	na
peak6324	D0>D14,D0>D4	preadipocyte-dependent	ENSG00000137942	FNBP1L	D14>D0	93913687	394659	2	yes	no	yes	1	chr1:94306027-94323174	ENSG00000137936.17_5:BCAR3;ENSG00000211575.1:MIR760	chr1:93902865-93917539	ENSG00000137942.16_2:FNBP1L	bait-bait	9	23.35	n/a	n/a	n/a	n/a	n/a	no	no	na
peak9355	D0>D14,D0>D4	preadipocyte-dependent	ENSG00000143153	ATP1B1	D0>D4,D14>D4	169074934	206326	2	yes	no	yes	1	chr1:169279542-169283623	.	chr1:169070988-169080524	ENSG00000143153.12_3:ATP1B1	bait-other	22	6.53	n/a	n/a	n/a	n/a	n/a	no	no	na
peak124992	D0>D4	other	ENSG00000122641	INHBA	D0>D14,D0>D4,D14>D4	41745431	1380295	2	yes	no	yes	1	chr7:40358497-40366046	.	chr7:41727444-41736387	ENSG00000224116.6_5:INHBA-AS1;ENSG00000122641.10_3:INHBA	bait-other	16	6.21	n/a	n/a	n/a	n/a	n/a	no	no	na
peak138664	D0>D14,D0>D4	preadipocyte-dependent	ENSG00000147883	CDKN2B	D14>D0,D4>D0	22009361	172259	2	yes	no	yes	0.26	chr9:21826325-21836333	.	chr9:21991197-22008507	ENSG00000147889.17_3:CDKN2A;ENSG00000240498.7_5:CDKN2B-AS1;ENSG00000147883.10_2:CDKN2B	bait-other	27	9.77	n/a	n/a	n/a	n/a	n/a	no	no	na
peak90341	D4>D0	other	ENSG00000168297	PXK	n/a	58318606	79539	2	yes	yes	no	1	chr3:58397504-58398950	.	chr3:58316682-58322197	ENSG00000168297.15_3:PXK	bait-other	14	5.43	rs67904096	rs62258133	0.996063	primary	rs62258133,rs62258134	yes	no	na
peak61220	D4>D0	other	ENSG00000152217	SETBP1	D14>D0,D14>D4,D4>D0	42260137	31099	2	no	yes	yes	n/a	n/a	n/a	n/a	n/a	n/a	n/a	n/a	rs7238082	rs79482739	0.975854	primary	rs79482739	no	no	na
peak140741	D14>D0,D4>D0	adipocyte-dependent	ENSG00000127083	OMD	D14>D0,D14>D4	95186742	165571	2	yes	no	yes	0.69	chr9:95347835-95352875	.	chr9:95179422-95187636	ENSG00000127083.7_2:OMD	bait-other	30	10.21	n/a	n/a	n/a	n/a	n/a	no	yes	8
peak132670	D14>D0,D4>D0	adipocyte-dependent	ENSG00000168575	SLC20A2	D0>D4	42397068	280175	2	yes	no	yes	0.91	chr8:42660565-42677989	.	chr8:42389486-42397778	ENSG00000168575.9_3:SLC20A2;ENSG00000176209.11_2:SMIM19	bait-other	20	8.13	n/a	n/a	n/a	n/a	n/a	no	yes	4
peak46699	D14>D0,D4>D0	adipocyte-dependent	ENSG00000166839	ANKDD1A	D4>D0,D4>D14	65204100	9832	2	yes	no	yes	0.05	chr15:65213468-65213984	.	chr15:65202319-65212830	ENSG00000166839.16_4:ANKDD1A	bait-other	127	6.32	n/a	n/a	n/a	n/a	n/a	no	no	na
peak48619	D14>D0	other	ENSG00000166823	MESP1	D14>D0,D4>D0	90294540	109020	2	yes	no	yes	1	chr15:90401972-90405113	.	chr15:90287776-90295039	ENSG00000166823.5_2:MESP1;ENSG00000259441.2_4:MRPL15P1	bait-other	28	6.16	n/a	n/a	n/a	n/a	n/a	no	no	na
peak87559	D14>D0,D4>D0	adipocyte-dependent	ENSG00000157150	TIMP4	D14>D0,D4>D0	12200850	330427	2	yes	no	yes	1	chr3:12527967-12533673	.	chr3:12197745-12205865	ENSG00000157150.4_2:TIMP4;ENSG00000157152.16_4:SYN2	bait-other	15	6.49	n/a	n/a	n/a	n/a	n/a	no	no	na
peak112989	D14>D0,D4>D0	adipocyte-dependent	ENSG00000184347	SLIT3	D14>D0	168728132	349140	2	yes	no	yes	1	chr5:168376232-168389503	.	chr5:168721990-168729789	ENSG00000184347.14_4:SLIT3	bait-other	20	8.49	n/a	n/a	n/a	n/a	n/a	no	yes	5
peak2953	D14>D0,D4>D0	adipocyte-dependent	ENSG00000134690	CDCA8	D0>D14,D0>D4	38158089	323646	2	yes	no	yes	0.78	chr1:38481611-38482129	.	chr1:38156332-38160858	ENSG00000134690.10_2:CDCA8;ENSG00000116922.14_4:C1orf109	bait-other	18	5.7	n/a	n/a	n/a	n/a	n/a	no	no	na
peak127165	D0>D14,D0>D4	preadipocyte-dependent	ENSG00000105810	CDK6	D0>D4	92465907	166580	2	yes	no	yes	1	chr7:92296461-92299411	.	chr7:92460612-92467461	ENSG00000105810.9_2:CDK6;ENSG00000237819.5_4:AC002454.1	bait-other	19	7.35	n/a	n/a	n/a	n/a	n/a	no	no	na
peak111950	D0>D14,D0>D4	preadipocyte-dependent	ENSG00000173210	ABLIM3	D4>D0	148521045	85542	2	yes	no	yes	1	chr5:148603968-148616137	.	chr5:148520758-148526858	ENSG00000173210.19_2:ABLIM3	bait-other	22	7.78	n/a	n/a	n/a	n/a	n/a	yes	no	na
peak84860	D4>D0	other	ENSG00000128228	SDF2L1	D0>D14,D0>D4	21996549	19736	2	yes	no	yes	1	chr22:21970296-21985324	ENSG00000161179.13_3:YDJC	chr22:21988069-21996956	ENSG00000128228.4_2:SDF2L1	bait-bait	76	6.63	n/a	n/a	n/a	n/a	n/a	no	no	na
peak12009	D0>D14,D0>D4	preadipocyte-dependent	ENSG00000117724	CENPF	D0>D14,D0>D4	214776537	239316	2	yes	no	yes	0.02	chr1:214533792-214536522	.	chr1:214775801-214777074	ENSG00000117724.12_2:CENPF	bait-other	38	6.76	n/a	n/a	n/a	n/a	n/a	no	no	na
peak1038	D0>D4	other	ENSG00000173641	HSPB7	D0>D14,D0>D4,D14>D4	16346088	232011	2	yes	no	yes	0.9	chr1:16107124-16113963	.	chr1:16331358-16347268	ENSG00000173641.17_5:HSPB7;ENSG00000186510.11_2:CLCNKA	bait-other	9	6.76	n/a	n/a	n/a	n/a	n/a	no	no	na
peak112024	D14>D0,D4>D0	adipocyte-dependent	ENSG00000183111	ARHGEF37	D14>D0,D14>D4	148931509	88743	2	no	yes	yes	n/a	n/a	n/a	n/a	n/a	n/a	n/a	n/a	rs6878275	rs11739953	0.830092	primary	rs11739953	no	yes	10
peak90526	D14>D0,D4>D0	adipocyte-dependent	ENSG00000144724	PTPRG	D14>D0,D4>D0	61547242	539923	2	yes	no	yes	1	chr3:62083727-62088444	.	chr3:61542870-61550085	ENSG00000144724.19_3:PTPRG	bait-other	28	17.9	n/a	n/a	n/a	n/a	n/a	no	no	na
peak62462	D14>D0,D4>D0	adipocyte-dependent	ENSG00000166347	CYB5A	D14>D0,D4>D0	71959250	37926	2	yes	no	yes	1	chr18:71919238-71921524	.	chr18:71951773-71966214	ENSG00000166347.18_3:CYB5A	bait-other	100	22.06	n/a	n/a	n/a	n/a	n/a	no	no	na
peak14221	D0>D4	other	ENSG00000196372	ASB13	D4>D0	5708557	861348	2	yes	no	yes	0.58	chr10:4843174-4846791	.	chr10:5707483-5709660	ENSG00000196372.12_2:ASB13	bait-other	6	5.03	n/a	n/a	n/a	n/a	n/a	no	no	na
peak6999	D14>D0,D4>D0	adipocyte-dependent	ENSG00000134243	SORT1	D14>D0,D4>D0	109940572	4272	2	yes	no	yes	1	chr1:109931293-109941567	ENSG00000134243.11_3:SORT1	chr1:109847348-109859674	ENSG00000221986.6_2:MYBPHL;ENSG00000134243.11_3:SORT1	bait-bait	60	10.8	n/a	n/a	n/a	n/a	n/a	yes	yes	7
peak54100	D14>D0,D4>D0	adipocyte-dependent	ENSG00000004975	DVL2	D14>D0	7137863	251640	2	yes	no	yes	1	chr17:7381160-7390719	ENSG00000174282.11_2:ZBTB4;ENSG00000181222.15_4:POLR2A;ENSG00000259224.2_2:SLC35G6	chr17:7133292-7148158	ENSG00000175826.11_3:CTDNEP1;ENSG00000040633.12_3:PHF23;ENSG00000170296.9_3:GABARAP;ENSG00000004975.11_2:DVL2	bait-bait	7	5.22	n/a	n/a	n/a	n/a	n/a	no	no	na
peak78895	D0>D4	other	ENSG00000144476	ACKR3	D14>D0,D14>D4,D4>D0	237476429	444726	2	yes	no	yes	1	chr2:237919902-237922084	.	chr2:237474576-237477293	ENSG00000144476.5_3:ACKR3	bait-other	11	7.11	n/a	n/a	n/a	n/a	n/a	no	no	na
peak59687	D0>D4	other	ENSG00000132205	EMILIN2	D0>D14	2847027	140772	2	yes	no	yes	0.66	chr18:2987356-2988474	.	chr18:2845960-2857529	ENSG00000132205.10_2:EMILIN2	bait-other	23	5.31	n/a	n/a	n/a	n/a	n/a	no	no	na
peak141947	D0>D14,D0>D4	preadipocyte-dependent	ENSG00000148154	UGCG	D0>D14,D0>D4	114659045	123940	2	yes	no	yes	1	chr9:114781435-114784608	.	chr9:114653064-114662212	ENSG00000148154.9_2:UGCG	bait-other	23	6	n/a	n/a	n/a	n/a	n/a	no	no	na
peak28259	D4>D0	other	ENSG00000084234	APLP2	n/a	129938041	18238	2	yes	yes	no	0.43	chr11:129919499-129920983	.	chr11:129936462-129941230	ENSG00000084234.17_4:APLP2	bait-other	96	5.63	rs12222030	rs67405588	0.842063	primary	rs67405588	yes	no	na
peak85621	D4>D0	other	ENSG00000241878	PISD	D4>D0	32058417	411299	2	no	yes	yes	n/a	n/a	n/a	n/a	n/a	n/a	n/a	n/a	rs5753609	rs4820043	0.814891	primary	rs4820043	no	no	na
peak85537	D4>D0	other	ENSG00000239282	GATSL3	D14>D0,D4>D0	30685615	47093	2	no	yes	yes	n/a	n/a	n/a	n/a	n/a	n/a	n/a	n/a	rs13056976	rs13056326	0.9629	primary	rs13056326,rs17730485,rs2229807	no	no	na
peak86455	D14>D0,D4>D0	adipocyte-dependent	ENSG00000183864	TOB2	D4>D0	41843026	13158	2	no	yes	yes	n/a	n/a	n/a	n/a	n/a	n/a	n/a	n/a	rs9611610	rs6609	0.932031	primary	rs6609,rs7285041	yes	no	na
peak63624	D0>D14,D0>D4	preadipocyte-dependent	ENSG00000105088	OLFM2	D14>D0,D14>D4,D4>D0	10047227	278056	2	yes	no	yes	1	chr19:10319223-10348941	ENSG00000264266.1:MIR4322;ENSG00000267534.3_4:S1PR2;ENSG00000130816.15_4:DNMT1	chr19:10043738-10049457	ENSG00000105088.8_2:OLFM2	bait-bait	17	11.44	n/a	n/a	n/a	n/a	n/a	no	no	na
peak44105	D14>D0,D4>D0	adipocyte-dependent	ENSG00000184916	JAG2	D14>D0,D14>D4	105635160	588961	2	no	yes	yes	n/a	n/a	n/a	n/a	n/a	n/a	n/a	n/a	rs6576051	rs6576051	1	conditional	rs6576051	no	no	na
peak89765	D0>D14	other	ENSG00000164061	BSN	D4>D0	49591921	370216	2	yes	no	yes	1	chr3:49935958-49962929	ENSG00000164078.12_3:MST1R	chr3:49679132-49684176	ENSG00000164061.4_3:BSN;ENSG00000235120.1_5:BSN-AS1	bait-bait	9	5.79	n/a	n/a	n/a	n/a	n/a	no	no	na
peak108197	D14>D0,D4>D0	adipocyte-dependent	ENSG00000132846	ZBED3	D14>D0,D4>D0	76383147	56369	2	no	yes	yes	n/a	n/a	n/a	n/a	n/a	n/a	n/a	n/a	rs9293708	rs9293708	1	primary	rs9293709,rs9293708	yes	yes	10
peak28043	D4>D0	other	ENSG00000149571	KIRREL3	D0>D14,D0>D4	126873354	402019	2	yes	no	yes	1	chr11:126470713-126476730	.	chr11:126869805-126873026	ENSG00000218109.5_4:KIRREL3-AS3;ENSG00000254938.1_6:AP002833.1;ENSG00000149571.11_4:KIRREL3	bait-other	12	6.68	n/a	n/a	n/a	n/a	n/a	no	no	na
peak73993	D0>D4	other	ENSG00000157827	FMNL2	D14>D0	153191750	169351	2	yes	no	yes	0.13	chr2:153356181-153361184	.	chr2:153190646-153194201	ENSG00000157827.19_3:FMNL2	bait-other	15	8.59	n/a	n/a	n/a	n/a	n/a	yes	no	na
peak485	D4>D0	other	ENSG00000142599	RERE	D4>D0	8877701	407756	2	yes	no	yes	0.75	chr1:8468305-8469689	.	chr1:8873994-8880232	ENSG00000142599.17_4:RERE	bait-other	11	5.69	n/a	n/a	n/a	n/a	n/a	yes	yes	9
peak8643	D14>D0,D4>D0	adipocyte-dependent	ENSG00000143321	HDGF	D0>D4	156736716	13304	2	yes	no	yes	0.34	chr1:156715900-156723106	ENSG00000143294.14_2:PRCC;ENSG00000143321.18_2:HDGF	chr1:156736011-156736869	ENSG00000143294.14_2:PRCC;ENSG00000143321.18_2:HDGF	bait-bait	246	14.61	n/a	n/a	n/a	n/a	n/a	no	no	na
peak5186	D0>D14,D0>D4	preadipocyte-dependent	ENSG00000116729	WLS	D14>D0	68698802	53725	2	yes	no	yes	1	chr1:68641695-68647426	.	chr1:68696452-68707494	ENSG00000116729.13_5:WLS	bait-other	34	5.15	n/a	n/a	n/a	n/a	n/a	no	no	na
peak74011	D4>D0	other	ENSG00000157827	FMNL2	D14>D0	153191750	259087	2	yes	no	yes	0.32	chr2:153445182-153451206	.	chr2:153190646-153194201	ENSG00000157827.19_3:FMNL2	bait-other	15	12.37	n/a	n/a	n/a	n/a	n/a	no	yes	8
peak138490	D14>D0,D4>D0	adipocyte-dependent	ENSG00000178031	ADAMTSL1	D0>D14,D0>D4	17906560	759339	2	yes	no	yes	0.44	chr9:18663703-18666622	.	chr9:18473002-18476310	ENSG00000178031.16_3:ADAMTSL1	bait-other	28	8.41	n/a	n/a	n/a	n/a	n/a	no	yes	6
peak62024	D14>D0,D4>D0	adipocyte-dependent	ENSG00000183287	CCBE1	D0>D14,D0>D4	57364893	251219	2	yes	no	yes	0.33	chr18:57112361-57113373	.	chr18:57357450-57365062	ENSG00000183287.14_5:CCBE1	bait-other	10	7.34	n/a	n/a	n/a	n/a	n/a	no	no	na
peak84711	D14>D0,D4>D0	adipocyte-dependent	ENSG00000100075	SLC25A1	D14>D0,D4>D0	19166342	113772	2	yes	no	yes	1	chr22:19277765-19283804	ENSG00000070371.15_3:CLTCL1	chr22:19162723-19169124	ENSG00000100075.9_2:SLC25A1	bait-bait	19	5.95	n/a	n/a	n/a	n/a	n/a	no	yes	8
peak27393	D4>D0	other	ENSG00000019144	PHLDB1	D4>D0,D4>D14	118477154	12990	2	yes	no	yes	1	chr11:118461231-118466251	ENSG00000207185.1:RNU6-1157P	chr11:118475650-118483793	ENSG00000019144.18_5:PHLDB1	bait-bait	186	6.14	n/a	n/a	n/a	n/a	n/a	no	no	na
peak35511	D14>D0,D4>D0	adipocyte-dependent	ENSG00000196917	HCAR1	D14>D0,D4>D0	123215389	48481	2	no	yes	yes	n/a	n/a	n/a	n/a	n/a	n/a	n/a	n/a	rs10847452	rs10773436	0.983565	primary	rs10773436	yes	yes	3
peak130044	D0>D14,D0>D4	preadipocyte-dependent	ENSG00000106462	EZH2	D0>D14,D0>D4	148581412	63955	2	yes	no	yes	1	chr7:148513333-148518226	ENSG00000251712.1:RNU7-20P	chr7:148570690-148584979	ENSG00000106462.10_4:EZH2	bait-bait	38	5.4	n/a	n/a	n/a	n/a	n/a	no	no	na
peak12371	D4>D0	other	ENSG00000162817	C1orf115	D14>D0,D14>D4	220863186	10457	2	no	yes	yes	n/a	n/a	n/a	n/a	n/a	n/a	n/a	n/a	rs427216	rs426020	0.811103	primary	rs426020	no	yes	5
peak19023	D4>D0	other	ENSG00000138207	RBP4	D14>D0,D4>D0	95361500	1	2	no	yes	yes	n/a	n/a	n/a	n/a	n/a	n/a	n/a	n/a	rs57032472	rs61461737	0.985737	primary	rs61461737,rs57029781,rs116736522,rs57477607	yes	yes	11
peak86674	D14>D0,D4>D0	adipocyte-dependent	ENSG00000186654	PRR5	D14>D0,D14>D4	45064426	635837	2	yes	no	yes	1	chr22:44427929-44429451	.	chr22:45063606-45073766	ENSG00000186654.20_4:PRR5	bait-other	7	5.46	n/a	n/a	n/a	n/a	n/a	no	yes	3
peak14257	D14>D0,D4>D0	adipocyte-dependent	ENSG00000151632	AKR1C2	D14>D0,D4>D0	5060222	169483	2	yes	no	yes	1	chr10:5221202-5239951	ENSG00000198610.10_3:AKR1C4	chr10:5053218-5062782	ENSG00000151632.17_4:AKR1C2	bait-bait	6	5.18	n/a	n/a	n/a	n/a	n/a	no	yes	3
peak14253	D14>D0,D4>D0	adipocyte-dependent	ENSG00000196139	AKR1C3	D14>D0,D4>D0	5077545	58841	2	yes	no	yes	1	chr10:5135512-5137754	ENSG00000196139.13_4:AKR1C3	chr10:5074191-5083266	ENSG00000196139.13_4:AKR1C3	bait-bait	33	6.62	n/a	n/a	n/a	n/a	n/a	no	yes	9
peak24003	D0>D14,D0>D4	preadipocyte-dependent	ENSG00000110031	LPXN	D0>D14,D0>D4	58345692	242849	2	no	yes	yes	n/a	n/a	n/a	n/a	n/a	n/a	n/a	n/a	rs57475539	rs78052188	1	primary	rs78052188	yes	no	na
peak118298	D0>D4	other	ENSG00000146250	PRSS35	D14>D0,D14>D4	84222256	290820	2	yes	no	yes	0.26	chr6:83927217-83931091	.	chr6:84221546-84222871	ENSG00000146250.6_2:PRSS35	bait-other	63	34.35	n/a	n/a	n/a	n/a	n/a	no	no	na
peak98090	D14>D0,D4>D0	adipocyte-dependent	ENSG00000170801	HTRA3	D14>D0,D4>D0,D4>D14	8271491	122104	2	yes	no	yes	1	chr4:8387993-8400543	.	chr4:8269610-8272110	ENSG00000170801.9_2:HTRA3	bait-other	23	11.46	n/a	n/a	n/a	n/a	n/a	no	yes	4
peak89146	D4>D0	other	ENSG00000008324	SS18L2	n/a	42623331	26487	2	yes	yes	no	1	chr3:42639107-42652270	ENSG00000114857.17_2:NKTR;ENSG00000093183.13_4:SEC22C	chr3:42607553-42624210	ENSG00000008324.11_2:SS18L2;ENSG00000093183.13_4:SEC22C	bait-bait	51	20.02	rs639692	rs627664	0.95387	primary	rs627664	no	no	na
peak56033	D0>D14	other	ENSG00000094804	CDC6	D0>D14,D0>D4	38443884	107246	2	yes	no	yes	1	chr17:38335809-38346390	.	chr17:38442673-38451424	ENSG00000094804.10_3:CDC6	bait-other	21	6.16	n/a	n/a	n/a	n/a	n/a	no	no	na
peak14258	D14>D0,D4>D0	adipocyte-dependent	ENSG00000151632	AKR1C2	D14>D0,D4>D0	5060222	178356	2	yes	no	yes	1	chr10:5221202-5239951	ENSG00000198610.10_3:AKR1C4	chr10:5053218-5062782	ENSG00000151632.17_4:AKR1C2	bait-bait	6	5.18	n/a	n/a	n/a	n/a	n/a	no	yes	3
peak25228	D4>D0	other	ENSG00000175567	UCP2	D14>D0,D4>D0	73694351	9919	2	no	yes	yes	n/a	n/a	n/a	n/a	n/a	n/a	n/a	n/a	rs586773	rs673494	0.875653	primary	rs2515087,rs673494	no	no	na
peak124950	D14>D0	other	ENSG00000006451	RALA	n/a	39663081	73823	2	yes	yes	no	0.32	chr7:39737429-39739910	.	chr7:39655869-39665478	ENSG00000006451.7_3:RALA	bait-other	66	8.59	rs62453003	rs3779200	0.883133	primary	rs3779200	no	yes	3
peak89627	D4>D0	other	ENSG00000164045	CDC25A	D0>D14	48229891	244108	2	yes	no	yes	1	chr3:48458363-48474961	ENSG00000164050.12_2:PLXNB1	chr3:48228725-48236166	ENSG00000164045.11_3:CDC25A	bait-bait	21	10.02	n/a	n/a	n/a	n/a	n/a	no	no	na
peak54112	D0>D14	other	ENSG00000129214	SHBG	D14>D0,D4>D0	7517263	22829	2	yes	no	yes	1	chr17:7486966-7495223	ENSG00000129194.7_2:SOX15;ENSG00000129255.15_3:MPDU1	chr17:7516998-7519187	ENSG00000129214.14_4:SHBG;ENSG00000268503.1:AC007421.1;ENSG00000129245.11_2:FXR2	bait-bait	55	5.14	n/a	n/a	n/a	n/a	n/a	no	no	na
peak104517	D0>D14,D0>D4	preadipocyte-dependent	ENSG00000150630	VEGFC	D0>D14,D0>D4	177713880	127888	2	yes	no	yes	1	chr4:177841491-177844488	.	chr4:177713219-177717160	ENSG00000150630.3_2:VEGFC	bait-other	24	7.17	n/a	n/a	n/a	n/a	n/a	no	no	na
peak132034	D14>D0	other	ENSG00000104687	GSR	D4>D0,D4>D14	30585515	38252	2	yes	no	yes	1	chr8:30543633-30550828	.	chr8:30577291-30588908	ENSG00000104687.13_4:GSR	bait-other	38	6.39	n/a	n/a	n/a	n/a	n/a	no	no	na
peak56312	D4>D0	other	ENSG00000068137	PLEKHH3	D14>D0,D14>D4	40829011	116435	2	yes	no	yes	1	chr17:40708905-40723805	ENSG00000108788.11_2:MLX;ENSG00000068120.14_4:COASY	chr17:40827377-40835756	ENSG00000068137.14_2:PLEKHH3;ENSG00000184451.5_3:CCR10;ENSG00000108797.11_2:CNTNAP1	bait-bait	14	5.23	n/a	n/a	n/a	n/a	n/a	yes	no	na
peak106598	D4>D0	other	ENSG00000039537	C6	D14>D0,D14>D4,D4>D0	41261539	345583	2	yes	no	yes	1	chr5:40914555-40916537	.	chr5:41260274-41264335	ENSG00000039537.13_3:C6	bait-other	18	6.44	n/a	n/a	n/a	n/a	n/a	no	no	na
peak68344	D0>D14	other	ENSG00000152689	RASGRP3	D0>D4	33661390	414098	2	yes	no	yes	1	chr2:33244347-33248152	.	chr2:33659866-33661425	ENSG00000152689.17_3:RASGRP3	bait-other	14	8.12	n/a	n/a	n/a	n/a	n/a	no	no	na
peak19724	D4>D0	other	ENSG00000107957	SH3PXD2A	D4>D0	105615300	168642	2	yes	no	yes	0.38	chr10:105444070-105445961	.	chr10:105614422-105616436	ENSG00000107957.16_3:SH3PXD2A	bait-other	12	6.46	n/a	n/a	n/a	n/a	n/a	no	no	na
peak88285	D4>D0	other	ENSG00000163491	NEK10	D0>D14,D0>D4	27410950	8811	2	yes	no	yes	1	chr3:27412737-27429942	.	chr3:27409028-27411081	ENSG00000163491.16_3:NEK10	bait-other	149	10.77	n/a	n/a	n/a	n/a	n/a	yes	no	na
peak22222	D4>D0	other	ENSG00000152270	PDE3B	D14>D0,D4>D0	14665268	88320	2	yes	no	yes	1	chr11:14568494-14579386	.	chr11:14662258-14669644	ENSG00000152270.8_2:PDE3B;ENSG00000129084.17_3:PSMA1	bait-other	43	5.09	n/a	n/a	n/a	n/a	n/a	no	no	na
peak102310	D0>D4	other	ENSG00000138685	FGF2	D0>D14,D0>D4	123747862	68755	2	yes	no	yes	0.01	chr4:123817227-123817620	.	chr4:123746846-123754892	ENSG00000138685.15_5:FGF2	bait-other	47	5.05	n/a	n/a	n/a	n/a	n/a	no	no	na
peak59680	D14>D0,D4>D0	adipocyte-dependent	ENSG00000101608	MYL12A	D0>D4	3247478	287939	2	yes	no	yes	1	chr18:2957772-2962924	.	chr18:3237906-3251152	ENSG00000101608.12_4:MYL12A	bait-other	7	7.06	n/a	n/a	n/a	n/a	n/a	no	yes	3
peak28107	D14>D0,D4>D0	adipocyte-dependent	ENSG00000134954	ETS1	D0>D4	128457452	407797	2	yes	no	yes	1	chr11:128046270-128050139	.	chr11:128449766-128458801	ENSG00000134954.14_3:ETS1	bait-other	18	11.52	n/a	n/a	n/a	n/a	n/a	no	no	na
peak5833	D0>D4	other	ENSG00000142871	CYR61	D0>D14,D0>D4,D14>D4	86046443	58794	2	yes	no	yes	1	chr1:85977822-85990369	.	chr1:86045765-86049108	ENSG00000142871.16_3:CYR61	bait-other	75	6.2	n/a	n/a	n/a	n/a	n/a	no	no	na
peak3967	D0>D14	other	ENSG00000121310	ECHDC2	D14>D0	53392883	252960	2	yes	no	yes	1	chr1:53640664-53649199	.	chr1:53390946-53397353	ENSG00000116171.17_4:SCP2;ENSG00000121310.16_3:ECHDC2;ENSG00000264834.1:MIR1273F	bait-other	20	10.38	n/a	n/a	n/a	n/a	n/a	no	no	na
peak94998	D14>D0,D4>D0	adipocyte-dependent	ENSG00000196549	MME	D14>D0,D4>D0	154741912	247888	2	yes	no	yes	1	chr3:154493158-154494300	.	chr3:154740343-154744858	ENSG00000196549.10_3:MME	bait-other	15	7.34	n/a	n/a	n/a	n/a	n/a	no	no	na
peak123162	D14>D0,D4>D0	adipocyte-dependent	ENSG00000075624	ACTB	D0>D14,D0>D4	5603414	82838	2	yes	no	yes	1	chr7:5680214-5700446	.	chr7:5601713-5619438	ENSG00000075624.14_4:ACTB	bait-other	32	8.94	n/a	n/a	n/a	n/a	n/a	no	no	na
peak136530	D14>D0	other	ENSG00000170873	MTSS1	D14>D0,D14>D4	125740669	196068	2	yes	no	yes	1	chr8:125935374-125954279	.	chr8:125730521-125744854	ENSG00000170873.18_4:MTSS1	bait-other	11	7.74	n/a	n/a	n/a	n/a	n/a	no	no	na
peak8769	D0>D14	other	ENSG00000162735	PEX19	D14>D0,D4>D0	160256137	425298	2	yes	no	yes	1	chr1:159822784-159839684	ENSG00000243284.1_4:VSIG8	chr1:160250768-160255057	ENSG00000162735.18_3:PEX19;ENSG00000132716.18_5:DCAF8	bait-bait	8	5.52	n/a	n/a	n/a	n/a	n/a	no	no	na
peak28682	D4>D0	other	ENSG00000006831	ADIPOR2	D14>D0	1797739	96688	2	yes	no	yes	1	chr12:1891531-1898008	.	chr12:1796050-1798892	ENSG00000006831.9_2:ADIPOR2	bait-other	53	6.33	n/a	n/a	n/a	n/a	n/a	no	no	na
peak62244	D4>D0	other	ENSG00000166396	SERPINB7	D0>D14,D0>D4	61420168	162079	2	yes	no	yes	0.12	chr18:61257984-61259272	.	chr18:61416738-61420702	ENSG00000166396.12_3:SERPINB7	bait-other	14	5.31	n/a	n/a	n/a	n/a	n/a	no	no	na
peak76649	D0>D14,D0>D4	preadipocyte-dependent	ENSG00000155760	FZD7	D0>D14,D0>D4	202899309	235357	2	yes	no	yes	1	chr2:202660432-202667331	.	chr2:202892754-202902693	ENSG00000155760.2_2:FZD7	bait-other	21	11.21	n/a	n/a	n/a	n/a	n/a	no	no	na
peak83584	D14>D0,D4>D0	adipocyte-dependent	ENSG00000205726	ITSN1	D4>D0	35014705	156861	2	yes	no	yes	1	chr21:35166285-35177165	.	chr21:35002131-35016421	ENSG00000205758.11_4:CRYZL1;ENSG00000205726.14_4:ITSN1	bait-other	17	6.54	n/a	n/a	n/a	n/a	n/a	no	yes	8
peak120103	D0>D14,D0>D4	preadipocyte-dependent	ENSG00000146374	RSPO3	D14>D0,D4>D0	127439748	331929	2	yes	no	yes	1	chr6:127106988-127110095	.	chr6:127437132-127442373	ENSG00000146374.13_3:RSPO3	bait-other	29	5.49	n/a	n/a	n/a	n/a	n/a	yes	no	na
peak26303	D0>D4	other	ENSG00000149212	SESN3	D14>D0	94965704	266670	2	yes	no	yes	1	chr11:95231034-95233887	.	chr11:94965330-94970670	ENSG00000149212.11_3:SESN3	bait-other	24	6.62	n/a	n/a	n/a	n/a	n/a	no	no	na
peak71651	D0>D14,D0>D4	preadipocyte-dependent	ENSG00000237510	AC008268.2	D0>D14	96455401	550501	2	no	yes	yes	n/a	n/a	n/a	n/a	n/a	n/a	n/a	n/a	rs17479466	rs7562544	0.813642	primary	rs7562544	no	no	na
peak57311	D14>D0,D4>D0	adipocyte-dependent	ENSG00000108960	MMD	D14>D0,D4>D0	53499352	268037	2	yes	no	yes	0.85	chr17:53767481-53774707	.	chr17:53492073-53504233	ENSG00000108960.8_3:MMD	bait-other	10	5.6	n/a	n/a	n/a	n/a	n/a	no	no	na
peak46631	D0>D14,D0>D4	preadipocyte-dependent	ENSG00000166831	RBPMS2	D14>D0,D14>D4	65067785	524878	2	no	yes	yes	n/a	n/a	n/a	n/a	n/a	n/a	n/a	n/a	rs58590788	rs72756957	0.810464	primary	rs72756957	no	no	na
peak56317	D14>D0,D4>D0	adipocyte-dependent	ENSG00000037042	TUBG2	n/a	40811322	59785	2	yes	yes	no	1	chr17:40748611-40752706	.	chr17:40806843-40813002	ENSG00000037042.8_2:TUBG2	bait-other	23	5.31	rs3817331	rs1504154	0.806037	primary	rs1504154	no	no	na
peak83174	D14>D0,D4>D0	adipocyte-dependent	ENSG00000154736	ADAMTS5	D14>D0,D4>D0	28338831	134924	2	no	yes	yes	n/a	n/a	n/a	n/a	n/a	n/a	n/a	n/a	rs1236216	rs2830689	0.88183	primary	rs2830689	no	no	na
peak18724	D4>D0,D4>D14	other	ENSG00000119922	IFIT2	D0>D4	91043450	23556	2	yes	no	yes	1	chr10:91066366-91068457	.	chr10:91058973-91062089	ENSG00000119922.9_3:IFIT2	bait-other	159	5.14	n/a	n/a	n/a	n/a	n/a	yes	no	na
peak56452	D0>D14,D0>D4	preadipocyte-dependent	ENSG00000175832	ETV4	D0>D4	41656987	120788	2	yes	no	yes	1	chr17:41777502-41778547	.	chr17:41648146-41658628	ENSG00000175832.12_3:ETV4	bait-other	27	9.22	n/a	n/a	n/a	n/a	n/a	no	no	na
peak83679	D14>D0,D4>D0	adipocyte-dependent	ENSG00000159212	CLIC6	D14>D0,D14>D4,D4>D0	36041687	17407	2	no	yes	yes	n/a	n/a	n/a	n/a	n/a	n/a	n/a	n/a	rs2834578	rs2834578	1	primary	rs2834578	no	yes	7
peak89378	D14>D0,D4>D0	adipocyte-dependent	ENSG00000163815	CLEC3B	D14>D0,D14>D4	45043039	494940	2	yes	no	yes	0.63	chr3:45538149-45541448	.	chr3:45042092-45056110	ENSG00000075914.12_3:EXOSC7;ENSG00000163815.5_3:CLEC3B	bait-other	16	13.26	n/a	n/a	n/a	n/a	n/a	no	no	na
peak93187	D14>D0,D4>D0	adipocyte-dependent	ENSG00000221955	SLC12A8	D0>D4	124931707	262396	2	yes	no	yes	1	chr3:124668564-124680083	ENSG00000173702.7_5:MUC13	chr3:124993286-124999861	ENSG00000221955.10_3:SLC12A8	bait-bait	14	5.15	n/a	n/a	n/a	n/a	n/a	no	no	na
peak105111	D14>D0	other	ENSG00000113504	SLC12A7	D14>D0	1112149	25950	2	yes	no	yes	1	chr5:1124186-1139172	.	chr5:1073554-1116640	ENSG00000113504.20_5:SLC12A7	bait-other	32	5.36	n/a	n/a	n/a	n/a	n/a	no	yes	4
peak91277	D0>D4	other	ENSG00000121440	PDZRN3	D4>D0	73674090	160047	2	yes	no	yes	1	chr3:73831498-73837988	.	chr3:73671279-73675917	ENSG00000239677.6_6:PDZRN3-AS1;ENSG00000121440.14_2:PDZRN3	bait-other	22	6.36	n/a	n/a	n/a	n/a	n/a	no	no	na
peak92329	D14>D0,D4>D0	adipocyte-dependent	ENSG00000144824	PHLDB2	n/a	111451343	51334	2	yes	yes	no	0.32	chr3:111501387-111503193	.	chr3:111447382-111452118	ENSG00000240891.7_4:PLCXD2;ENSG00000144824.20_5:PHLDB2	bait-other	71	5.35	rs9862472	rs66651424	0.993491	primary	rs66651424,rs6795947	yes	no	na
peak68378	D14>D0,D4>D0	adipocyte-dependent	ENSG00000152689	RASGRP3	D0>D4	33661390	157263	2	yes	no	yes	0.02	chr2:33499097-33503312	.	chr2:33659866-33661425	ENSG00000152689.17_3:RASGRP3	bait-other	23	5.72	n/a	n/a	n/a	n/a	n/a	no	yes	8
peak86020	D14>D0,D4>D0	adipocyte-dependent	ENSG00000128311	TST	D14>D0,D4>D0	37416223	153513	2	yes	no	yes	1	chr22:37563867-37571576	ENSG00000100385.13_2:IL2RB	chr22:37404989-37416669	ENSG00000128309.16_2:MPST;ENSG00000128311.13_3:TST	bait-bait	13	7.41	n/a	n/a	n/a	n/a	n/a	no	no	na
peak56312	D4>D0	other	ENSG00000184451	CCR10	D0>D4,D14>D4	40835934	123358	2	yes	no	yes	1	chr17:40708905-40723805	ENSG00000108788.11_2:MLX;ENSG00000068120.14_4:COASY	chr17:40827377-40835756	ENSG00000068137.14_2:PLEKHH3;ENSG00000184451.5_3:CCR10;ENSG00000108797.11_2:CNTNAP1	bait-bait	14	5.23	n/a	n/a	n/a	n/a	n/a	yes	no	na
peak100444	D14>D0,D4>D0	adipocyte-dependent	ENSG00000138759	FRAS1	D14>D0,D4>D0	78978723	379714	2	yes	no	yes	1	chr4:79352843-79359397	.	chr4:78978488-78980676	ENSG00000138759.18_3:FRAS1	bait-other	17	11.09	n/a	n/a	n/a	n/a	n/a	no	no	na
peak57303	D14>D0,D4>D0	adipocyte-dependent	ENSG00000166292	TMEM100	D14>D0,D4>D0	53809481	115760	2	yes	no	yes	1	chr17:53692947-53693896	.	chr17:53802245-53812164	ENSG00000166292.11_3:TMEM100	bait-other	39	9.77	n/a	n/a	n/a	n/a	n/a	no	no	na
peak12060	D0>D14,D0>D4	preadipocyte-dependent	ENSG00000082482	KCNK2	D0>D14,D0>D4	215179117	162031	2	yes	no	yes	1	chr1:215013818-215019892	.	chr1:215176817-215181140	ENSG00000082482.13_5:KCNK2	bait-other	39	8.96	n/a	n/a	n/a	n/a	n/a	no	no	na
peak18744	D14>D0	other	ENSG00000152779	SLC16A12	D14>D0,D14>D4	91316397	74383	2	yes	no	yes	1	chr10:91239102-91256427	.	chr10:91312096-91319188	ENSG00000152779.13_3:SLC16A12	bait-other	87	10.02	n/a	n/a	n/a	n/a	n/a	no	yes	5
peak78344	D14>D0,D4>D0	adipocyte-dependent	ENSG00000135917	SLC19A3	D14>D0,D4>D0	228582746	951195	2	yes	no	yes	0.36	chr2:229531870-229534328	.	chr2:228581405-228583031	ENSG00000135917.14_4:SLC19A3	bait-other	9	6.1	n/a	n/a	n/a	n/a	n/a	no	no	na
peak52156	D4>D0	other	ENSG00000198373	WWP2	D0>D4	69796208	178495	2	yes	no	yes	1	chr16:69960576-70002812	ENSG00000198373.12_4:WWP2;ENSG00000157322.17_3:CLEC18A;ENSG00000208017.1:MIR140	chr16:69812421-69820816	ENSG00000198373.12_4:WWP2	bait-bait	20	7.75	n/a	n/a	n/a	n/a	n/a	yes	yes	9
peak134756	D14>D0,D4>D0	adipocyte-dependent	ENSG00000164920	OSR2	D4>D0,D4>D14	99956630	614963	2	yes	no	yes	1	chr8:99336423-99347685	.	chr8:99956016-99958256	ENSG00000164920.9_3:OSR2	bait-other	24	9	n/a	n/a	n/a	n/a	n/a	no	no	na
peak62456	D4>D0,D4>D14	other	ENSG00000166347	CYB5A	D14>D0,D4>D0	71959250	68352	2	yes	no	yes	1	chr18:71880807-71895452	.	chr18:71951773-71966214	ENSG00000166347.18_3:CYB5A	bait-other	20	5.74	n/a	n/a	n/a	n/a	n/a	no	no	na
peak116259	D14>D0,D4>D0	adipocyte-dependent	ENSG00000157343	ARMC12	D4>D0	35704808	134221	2	yes	no	yes	0.54	chr6:35569741-35584645	.	chr6:35694834-35706255	ENSG00000157343.8_3:ARMC12;ENSG00000096060.14_2:FKBP5	bait-other	47	16.34	n/a	n/a	n/a	n/a	n/a	no	yes	10
peak79492	D0>D14	other	ENSG00000198053	SIRPA	D0>D4	1874812	237237	2	yes	no	yes	1	chr20:2108950-2114563	.	chr20:1874140-1884738	ENSG00000198053.11_3:SIRPA	bait-other	16	6.46	n/a	n/a	n/a	n/a	n/a	no	no	na
peak31650	D14>D0,D4>D0	adipocyte-dependent	ENSG00000139531	SUOX	D14>D0	56390963	220137	2	yes	no	yes	1	chr12:56152535-56187484	.	chr12:56384929-56392544	ENSG00000139531.12_2:SUOX	bait-other	7	6.08	n/a	n/a	n/a	n/a	n/a	no	no	na
peak109947	D14>D0,D4>D0	adipocyte-dependent	ENSG00000172901	AQPEP	D14>D0	115298150	50676	2	no	yes	yes	n/a	n/a	n/a	n/a	n/a	n/a	n/a	n/a	rs17484600	rs55810409	0.914698	conditional	rs55810409	no	no	na
peak5866	D14>D0,D4>D0	adipocyte-dependent	ENSG00000142871	CYR61	D0>D14,D0>D4,D14>D4	86046443	355256	2	yes	no	yes	1	chr1:86399778-86404244	.	chr1:86045765-86049108	ENSG00000142871.16_3:CYR61	bait-other	21	9.44	n/a	n/a	n/a	n/a	n/a	no	yes	8
peak10431	D0>D14,D0>D4	preadipocyte-dependent	ENSG00000143341	HMCN1	D0>D4	185703682	237120	2	yes	no	yes	1	chr1:185939184-185942556	.	chr1:185699171-185712502	ENSG00000143341.11_2:HMCN1	bait-other	20	5.56	n/a	n/a	n/a	n/a	n/a	no	no	na
peak54573	D0>D4	other	ENSG00000109099	PMP22	D14>D0,D4>D0	15168673	111761	2	yes	no	yes	1	chr17:15279799-15283889	.	chr17:15163465-15184123	ENSG00000109099.14_3:PMP22;ENSG00000265445.1_6:AC005703.3;ENSG00000237377.2_2:AC005703.2	bait-other	37	6.41	n/a	n/a	n/a	n/a	n/a	no	no	na
peak133275	D14>D0,D4>D0	adipocyte-dependent	ENSG00000171316	CHD7	D14>D0	61591336	345681	2	yes	no	yes	0.22	chr8:61935042-61937098	.	chr8:61589190-61598367	ENSG00000171316.11_3:CHD7	bait-other	37	24.42	n/a	n/a	n/a	n/a	n/a	no	no	na
peak106607	D14>D0,D4>D0	adipocyte-dependent	ENSG00000112936	C7	D14>D0,D4>D0	40909353	309798	2	yes	no	yes	1	chr5:41218863-41223235	.	chr5:40908232-40914554	ENSG00000253098.1:RNU7-161P;ENSG00000112936.18_2:C7	bait-other	21	10.54	n/a	n/a	n/a	n/a	n/a	no	yes	3
peak89627	D4>D0	other	ENSG00000164047	CAMP	D14>D0,D14>D4,D4>D0	48264836	209163	2	yes	no	yes	1	chr3:48458363-48474961	ENSG00000164050.12_2:PLXNB1	chr3:48264488-48266450	ENSG00000164047.4_2:CAMP	bait-bait	12	5.43	n/a	n/a	n/a	n/a	n/a	no	no	na
peak15318	D14>D0,D4>D0	adipocyte-dependent	ENSG00000150051	MKX	D14>D0,D14>D4	28034988	425477	2	yes	no	yes	1	chr10:28457528-28464779	.	chr10:28027483-28035806	ENSG00000150051.13_3:MKX	bait-other	11	5.75	n/a	n/a	n/a	n/a	n/a	no	no	na
peak106605	D14>D0,D4>D0	adipocyte-dependent	ENSG00000112936	C7	D14>D0,D4>D0	40909353	274095	2	yes	no	yes	1	chr5:41183095-41189937	.	chr5:40908232-40914554	ENSG00000253098.1:RNU7-161P;ENSG00000112936.18_2:C7	bait-other	16	6.64	n/a	n/a	n/a	n/a	n/a	no	no	na
peak88293	D14>D0,D4>D0	adipocyte-dependent	ENSG00000163491	NEK10	D0>D14,D0>D4	27410950	130452	2	yes	no	yes	0.45	chr3:27541735-27545229	.	chr3:27409028-27411081	ENSG00000163491.16_3:NEK10	bait-other	11	5.05	n/a	n/a	n/a	n/a	n/a	no	no	na
peak65434	D14>D0,D4>D0	adipocyte-dependent	ENSG00000105429	MEGF8	D14>D0,D4>D0	42829760	21541	2	yes	no	yes	0.37	chr19:42837905-42851430	.	chr19:42825333-42835027	ENSG00000105429.12_3:MEGF8	bait-other	124	12.39	n/a	n/a	n/a	n/a	n/a	no	no	na
peak29094	D14>D0,D4>D0	adipocyte-dependent	ENSG00000111684	LPCAT3	D14>D0,D4>D0	7125813	8306	2	yes	no	yes	1	chr12:7115554-7119260	.	chr12:7122839-7133952	ENSG00000111684.10_2:LPCAT3	bait-other	114	6.19	n/a	n/a	n/a	n/a	n/a	no	no	na
peak74006	D0>D14,D0>D4	preadipocyte-dependent	ENSG00000157827	FMNL2	D14>D0	153191750	237861	2	yes	no	yes	1	chr2:153419937-153434902	.	chr2:153190646-153194201	ENSG00000157827.19_3:FMNL2	bait-other	9	6.25	n/a	n/a	n/a	n/a	n/a	no	no	na
peak100484	D0>D4,D14>D4	other	ENSG00000138772	ANXA3	D0>D4	79472672	333787	2	yes	no	yes	1	chr4:79804358-79809775	.	chr4:79460737-79472750	ENSG00000138772.12_4:ANXA3	bait-other	32	9.55	n/a	n/a	n/a	n/a	n/a	no	no	na
peak78874	D0>D14,D0>D4	preadipocyte-dependent	ENSG00000144476	ACKR3	D14>D0,D14>D4,D4>D0	237476429	178028	2	yes	no	yes	1	chr2:237651337-237655107	.	chr2:237474576-237477293	ENSG00000144476.5_3:ACKR3	bait-other	21	6.66	n/a	n/a	n/a	n/a	n/a	no	no	na
peak112092	D14>D0,D4>D0	adipocyte-dependent	ENSG00000113721	PDGFRB	D4>D0	149535434	71324	2	yes	no	yes	1	chr5:149597934-149610086	.	chr5:149525140-149536346	ENSG00000113721.13_2:PDGFRB	bait-other	25	5.64	n/a	n/a	n/a	n/a	n/a	no	no	na
peak130885	D0>D14,D0>D4	preadipocyte-dependent	ENSG00000164741	DLC1	D0>D14,D4>D14	13462118	227200	2	yes	no	yes	1	chr8:13233289-13236512	.	chr8:13371585-13373736	ENSG00000164741.14_6:DLC1	bait-other	63	24.68	n/a	n/a	n/a	n/a	n/a	no	no	na
peak103676	D14>D0,D4>D0	adipocyte-dependent	ENSG00000121211	MND1	D0>D4	154265800	240144	2	yes	no	yes	0.01	chr4:154505043-154505955	.	chr4:154260455-154267166	ENSG00000121211.7_3:MND1	bait-other	84	31.07	n/a	n/a	n/a	n/a	n/a	no	no	na
peak112021	D0>D14,D0>D4	preadipocyte-dependent	ENSG00000183111	ARHGEF37	D14>D0,D14>D4	148931509	80279	2	no	yes	yes	n/a	n/a	n/a	n/a	n/a	n/a	n/a	n/a	rs6878275	rs2279134	0.820224	primary	rs2279134	no	no	na
peak33260	D4>D0	other	ENSG00000049130	KITLG	D0>D14,D0>D4	88974627	388191	2	yes	no	yes	0.76	chr12:88582233-88586356	.	chr12:88974496-88975469	ENSG00000252850.1:RNU1-117P;ENSG00000049130.15_3:KITLG	bait-other	13	7.46	n/a	n/a	n/a	n/a	n/a	no	no	na
peak42561	D14>D0,D4>D0	adipocyte-dependent	ENSG00000119655	NPC2	D14>D0	74960879	19342	2	no	yes	yes	n/a	n/a	n/a	n/a	n/a	n/a	n/a	n/a	rs4243647	rs10873267	1	primary	rs10873267	no	no	na
peak21293	D0>D4	other	ENSG00000130600	H19	D14>D0,D4>D0	2022699	172118	2	yes	no	yes	1	chr11:1841987-1867905	ENSG00000130598.15_2:TNNI2;ENSG00000149043.16_3:SYT8	chr11:2005194-2023179	ENSG00000226416.1_5:MRPL23-AS1;ENSG00000130600.18_4:H19	bait-bait	20	5.49	n/a	n/a	n/a	n/a	n/a	no	no	na
peak125878	D14>D0,D4>D0	adipocyte-dependent	ENSG00000179406	LINC00174	D14>D0	65958552	41842	2	no	yes	yes	n/a	n/a	n/a	n/a	n/a	n/a	n/a	n/a	rs62466803	rs62465432	0.931546	primary	rs201926224,rs62465432	yes	yes	5
peak11261	D0>D14,D0>D4	preadipocyte-dependent	ENSG00000143850	PLEKHA6	D14>D0,D14>D4	204346792	519187	2	yes	no	yes	1	chr1:203825444-203835041	ENSG00000182004.12_2:SNRPE	chr1:204344526-204349497	ENSG00000143850.14_5:PLEKHA6	bait-bait	12	6.26	n/a	n/a	n/a	n/a	n/a	no	no	na
peak38262	D4>D0	other	ENSG00000102554	KLF5	D14>D4	73629113	356180	2	no	yes	yes	n/a	n/a	n/a	n/a	n/a	n/a	n/a	n/a	rs9652239	rs9530080	0.988194	primary	rs9530080	no	no	na
peak17303	D0>D14,D0>D4	preadipocyte-dependent	ENSG00000138336	TET1	D14>D0	70320412	25997	2	yes	no	yes	1	chr10:70333611-70362651	.	chr10:70313283-70321644	ENSG00000138336.8_3:TET1	bait-other	53	5	n/a	n/a	n/a	n/a	n/a	no	no	na
peak141844	D14>D0,D4>D0	adipocyte-dependent	ENSG00000198121	LPAR1	D4>D14	113800737	142452	2	yes	no	yes	1	chr9:113655179-113661483	.	chr9:113798585-113804319	ENSG00000198121.13_4:LPAR1	bait-other	28	7.52	n/a	n/a	n/a	n/a	n/a	yes	yes	3
peak112107	D14>D0,D4>D0	adipocyte-dependent	ENSG00000183876	ARSI	D0>D14,D0>D4	149718869	7169	2	yes	no	yes	1	chr5:149705907-149711784	.	chr5:149715494-149720771	ENSG00000183876.8_3:ARSI	bait-other	251	6.71	n/a	n/a	n/a	n/a	n/a	no	no	na
peak87095	D4>D0	other	ENSG00000134107	BHLHE40	D14>D4	5020800	275388	2	yes	no	yes	0.39	chr3:4744872-4745244	.	chr3:5018512-5025724	ENSG00000134107.4_2:BHLHE40;ENSG00000235831.6_5:BHLHE40-AS1	bait-other	7	5.99	n/a	n/a	n/a	n/a	n/a	no	yes	3
peak121716	D0>D14,D0>D4	preadipocyte-dependent	ENSG00000131015	ULBP2	D0>D14,D0>D4	150263135	95228	2	yes	no	yes	1	chr6:150162198-150169150	.	chr6:150245110-150264795	ENSG00000131015.4_2:ULBP2	bait-other	13	5.83	n/a	n/a	n/a	n/a	n/a	yes	no	na
peak35838	D14>D0,D4>D0	adipocyte-dependent	ENSG00000132341	RAN	D0>D14	131356423	947166	2	yes	no	yes	0.35	chr12:132302189-132303815	.	chr12:131355544-131362393	ENSG00000132341.11_2:RAN	bait-other	9	8.26	n/a	n/a	n/a	n/a	n/a	no	yes	4
peak128102	D14>D0,D4>D0	adipocyte-dependent	ENSG00000091136	LAMB1	D4>D0	107643699	88017	2	yes	no	yes	1	chr7:107545461-107559310	.	chr7:107642067-107644840	ENSG00000091136.13_2:LAMB1	bait-other	19	6.59	n/a	n/a	n/a	n/a	n/a	no	no	na
peak79363	D0>D14,D0>D4	preadipocyte-dependent	ENSG00000271303	SRXN1	D4>D14	634013	99485	2	yes	no	yes	1	chr20:523682-536237	ENSG00000101266.18_4:CSNK2A1	chr20:629422-654321	ENSG00000271303.1_3:SRXN1	bait-bait	27	6.17	n/a	n/a	n/a	n/a	n/a	no	no	na
peak113512	D0>D4	other	ENSG00000175416	CLTB	D0>D4	175843569	236621	2	yes	no	yes	1	chr5:176073597-176095593	ENSG00000048140.17_4:TSPAN17	chr5:175810744-175833961	ENSG00000175416.12_2:CLTB;ENSG00000146066.2_3:HIGD2A;ENSG00000048162.20_3:NOP16	bait-bait	11	6.17	n/a	n/a	n/a	n/a	n/a	no	no	na
peak55906	D0>D4	other	ENSG00000002834	LASP1	D0>D4	37026111	9947	2	yes	no	yes	1	chr17:37031774-37038813	.	chr17:36998080-37029539	ENSG00000275489.1_2:C17orf98;ENSG00000002834.17_3:LASP1;ENSG00000125691.12_3:RPL23	bait-other	79	12.12	n/a	n/a	n/a	n/a	n/a	no	yes	3
peak93903	D0>D14,D0>D4	preadipocyte-dependent	ENSG00000129048	ACKR4	D14>D0,D14>D4	132316080	1885848	2	yes	no	yes	1	chr3:134201514-134205006	ENSG00000129055.12_2:ANAPC13;ENSG00000182923.17_6:CEP63	chr3:132313843-132317120	ENSG00000129048.6_2:ACKR4	bait-bait	5	7.13	n/a	n/a	n/a	n/a	n/a	yes	no	na
peak133393	D4>D0	other	ENSG00000147576	ADHFE1	D14>D0,D4>D0	67344720	383878	2	yes	no	yes	1	chr8:66959772-66963980	.	chr8:67336948-67343625	ENSG00000147576.16_5:ADHFE1;ENSG00000179041.3_3:RRS1	bait-other	20	9.55	n/a	n/a	n/a	n/a	n/a	no	yes	4
peak114009	D0>D14	other	ENSG00000137266	SLC22A23	D14>D0,D4>D0	3457255	36659	2	yes	no	yes	0.46	chr6:3420239-3421738	.	chr6:3436742-3462071	ENSG00000137266.14_2:SLC22A23	bait-other	49	5.47	n/a	n/a	n/a	n/a	n/a	no	no	na
peak52569	D14>D0	other	ENSG00000178573	MAF	D14>D0,D14>D4,D4>D0	79634610	1470644	2	yes	no	yes	0.09	chr16:78160913-78162767	.	chr16:79621450-79638305	ENSG00000178573.6_2:MAF	bait-other	23	9.32	n/a	n/a	n/a	n/a	n/a	no	no	na
peak51841	D0>D14	other	ENSG00000196123	KIAA0895L	D14>D0	67217942	176119	2	yes	no	yes	1	chr16:67013411-67050842	ENSG00000172824.15_5:CES4A	chr16:67201912-67215319	ENSG00000140939.14_3:NOL3;ENSG00000102878.16_3:HSF4;ENSG00000196123.12_2:KIAA0895L	bait-bait	10	5.96	n/a	n/a	n/a	n/a	n/a	no	no	na
peak10158	D4>D0	other	ENSG00000135862	LAMC1	n/a	182992594	73330	2	yes	yes	no	1	chr1:183065243-183072113	.	chr1:182989144-182996819	ENSG00000135862.5_2:LAMC1	bait-other	51	8.92	rs4233193	rs6424885	0.857822	primary	rs6424885	yes	yes	3
peak17720	D0>D14,D0>D4	preadipocyte-dependent	ENSG00000166321	NUDT13	D14>D4	74870132	99355	2	no	yes	yes	n/a	n/a	n/a	n/a	n/a	n/a	n/a	n/a	rs3763723	rs2394935	0.933772	primary	rs2394935	no	no	na
peak23317	D14>D0,D4>D0	adipocyte-dependent	ENSG00000135362	PRR5L	D4>D14	36317837	264725	2	yes	no	yes	0.42	chr11:36052579-36063845	.	chr11:36317214-36319391	ENSG00000135362.13_4:PRR5L	bait-other	17	5.26	n/a	n/a	n/a	n/a	n/a	no	yes	4
peak75439	D4>D0	other	ENSG00000187231	SESTD1	D14>D0,D4>D0	180129516	341374	2	yes	no	yes	1	chr2:180468152-180474777	.	chr2:180127943-180132960	ENSG00000187231.13_4:SESTD1	bait-other	8	5.32	n/a	n/a	n/a	n/a	n/a	no	no	na
peak50915	D0>D14	other	ENSG00000178226	PRSS36	D14>D0	31161414	727218	2	yes	no	yes	1	chr16:31879803-31892512	ENSG00000185947.14_3:ZNF267	chr16:31158850-31168295	ENSG00000178226.10_3:PRSS36	bait-bait	9	5.95	n/a	n/a	n/a	n/a	n/a	no	no	na
peak8826	D4>D0	other	ENSG00000162729	IGSF8	D14>D0	160068732	262172	2	yes	no	yes	1	chr1:160330433-160344885	ENSG00000171786.5_2:NHLH1	chr1:160065149-160070212	ENSG00000162729.13_4:IGSF8	bait-bait	21	11.16	n/a	n/a	n/a	n/a	n/a	no	no	na
peak120374	D0>D4	other	ENSG00000164483	SAMD3	D0>D4	130686569	309722	2	yes	no	yes	1	chr6:130988403-130997018	.	chr6:130679476-130689275	ENSG00000164483.16_4:SAMD3;ENSG00000164484.11_3:TMEM200A	bait-other	18	6.44	n/a	n/a	n/a	n/a	n/a	no	no	na
peak32744	D0>D14,D0>D4	preadipocyte-dependent	ENSG00000139289	PHLDA1	D0>D14,D0>D4	76427711	140503	2	yes	no	yes	1	chr12:76279204-76287923	.	chr12:76424220-76432518	ENSG00000139289.13_3:PHLDA1	bait-other	29	5.25	n/a	n/a	n/a	n/a	n/a	no	no	na
peak47120	D0>D14,D0>D4	preadipocyte-dependent	ENSG00000137807	KIF23	D0>D14,D0>D4	69706584	248717	2	yes	no	yes	1	chr15:69449674-69459948	ENSG00000266374.1:AC026512.1;ENSG00000138604.9_3:GLCE	chr15:69701437-69709656	ENSG00000137807.15_4:KIF23	bait-bait	15	12.83	n/a	n/a	n/a	n/a	n/a	no	no	na
peak54276	D14>D0	other	ENSG00000065320	NTN1	D14>D0,D4>D0	8924858	410638	2	yes	no	yes	0.45	chr17:9326078-9336112	.	chr17:8922388-8929635	ENSG00000065320.8_2:NTN1	bait-other	13	6.48	n/a	n/a	n/a	n/a	n/a	no	yes	3
peak64931	D0>D14,D0>D4	preadipocyte-dependent	ENSG00000161249	DMKN	D14>D0,D4>D0	36004559	193969	2	yes	no	yes	1	chr19:35803651-35823577	ENSG00000012124.16_3:CD22	chr19:35986224-35997258	ENSG00000161249.20_5:DMKN;ENSG00000188508.10_2:KRTDAP	bait-bait	12	6.16	n/a	n/a	n/a	n/a	n/a	no	yes	3
peak141957	D14>D0,D4>D0	adipocyte-dependent	ENSG00000148154	UGCG	D0>D14,D0>D4	114659045	166118	2	yes	no	yes	1	chr9:114820458-114826854	.	chr9:114653064-114662212	ENSG00000148154.9_2:UGCG	bait-other	27	10.45	n/a	n/a	n/a	n/a	n/a	no	no	na
peak86753	D14>D0,D4>D0	adipocyte-dependent	ENSG00000077942	FBLN1	D14>D0	45898117	346325	2	yes	no	yes	1	chr22:45545679-45563002	ENSG00000093000.18_3:NUP50	chr22:45896758-45906483	ENSG00000077942.18_4:FBLN1	bait-bait	8	5.46	n/a	n/a	n/a	n/a	n/a	no	no	na
peak90537	D14>D0,D4>D0	adipocyte-dependent	ENSG00000144724	PTPRG	D14>D0,D4>D0	61547242	622935	2	yes	no	yes	1	chr3:62169526-62174543	.	chr3:61542870-61550085	ENSG00000144724.19_3:PTPRG	bait-other	32	23.97	n/a	n/a	n/a	n/a	n/a	no	no	na
peak135887	D0>D14,D0>D4	preadipocyte-dependent	ENSG00000177570	SAMD12	D0>D14,D0>D4	119634350	23797	2	no	yes	yes	n/a	n/a	n/a	n/a	n/a	n/a	n/a	n/a	rs880034	rs2460976	0.930803	primary	rs2460976	yes	no	na
peak14393	D14>D0	other	ENSG00000123243	ITIH5	D14>D0,D4>D0	7708960	103029	2	yes	no	yes	0.4	chr10:7602962-7605561	.	chr10:7704800-7717939	ENSG00000123243.14_3:ITIH5	bait-other	52	6.23	n/a	n/a	n/a	n/a	n/a	no	yes	6
peak125886	D14>D0,D4>D0	adipocyte-dependent	ENSG00000179406	LINC00174	D14>D0	65958552	114618	2	no	yes	yes	n/a	n/a	n/a	n/a	n/a	n/a	n/a	n/a	rs62466803	rs7384751	0.965318	primary	rs7384751	yes	yes	5
peak25574	D0>D4	other	ENSG00000137474	MYO7A	D14>D0,D14>D4	76839309	431166	2	yes	no	yes	1	chr11:77270117-77273758	.	chr11:76832187-76850703	ENSG00000137474.20_3:MYO7A	bait-other	11	9.06	n/a	n/a	n/a	n/a	n/a	no	no	na
peak33586	D14>D0,D4>D0	adipocyte-dependent	ENSG00000133639	BTG1	D14>D0,D4>D0	92539672	429002	2	yes	no	yes	1	chr12:92959843-92972862	.	chr12:92528801-92540680	ENSG00000133639.4_3:BTG1	bait-other	16	5.6	n/a	n/a	n/a	n/a	n/a	no	no	na
peak53156	D0>D14	other	ENSG00000176678	FOXL1	D0>D14,D0>D4	86609973	192631	2	yes	no	yes	1	chr16:86797900-86804549	.	chr16:86605080-86612024	ENSG00000176678.5_3:FOXL1	bait-other	50	8.79	n/a	n/a	n/a	n/a	n/a	no	no	na
peak115798	D4>D0	other	ENSG00000196230	TUBB	D0>D14	30687977	15718	2	yes	no	yes	1	chr6:30669222-30680530	ENSG00000224328.1_5:MDC1-AS1;ENSG00000137337.14_4:MDC1	chr6:30683521-30687572	ENSG00000196230.12_2:TUBB;ENSG00000137337.14_4:MDC1	bait-bait	235	5.01	n/a	n/a	n/a	n/a	n/a	yes	no	na
peak80902	D14>D0,D4>D0	adipocyte-dependent	ENSG00000078804	TP53INP2	D14>D0	33292093	69273	2	no	yes	yes	n/a	n/a	n/a	n/a	n/a	n/a	n/a	n/a	rs6059910	rs6060042	0.811049	primary	rs6060042	yes	no	na
peak108201	D14>D0,D4>D0	adipocyte-dependent	ENSG00000250615	CTC-564N23.2	D14>D0,D4>D0	76369705	79673	2	no	yes	yes	n/a	n/a	n/a	n/a	n/a	n/a	n/a	n/a	rs9293709	rs6864250	0.974676	primary	rs6864250	yes	no	na
peak103049	D14>D0	other	ENSG00000109452	INPP4B	D0>D4	143768584	496049	2	yes	no	yes	1	chr4:143249389-143274604	.	chr4:143765116-143769166	ENSG00000109452.12_4:INPP4B	bait-other	26	10.11	n/a	n/a	n/a	n/a	n/a	no	no	na
peak82294	D14>D0,D4>D0	adipocyte-dependent	ENSG00000182463	TSHZ2	D14>D0,D4>D0	51588945	548927	2	yes	no	yes	0.75	chr20:51038666-51039801	.	chr20:51584331-51589966	ENSG00000182463.15_4:TSHZ2	bait-other	8	5.55	n/a	n/a	n/a	n/a	n/a	no	no	na
peak46455	D0>D14,D0>D4	preadipocyte-dependent	ENSG00000140416	TPM1	D0>D14,D0>D4	63334830	191249	2	yes	no	yes	1	chr15:63138633-63145871	.	chr15:63332656-63334858	ENSG00000140416.20_5:TPM1	bait-other	19	6.98	n/a	n/a	n/a	n/a	n/a	no	no	na
peak2566	D4>D0	other	ENSG00000183615	FAM167B	D0>D4	32712833	98027	2	yes	no	yes	1	chr1:32794627-32814702	ENSG00000175130.6_2:MARCKSL1;ENSG00000116478.11_4:HDAC1	chr1:32711309-32716765	ENSG00000183615.5_2:FAM167B;ENSG00000182866.16_3:LCK	bait-bait	29	5.48	n/a	n/a	n/a	n/a	n/a	no	no	na
peak58337	D14>D0,D4>D0	adipocyte-dependent	ENSG00000154262	ABCA6	D4>D0	67138028	360989	2	yes	no	yes	1	chr17:66775417-66781365	.	chr17:67137035-67148210	ENSG00000154262.12_3:ABCA6;ENSG00000154263.17_3:ABCA10	bait-other	14	7.37	n/a	n/a	n/a	n/a	n/a	no	no	na
peak137924	D14>D0,D4>D0	adipocyte-dependent	ENSG00000096968	JAK2	D4>D0	4984389	209724	2	yes	no	yes	1	chr9:4772882-4779795	.	chr9:4977624-4986440	ENSG00000096968.13_3:JAK2	bait-other	27	6.38	n/a	n/a	n/a	n/a	n/a	no	yes	5
peak104528	D14>D0,D4>D0	adipocyte-dependent	ENSG00000150630	VEGFC	D0>D14,D0>D4	177713880	245558	2	yes	no	yes	1	chr4:177950298-177964363	.	chr4:177713219-177717160	ENSG00000150630.3_2:VEGFC	bait-other	25	14.9	n/a	n/a	n/a	n/a	n/a	no	no	na
peak21190	D14>D0,D4>D0	adipocyte-dependent	ENSG00000177106	EPS8L2	D0>D4	694437	25373	2	yes	no	yes	1	chr11:663594-674377	.	chr11:681845-715265	ENSG00000177030.16_3:DEAF1;ENSG00000177042.14_4:TMEM80;ENSG00000177106.15_5:EPS8L2	bait-other	53	8.2	n/a	n/a	n/a	n/a	n/a	no	no	na
peak21707	D0>D4	other	ENSG00000254860	TMEM9B-AS1	D4>D0	8986221	57705	2	no	yes	yes	n/a	n/a	n/a	n/a	n/a	n/a	n/a	n/a	rs56680262	rs11042116	0.92783	primary	rs11042116	no	no	na
peak38525	D14>D0,D4>D0	adipocyte-dependent	ENSG00000136160	EDNRB	D14>D0,D4>D0,D4>D14	78549663	4467	2	yes	no	yes	0.4	chr13:78545853-78554994	.	chr13:78492152-78494963	ENSG00000136160.15_4:EDNRB;ENSG00000234377.7_5:RNF219-AS1	bait-other	69	5.42	n/a	n/a	n/a	n/a	n/a	no	no	na
peak56792	D14>D0,D4>D0	adipocyte-dependent	ENSG00000198933	TBKBP1	D14>D0	45771446	154693	2	no	yes	yes	n/a	n/a	n/a	n/a	n/a	n/a	n/a	n/a	rs4794052	rs4497739	0.842502	primary	rs4497739	no	no	na
peak48622	D14>D0,D4>D0	adipocyte-dependent	ENSG00000166823	MESP1	D14>D0,D4>D0	90294540	125450	2	yes	no	yes	1	chr15:90419917-90463032	ENSG00000264796.1:MIR5009;ENSG00000252645.1:RNU7-111P;ENSG00000250021.7_5:C15orf38-AP3S2;ENSG00000157823.16_3:AP3S2;ENSG00000212420.1:RNU6-1111P	chr15:90287776-90295039	ENSG00000166823.5_2:MESP1;ENSG00000259441.2_4:MRPL15P1	bait-bait	62	16.5	n/a	n/a	n/a	n/a	n/a	no	no	na
peak27990	D14>D0,D4>D0	adipocyte-dependent	ENSG00000064309	CDON	D14>D0	125933229	73106	2	yes	no	yes	0.26	chr11:125995326-126006651	.	chr11:125931954-125934808	ENSG00000064309.14_2:CDON	bait-other	49	23.25	n/a	n/a	n/a	n/a	n/a	no	yes	6
peak85922	D14>D0,D4>D0	adipocyte-dependent	ENSG00000100336	APOL4	D14>D0,D4>D0	36600885	2555	2	no	yes	yes	n/a	n/a	n/a	n/a	n/a	n/a	n/a	n/a	rs80587	rs132734	1	conditional	rs132734,22:36597687,rs132737,rs132736,22:36597683,rs132733,rs80587,rs132732	no	yes	5
peak18031	D0>D14,D0>D4	preadipocyte-dependent	ENSG00000156113	KCNMA1	D0>D4	79398126	457181	2	yes	no	yes	1	chr10:78934106-78942701	.	chr10:79394612-79399403	ENSG00000156113.22_5:KCNMA1	bait-other	29	24.38	n/a	n/a	n/a	n/a	n/a	no	no	na
peak82219	D0>D14,D0>D4	preadipocyte-dependent	ENSG00000101096	NFATC2	D0>D4	50179369	173554	2	yes	no	yes	1	chr20:50003883-50006296	.	chr20:50173618-50181969	ENSG00000101096.19_2:NFATC2	bait-other	21	6.86	n/a	n/a	n/a	n/a	n/a	no	yes	4
peak15256	D14>D0,D4>D0	adipocyte-dependent	ENSG00000077420	APBB1IP	D14>D0,D14>D4	26727131	117675	2	yes	no	yes	1	chr10:26839266-26848144	.	chr10:26724823-26730119	ENSG00000077420.15_3:APBB1IP	bait-other	24	5.73	n/a	n/a	n/a	n/a	n/a	no	yes	8
peak130917	D14>D0	other	ENSG00000164741	DLC1	D0>D14,D4>D14	13462118	27103	2	yes	no	yes	0.66	chr8:13488000-13489709	.	chr8:13371585-13373736	ENSG00000164741.14_6:DLC1	bait-other	53	16.36	n/a	n/a	n/a	n/a	n/a	no	no	na
peak101082	D0>D14,D0>D4	preadipocyte-dependent	ENSG00000163110	PDLIM5	D0>D4	95373007	80015	2	yes	no	yes	0.08	chr4:95451135-95453097	.	chr4:95370467-95374242	ENSG00000163110.14_4:PDLIM5	bait-other	21	7.71	n/a	n/a	n/a	n/a	n/a	no	no	na
peak118002	D0>D14,D0>D4	preadipocyte-dependent	ENSG00000118407	FILIP1	n/a	76203453	162006	2	yes	yes	no	1	chr6:76039344-76042659	.	chr6:76203269-76211968	ENSG00000219722.1_4:RPL26P20;ENSG00000118407.14_3:FILIP1	bait-other	34	12.23	rs2207600	rs5008483	0.830573	primary	rs5008482,rs5008484,rs5008483	no	no	na
peak87311	D14>D0,D4>D0	adipocyte-dependent	ENSG00000163703	CRELD1	D4>D0	9975505	84323	2	yes	no	yes	1	chr3:9883802-9891660	ENSG00000156990.14_3:RPUSD3	chr3:9973721-9993032	ENSG00000230082.1_5:PRRT3-AS1;ENSG00000163703.17_3:CRELD1	bait-bait	30	9.51	n/a	n/a	n/a	n/a	n/a	no	no	na
peak73401	D0>D4	other	ENSG00000152127	MGAT5	D0>D14	134877553	780063	2	yes	no	yes	0.34	chr2:135652453-135657848	.	chr2:134875525-134884121	ENSG00000152127.8_2:MGAT5	bait-other	9	7.96	n/a	n/a	n/a	n/a	n/a	no	no	na
peak11321	D14>D0,D4>D0	adipocyte-dependent	ENSG00000133056	PIK3C2B	D14>D0,D4>D0	204463851	61565	2	yes	no	yes	1	chr1:204387678-204402347	.	chr1:204462957-204467369	ENSG00000133056.13_3:PIK3C2B	bait-other	47	7.42	n/a	n/a	n/a	n/a	n/a	no	no	na
peak32300	D0>D14,D0>D4	preadipocyte-dependent	ENSG00000149948	HMGA2	D0>D14,D0>D4	66217910	128471	2	yes	no	yes	1	chr12:66342235-66349504	.	chr12:66212771-66220714	ENSG00000149948.13_5:HMGA2	bait-other	31	5.8	n/a	n/a	n/a	n/a	n/a	yes	no	na
peak93192	D0>D4	other	ENSG00000144909	OSBPL11	D14>D0	125313933	601038	2	yes	no	yes	1	chr3:124698673-124716212	.	chr3:125303416-125315055	ENSG00000144909.7_2:OSBPL11	bait-other	8	5.84	n/a	n/a	n/a	n/a	n/a	no	yes	4
peak8509	D4>D0	other	ENSG00000225855	RUSC1-AS1	D14>D0,D14>D4,D4>D0	155293966	322189	2	yes	no	yes	1	chr1:155615606-155620652	.	chr1:155290566-155305109	ENSG00000225855.6_4:RUSC1-AS1;ENSG00000160753.15_3:RUSC1	bait-other	16	8.91	n/a	n/a	n/a	n/a	n/a	no	no	na
peak141828	D4>D0	other	ENSG00000198121	LPAR1	D4>D14	113800737	284353	2	yes	no	yes	1	chr9:113509341-113529861	.	chr9:113798585-113804319	ENSG00000198121.13_4:LPAR1	bait-other	18	8.83	n/a	n/a	n/a	n/a	n/a	no	no	na
peak89884	D0>D14,D0>D4	preadipocyte-dependent	ENSG00000145050	MANF	D0>D14	51422477	286653	2	yes	no	yes	1	chr3:51707669-51713939	.	chr3:51421213-51425267	ENSG00000145050.16_3:MANF	bait-other	15	5.72	n/a	n/a	n/a	n/a	n/a	no	no	na
peak127549	D4>D0	other	ENSG00000168090	COPS6	D0>D14	99686576	112455	2	yes	no	yes	1	chr7:99572302-99585817	ENSG00000160862.12_4:AZGP1;ENSG00000214313.8_2:AZGP1P1	chr7:99684751-99693202	ENSG00000207547.1:MIR25;ENSG00000207757.1:MIR93;ENSG00000208036.1:MIR106B;ENSG00000168090.9_2:COPS6	bait-bait	21	9.91	n/a	n/a	n/a	n/a	n/a	no	yes	3
peak31400	D0>D14	other	ENSG00000167767	KRT80	D0>D4	52585783	798214	2	yes	no	yes	1	chr12:53379537-53386624	.	chr12:52573185-52604571	ENSG00000257137.6_4:C12orf80;ENSG00000167767.13_3:KRT80;ENSG00000258279.3_4:LINC00592	bait-other	6	6.06	n/a	n/a	n/a	n/a	n/a	no	no	na
peak9325	D14>D0	other	ENSG00000143196	DPT	D14>D0,D14>D4,D4>D0	168698501	119254	2	yes	no	yes	1	chr1:168574916-168583329	.	chr1:168697806-168701048	ENSG00000143196.4_3:DPT	bait-other	29	5.16	n/a	n/a	n/a	n/a	n/a	no	yes	6
peak141839	D0>D14,D0>D4	preadipocyte-dependent	ENSG00000198121	LPAR1	D4>D14	113800737	194969	2	yes	no	yes	1	chr9:113600929-113608615	.	chr9:113798585-113804319	ENSG00000198121.13_4:LPAR1	bait-other	20	6.97	n/a	n/a	n/a	n/a	n/a	no	no	na
peak10775	D4>D0	other	ENSG00000151414	NEK7	D0>D14,D0>D4	198126092	527656	2	yes	no	yes	1	chr1:198650791-198658076	.	chr1:198125236-198128040	ENSG00000151414.14_2:NEK7	bait-other	13	10.29	n/a	n/a	n/a	n/a	n/a	no	no	na
peak112220	D4>D0	other	ENSG00000198624	CCDC69	D14>D0,D4>D0	150603705	2071	2	no	yes	yes	n/a	n/a	n/a	n/a	n/a	n/a	n/a	n/a	rs72794132	rs13359838	0.907588	conditional	rs13359838	no	no	na
peak82398	D0>D14,D0>D4	preadipocyte-dependent	ENSG00000101134	DOK5	D0>D4	53092135	246106	2	yes	no	yes	1	chr20:52844864-52847768	.	chr20:53088962-53095770	ENSG00000101134.11_2:DOK5	bait-other	26	9.95	n/a	n/a	n/a	n/a	n/a	no	no	na
peak142595	D4>D0	other	ENSG00000148180	GSN	D14>D0,D4>D0	123970071	126090	2	yes	no	yes	0.82	chr9:124095792-124097512	.	chr9:123968883-123972630	ENSG00000148180.19_5:GSN	bait-other	15	5.78	n/a	n/a	n/a	n/a	n/a	no	yes	5
peak15317	D0>D4	other	ENSG00000150051	MKX	D14>D0,D14>D4	28034988	384225	2	yes	no	yes	1	chr10:28415179-28419944	.	chr10:28027483-28035806	ENSG00000150051.13_3:MKX	bait-other	17	9	n/a	n/a	n/a	n/a	n/a	no	no	na
peak60898	D0>D14,D0>D4	preadipocyte-dependent	ENSG00000134769	DTNA	D14>D0,D14>D4	32073253	290069	2	yes	no	yes	1	chr18:32362068-32367774	.	chr18:32073060-32074677	ENSG00000134769.21_5:DTNA	bait-other	11	6.11	n/a	n/a	n/a	n/a	n/a	yes	no	na
peak86292	D4>D0	other	ENSG00000128268	MGAT3	D14>D0,D4>D0	39853348	2379	2	no	yes	yes	n/a	n/a	n/a	n/a	n/a	n/a	n/a	n/a	rs2008174	rs5757683	0.906821	primary	rs5757683	yes	no	na
peak57546	D4>D0	other	ENSG00000175155	YPEL2	D14>D0	57409049	182335	2	yes	no	yes	1	chr17:57590267-57595991	.	chr17:57401410-57410174	ENSG00000175155.8_3:YPEL2	bait-other	31	12.32	n/a	n/a	n/a	n/a	n/a	no	yes	3
peak67651	D0>D14,D0>D4	preadipocyte-dependent	ENSG00000119771	KLHL29	D4>D0	23608087	366406	2	yes	no	yes	1	chr2:23973752-23977509	.	chr2:23600229-23611748	ENSG00000235497.5_2:AC012506.4;ENSG00000119771.14_3:KLHL29	bait-other	14	8.5	n/a	n/a	n/a	n/a	n/a	no	no	na
peak94370	D14>D0,D4>D0	adipocyte-dependent	ENSG00000181804	SLC9A9	D14>D0,D4>D0	143567372	2201151	2	yes	no	yes	0.47	chr3:145768750-145769791	.	chr3:143563882-143568822	ENSG00000181804.14_3:SLC9A9	bait-other	7	6.7	n/a	n/a	n/a	n/a	n/a	no	no	na
peak61270	D0>D14,D0>D4	preadipocyte-dependent	ENSG00000197046	SIGLEC15	D0>D4	43405476	102246	2	yes	no	yes	1	chr18:43278203-43307350	ENSG00000141469.17_4:SLC14A1	chr18:43405075-43406074	ENSG00000197046.11_2:SIGLEC15	bait-bait	13	5.94	n/a	n/a	n/a	n/a	n/a	no	no	na
peak31669	D4>D0	other	ENSG00000135424	ITGA7	D14>D0,D4>D0	56109826	218304	2	yes	no	yes	1	chr12:56324082-56328876	ENSG00000065357.19_3:DGKA	chr12:56105899-56110762	ENSG00000135441.7_3:BLOC1S1;ENSG00000135424.16_4:ITGA7	bait-bait	12	7.96	n/a	n/a	n/a	n/a	n/a	no	no	na
peak87314	D14>D0,D4>D0	adipocyte-dependent	ENSG00000171135	JAGN1	D4>D0	9932255	28473	2	yes	no	yes	1	chr3:9896572-9905174	.	chr3:9925635-9944406	ENSG00000163701.18_3:IL17RE;ENSG00000171135.14_4:JAGN1	bait-other	81	8.32	n/a	n/a	n/a	n/a	n/a	no	no	na
peak112688	D14>D0,D4>D0	adipocyte-dependent	ENSG00000170214	ADRA1B	D14>D0	159292086	392709	2	yes	no	yes	1	chr5:158888158-158903028	.	chr5:159341749-159345488	ENSG00000170214.4_4:ADRA1B	bait-other	19	12.25	n/a	n/a	n/a	n/a	n/a	no	yes	8
peak27091	D14>D0,D4>D0	adipocyte-dependent	ENSG00000086848	ALG9	D4>D0	111742304	63391	2	yes	no	yes	1	chr11:111799586-111807124	.	chr11:111739924-111746515	ENSG00000086848.14_4:ALG9	bait-other	38	5.03	n/a	n/a	n/a	n/a	n/a	no	yes	5
peak28123	D14>D0,D4>D0	adipocyte-dependent	ENSG00000134954	ETS1	D0>D4	128457452	287650	2	yes	no	yes	1	chr11:128167853-128171584	.	chr11:128449766-128458801	ENSG00000134954.14_3:ETS1	bait-other	33	16.76	n/a	n/a	n/a	n/a	n/a	no	yes	7
peak112373	D14>D0,D4>D0	adipocyte-dependent	ENSG00000170271	FAXDC2	D4>D0	154238811	399593	2	yes	no	yes	0.68	chr5:153838618-153839192	.	chr5:154222767-154244266	ENSG00000170271.10_4:FAXDC2;ENSG00000155508.13_4:CNOT8	bait-other	5	5.32	n/a	n/a	n/a	n/a	n/a	no	no	na
peak107469	D0>D14,D0>D4	preadipocyte-dependent	ENSG00000049192	ADAMTS6	D0>D14	64777746	295789	2	yes	no	yes	0.41	chr5:64477802-64481402	.	chr5:64777556-64778174	ENSG00000049192.14_3:ADAMTS6	bait-other	16	7.84	n/a	n/a	n/a	n/a	n/a	no	no	na
peak102712	D14>D0,D4>D0	adipocyte-dependent	ENSG00000189184	PCDH18	D14>D0	138453647	75583	2	yes	no	yes	1	chr4:138525661-138531592	.	chr4:138453070-138454546	ENSG00000189184.11_2:PCDH18	bait-other	61	7.71	n/a	n/a	n/a	n/a	n/a	no	yes	6
peak54774	D14>D0,D4>D0	adipocyte-dependent	ENSG00000265511	RP11-524F11.1	D4>D0	17410664	60224	2	no	yes	yes	n/a	n/a	n/a	n/a	n/a	n/a	n/a	n/a	rs750546	rs4646356	0.849297	primary	rs4646356	no	yes	4
peak66475	D14>D0,D4>D0	adipocyte-dependent	ENSG00000108107	RPL28	D4>D14	55896712	58316	2	yes	no	yes	1	chr19:55834023-55850740	ENSG00000180061.9_2:TMEM150B	chr19:55892329-55898826	ENSG00000108107.14_3:RPL28;ENSG00000233493.3_2:TMEM238	bait-bait	74	8.93	n/a	n/a	n/a	n/a	n/a	no	yes	6
peak141025	D14>D0,D4>D0	adipocyte-dependent	ENSG00000165244	ZNF367	D0>D14,D0>D4	99180610	180926	2	yes	no	yes	1	chr9:99360980-99365255	.	chr9:99176454-99187973	ENSG00000165244.6_2:ZNF367	bait-other	22	5.35	n/a	n/a	n/a	n/a	n/a	no	no	na
peak10141	D14>D0,D4>D0	adipocyte-dependent	ENSG00000135862	LAMC1	n/a	182992594	22472	2	yes	yes	no	1	chr1:182963055-182971520	.	chr1:182989144-182996819	ENSG00000135862.5_2:LAMC1	bait-other	124	7.89	rs4233193	rs10797800	0.98698	primary	rs10797800	yes	no	na
peak89943	D14>D0,D4>D0	adipocyte-dependent	ENSG00000164088	PPM1M	n/a	52279808	43285	2	yes	yes	no	1	chr3:52317478-52329350	ENSG00000168237.17_2:GLYCTK;ENSG00000164091.11_2:WDR82;ENSG00000207926.1:MIR135A1	chr3:52277039-52280554	ENSG00000164088.17_3:PPM1M	bait-bait	40	5.35	rs73088785	rs6783652	0.968678	conditional	rs6783652	yes	yes	4
peak82405	D0>D14,D0>D4	preadipocyte-dependent	ENSG00000101134	DOK5	D0>D4	53092135	134377	2	yes	no	yes	0.33	chr20:52957431-52959442	.	chr20:53088962-53095770	ENSG00000101134.11_2:DOK5	bait-other	29	5.47	n/a	n/a	n/a	n/a	n/a	no	no	na
peak122964	D0>D14,D0>D4	preadipocyte-dependent	ENSG00000198517	MAFK	D0>D4	1570349	703068	2	yes	no	yes	1	chr7:2271653-2281302	ENSG00000002822.15_4:MAD1L1	chr7:1559148-1576432	ENSG00000198517.9_3:MAFK	bait-bait	11	8.05	n/a	n/a	n/a	n/a	n/a	no	no	na
peak58131	D14>D0,D4>D0	adipocyte-dependent	ENSG00000154229	PRKCA	D0>D14	64298753	162892	2	yes	no	yes	1	chr17:64450983-64465844	.	chr17:64296875-64299760	ENSG00000154229.11_3:PRKCA	bait-other	18	5.79	n/a	n/a	n/a	n/a	n/a	no	no	na
peak69423	D14>D0,D4>D0	adipocyte-dependent	ENSG00000171150	SOCS5	D0>D4	46926090	31943	2	yes	no	yes	0.63	chr2:46893533-46894531	.	chr2:46925849-46928364	ENSG00000171150.8_3:SOCS5	bait-other	129	7.29	n/a	n/a	n/a	n/a	n/a	no	yes	4
peak44456	D0>D4	other	ENSG00000169926	KLF13	D14>D0,D4>D0	31619057	144607	2	yes	no	yes	1	chr15:31760631-31765839	.	chr15:31612575-31624875	ENSG00000169926.10_3:KLF13	bait-other	14	6.7	n/a	n/a	n/a	n/a	n/a	no	no	na
peak59688	D4>D0	other	ENSG00000132205	EMILIN2	D0>D14	2847027	142138	2	yes	no	yes	0.23	chr18:2988475-2989350	.	chr18:2845960-2857529	ENSG00000132205.10_2:EMILIN2	bait-other	26	6.31	n/a	n/a	n/a	n/a	n/a	no	no	na
peak89335	D0>D4	other	ENSG00000249992	TMEM158	D14>D0,D4>D0	45267769	196213	2	yes	no	yes	1	chr3:45067482-45076373	ENSG00000252410.1:RNU5B-3P;ENSG00000163815.5_3:CLEC3B	chr3:45263958-45268875	ENSG00000249992.1_2:TMEM158;ENSG00000178550.3:AC010170.1	bait-bait	27	6.11	n/a	n/a	n/a	n/a	n/a	no	no	na
peak119563	D14>D0,D4>D0	adipocyte-dependent	ENSG00000277443	MARCKS	D0>D14,D0>D4	114178540	696086	2	yes	no	yes	0.73	chr6:113481878-113482785	.	chr6:114177393-114181762	ENSG00000277443.2_3:MARCKS	bait-other	21	9.28	n/a	n/a	n/a	n/a	n/a	no	no	na
peak81025	D14>D0,D4>D0	adipocyte-dependent	ENSG00000214078	CPNE1	n/a	34252877	225954	2	yes	yes	no	1	chr20:34475277-34481898	ENSG00000201221.1:RNU4-40P	chr20:34251794-34257902	ENSG00000244462.7_3:RBM12;ENSG00000214078.12_4:CPNE1	bait-bait	10	5.11	rs6060557	rs12479546	0.858245	primary	rs12479546,rs6060664,rs6060666	yes	no	na
peak84024	D4>D0,D4>D14	other	ENSG00000157551	KCNJ15	D0>D4,D14>D4	39527642	207711	2	yes	no	yes	0.34	chr21:39735783-39741535	.	chr21:39528895-39529284	ENSG00000157551.18_5:KCNJ15	bait-other	24	7.75	n/a	n/a	n/a	n/a	n/a	no	no	na
peak26779	D0>D14,D0>D4	preadipocyte-dependent	ENSG00000178105	DDX10	D0>D14	108535751	651115	2	yes	no	yes	1	chr11:107876631-107884944	ENSG00000166266.13_2:CUL5	chr11:108526968-108539820	ENSG00000178105.10_4:DDX10	bait-bait	9	7.22	n/a	n/a	n/a	n/a	n/a	no	no	na
peak15329	D0>D4	other	ENSG00000150051	MKX	D14>D0,D14>D4	28034988	585690	2	yes	no	yes	1	chr10:28619444-28624868	ENSG00000150054.18_2:MPP7	chr10:28027483-28035806	ENSG00000150051.13_3:MKX	bait-bait	3	5.66	n/a	n/a	n/a	n/a	n/a	no	no	na
peak129079	D4>D0	other	ENSG00000106477	CEP41	D0>D4	130082273	300202	2	yes	no	yes	1	chr7:130378410-130384373	.	chr7:130082179-130082892	ENSG00000106477.18_3:CEP41	bait-other	8	5.04	n/a	n/a	n/a	n/a	n/a	no	no	na
peak142863	D14>D0,D4>D0	adipocyte-dependent	ENSG00000185585	OLFML2A	D14>D0,D14>D4	127539436	100585	2	no	yes	yes	n/a	n/a	n/a	n/a	n/a	n/a	n/a	n/a	rs4838210	rs2067791	0.928767	primary	rs2067791	no	no	na
peak59702	D0>D14,D0>D4	preadipocyte-dependent	ENSG00000132205	EMILIN2	D0>D14	2847027	360580	2	yes	no	yes	1	chr18:3203213-3210221	.	chr18:2845960-2857529	ENSG00000132205.10_2:EMILIN2	bait-other	13	7.04	n/a	n/a	n/a	n/a	n/a	no	no	na
peak54066	D14>D0,D4>D0	adipocyte-dependent	ENSG00000129194	SOX15	D0>D4	7493487	330644	2	yes	no	yes	1	chr17:7157706-7182997	ENSG00000181885.18_3:CLDN7;ENSG00000170291.14_4:ELP5	chr17:7486966-7495223	ENSG00000129194.7_2:SOX15;ENSG00000129255.15_3:MPDU1	bait-bait	12	6.34	n/a	n/a	n/a	n/a	n/a	yes	yes	3
peak102723	D4>D0	other	ENSG00000189184	PCDH18	D14>D0	138453647	161229	2	yes	no	yes	1	chr4:138614036-138623734	.	chr4:138453070-138454546	ENSG00000189184.11_2:PCDH18	bait-other	24	5.91	n/a	n/a	n/a	n/a	n/a	no	yes	3
peak128127	D0>D14,D0>D4	preadipocyte-dependent	ENSG00000091136	LAMB1	D4>D0	107643699	11492	2	yes	no	yes	0.74	chr7:107654714-107655749	.	chr7:107642067-107644840	ENSG00000091136.13_2:LAMB1	bait-other	87	5.08	n/a	n/a	n/a	n/a	n/a	no	no	na
peak77716	D0>D4	other	ENSG00000054356	PTPRN	D4>D14	220174369	34585	2	yes	no	yes	1	chr2:220133863-220160297	ENSG00000127824.13_3:TUBA4A;ENSG00000135924.15_3:DNAJB2;ENSG00000207647.1:MIR153-1;ENSG00000054356.13_4:PTPRN;ENSG00000243910.7_2:TUBA4B	chr2:220166130-220192478	ENSG00000054356.13_4:PTPRN	bait-bait	103	5.07	n/a	n/a	n/a	n/a	n/a	no	no	na
peak77532	D14>D0,D4>D0	adipocyte-dependent	ENSG00000115461	IGFBP5	D14>D0,D4>D0	217560247	946196	2	yes	no	yes	1	chr2:218505826-218518657	.	chr2:217552337-217560726	ENSG00000115461.4_3:IGFBP5	bait-other	8	6.23	n/a	n/a	n/a	n/a	n/a	no	yes	3
peak39430	D0>D4	other	ENSG00000185950	IRS2	D14>D0,D4>D0	110438914	821565	2	yes	no	yes	1	chr13:109604692-109619162	.	chr13:110416266-110441766	ENSG00000185950.8_2:IRS2	bait-other	36	17.87	n/a	n/a	n/a	n/a	n/a	no	no	na
peak107488	D4>D0	other	ENSG00000049192	ADAMTS6	D0>D14	64777746	89986	2	yes	no	yes	1	chr5:64686266-64691415	.	chr5:64777556-64778174	ENSG00000049192.14_3:ADAMTS6	bait-other	55	9.86	n/a	n/a	n/a	n/a	n/a	no	no	na
peak101864	D0>D14,D0>D4	preadipocyte-dependent	ENSG00000145362	ANK2	D14>D0	113739264	168865	2	yes	no	yes	1	chr4:113569452-113575739	ENSG00000199102.1:MIR302C;ENSG00000199145.1:MIR302D;ENSG00000199169.1:MIR367;ENSG00000207927.1:MIR302A;ENSG00000174720.15_5:LARP7	chr4:113726461-113742890	ENSG00000145362.17_4:ANK2	bait-bait	22	6.63	n/a	n/a	n/a	n/a	n/a	no	no	na
peak54465	D14>D0	other	ENSG00000109099	PMP22	D14>D0,D4>D0	15168673	1746189	2	yes	no	yes	0.83	chr17:13421538-13423153	.	chr17:15163465-15184123	ENSG00000109099.14_3:PMP22;ENSG00000265445.1_6:AC005703.3;ENSG00000237377.2_2:AC005703.2	bait-other	7	7.04	n/a	n/a	n/a	n/a	n/a	no	no	na
peak79027	D0>D4	other	ENSG00000144485	HES6	D14>D0,D14>D4,D4>D0	239149302	374086	2	yes	no	yes	1	chr2:238769803-238775271	.	chr2:239147079-239150966	ENSG00000144485.10_4:HES6	bait-other	13	8.92	n/a	n/a	n/a	n/a	n/a	no	no	na
peak31823	D0>D14,D0>D4	preadipocyte-dependent	ENSG00000139269	INHBE	D0>D4	57846105	142148	2	yes	no	yes	1	chr12:57698637-57704975	.	chr12:57841970-57847045	ENSG00000139269.2_2:INHBE	bait-other	24	16.12	n/a	n/a	n/a	n/a	n/a	no	no	na
peak122256	D0>D14,D0>D4	preadipocyte-dependent	ENSG00000164674	SYTL3	D0>D14,D0>D4	159071045	463519	2	yes	no	yes	1	chr6:158605941-158609228	.	chr6:159063732-159071602	ENSG00000146425.10_3:DYNLT1;ENSG00000164674.15_3:SYTL3	bait-other	13	6.17	n/a	n/a	n/a	n/a	n/a	no	no	na
peak45118	D14>D0,D4>D0	adipocyte-dependent	ENSG00000128965	CHAC1	D0>D4	41245159	13058	2	yes	no	yes	1	chr15:41256756-41259226	.	chr15:41240696-41255525	ENSG00000128965.12_4:CHAC1;ENSG00000259405.1_4:ISCA1P4	bait-other	163	5.51	n/a	n/a	n/a	n/a	n/a	yes	yes	7
peak103051	D0>D14	other	ENSG00000109452	INPP4B	D0>D4	143768584	492967	2	yes	no	yes	1	chr4:143274605-143276970	.	chr4:143765116-143769166	ENSG00000109452.12_4:INPP4B	bait-other	30	12.6	n/a	n/a	n/a	n/a	n/a	no	no	na
peak104486	D4>D0	other	ENSG00000150630	VEGFC	D0>D14,D0>D4	177713880	164331	2	yes	no	yes	1	chr4:177542090-177552418	.	chr4:177713219-177717160	ENSG00000150630.3_2:VEGFC	bait-other	19	6.88	n/a	n/a	n/a	n/a	n/a	no	no	na
peak108538	D4>D0	other	ENSG00000038427	VCAN	D0>D4	82767283	831304	2	yes	no	yes	1	chr5:81935171-81941976	.	chr5:82765508-82771084	ENSG00000038427.15_4:VCAN	bait-other	20	21.33	n/a	n/a	n/a	n/a	n/a	no	no	na
peak1937	D14>D0	other	ENSG00000117643	MAN1C1	D14>D0,D4>D0	25943958	125780	2	yes	no	yes	1	chr1:26066200-26078555	.	chr1:25938885-25949721	ENSG00000117643.14_3:MAN1C1	bait-other	23	5.64	n/a	n/a	n/a	n/a	n/a	yes	yes	11
peak44591	D0>D14,D0>D4	preadipocyte-dependent	ENSG00000176454	LPCAT4	D0>D14	34659478	127239	2	yes	no	yes	1	chr15:34529134-34532876	.	chr15:34647373-34668157	ENSG00000176454.13_3:LPCAT4	bait-other	13	5.41	n/a	n/a	n/a	n/a	n/a	no	no	na
peak59563	D14>D0,D4>D0	adipocyte-dependent	ENSG00000176890	TYMS	D0>D14,D4>D14	657603	363537	2	yes	no	yes	1	chr18:293048-294212	.	chr18:652273-660472	ENSG00000176890.15_2:TYMS	bait-other	7	5.19	n/a	n/a	n/a	n/a	n/a	no	no	na
peak45833	D0>D14,D0>D4	preadipocyte-dependent	ENSG00000138594	TMOD3	D0>D4	52121824	77710	2	no	yes	yes	n/a	n/a	n/a	n/a	n/a	n/a	n/a	n/a	rs2470600	rs2916172	0.988042	primary	rs2916172	no	no	na
peak9887	D14>D0,D4>D0	adipocyte-dependent	ENSG00000116191	RALGPS2	D0>D14	178694281	206681	2	yes	no	yes	0.43	chr1:178902391-178908026	.	chr1:178691659-178696167	ENSG00000116191.17_4:RALGPS2	bait-other	13	6	n/a	n/a	n/a	n/a	n/a	yes	yes	11
peak110642	D14>D0,D4>D0	adipocyte-dependent	ENSG00000072682	P4HA2	n/a	131631007	62515	2	yes	yes	no	0.32	chr5:131694065-131701327	ENSG00000263597.1:MIR3936	chr5:131626959-131636551	ENSG00000072682.18_4:P4HA2;ENSG00000197208.5_2:SLC22A4	bait-bait	58	5.86	rs72793280	rs4705938	0.802928	primary	rs4705938	yes	yes	4
peak20052	D14>D0,D4>D0	adipocyte-dependent	ENSG00000119927	GPAM	D14>D0,D14>D4,D4>D0	113975134	50209	2	no	yes	yes	n/a	n/a	n/a	n/a	n/a	n/a	n/a	n/a	rs4918727	rs36014933	0.988718	primary	rs66870305,rs36014933	yes	yes	6
peak124003	D0>D14,D0>D4	preadipocyte-dependent	ENSG00000070882	OSBPL3	D0>D4	25021252	155057	2	yes	no	yes	1	chr7:24862622-24866463	.	chr7:25019105-25021358	ENSG00000070882.12_4:OSBPL3	bait-other	21	9.72	n/a	n/a	n/a	n/a	n/a	no	no	na
peak103730	D14>D0,D4>D0	adipocyte-dependent	ENSG00000164114	MAP9	D4>D0	156298121	376467	2	yes	no	yes	0.95	chr4:155920795-155924593	.	chr4:156297608-156298893	ENSG00000164114.18_5:MAP9	bait-other	11	5.52	n/a	n/a	n/a	n/a	n/a	no	yes	5
peak692	D14>D0,D4>D0	adipocyte-dependent	ENSG00000142657	PGD	D14>D0,D4>D0	10458648	140445	2	no	yes	yes	n/a	n/a	n/a	n/a	n/a	n/a	n/a	n/a	rs4846199	rs12136404	0.992016	primary	rs12136404	yes	no	na
peak78914	D14>D0,D4>D0	adipocyte-dependent	ENSG00000163359	COL6A3	D4>D0	238323017	243381	2	yes	no	yes	1	chr2:238074069-238083052	.	chr2:238321997-238323455	ENSG00000163359.15_3:COL6A3	bait-other	31	15.51	n/a	n/a	n/a	n/a	n/a	no	no	na
peak87319	D14>D0,D4>D0	adipocyte-dependent	ENSG00000171135	JAGN1	D4>D0	9932255	11183	2	yes	no	yes	1	chr3:9916335-9922094	ENSG00000187288.10_2:CIDEC	chr3:9925635-9944406	ENSG00000163701.18_3:IL17RE;ENSG00000171135.14_4:JAGN1	bait-bait	315	20.69	n/a	n/a	n/a	n/a	n/a	no	yes	8
peak54093	D0>D14,D0>D4	preadipocyte-dependent	ENSG00000072818	ACAP1	D14>D0	7239847	107309	2	yes	no	yes	0.46	chr17:7347466-7356754	ENSG00000170175.10_3:CHRNB1	chr17:7253060-7256843	ENSG00000213859.5_3:KCTD11;ENSG00000072818.11_3:ACAP1	bait-bait	23	8.75	n/a	n/a	n/a	n/a	n/a	no	no	na
peak4685	D14>D0,D4>D0	adipocyte-dependent	ENSG00000162599	NFIA	D14>D0,D4>D0	61330930	988231	2	yes	no	yes	1	chr1:62316768-62325111	ENSG00000212360.1:RNU6-1177P	chr1:61326967-61331046	ENSG00000162599.15_4:NFIA	bait-bait	10	8.4	n/a	n/a	n/a	n/a	n/a	no	no	na
peak69576	D14>D0,D4>D0	adipocyte-dependent	ENSG00000170802	FOXN2	n/a	48541775	133415	2	yes	yes	no	1	chr2:48397602-48408735	.	chr2:48539228-48543709	ENSG00000170802.15_4:FOXN2	bait-other	22	5.32	rs11679956	rs113655901	0.980938	conditional	rs113655901	no	no	na
peak46492	D0>D4	other	ENSG00000259627	RP11-244F12.2	D0>D4	63364109	896	2	no	yes	yes	n/a	n/a	n/a	n/a	n/a	n/a	n/a	n/a	rs7170462	rs2937859	0.967086	primary	rs2937859	no	no	na
peak93228	D0>D4	other	ENSG00000173706	HEG1	D0>D4	124774801	107764	2	yes	no	yes	1	chr3:124877429-124887879	.	chr3:124773116-124775454	ENSG00000173706.13_4:HEG1	bait-other	28	8.01	n/a	n/a	n/a	n/a	n/a	no	no	na
peak18536	D14>D0,D4>D0	adipocyte-dependent	ENSG00000198682	PAPSS2	D0>D14	89419369	49725	2	no	yes	yes	n/a	n/a	n/a	n/a	n/a	n/a	n/a	n/a	rs7097745	rs7907791	0.964717	primary	rs7919607,rs7907791	yes	no	na
peak18032	D0>D14	other	ENSG00000156113	KCNMA1	D0>D4	79398126	449389	2	yes	no	yes	1	chr10:78942702-78949014	.	chr10:79394612-79399403	ENSG00000156113.22_5:KCNMA1	bait-other	20	15.41	n/a	n/a	n/a	n/a	n/a	no	no	na
peak101063	D4>D0	other	ENSG00000163110	PDLIM5	D0>D4	95373007	47687	2	yes	no	yes	1	chr4:95321745-95329764	.	chr4:95370467-95374242	ENSG00000163110.14_4:PDLIM5	bait-other	29	6.51	n/a	n/a	n/a	n/a	n/a	yes	yes	4
peak7140	D4>D0	other	ENSG00000116396	KCNC4	D0>D14	110753964	281487	2	yes	no	yes	1	chr1:111033214-111037613	.	chr1:110750306-110770944	ENSG00000116396.14_4:KCNC4	bait-other	23	12.84	n/a	n/a	n/a	n/a	n/a	no	yes	6
peak102178	D4>D0	other	ENSG00000138735	PDE5A	D0>D14,D0>D4	120550145	382499	2	yes	no	yes	1	chr4:120924509-120938465	.	chr4:120545942-120553617	ENSG00000138735.15_3:PDE5A	bait-other	10	6.17	n/a	n/a	n/a	n/a	n/a	no	no	na
peak9488	D14>D0,D4>D0	adipocyte-dependent	ENSG00000094963	FMO2	D14>D0,D14>D4,D4>D0	171154346	69360	2	no	yes	yes	n/a	n/a	n/a	n/a	n/a	n/a	n/a	n/a	rs11811455	rs2236873	0.982505	primary	rs2236873	no	yes	6
peak108197	D14>D0,D4>D0	adipocyte-dependent	ENSG00000113231	PDE8B	D14>D0,D4>D0	76506273	65549	2	no	yes	yes	n/a	n/a	n/a	n/a	n/a	n/a	n/a	n/a	rs10473987	rs62362610	1	conditional	rs9293709,rs9293708,rs62362610	yes	yes	10
peak40482	D14>D0,D4>D0	adipocyte-dependent	ENSG00000165410	CFL2	n/a	35184028	21853	2	yes	yes	no	1	chr14:35142467-35163588	ENSG00000253003.1:RNU6-1261P	chr14:35183286-35185568	ENSG00000165410.14_2:CFL2	bait-bait	97	15.07	rs117211470	rs11851973	0.960112	conditional	rs11851973	yes	no	na
peak102858	D14>D0,D4>D0	adipocyte-dependent	ENSG00000196782	MAML3	D14>D0	141075337	417049	2	yes	no	yes	1	chr4:140655894-140660095	.	chr4:141074989-141075794	ENSG00000196782.12_4:MAML3	bait-other	72	34.52	n/a	n/a	n/a	n/a	n/a	no	no	na
peak22218	D14>D0,D4>D0	adipocyte-dependent	ENSG00000152270	PDE3B	D14>D0,D4>D0	14665268	103205	2	yes	no	yes	1	chr11:14556669-14563601	.	chr11:14662258-14669644	ENSG00000152270.8_2:PDE3B;ENSG00000129084.17_3:PSMA1	bait-other	62	9.37	n/a	n/a	n/a	n/a	n/a	no	yes	8
peak79915	D14>D0,D4>D0	adipocyte-dependent	ENSG00000182621	PLCB1	D0>D4	8057897	642837	2	yes	no	yes	1	chr20:8699829-8701823	.	chr20:8111603-8113565	ENSG00000182621.17_4:PLCB1	bait-other	17	26.24	n/a	n/a	n/a	n/a	n/a	no	no	na
peak50832	D14>D0,D4>D0	adipocyte-dependent	ENSG00000179958	DCTPP1	D0>D14	30441395	188909	2	yes	no	yes	1	chr16:30628945-30637849	ENSG00000156853.12_3:ZNF689	chr16:30440360-30451490	ENSG00000179958.8_2:DCTPP1	bait-bait	17	8.9	n/a	n/a	n/a	n/a	n/a	no	no	na
peak16708	D14>D0,D4>D0	adipocyte-dependent	ENSG00000107984	DKK1	D0>D14,D0>D4	54074055	209369	2	yes	no	yes	1	chr10:54264148-54286334	.	chr10:54071909-54076116	ENSG00000107984.9_2:DKK1;ENSG00000236671.8_5:PRKG1-AS1	bait-other	23	10.16	n/a	n/a	n/a	n/a	n/a	no	no	na
peak90917	D14>D0,D4>D0	adipocyte-dependent	ENSG00000187098	MITF	D14>D0	69788585	710855	2	yes	no	yes	0.76	chr3:69076953-69077760	.	chr3:69785377-69795827	ENSG00000187098.15_4:MITF	bait-other	7	5.13	n/a	n/a	n/a	n/a	n/a	no	no	na
peak19429	D0>D14,D0>D4	preadipocyte-dependent	ENSG00000099194	SCD	D14>D0,D4>D0	102106880	173503	2	yes	no	yes	0.84	chr10:102278464-102280876	.	chr10:102101008-102107481	ENSG00000099194.5_2:SCD	bait-other	19	7.52	n/a	n/a	n/a	n/a	n/a	yes	no	na
peak91274	D14>D0,D4>D0	adipocyte-dependent	ENSG00000121440	PDZRN3	D4>D0	73674090	134013	2	yes	no	yes	1	chr3:73807333-73810484	.	chr3:73671279-73675917	ENSG00000239677.6_6:PDZRN3-AS1;ENSG00000121440.14_2:PDZRN3	bait-other	32	8.37	n/a	n/a	n/a	n/a	n/a	no	no	na
peak104485	D4>D0	other	ENSG00000150630	VEGFC	D0>D14,D0>D4	177713880	169561	2	yes	no	yes	1	chr4:177542090-177552418	.	chr4:177713219-177717160	ENSG00000150630.3_2:VEGFC	bait-other	19	6.88	n/a	n/a	n/a	n/a	n/a	no	no	na
peak71098	D14>D0,D4>D0	adipocyte-dependent	ENSG00000159399	HK2	D14>D0,D14>D4,D4>D0	75061107	69371	2	yes	no	yes	1	chr2:74990529-74995245	.	chr2:75052482-75074860	ENSG00000159399.9_3:HK2	bait-other	48	5.38	n/a	n/a	n/a	n/a	n/a	no	yes	8
peak95207	D14>D0,D4>D0	adipocyte-dependent	ENSG00000163661	PTX3	D0>D4,D14>D4	157154577	139997	2	yes	no	yes	1	chr3:157012588-157020551	.	chr3:157153363-157155795	ENSG00000163661.3_2:PTX3;ENSG00000197415.11_4:VEPH1	bait-other	37	15.06	n/a	n/a	n/a	n/a	n/a	yes	no	na
peak8797	D14>D0	other	ENSG00000162735	PEX19	D14>D0,D4>D0	160256137	176732	2	yes	no	yes	1	chr1:160077389-160095302	ENSG00000018625.14_2:ATP1A2	chr1:160250768-160255057	ENSG00000162735.18_3:PEX19;ENSG00000132716.18_5:DCAF8	bait-bait	15	10.85	n/a	n/a	n/a	n/a	n/a	no	no	na
peak123870	D0>D14,D0>D4	preadipocyte-dependent	ENSG00000136244	IL6	D0>D14,D0>D4	22765502	121275	2	yes	no	yes	1	chr7:22643294-22653587	.	chr7:22758472-22768576	ENSG00000136244.11_4:IL6	bait-other	41	8.73	n/a	n/a	n/a	n/a	n/a	no	no	na
peak138658	D0>D14,D0>D4	preadipocyte-dependent	ENSG00000171889	MIR31HG	D0>D14	21559667	236977	2	yes	no	yes	1	chr9:21788958-21797731	.	chr9:21559072-21561651	ENSG00000171889.3_5:MIR31HG	bait-other	41	18.6	n/a	n/a	n/a	n/a	n/a	yes	no	na
peak73998	D0>D14,D0>D4	preadipocyte-dependent	ENSG00000157827	FMNL2	D14>D0	153191750	189939	2	yes	no	yes	0.36	chr2:153381654-153381956	.	chr2:153190646-153194201	ENSG00000157827.19_3:FMNL2	bait-other	9	5.28	n/a	n/a	n/a	n/a	n/a	no	no	na
peak116256	D14>D0,D4>D0	adipocyte-dependent	ENSG00000157343	ARMC12	D4>D0	35704808	149492	2	yes	no	yes	1	chr6:35547906-35559447	.	chr6:35694834-35706255	ENSG00000157343.8_3:ARMC12;ENSG00000096060.14_2:FKBP5	bait-other	25	9.08	n/a	n/a	n/a	n/a	n/a	no	no	na
peak93767	D0>D14,D0>D4	preadipocyte-dependent	ENSG00000240303	ACAD11	D14>D0,D4>D0	132379566	238501	2	yes	no	yes	1	chr3:132139423-132142669	.	chr3:132377167-132380058	ENSG00000081307.12_4:UBA5;ENSG00000240303.7_3:ACAD11	bait-other	15	5.86	n/a	n/a	n/a	n/a	n/a	no	no	na
peak123896	D0>D14,D0>D4	preadipocyte-dependent	ENSG00000136244	IL6	D0>D14,D0>D4	22765502	105938	2	yes	no	yes	1	chr7:22860230-22882685	ENSG00000196683.10_2:TOMM7	chr7:22758472-22768576	ENSG00000136244.11_4:IL6	bait-bait	39	7.41	n/a	n/a	n/a	n/a	n/a	no	no	na
peak115789	D0>D4	other	ENSG00000196230	TUBB	D0>D14	30687977	88134	2	yes	no	yes	1	chr6:30582511-30609246	ENSG00000204568.11_2:MRPS18B;ENSG00000137343.17_5:ATAT1;ENSG00000222894.1:AL662800.1;ENSG00000204569.9_3:PPP1R10;ENSG00000228415.3_2:PTMAP1	chr6:30687573-30697654	ENSG00000196230.12_2:TUBB	bait-bait	26	5.08	n/a	n/a	n/a	n/a	n/a	no	no	na
peak94422	D0>D14	other	ENSG00000152952	PLOD2	D0>D14	145881439	426851	2	yes	no	yes	1	chr3:146307579-146314706	.	chr3:145879867-145883376	ENSG00000152952.11_4:PLOD2	bait-other	10	5.12	n/a	n/a	n/a	n/a	n/a	no	no	na
peak69806	D0>D14,D0>D4	preadipocyte-dependent	ENSG00000170634	ACYP2	D14>D0	54197974	757734	2	yes	no	yes	0.33	chr2:54950262-54955942	ENSG00000214595.11_2:EML6	chr2:54339451-54349206	ENSG00000170634.12_3:ACYP2	bait-bait	24	8.32	n/a	n/a	n/a	n/a	n/a	no	no	na
peak65395	D0>D4	other	ENSG00000028277	POU2F2	D0>D4	42700736	107318	2	yes	no	yes	1	chr19:42592371-42593569	.	chr19:42693183-42701975	ENSG00000028277.21_5:POU2F2	bait-other	26	8.41	n/a	n/a	n/a	n/a	n/a	no	no	na
peak93312	D4>D0	other	ENSG00000163884	KLF15	D14>D0,D4>D0	126076284	95902	2	yes	no	yes	1	chr3:125978386-125982395	.	chr3:126073401-126077832	ENSG00000163884.3_2:KLF15	bait-other	26	6.69	n/a	n/a	n/a	n/a	n/a	no	yes	5
peak93788	D14>D0,D4>D0	adipocyte-dependent	ENSG00000129048	ACKR4	D14>D0,D14>D4	132316080	30932	2	yes	no	yes	1	chr3:132344937-132350874	.	chr3:132313843-132317120	ENSG00000129048.6_2:ACKR4	bait-other	40	8.97	n/a	n/a	n/a	n/a	n/a	no	no	na
peak114863	D14>D0,D4>D0	adipocyte-dependent	ENSG00000007944	MYLIP	D14>D0,D4>D0	16129355	373033	2	yes	no	yes	1	chr6:15750923-15758395	.	chr6:16127617-16130346	ENSG00000007944.14_2:MYLIP	bait-other	18	9.77	n/a	n/a	n/a	n/a	n/a	no	no	na
peak117592	D4>D0	other	ENSG00000146143	PRIM2	D0>D14,D0>D4	57179602	124199	2	yes	no	yes	0.17	chr6:57052296-57055028	.	chr6:57178586-57180002	ENSG00000146143.17_3:PRIM2	bait-other	188	25.29	n/a	n/a	n/a	n/a	n/a	no	no	na
peak2878	D0>D14,D0>D4	preadipocyte-dependent	ENSG00000196182	STK40	D14>D4	36851496	32585	2	no	yes	yes	n/a	n/a	n/a	n/a	n/a	n/a	n/a	n/a	rs6690378	rs6701311	0.880774	primary	rs6701311,rs6701013	no	no	na
peak93779	D14>D0,D4>D0	adipocyte-dependent	ENSG00000240303	ACAD11	D14>D0,D4>D0	132379566	103453	2	yes	no	yes	1	chr3:132272287-132276213	.	chr3:132377167-132380058	ENSG00000081307.12_4:UBA5;ENSG00000240303.7_3:ACAD11	bait-other	42	8.36	n/a	n/a	n/a	n/a	n/a	no	yes	10
peak8146	D0>D4	other	ENSG00000143382	ADAMTSL4	D14>D0,D4>D0	150521844	431844	2	yes	no	yes	1	chr1:150953569-150972230	ENSG00000143412.9_2:ANXA9	chr1:150501621-150544031	ENSG00000203804.4_2:ADAMTSL4-AS1;ENSG00000264584.1:RN7SL600P;ENSG00000264508.1:RN7SL473P;ENSG00000264553.1:MIR4257;ENSG00000143382.14_3:ADAMTSL4	bait-bait	17	9.65	n/a	n/a	n/a	n/a	n/a	yes	no	na
peak54978	D14>D0,D4>D0	adipocyte-dependent	ENSG00000142494	SLC47A1	D14>D0,D14>D4,D4>D0	19398697	231874	2	yes	no	yes	0.44	chr17:19631063-19631655	.	chr17:19443710-19466438	ENSG00000266079.4_3:SNORA59B;ENSG00000142494.13_3:SLC47A1	bait-other	18	9.04	n/a	n/a	n/a	n/a	n/a	yes	yes	10
peak37821	D14>D0,D4>D0	adipocyte-dependent	ENSG00000231607	DLEU2	D0>D4	50699855	423432	2	yes	no	yes	1	chr13:51122224-51126186	.	chr13:50653452-50659185	ENSG00000231607.10_5:DLEU2;ENSG00000176124.12_5:DLEU1	bait-other	12	5.74	n/a	n/a	n/a	n/a	n/a	no	yes	3
peak18376	D4>D0	other	ENSG00000108219	TSPAN14	D14>D0,D4>D0	82213921	46361	2	yes	no	yes	1	chr10:82259005-82265251	.	chr10:82213383-82218671	ENSG00000108219.14_2:TSPAN14	bait-other	61	14.01	n/a	n/a	n/a	n/a	n/a	no	yes	6
peak65621	D4>D0	other	ENSG00000130203	APOE	D14>D0,D14>D4,D4>D0	45409010	27954	2	yes	no	yes	1	chr19:45432549-45455490	ENSG00000267467.3_3:APOC4;ENSG00000224916.9_3:APOC4-APOC2;ENSG00000234906.9_4:APOC2	chr19:45403694-45414411	ENSG00000130203.9_3:APOE	bait-bait	112	15.15	n/a	n/a	n/a	n/a	n/a	no	no	na
peak128100	D14>D4	other	ENSG00000091136	LAMB1	D4>D0	107643699	100471	2	yes	no	yes	1	chr7:107541097-107544979	.	chr7:107642067-107644840	ENSG00000091136.13_2:LAMB1	bait-other	17	6.34	n/a	n/a	n/a	n/a	n/a	no	no	na
peak139181	D0>D14	other	ENSG00000122694	GLIPR2	D4>D0	36136532	71446	2	no	yes	yes	n/a	n/a	n/a	n/a	n/a	n/a	n/a	n/a	rs10122295	rs942478	0.899831	conditional	rs942478	no	no	na
peak131495	D14>D0,D14>D4	other	ENSG00000159167	STC1	D14>D4	23712319	284559	2	yes	no	yes	0.19	chr8:23997856-23999022	.	chr8:23712143-23714333	ENSG00000159167.11_2:STC1	bait-other	19	6.53	n/a	n/a	n/a	n/a	n/a	no	no	na
peak22017	D0>D14,D0>D4	preadipocyte-dependent	ENSG00000133816	MICAL2	D0>D14,D0>D4	12115554	169024	2	yes	no	yes	0.06	chr11:12282047-12284606	.	chr11:12114689-12116775	ENSG00000133816.15_5:MICAL2	bait-other	28	5.85	n/a	n/a	n/a	n/a	n/a	no	no	na
peak45561	D0>D14,D0>D4	preadipocyte-dependent	ENSG00000103995	CEP152	D0>D4	49103342	202223	2	yes	no	yes	1	chr15:48896940-48902685	.	chr15:49098406-49103397	ENSG00000103995.13_5:CEP152	bait-other	22	6.14	n/a	n/a	n/a	n/a	n/a	no	no	na
peak48072	D14>D0	other	ENSG00000172379	ARNT2	D0>D14,D0>D4,D14>D4	80696691	430283	2	yes	no	yes	1	chr15:81124420-81139785	ENSG00000208003.1:MIR549	chr15:80694573-80699361	ENSG00000172379.20_4:ARNT2	bait-bait	9	5.05	n/a	n/a	n/a	n/a	n/a	no	no	na
peak109739	D14>D0	other	ENSG00000164211	STARD4	D14>D0,D4>D0	110848287	455671	2	yes	no	yes	0.22	chr5:111302484-111304176	.	chr5:110846748-110850111	ENSG00000246859.2_6:STARD4-AS1;ENSG00000164211.12_2:STARD4	bait-other	9	5.3	n/a	n/a	n/a	n/a	n/a	no	yes	6
peak75248	D0>D14,D0>D4	preadipocyte-dependent	ENSG00000237380	HOXD-AS2	D0>D4	177001825	308794	2	yes	no	yes	0.5	chr2:177309881-177311205	.	chr2:176999630-177004368	ENSG00000237380.6_6:HOXD-AS2;ENSG00000128652.11_3:HOXD3	bait-other	30	9.56	n/a	n/a	n/a	n/a	n/a	no	no	na
peak23367	D4>D0	other	ENSG00000135362	PRR5L	D4>D14	36317837	147182	2	yes	no	yes	1	chr11:36464722-36482264	.	chr11:36317214-36319391	ENSG00000135362.13_4:PRR5L	bait-other	26	5.46	n/a	n/a	n/a	n/a	n/a	no	no	na
peak32311	D4>D0	other	ENSG00000149948	HMGA2	D0>D14,D0>D4	66217910	224877	2	yes	no	yes	1	chr12:66442202-66449033	.	chr12:66212771-66220714	ENSG00000149948.13_5:HMGA2	bait-other	23	7.66	n/a	n/a	n/a	n/a	n/a	no	no	na
peak57300	D14>D0,D4>D0	adipocyte-dependent	ENSG00000166292	TMEM100	D14>D0,D4>D0	53809481	129591	2	yes	no	yes	1	chr17:53672130-53683753	.	chr17:53802245-53812164	ENSG00000166292.11_3:TMEM100	bait-other	32	9.17	n/a	n/a	n/a	n/a	n/a	no	no	na
peak35833	D4>D0	other	ENSG00000132341	RAN	D0>D14	131356423	892340	2	yes	no	yes	0.26	chr12:132247012-132249017	.	chr12:131355544-131362393	ENSG00000132341.11_2:RAN	bait-other	7	5.5	n/a	n/a	n/a	n/a	n/a	no	yes	6
peak142165	D0>D14,D0>D4	preadipocyte-dependent	ENSG00000106927	AMBP	D14>D0,D4>D0	116840751	200346	2	yes	no	yes	1	chr9:117039388-117051329	.	chr9:116835895-116841173	ENSG00000106927.11_2:AMBP	bait-other	8	7.56	n/a	n/a	n/a	n/a	n/a	no	no	na
peak85070	D0>D14,D0>D4	preadipocyte-dependent	ENSG00000100024	UPB1	n/a	24890074	59270	2	yes	yes	no	1	chr22:24822909-24838310	.	chr22:24876900-24891983	ENSG00000178803.10_5:ADORA2A-AS1;ENSG00000100024.14_3:UPB1	bait-other	47	5.49	rs3761422	rs2267076	0.907537	primary	rs2267076	yes	no	na
peak83597	D4>D0	other	ENSG00000159147	DONSON	D0>D14	34961013	282120	2	yes	no	yes	1	chr21:35242602-35256845	.	chr21:34958823-34971019	ENSG00000205758.11_4:CRYZL1;ENSG00000159147.17_5:DONSON	bait-other	7	5.07	n/a	n/a	n/a	n/a	n/a	no	no	na
peak45511	D0>D4	other	ENSG00000103995	CEP152	D0>D4	49103342	449948	2	yes	no	yes	1	chr15:48652274-48655443	.	chr15:49098406-49103397	ENSG00000103995.13_5:CEP152	bait-other	29	18.93	n/a	n/a	n/a	n/a	n/a	no	no	na
peak56044	D0>D4	other	ENSG00000094804	CDC6	D0>D14,D0>D4	38443884	2746	2	yes	no	yes	1	chr17:38437281-38441723	.	chr17:38442673-38451424	ENSG00000094804.10_3:CDC6	bait-other	194	6.02	n/a	n/a	n/a	n/a	n/a	no	no	na
peak55800	D0>D4	other	ENSG00000278540	ACACA	D14>D0	35766908	86537	2	yes	no	yes	1	chr17:35852498-35861199	.	chr17:35760663-35771365	ENSG00000276234.4_5:TADA2A;ENSG00000278540.4_4:ACACA	bait-other	18	5.24	n/a	n/a	n/a	n/a	n/a	no	no	na
peak96671	D0>D4	other	ENSG00000226482	ADIPOQ-AS1	D14>D0,D4>D0	186573911	355719	2	yes	no	yes	1	chr3:186928191-186936582	.	chr3:186571165-186574227	ENSG00000226482.1_5:ADIPOQ-AS1	bait-other	10	5.99	n/a	n/a	n/a	n/a	n/a	no	no	na
peak66856	D4>D0	other	ENSG00000143797	MBOAT2	D0>D14,D0>D4	9143941	6888	2	yes	no	yes	1	chr2:9149877-9157277	.	chr2:9133601-9147653	ENSG00000143797.11_3:MBOAT2	bait-other	214	5.94	n/a	n/a	n/a	n/a	n/a	no	no	na
peak9600	D14>D0,D4>D0	adipocyte-dependent	ENSG00000117592	PRDX6	D4>D0,D4>D14	173446404	655324	2	yes	no	yes	1	chr1:172785807-172794233	.	chr1:173446162-173447978	ENSG00000117592.8_2:PRDX6	bait-other	8	7.31	n/a	n/a	n/a	n/a	n/a	yes	no	na
peak94843	D0>D14,D0>D4	preadipocyte-dependent	ENSG00000152580	IGSF10	D14>D0,D4>D0	151176496	452689	2	yes	no	yes	1	chr3:151628414-151630396	.	chr3:151176049-151177823	ENSG00000152580.8_2:IGSF10	bait-other	9	5.04	n/a	n/a	n/a	n/a	n/a	no	no	na
peak27660	D14>D0,D4>D0	adipocyte-dependent	ENSG00000255248	RP11-166D19.1	D0>D14,D0>D4	122427428	624352	2	no	yes	yes	n/a	n/a	n/a	n/a	n/a	n/a	n/a	n/a	rs1789836	rs1219443	0.99099	primary	rs1219443	yes	no	na
peak18469	D14>D0,D4>D0	adipocyte-dependent	ENSG00000107779	BMPR1A	n/a	88516357	94593	2	yes	yes	no	0.27	chr10:88609362-88611186	.	chr10:88509482-88518359	ENSG00000107779.13_3:BMPR1A	bait-other	55	22.18	rs4934279	rs2883420	1	primary	rs2883420	no	yes	7
peak68791	D14>D0,D4>D0	adipocyte-dependent	ENSG00000152154	TMEM178A	D14>D0	39892121	24461	2	no	yes	yes	n/a	n/a	n/a	n/a	n/a	n/a	n/a	n/a	rs10177801	rs2540215	0.836184	conditional	rs2540215	no	yes	6
peak36116	D0>D14	other	ENSG00000151835	SACS	D0>D4	24007878	432656	2	yes	no	yes	1	chr13:24440461-24443728	.	chr13:24004435-24008508	ENSG00000151835.15_4:SACS	bait-other	8	5.65	n/a	n/a	n/a	n/a	n/a	yes	no	na
peak65143	D14>D0,D4>D0	adipocyte-dependent	ENSG00000104814	MAP4K1	D14>D0	39109521	243291	2	yes	no	yes	1	chr19:39337482-39358436	ENSG00000104824.17_5:HNRNPL	chr19:39095888-39109595	ENSG00000104814.12_3:MAP4K1;ENSG00000178982.9_5:EIF3K	bait-bait	7	9.02	n/a	n/a	n/a	n/a	n/a	no	yes	11
peak2358	D14>D0,D4>D0	adipocyte-dependent	ENSG00000060656	PTPRU	D14>D0,D4>D0	29563027	1585389	2	yes	no	yes	1	chr1:31140020-31149830	.	chr1:29558588-29567345	ENSG00000060656.19_3:PTPRU	bait-other	8	5.86	n/a	n/a	n/a	n/a	n/a	no	no	na
peak65257	D4>D0	other	ENSG00000160410	SHKBP1	D0>D14,D0>D4	41082756	171213	2	yes	no	yes	1	chr19:40902904-40922410	ENSG00000105227.14_3:PRX	chr19:41085219-41100976	ENSG00000160410.14_3:SHKBP1;ENSG00000090006.17_2:LTBP4	bait-bait	8	5.64	n/a	n/a	n/a	n/a	n/a	no	no	na
peak26984	D14>D0,D4>D0	adipocyte-dependent	ENSG00000137727	ARHGAP20	D14>D0,D4>D0	110583911	276281	2	yes	no	yes	1	chr11:110852010-110865800	.	chr11:110578688-110584840	ENSG00000137727.12_2:ARHGAP20	bait-other	11	6.43	n/a	n/a	n/a	n/a	n/a	no	yes	4
peak108543	D14>D0,D4>D0	adipocyte-dependent	ENSG00000038427	VCAN	D0>D4	82767283	609351	2	yes	no	yes	0.6	chr5:82157494-82157835	.	chr5:82765508-82771084	ENSG00000038427.15_4:VCAN	bait-other	13	9.79	n/a	n/a	n/a	n/a	n/a	no	no	na
peak99539	D0>D4	other	ENSG00000226950	DANCR	D4>D0,D4>D14	53578570	122948	2	no	yes	yes	n/a	n/a	n/a	n/a	n/a	n/a	n/a	n/a	rs10004461	rs6828126	0.981301	primary	rs6828126	no	no	na
peak52000	D14>D0,D4>D0	adipocyte-dependent	ENSG00000103061	SLC7A6OS	D14>D0	68344848	28556	2	yes	no	yes	1	chr16:68301646-68322047	ENSG00000252026.1:RNU6-1262P;ENSG00000103064.14_4:SLC7A6	chr16:68341662-68351300	ENSG00000132600.16_4:PRMT7;ENSG00000103061.12_3:SLC7A6OS	bait-bait	123	19.93	n/a	n/a	n/a	n/a	n/a	no	no	na
peak19779	D14>D0	other	ENSG00000148841	ITPRIP	D0>D14	106098205	75774	2	yes	no	yes	1	chr10:106020973-106022754	.	chr10:106096565-106101045	ENSG00000148841.16_3:ITPRIP	bait-other	20	5.99	n/a	n/a	n/a	n/a	n/a	no	no	na
peak44521	D0>D14,D0>D4	preadipocyte-dependent	ENSG00000166923	GREM1	D0>D14,D0>D4,D14>D4	33010174	295696	2	yes	no	yes	0.8	chr15:33306022-33306878	.	chr15:33008457-33014542	ENSG00000166923.10_2:GREM1	bait-other	11	5.02	n/a	n/a	n/a	n/a	n/a	no	no	na
peak55574	D0>D4	other	ENSG00000176658	MYO1D	D14>D0,D14>D4,D4>D0	31204194	424502	2	yes	no	yes	1	chr17:30773156-30779957	.	chr17:31202849-31210495	ENSG00000176658.16_3:MYO1D;ENSG00000236377.1_5:AC084809.2	bait-other	8	5.21	n/a	n/a	n/a	n/a	n/a	no	no	na
peak33346	D14>D0,D4>D0	adipocyte-dependent	ENSG00000139318	DUSP6	D14>D0,D4>D0	89747047	172858	2	yes	no	yes	0.84	chr12:89569070-89574124	.	chr12:89741722-89751488	ENSG00000139318.7_2:DUSP6	bait-other	23	6.95	n/a	n/a	n/a	n/a	n/a	no	yes	11
peak79230	D4>D0	other	ENSG00000162804	SNED1	D14>D0,D14>D4	241938254	37471	2	no	yes	yes	n/a	n/a	n/a	n/a	n/a	n/a	n/a	n/a	rs12466789	rs7591322	0.919212	conditional	rs7591322,rs13009903,rs60677070,rs13015336	no	no	na
peak95725	D0>D14	other	ENSG00000154310	TNIK	D0>D14,D0>D4	171178196	357668	2	yes	no	yes	1	chr3:170816416-170825208	ENSG00000207963.1:MIR569;ENSG00000154310.16_4:TNIK	chr3:171177894-171178967	ENSG00000154310.16_4:TNIK	bait-bait	10	5.74	n/a	n/a	n/a	n/a	n/a	no	no	na
peak129717	D14>D0,D4>D0	adipocyte-dependent	ENSG00000059377	TBXAS1	D4>D0,D4>D14	139476849	123532	2	yes	no	yes	1	chr7:139600289-139612497	.	chr7:139472294-139479347	ENSG00000064393.15_3:HIPK2;ENSG00000059377.16_3:TBXAS1	bait-other	18	7.2	n/a	n/a	n/a	n/a	n/a	no	no	na
peak18716	D0>D14,D0>D4	preadipocyte-dependent	ENSG00000119922	IFIT2	D0>D4	91043450	22405	2	yes	no	yes	0.52	chr10:91020894-91027117	.	chr10:91058973-91062089	ENSG00000119922.9_3:IFIT2	bait-other	46	5.98	n/a	n/a	n/a	n/a	n/a	no	no	na
peak48920	D14>D4	other	ENSG00000140450	ARRDC4	D14>D4	98503927	109413	2	yes	no	yes	1	chr15:98611553-98614158	.	chr15:98459874-98468865	ENSG00000140450.8_2:ARRDC4	bait-other	18	7.11	n/a	n/a	n/a	n/a	n/a	no	no	na
peak115950	D0>D4	other	ENSG00000224389	C4B	D14>D0,D14>D4	31982571	99071	2	yes	no	yes	1	chr6:32079135-32085551	ENSG00000168477.19_5:TNXB;ENSG00000213676.12_5:ATF6B	chr6:31994705-32026848	ENSG00000168477.19_5:TNXB;ENSG00000231852.7_4:CYP21A2;ENSG00000229776.1_5:C4B-AS1;ENSG00000224389.9_4:C4B	bait-bait	36	8.81	n/a	n/a	n/a	n/a	n/a	no	yes	11
peak141733	D14>D0	other	ENSG00000157654	PALM2-AKAP2	D14>D0	112542588	80820	2	yes	no	yes	0.52	chr9:112623981-112625047	.	chr9:112539133-112546893	ENSG00000157654.17_4:PALM2-AKAP2;ENSG00000241978.9_4:AKAP2;ENSG00000243444.7_6:PALM2	bait-other	42	5.48	n/a	n/a	n/a	n/a	n/a	no	no	na
peak130757	D0>D4	other	ENSG00000154319	FAM167A	D0>D14,D0>D4	11333416	16155	2	yes	no	yes	1	chr8:11345287-11352985	ENSG00000136573.13_3:BLK	chr8:11330802-11342964	ENSG00000154319.15_4:FAM167A	bait-bait	234	6.39	n/a	n/a	n/a	n/a	n/a	yes	no	na
peak18061	D0>D4	other	ENSG00000156113	KCNMA1	D0>D4	79398126	232111	2	yes	no	yes	0.2	chr10:79162933-79165555	.	chr10:79394612-79399403	ENSG00000156113.22_5:KCNMA1	bait-other	24	10.71	n/a	n/a	n/a	n/a	n/a	no	no	na
peak141321	D4>D0	other	ENSG00000136783	NIPSNAP3A	D0>D4	107509968	677947	2	yes	no	yes	1	chr9:106830826-106837290	.	chr9:107507830-107515574	ENSG00000136783.9_2:NIPSNAP3A	bait-other	16	8.43	n/a	n/a	n/a	n/a	n/a	no	no	na
peak105416	D14>D0,D4>D0	adipocyte-dependent	ENSG00000164237	CMBL	D4>D0	10308137	92475	2	yes	no	yes	1	chr5:10398854-10403304	.	chr5:10306600-10310885	ENSG00000164237.8_2:CMBL	bait-other	45	8.45	n/a	n/a	n/a	n/a	n/a	no	yes	3
peak60463	D14>D0,D4>D0	adipocyte-dependent	ENSG00000266010	GATA6-AS1	D0>D4	19749838	283425	2	yes	no	yes	1	chr18:20032731-20037185	.	chr18:19745218-19754117	ENSG00000141448.8_2:GATA6;ENSG00000266010.2_4:GATA6-AS1	bait-other	22	7.38	n/a	n/a	n/a	n/a	n/a	no	no	na
peak114739	D14>D0,D4>D0	adipocyte-dependent	ENSG00000180537	RNF182	D0>D4	13924676	145864	2	no	yes	yes	n/a	n/a	n/a	n/a	n/a	n/a	n/a	n/a	rs10484345	rs10484345	1	primary	rs10484345	no	no	na
peak31396	D0>D4	other	ENSG00000135480	KRT7	D0>D14,D0>D4	52626303	742339	2	yes	no	yes	0.15	chr12:53369469-53375016	.	chr12:52620846-52631764	ENSG00000257649.1_4:METTL7AP1;ENSG00000135480.15_3:KRT7	bait-other	6	6.11	n/a	n/a	n/a	n/a	n/a	no	no	na
peak63620	D0>D14,D0>D4	preadipocyte-dependent	ENSG00000244165	P2RY11	D4>D0	10222213	61894	2	no	yes	yes	n/a	n/a	n/a	n/a	n/a	n/a	n/a	n/a	rs189917838	rs11670357	0.950409	conditional	rs11670357	no	no	na
peak78877	D4>D0	other	ENSG00000144476	ACKR3	D14>D0,D14>D4,D4>D0	237476429	190666	2	yes	no	yes	1	chr2:237666276-237669774	.	chr2:237474576-237477293	ENSG00000144476.5_3:ACKR3	bait-other	18	5.91	n/a	n/a	n/a	n/a	n/a	no	no	na
peak9490	D14>D0	other	ENSG00000094963	FMO2	D14>D0,D14>D4,D4>D0	171154346	56979	2	no	yes	yes	n/a	n/a	n/a	n/a	n/a	n/a	n/a	n/a	rs11811455	rs1920154	0.870295	primary	rs1920154	yes	no	na
peak78934	D0>D4	other	ENSG00000163359	COL6A3	D4>D0	238323017	154837	2	yes	no	yes	1	chr2:238166756-238181719	.	chr2:238321997-238323455	ENSG00000163359.15_3:COL6A3	bait-other	20	5.21	n/a	n/a	n/a	n/a	n/a	no	no	na
peak140671	D14>D0,D4>D0	adipocyte-dependent	ENSG00000165030	NFIL3	D4>D0	94186143	400471	2	yes	no	yes	0.41	chr9:94587520-94588204	.	chr9:94169416-94191437	ENSG00000165030.3_2:NFIL3	bait-other	17	6.84	n/a	n/a	n/a	n/a	n/a	no	no	na
peak20348	D14>D0,D4>D0	adipocyte-dependent	ENSG00000165868	HSPA12A	D14>D0	118609746	129579	2	no	yes	yes	n/a	n/a	n/a	n/a	n/a	n/a	n/a	n/a	rs1974585	rs11197805	0.92877	conditional	rs11197805	no	yes	7
peak134754	D0>D14	other	ENSG00000164920	OSR2	D4>D0,D4>D14	99956630	618227	2	yes	no	yes	1	chr8:99336423-99347685	.	chr8:99956016-99958256	ENSG00000164920.9_3:OSR2	bait-other	24	9	n/a	n/a	n/a	n/a	n/a	no	no	na
peak7945	D0>D14,D0>D4	preadipocyte-dependent	ENSG00000265972	TXNIP	D14>D0	145438468	87290	2	yes	no	yes	1	chr1:145520504-145527491	ENSG00000143127.12_2:ITGA10;ENSG00000131779.10_3:PEX11B	chr1:145427517-145441089	ENSG00000265972.5_2:TXNIP	bait-bait	19	6.16	n/a	n/a	n/a	n/a	n/a	no	no	na
peak39172	D0>D14,D0>D4	preadipocyte-dependent	ENSG00000228889	UBAC2-AS1	D4>D0	99852963	107080	2	yes	no	yes	1	chr13:99959121-99963435	ENSG00000169508.6_2:GPR183;ENSG00000134882.15_3:UBAC2	chr13:99850109-99862288	ENSG00000228889.6_4:UBAC2-AS1;ENSG00000201793.1:RN7SKP9;ENSG00000134882.15_3:UBAC2	bait-bait	11	6.64	n/a	n/a	n/a	n/a	n/a	no	no	na
peak68915	D4>D0	other	ENSG00000162878	PKDCC	D4>D0,D4>D14	42275159	177472	2	yes	no	yes	1	chr2:42096094-42098410	.	chr2:42272825-42286079	ENSG00000162878.12_2:PKDCC	bait-other	20	11.82	n/a	n/a	n/a	n/a	n/a	no	yes	3
peak5834	D0>D4	other	ENSG00000174827	PDZK1	D14>D4	145726917	59738778	2	yes	no	yes	1	chr1:85977822-85990369	.	chr1:145725259-145730005	ENSG00000174827.13_2:PDZK1	bait-other	4	14.33	n/a	n/a	n/a	n/a	n/a	no	no	na
peak10095	D4>D0	other	ENSG00000135838	NPL	D14>D0,D4>D0	182758427	391743	2	yes	no	yes	0.72	chr1:182366080-182374429	ENSG00000203730.2_2:TEDDM1	chr1:182757765-182764391	ENSG00000135838.13_2:NPL	bait-bait	18	6.59	n/a	n/a	n/a	n/a	n/a	no	no	na
peak20867	D0>D14	other	ENSG00000148848	ADAM12	D0>D14	128077023	414766	2	yes	no	yes	1	chr10:127657590-127664650	ENSG00000203780.10_3:FANK1;ENSG00000233409.1_5:FANK1-AS1	chr10:128070588-128077489	ENSG00000148848.14_4:ADAM12	bait-bait	9	5.6	n/a	n/a	n/a	n/a	n/a	no	no	na
peak56334	D14>D0,D4>D0	adipocyte-dependent	ENSG00000197291	RAMP2-AS1	D14>D0,D4>D0	40913274	24049	2	no	yes	yes	n/a	n/a	n/a	n/a	n/a	n/a	n/a	n/a	rs9905939	rs12452287	0.830374	primary	rs12452287	no	no	na
peak5838	D14>D0,D4>D0	adipocyte-dependent	ENSG00000174827	PDZK1	D14>D4	145726917	59725648	2	yes	no	yes	1	chr1:85999307-86003405	.	chr1:145725259-145730005	ENSG00000174827.13_2:PDZK1	bait-other	6	25.69	n/a	n/a	n/a	n/a	n/a	no	no	na
peak31527	D4>D0	other	ENSG00000250451	HOXC-AS1	D4>D0	54393793	25994	2	yes	no	yes	1	chr12:54418775-54433988	ENSG00000207571.1:MIR615;ENSG00000198353.7_3:HOXC4;ENSG00000197757.7_4:HOXC6	chr12:54386487-54402006	ENSG00000250133.2_4:HOXC-AS2;ENSG00000180806.4_3:HOXC9;ENSG00000250451.5_4:HOXC-AS1;ENSG00000197757.7_4:HOXC6	bait-bait	112	5.72	n/a	n/a	n/a	n/a	n/a	yes	no	na
peak57097	D0>D4	other	ENSG00000167105	TMEM92	D0>D4	48348766	87603	2	yes	no	yes	0.79	chr17:48258199-48260650	.	chr17:48347284-48351870	ENSG00000167105.7_2:TMEM92	bait-other	12	9.04	n/a	n/a	n/a	n/a	n/a	yes	no	na
peak54819	D14>D0,D4>D0	adipocyte-dependent	ENSG00000072310	SREBF1	D14>D0,D14>D4,D4>D0	17740315	17705	2	yes	no	yes	1	chr17:17757405-17765703	.	chr17:17716015-17723338	ENSG00000072310.16_3:SREBF1;ENSG00000207839.1:MIR33B	bait-other	30	5.73	n/a	n/a	n/a	n/a	n/a	no	no	na
peak66793	D0>D14,D0>D4	preadipocyte-dependent	ENSG00000115738	ID2	D0>D4	8818974	528349	2	yes	no	yes	0.63	chr2:8290207-8292736	.	chr2:8815511-8821098	ENSG00000115738.9_2:ID2	bait-other	16	5.73	n/a	n/a	n/a	n/a	n/a	no	no	na
peak54066	D14>D0,D4>D0	adipocyte-dependent	ENSG00000181885	CLDN7	D14>D0,D14>D4	7167301	4458	2	no	yes	yes	n/a	n/a	n/a	n/a	n/a	n/a	n/a	n/a	rs222850	rs2106842	0.894955	primary	rs2106842	yes	yes	3
peak9360	D0>D14,D0>D4	preadipocyte-dependent	ENSG00000143196	DPT	D14>D0,D14>D4,D4>D0	168698501	633836	2	yes	no	yes	1	chr1:169330748-169340984	ENSG00000143156.13_4:NME7;ENSG00000117475.13_2:BLZF1	chr1:168697806-168701048	ENSG00000143196.4_3:DPT	bait-bait	10	5.26	n/a	n/a	n/a	n/a	n/a	yes	no	na
peak123626	D0>D14,D0>D4	preadipocyte-dependent	ENSG00000106546	AHR	D0>D14,D0>D4	16955982	685589	2	yes	no	yes	0.77	chr7:17637848-17641818	.	chr7:17333329-17339625	ENSG00000106546.13_3:AHR	bait-other	23	6.19	n/a	n/a	n/a	n/a	n/a	no	no	na
peak119622	D14>D0	other	ENSG00000277443	MARCKS	D0>D14,D0>D4	114178540	187882	2	yes	no	yes	0.72	chr6:113990422-113994224	.	chr6:114177393-114181762	ENSG00000277443.2_3:MARCKS	bait-other	91	15.3	n/a	n/a	n/a	n/a	n/a	no	no	na
peak32700	D0>D14,D0>D4	preadipocyte-dependent	ENSG00000139289	PHLDA1	D0>D14,D0>D4	76427711	447853	2	yes	no	yes	0.99	chr12:75979010-75982625	.	chr12:76424220-76432518	ENSG00000139289.13_3:PHLDA1	bait-other	22	13.06	n/a	n/a	n/a	n/a	n/a	no	no	na
peak74460	D0>D14	other	ENSG00000197635	DPP4	D0>D4	162931051	43343	2	yes	no	yes	0.78	chr2:162974675-162981368	.	chr2:162928826-162933700	ENSG00000197635.9_3:DPP4;ENSG00000233397.2_5:AC008063.2	bait-other	44	5.26	n/a	n/a	n/a	n/a	n/a	no	yes	3
peak93777	D14>D0,D4>D0	adipocyte-dependent	ENSG00000240303	ACAD11	D14>D0,D4>D0	132379566	114813	2	yes	no	yes	1	chr3:132261649-132272286	.	chr3:132377167-132380058	ENSG00000081307.12_4:UBA5;ENSG00000240303.7_3:ACAD11	bait-other	49	11.46	n/a	n/a	n/a	n/a	n/a	no	no	na
peak41210	D0>D14	other	ENSG00000020577	SAMD4A	D0>D4	55033814	170011	2	yes	no	yes	1	chr14:55201027-55207121	.	chr14:55030009-55035267	ENSG00000020577.13_3:SAMD4A	bait-other	24	7.71	n/a	n/a	n/a	n/a	n/a	no	no	na
peak102680	D0>D14,D0>D4	preadipocyte-dependent	ENSG00000189184	PCDH18	D14>D0	138453647	278111	2	yes	no	yes	1	chr4:138169560-138181497	.	chr4:138453070-138454546	ENSG00000189184.11_2:PCDH18	bait-other	14	5.37	n/a	n/a	n/a	n/a	n/a	no	no	na
peak107424	D14>D0	other	ENSG00000049192	ADAMTS6	D0>D14	64777746	696960	2	yes	no	yes	1	chr5:64073535-64081627	.	chr5:64777556-64778174	ENSG00000049192.14_3:ADAMTS6	bait-other	10	8.6	n/a	n/a	n/a	n/a	n/a	yes	no	na
peak141400	D14>D0	other	ENSG00000165029	ABCA1	D14>D0,D4>D0	107690517	228729	2	yes	no	yes	1	chr9:107909741-107920433	.	chr9:107684509-107694252	ENSG00000165029.15_2:ABCA1	bait-other	19	10.24	n/a	n/a	n/a	n/a	n/a	no	yes	8
peak9335	D14>D0,D4>D0	adipocyte-dependent	ENSG00000143153	ATP1B1	D0>D4,D14>D4	169074934	321476	2	yes	no	yes	1	chr1:168752699-168758254	.	chr1:169070988-169080524	ENSG00000143153.12_3:ATP1B1	bait-other	18	8.21	n/a	n/a	n/a	n/a	n/a	no	yes	6
peak29467	D14>D0,D4>D0	adipocyte-dependent	ENSG00000134531	EMP1	D0>D4	13349649	49643	2	yes	no	yes	0.38	chr12:13297598-13299562	.	chr12:13342838-13353401	ENSG00000134531.9_3:EMP1	bait-other	52	6.2	n/a	n/a	n/a	n/a	n/a	no	yes	10
peak136427	D0>D14,D0>D4	preadipocyte-dependent	ENSG00000156804	FBXO32	D4>D0	124553445	157430	2	yes	no	yes	1	chr8:124704339-124714855	.	chr8:124550359-124554784	ENSG00000156804.7_2:FBXO32	bait-other	50	13.72	n/a	n/a	n/a	n/a	n/a	no	no	na
peak35272	D4>D0	other	ENSG00000089163	SIRT4	D4>D0	120740118	101879	2	yes	no	yes	1	chr12:120637397-120643597	ENSG00000089157.15_3:RPLP0;ENSG00000255857.5_5:PXN-AS1	chr12:120740097-120745809	ENSG00000089163.4_2:SIRT4	bait-bait	34	10.3	n/a	n/a	n/a	n/a	n/a	no	yes	5
peak60150	D14>D0,D4>D0	adipocyte-dependent	ENSG00000154856	APCDD1	D14>D0,D4>D0	10454624	310272	2	yes	no	yes	1	chr18:10141065-10144608	.	chr18:10451214-10458306	ENSG00000154856.12_5:APCDD1	bait-other	15	6.47	n/a	n/a	n/a	n/a	n/a	no	yes	3
peak6974	D0>D4	other	ENSG00000134243	SORT1	D14>D0,D4>D0	109940572	196266	2	yes	no	yes	0.56	chr1:109744050-109747267	.	chr1:109931293-109941567	ENSG00000134243.11_3:SORT1	bait-other	15	5.39	n/a	n/a	n/a	n/a	n/a	no	no	na
peak9031	D0>D14,D0>D4	preadipocyte-dependent	ENSG00000117152	RGS4	D0>D14,D0>D4,D14>D4	163038564	181642	2	yes	no	yes	1	chr1:162856150-162858471	.	chr1:163033835-163040438	ENSG00000117152.13_2:RGS4	bait-other	56	18.4	n/a	n/a	n/a	n/a	n/a	no	no	na
peak87289	D0>D14	other	ENSG00000196220	SRGAP3	D4>D0	9404736	279606	2	yes	no	yes	1	chr3:9681151-9698101	ENSG00000163719.19_5:MTMR14	chr3:9400695-9405326	ENSG00000196220.15_4:SRGAP3;ENSG00000134077.15_3:THUMPD3	bait-bait	9	5.29	n/a	n/a	n/a	n/a	n/a	no	no	na
peak126642	D14>D0,D4>D0	adipocyte-dependent	ENSG00000135218	CD36	D14>D0,D14>D4	79998890	298600	2	yes	no	yes	1	chr7:79697988-79711337	.	chr7:79992765-80002452	ENSG00000135218.18_4:CD36	bait-other	11	5.15	n/a	n/a	n/a	n/a	n/a	no	no	na
peak57116	D0>D4	other	ENSG00000108821	COL1A1	D0>D4	48278992	77319	2	yes	no	yes	1	chr17:48351871-48367845	.	chr17:48277540-48279792	ENSG00000108821.13_3:COL1A1	bait-other	36	15.14	n/a	n/a	n/a	n/a	n/a	no	no	na
peak52561	D0>D14,D0>D4	preadipocyte-dependent	ENSG00000140876	NUDT7	D14>D0,D4>D0	77756388	239193	2	yes	no	yes	1	chr16:77994188-78001586	.	chr16:77743478-77758893	ENSG00000140876.11_3:NUDT7	bait-other	15	5.94	n/a	n/a	n/a	n/a	n/a	no	no	na
peak75449	D14>D0,D4>D0	adipocyte-dependent	ENSG00000187231	SESTD1	D14>D0,D4>D0	180129516	476075	2	yes	no	yes	1	chr2:180604302-180607365	.	chr2:180127943-180132960	ENSG00000187231.13_4:SESTD1	bait-other	21	22.24	n/a	n/a	n/a	n/a	n/a	no	yes	6
peak71328	D14>D0,D4>D0	adipocyte-dependent	ENSG00000118640	VAMP8	D0>D4	85788684	183992	2	yes	no	yes	1	chr2:85590267-85609494	ENSG00000242095.2:RN7SL113P;ENSG00000115459.17_2:ELMOD3;ENSG00000252478.1:RNU7-162P	chr2:85787962-85789968	ENSG00000118640.10_2:VAMP8;ENSG00000115486.11_2:GGCX	bait-bait	7	7.35	n/a	n/a	n/a	n/a	n/a	no	yes	4
peak142593	D4>D0	other	ENSG00000148175	STOM	D14>D0,D4>D0,D4>D14	124132581	41426	2	yes	no	yes	1	chr9:124073741-124094464	.	chr9:124127941-124135981	ENSG00000148175.12_3:STOM	bait-other	101	7.66	n/a	n/a	n/a	n/a	n/a	no	no	na
peak128103	D14>D0,D4>D0	adipocyte-dependent	ENSG00000091136	LAMB1	D4>D0	107643699	84587	2	yes	no	yes	1	chr7:107545461-107559310	.	chr7:107642067-107644840	ENSG00000091136.13_2:LAMB1	bait-other	19	6.59	n/a	n/a	n/a	n/a	n/a	no	no	na
peak48315	D0>D4	other	ENSG00000197696	NMB	D14>D0,D14>D4	85201793	388616	2	yes	no	yes	0.82	chr15:85587966-85591214	.	chr15:85193161-85203635	ENSG00000177082.12_4:WDR73;ENSG00000197696.9_3:NMB	bait-other	13	9.32	n/a	n/a	n/a	n/a	n/a	yes	no	na
peak99536	D0>D14,D0>D4	preadipocyte-dependent	ENSG00000226950	DANCR	D4>D0,D4>D14	53578570	150970	2	no	yes	yes	n/a	n/a	n/a	n/a	n/a	n/a	n/a	n/a	rs10004461	rs388185	0.817889	primary	rs388185,rs416696	no	no	na
peak76097	D14>D0,D4>D0	adipocyte-dependent	ENSG00000128641	MYO1B	D0>D14,D0>D4	192109910	218240	2	yes	no	yes	1	chr2:192325538-192335021	.	chr2:192103709-192115554	ENSG00000128641.18_3:MYO1B	bait-other	15	5.93	n/a	n/a	n/a	n/a	n/a	no	no	na
peak11731	D0>D14,D0>D4	preadipocyte-dependent	ENSG00000117594	HSD11B1	D14>D0,D4>D0,D4>D14	209859522	78104	2	yes	no	yes	1	chr1:209775971-209781463	.	chr1:209856272-209862015	ENSG00000117594.9_3:HSD11B1	bait-other	59	10.11	n/a	n/a	n/a	n/a	n/a	no	no	na
peak116126	D4>D0	other	ENSG00000137309	HMGA1	D0>D14	34204649	154077	2	yes	no	yes	1	chr6:34358166-34362688	ENSG00000272325.1_3:NUDT3	chr6:34198389-34218987	ENSG00000137309.19_2:HMGA1	bait-bait	10	10.95	n/a	n/a	n/a	n/a	n/a	yes	no	na
peak123152	D0>D4	other	ENSG00000075624	ACTB	D0>D14,D0>D4	5603414	27459	2	yes	no	yes	1	chr7:5629496-5635341	ENSG00000075618.17_2:FSCN1	chr7:5601713-5619438	ENSG00000075624.14_4:ACTB	bait-bait	121	6.94	n/a	n/a	n/a	n/a	n/a	no	yes	4
peak27230	D14>D0,D4>D0	adipocyte-dependent	ENSG00000109906	ZBTB16	D14>D0,D4>D0	113930314	191336	2	yes	no	yes	1	chr11:114111164-114127303	.	chr11:113929460-113932061	ENSG00000109906.13_4:ZBTB16	bait-other	8	8.89	n/a	n/a	n/a	n/a	n/a	no	yes	9
peak46666	D0>D14,D0>D4	preadipocyte-dependent	ENSG00000166831	RBPMS2	D14>D0,D14>D4	65067785	107116	2	no	yes	yes	n/a	n/a	n/a	n/a	n/a	n/a	n/a	n/a	rs58590788	rs67465716	1	primary	rs67465716	no	no	na
peak23286	D14>D0,D4>D0	adipocyte-dependent	ENSG00000135362	PRR5L	D4>D14	36317837	611761	2	yes	no	yes	1	chr11:35699453-35709028	.	chr11:36317214-36319391	ENSG00000135362.13_4:PRR5L	bait-other	9	5.25	n/a	n/a	n/a	n/a	n/a	no	no	na
peak68474	D0>D14,D0>D4	preadipocyte-dependent	ENSG00000150938	CRIM1	D0>D14,D0>D4	36583068	200730	2	yes	no	yes	1	chr2:36781753-36796238	.	chr2:36577978-36589064	ENSG00000150938.9_2:CRIM1	bait-other	19	7	n/a	n/a	n/a	n/a	n/a	no	no	na
peak33040	D4>D0	other	ENSG00000111058	ACSS3	D14>D0	81330192	525201	2	yes	no	yes	1	chr12:80803378-80805299	.	chr12:81328265-81331616	ENSG00000111058.7_4:ACSS3;ENSG00000208022.1:MIR618;ENSG00000111052.7_3:LIN7A	bait-other	11	5.78	n/a	n/a	n/a	n/a	n/a	no	no	na
peak111948	D0>D14	other	ENSG00000173210	ABLIM3	D4>D0	148521045	70053	2	yes	no	yes	1	chr5:148587714-148596346	.	chr5:148520758-148526858	ENSG00000173210.19_2:ABLIM3	bait-other	22	6.02	n/a	n/a	n/a	n/a	n/a	no	no	na
peak30861	D14>D0	other	ENSG00000139211	AMIGO2	D0>D14,D0>D4	47473733	236580	2	yes	no	yes	1	chr12:47709282-47714184	.	chr12:47463916-47475425	ENSG00000139211.6_2:AMIGO2;ENSG00000179715.12_4:PCED1B	bait-other	24	5.82	n/a	n/a	n/a	n/a	n/a	no	no	na
peak82179	D14>D0,D4>D0	adipocyte-dependent	ENSG00000124243	BCAS4	D0>D14	49411430	129330	2	yes	no	yes	1	chr20:49539437-49541607	.	chr20:49411130-49415969	ENSG00000124243.17_4:BCAS4	bait-other	59	14.91	n/a	n/a	n/a	n/a	n/a	no	no	na
peak76647	D0>D14,D0>D4	preadipocyte-dependent	ENSG00000155760	FZD7	D0>D14,D0>D4	202899309	247624	2	yes	no	yes	1	chr2:202650409-202660431	ENSG00000138395.14_4:CDK15	chr2:202892754-202902693	ENSG00000155760.2_2:FZD7	bait-bait	50	13.93	n/a	n/a	n/a	n/a	n/a	no	no	na
peak100395	D0>D4	other	ENSG00000189157	FAM47E	D14>D0,D14>D4,D4>D0	77135192	937183	2	yes	no	yes	1	chr4:78065204-78072829	ENSG00000201641.1:RNU6-1187P	chr4:77132533-77138163	ENSG00000189157.13_5:FAM47E;ENSG00000138760.9_3:SCARB2	bait-bait	4	7.85	n/a	n/a	n/a	n/a	n/a	no	no	na
peak25299	D14>D0	other	ENSG00000175538	KCNE3	D14>D0,D4>D0	74178773	249498	2	yes	no	yes	1	chr11:74419800-74433001	ENSG00000265902.1:MIR4696;ENSG00000054938.15_4:CHRDL2	chr11:74175036-74182733	ENSG00000175538.10_4:KCNE3	bait-bait	17	5.25	n/a	n/a	n/a	n/a	n/a	no	no	na
peak118733	D14>D0,D4>D0	adipocyte-dependent	ENSG00000112246	SIM1	D14>D0,D4>D0	100912804	342148	2	yes	no	yes	0.88	chr6:100568971-100570565	.	chr6:100912679-100913501	ENSG00000112246.9_2:SIM1	bait-other	76	35.77	n/a	n/a	n/a	n/a	n/a	no	yes	3
peak139000	D14>D0,D4>D0	adipocyte-dependent	ENSG00000164976	KIAA1161	D14>D0,D4>D0	34376850	32804	2	no	yes	yes	n/a	n/a	n/a	n/a	n/a	n/a	n/a	n/a	rs10971964	rs72733131	0.993666	primary	rs72733131	no	yes	11
peak54073	D14>D0,D4>D0	adipocyte-dependent	ENSG00000072818	ACAP1	D14>D0	7239847	43419	2	yes	no	yes	1	chr17:7182998-7203974	ENSG00000181856.14_2:SLC2A4;ENSG00000006047.12_2:YBX2	chr17:7238218-7247884	ENSG00000072818.11_3:ACAP1	bait-bait	26	5.98	n/a	n/a	n/a	n/a	n/a	no	no	na
[truncated: 30,614 more rows]
