# Supplementary material for: Chromatin accessibility and gene expression during adipocyte differentiation identify context-dependent effects at cardiometabolic GWAS loci
Source: PLoS Genet. 2021 Oct 26;17(10):e1009865. doi: 10.1371/journal.pgen.1009865 (PMC8570510; doi:10.1371/journal.pgen.1009865)
Supplement: S13 Table — GWAS enrichment results as shown in Figs 3A and S3E for indicated peaks sets in select traits. (XLSX) [file pgen.1009865.s022.xlsx]

## Sheet: Sheet1
S13 Table: GWAS enrichment in indicated peak sets for select traits. GWAS enrichment results as shown in Figs 3A and S3E for indicated peaks sets in select traits.
Trait	Category	Prop._SNPs	Prop._h2	Prop._h2_std_error	Enrichment	Enrichment_std_error	Enrichment_p	Coefficient	Coefficient_std_error	Coefficient_z-score	Coefficient_p_val
HDL	adipocyte_ATAC_L2_0	0.00405592	0.122409	0.0434077	30.1803	10.7023	0.00992706	1.03539e-06	4.21901e-07	2.45412	0.00706152
HDL	preadipocyte_ATAC_L2_0	0.00436123	-0.00234674	0.0227638	-0.538091	5.21958	0.764822	-1.35341e-07	1.96143e-07	-0.690014	0.754907
HDL	SGBS-day0_ATAC_L2_0	0.0284483	0.0209797	0.0540185	0.737468	1.89883	0.888296	-1.13529e-07	8.40557e-08	-1.35064	0.911595
HDL	SGBS-day4_ATAC_L2_0	0.0273217	0.177901	0.0659923	6.51136	2.41538	0.0273517	1.71807e-07	1.35291e-07	1.26991	0.102059
HDL	SGBS-day14_ATAC_L2_0	0.0256532	0.171273	0.0653475	6.67648	2.54734	0.0304729	1.88101e-07	1.3397e-07	1.40405	0.0801514
HDL	adiposeTissue_ATAC_L2_0	0.0214638	0.146861	0.0714812	6.84226	3.33032	0.0809931	2.02561e-07	1.62141e-07	1.24929	0.10578
HDL	adiposeTissue_11samples_ATAC_L2_0	0.012302	0.15716	0.0618038	12.7752	5.02389	0.0204124	4.45807e-07	2.57155e-07	1.73361	0.0414935
LDL	adipocyte_ATAC_L2_0	0.00405592	0.0325728	0.0347568	8.03091	8.56941	0.403905	1.43237e-07	2.50291e-07	0.572281	0.283566
LDL	preadipocyte_ATAC_L2_0	0.00436123	-0.0133832	0.023894	-3.06867	5.47874	0.458536	-2.16837e-07	1.70594e-07	-1.27107	0.898148
LDL	SGBS-day0_ATAC_L2_0	0.0284483	0.0966522	0.0897739	3.39746	3.15568	0.436337	-8.5127e-08	9.23376e-08	-0.921911	0.821713
LDL	SGBS-day4_ATAC_L2_0	0.0273217	0.100672	0.0879523	3.6847	3.21914	0.388507	-6.73486e-08	9.99165e-08	-0.674049	0.74986
LDL	SGBS-day14_ATAC_L2_0	0.0256532	0.130396	0.0876638	5.08304	3.41726	0.229202	-2.43341e-08	1.03893e-07	-0.234223	0.592594
LDL	adiposeTissue_ATAC_L2_0	0.0214638	0.191258	0.0825887	8.91075	3.84782	0.0438257	1.67654e-07	1.35722e-07	1.23527	0.108365
LDL	adiposeTissue_11samples_ATAC_L2_0	0.012302	0.191427	0.064943	15.5607	5.27907	0.00629896	3.6527e-07	2.1235e-07	1.72013	0.0427045
TC	adipocyte_ATAC_L2_0	0.00405592	0.0362473	0.0324996	8.93687	8.01288	0.313453	2.22595e-07	2.90713e-07	0.765686	0.221932
TC	preadipocyte_ATAC_L2_0	0.00436123	0.000638817	0.0268954	0.146476	6.16693	0.886171	-1.46578e-07	2.23329e-07	-0.656329	0.744194
TC	SGBS-day0_ATAC_L2_0	0.0284483	0.0923916	0.0887081	3.2477	3.11822	0.46401	-4.06253e-08	1.19053e-07	-0.341238	0.633538
TC	SGBS-day4_ATAC_L2_0	0.0273217	0.11596	0.0818426	4.24423	2.99551	0.270694	1.99297e-08	1.22921e-07	0.162134	0.4356
TC	SGBS-day14_ATAC_L2_0	0.0256532	0.134813	0.0924467	5.2552	3.60371	0.243928	6.58365e-08	1.50148e-07	0.438477	0.33052
TC	adiposeTissue_ATAC_L2_0	0.0214638	0.152281	0.0843652	7.0948	3.93058	0.12352	1.81407e-07	1.70461e-07	1.06422	0.143615
TC	adiposeTissue_11samples_ATAC_L2_0	0.012302	0.141513	0.0660452	11.5033	5.36867	0.0511045	3.44848e-07	2.60284e-07	1.32489	0.0926036
TG	adipocyte_ATAC_L2_0	0.00405592	0.0712744	0.0378054	17.5729	9.32103	0.0741483	5.11322e-07	3.17163e-07	1.61217	0.0534622
TG	preadipocyte_ATAC_L2_0	0.00436123	-0.0118307	0.0298698	-2.7127	6.84894	0.559281	-1.67516e-07	2.3997e-07	-0.698069	0.757433
TG	SGBS-day0_ATAC_L2_0	0.0284483	0.0187398	0.0505745	0.658731	1.77777	0.845165	-1.01841e-07	7.23674e-08	-1.40728	0.920327
TG	SGBS-day4_ATAC_L2_0	0.0273217	0.116204	0.0575708	4.25319	2.10714	0.114073	5.11102e-08	9.51276e-08	0.53728	0.295537
TG	SGBS-day14_ATAC_L2_0	0.0256532	0.0951726	0.0579423	3.70997	2.25867	0.225359	2.43422e-08	9.30443e-08	0.26162	0.396807
TG	adiposeTissue_ATAC_L2_0	0.0214638	0.116003	0.0760937	5.4046	3.54522	0.196504	1.25312e-07	1.47296e-07	0.850748	0.197455
TG	adiposeTissue_11samples_ATAC_L2_0	0.012302	0.160581	0.0699898	13.0533	5.68932	0.0289273	4.10583e-07	2.46892e-07	1.66301	0.0481556
RA	adipocyte_ATAC_L2_0	0.00405592	0.0659358	0.0317823	16.2567	7.83601	0.0557583	3.55625e-07	1.98352e-07	1.7929	0.0364948
RA	preadipocyte_ATAC_L2_0	0.00436123	-0.00645657	0.0284242	-1.48045	6.51747	0.705677	-1.32095e-07	1.64182e-07	-0.804564	0.789464
RA	SGBS-day0_ATAC_L2_0	0.0284483	0.0245176	0.0728392	0.861828	2.5604	0.956927	-2.12099e-07	7.57695e-08	-2.79927	0.997439
RA	SGBS-day4_ATAC_L2_0	0.0273217	0.163139	0.0775294	5.97104	2.83765	0.0762802	-3.52944e-08	7.99867e-08	-0.441254	0.670485
RA	SGBS-day14_ATAC_L2_0	0.0256532	0.133888	0.0765376	5.21914	2.98355	0.154846	-7.62792e-08	8.92382e-08	-0.854782	0.803664
RA	adiposeTissue_ATAC_L2_0	0.0214638	0.0800669	0.0665011	3.73033	3.0983	0.381903	-1.0081e-07	8.56424e-08	-1.17711	0.880423
RA	adiposeTissue_11samples_ATAC_L2_0	0.012302	0.0942452	0.0563552	7.66099	4.58099	0.152627	-9.05293e-08	1.33373e-07	-0.678766	0.751357
BMI	adipocyte_ATAC_L2_0	0.00405592	-0.012456	0.00594356	-3.07106	1.4654	0.00807625	-1.67512e-07	4.8982e-08	-3.41987	0.999687
BMI	preadipocyte_ATAC_L2_0	0.00436123	1.8915e-06	0.00679136	0.000433708	1.55721	0.521522	-5.32794e-08	5.12204e-08	-1.0402	0.850876
BMI	SGBS-day0_ATAC_L2_0	0.0284483	0.0275447	0.0190007	0.968237	0.667903	0.96202	-8.26024e-08	2.68606e-08	-3.07523	0.998948
BMI	SGBS-day4_ATAC_L2_0	0.0273217	0.0165029	0.0174577	0.604022	0.63897	0.538629	-9.81115e-08	2.48239e-08	-3.9523	0.999961
BMI	SGBS-day14_ATAC_L2_0	0.0256532	0.0150357	0.0161607	0.586113	0.629966	0.514524	-1.06966e-07	2.52581e-08	-4.23492	0.999989
BMI	adiposeTissue_ATAC_L2_0	0.0214638	0.0282761	0.0181287	1.31739	0.844617	0.706315	-4.39279e-08	3.01049e-08	-1.45916	0.92774
BMI	adiposeTissue_11samples_ATAC_L2_0	0.012302	0.00451561	0.0138464	0.367064	1.12554	0.574188	-1.14192e-07	4.10829e-08	-2.77955	0.997278
WHRadjBMI	adipocyte_ATAC_L2_0	0.00405592	0.107594	0.0189013	26.5275	4.66017	2.45493e-07	4.91788e-07	1.04389e-07	4.7111	1.23193e-06
WHRadjBMI	preadipocyte_ATAC_L2_0	0.00436123	0.00426169	0.0115293	0.977175	2.64359	0.993087	-6.26101e-08	5.85536e-08	-1.06928	0.857528
WHRadjBMI	SGBS-day0_ATAC_L2_0	0.0284483	0.224916	0.032958	7.90613	1.15852	1.37755e-08	7.73081e-08	3.35226e-08	2.30615	0.0105511
WHRadjBMI	SGBS-day4_ATAC_L2_0	0.0273217	0.388619	0.0451791	14.2238	1.6536	5.51656e-14	2.47904e-07	4.39833e-08	5.63631	8.68654e-09
WHRadjBMI	SGBS-day14_ATAC_L2_0	0.0256532	0.347502	0.037749	13.5461	1.47151	5.47101e-15	2.29445e-07	4.06505e-08	5.64433	8.29121e-09
WHRadjBMI	adiposeTissue_ATAC_L2_0	0.0214638	0.253041	0.034896	11.7892	1.62581	1.34149e-09	1.95559e-07	4.41988e-08	4.42452	4.83288e-06
WHRadjBMI	adiposeTissue_11samples_ATAC_L2_0	0.012302	0.276024	0.0371404	22.4374	3.01906	2.07046e-10	4.43841e-07	8.54359e-08	5.19502	1.0235e-07
CAD	adipocyte_ATAC_L2_0	0.00405592	0.0406931	0.0227943	10.033	5.61999	0.113149	4.89105e-08	4.2755e-08	1.14397	0.126318
CAD	preadipocyte_ATAC_L2_0	0.00436123	0.0483694	0.0390241	11.0908	8.94795	0.258332	5.80874e-08	6.52148e-08	0.890708	0.186543
CAD	SGBS-day0_ATAC_L2_0	0.0284483	0.312691	0.0645592	10.9915	2.26935	2.70818e-05	5.3561e-08	1.94072e-08	2.75985	0.00289138
CAD	SGBS-day4_ATAC_L2_0	0.0273217	0.306063	0.0713018	11.2022	2.60971	0.000184321	5.49535e-08	2.32351e-08	2.36511	0.00901237
CAD	SGBS-day14_ATAC_L2_0	0.0256532	0.260174	0.0542466	10.142	2.11461	5.59722e-05	4.29931e-08	1.86197e-08	2.309	0.0104717
CAD	adiposeTissue_ATAC_L2_0	0.0214638	0.259129	0.0595797	12.0728	2.77582	0.000166973	6.79456e-08	2.54467e-08	2.67011	0.00379134
CAD	adiposeTissue_11samples_ATAC_L2_0	0.012302	0.235066	0.0481462	19.108	3.9137	1.72785e-05	1.20392e-07	3.68479e-08	3.26727	0.000542951
T2D	adipocyte_ATAC_L2_0	0.00405592	0.0233189	0.0134461	5.74935	3.31517	0.153229	7.80553e-08	9.64703e-08	0.809113	0.209225
T2D	preadipocyte_ATAC_L2_0	0.00436123	-0.00720686	0.0115213	-1.65248	2.64176	0.317736	-1.3841e-07	8.22336e-08	-1.68313	0.953825
T2D	SGBS-day0_ATAC_L2_0	0.0284483	0.0791328	0.0359162	2.78163	1.26251	0.15455	-4.93291e-08	4.45726e-08	-1.10671	0.865791
T2D	SGBS-day4_ATAC_L2_0	0.0273217	0.0977839	0.0365711	3.57898	1.33854	0.0532854	-1.74254e-08	4.80794e-08	-0.36243	0.641485
T2D	SGBS-day14_ATAC_L2_0	0.0256532	0.0541747	0.0360024	2.11181	1.40342	0.426059	-7.97666e-08	4.98297e-08	-1.60078	0.945288
T2D	adiposeTissue_ATAC_L2_0	0.0214638	0.0825057	0.0312687	3.84395	1.45681	0.0497322	2.44661e-08	5.03801e-08	0.485629	0.313615
T2D	adiposeTissue_11samples_ATAC_L2_0	0.012302	0.0720579	0.0275817	5.85743	2.24205	0.0293275	5.68912e-08	7.79331e-08	0.73	0.232695
