# Supplementary material for: Chromatin accessibility and gene expression during adipocyte differentiation identify context-dependent effects at cardiometabolic GWAS loci
Source: PLoS Genet. 2021 Oct 26;17(10):e1009865. doi: 10.1371/journal.pgen.1009865 (PMC8570510; doi:10.1371/journal.pgen.1009865)
Supplement: S14 Table — GWAS traits that mapped to 5 or more EFO terms were removed. "Total Count of Signals From Catalog" is the total number of LD-clumped GWAS signals that mapped to a given EFO term in the full clumped GWAS catalog before overlap with ATAC peaks. We only retained EFO terms with "Total Count of Signals From Catalog" of at least 100. The normalized count is the count overlapping the specified ATAC peaks divided by the total count from the GWAS catalog multiplied by 100. The top 10 results ranked by preadipocyte- and adipocyte-dependent normalized counts are shown in Fig 3B. (XLSX) [file pgen.1009865.s023.xlsx]

## Sheet: Sheet1
S14 Table: GWAS specific ontology (EFO) terms for GWAS signals overlapping context-dependent peaks. GWAS traits that mapped to 5 or more EFO terms were removed. "Total Count of Signals From Catalog" is the total number of LD-clumped GWAS signals that mapped to a given EFO term in the full clumped GWAS catalog before overlap with ATAC peaks. We only retained EFO terms with "Total Count of Signals …
EFO Term	Total Count of Signals From Catalog	Count Overlapping Any Context-dependent Peak	Normalized Count Overlapping Any Context-dependent Peak	Count Overlapping Preadipocyte-dependent Peaks	Normalized Count Overlapping Preadipocyte-dependent Peaks	Count Overlapping Adipocyte-dependent Peaks	Normalized Count Overlapping Adipocyte-dependent Peaks
c-reactive protein measurement	104	30	28.85	7	6.73	17	16.35
BMI-adjusted waist-hip ratio	328	115	35.06	37	11.28	52	15.85
high density lipoprotein cholesterol measurement	285	88	30.88	28	9.82	42	14.74
lean body mass	110	35	31.82	15	13.64	16	14.55
birth weight	146	38	26.03	13	8.9	21	14.38
waist-hip ratio	519	163	31.41	53	10.21	74	14.26
forced expiratory volume	170	57	33.53	25	14.71	24	14.12
intraocular pressure measurement	204	63	30.88	21	10.29	28	13.73
reticulocyte count	206	62	30.1	17	8.25	28	13.59
triglyceride measurement	248	69	27.82	18	7.26	33	13.31
reticulocyte measurement	172	50	29.07	13	7.56	22	12.79
allergy	104	26	25	11	10.58	13	12.5
smoking behavior	229	60	26.2	21	9.17	28	12.23
cardiovascular disease	166	42	25.3	13	7.83	20	12.05
asthma	200	53	26.5	25	12.5	24	12
diastolic blood pressure change measurement	343	98	28.57	43	12.54	41	11.95
FEV/FEC ratio	469	129	27.51	45	9.59	56	11.94
bone density	138	32	23.19	14	10.14	16	11.59
total cholesterol measurement	276	68	24.64	27	9.78	32	11.59
type ii diabetes mellitus	243	66	27.16	19	7.82	28	11.52
atrial fibrillation	140	37	26.43	18	12.86	16	11.43
diastolic blood pressure	396	110	27.78	48	12.12	45	11.36
Eczema	159	40	25.16	19	11.95	18	11.32
age at onset	204	56	27.45	23	11.27	23	11.27
balding measurement	529	141	26.65	58	10.96	59	11.15
coronary artery disease	191	53	27.75	23	12.04	21	10.99
breast carcinoma	192	50	26.04	23	11.98	21	10.94
alcohol consumption measurement	271	69	25.46	20	7.38	29	10.7
androgenetic alopecia	460	120	26.09	53	11.52	48	10.43
Alopecia	461	120	26.03	53	11.5	48	10.41
mean corpuscular hemoglobin	526	133	25.29	49	9.32	53	10.08
mean platelet volume	169	39	23.08	13	7.69	17	10.06
glomerular filtration rate	329	83	25.23	36	10.94	33	10.03
worry measurement	120	25	20.83	12	10	12	10
eosinophil percentage of leukocytes	100	26	26	8	8	10	10
alcohol drinking	270	72	26.67	21	7.78	27	10
mean corpuscular volume	211	45	21.33	17	8.06	21	9.95
anthropometric measurement	2034	508	24.98	189	9.29	194	9.54
hemoglobin measurement	629	155	24.64	56	8.9	60	9.54
platelet count	189	50	26.46	24	12.7	18	9.52
wellbeing measurement	189	43	22.75	24	12.7	18	9.52
rheumatoid arthritis	105	24	22.86	5	4.76	10	9.52
mean corpuscular hemoglobin concentration	622	153	24.6	56	9	59	9.49
insomnia	127	25	19.69	11	8.66	12	9.45
heel bone mineral density	1201	277	23.06	107	8.91	113	9.41
red blood cell distribution width	440	119	27.05	46	10.45	41	9.32
unipolar depression	291	67	23.02	31	10.65	26	8.93
physical activity measurement	1093	241	22.05	95	8.69	97	8.87
eosinophil count	499	105	21.04	44	8.82	44	8.82
systolic blood pressure change measurement	694	171	24.64	67	9.65	61	8.79
smoking behaviour measurement	114	26	22.81	9	7.89	10	8.77
Myopia	103	24	23.3	9	8.74	9	8.74
pulse pressure measurement	368	97	26.36	39	10.6	32	8.7
crohn's disease	196	58	29.59	23	11.73	17	8.67
systolic blood pressure	750	182	24.27	70	9.33	65	8.67
sum of eosinophil and basophil counts	104	26	25	10	9.62	9	8.65
depressive symptom measurement	213	45	21.13	22	10.33	18	8.45
hair colour measurement	275	63	22.91	26	9.45	23	8.36
red blood cell density measurement	574	143	24.91	54	9.41	47	8.19
erythrocyte count	575	143	24.87	54	9.39	47	8.17
age at menarche	223	52	23.32	22	9.87	18	8.07
insomnia measurement	149	27	18.12	12	8.05	12	8.05
vital capacity	336	96	28.57	40	11.9	27	8.04
body height	1542	359	23.28	142	9.21	124	8.04
inflammatory bowel disease	150	45	30	20	13.33	12	8
granulocyte percentage of myeloid white cells	100	23	23	9	9	8	8
low density lipoprotein cholesterol measurement	215	47	21.86	16	7.44	17	7.91
hair color	355	79	22.25	29	8.17	28	7.89
risk-taking behaviour	244	45	18.44	18	7.38	19	7.79
longitudinal BMI measurement	961	193	20.08	77	8.01	74	7.7
body mass index	991	199	20.08	78	7.87	75	7.57
ulcerative colitis	173	50	28.9	21	12.14	13	7.51
basophil count	201	45	22.39	18	8.96	15	7.46
neuropsychological test	121	29	23.97	14	11.57	9	7.44
intelligence	618	124	20.06	58	9.39	43	6.96
schizophrenia	275	70	25.45	36	13.09	19	6.91
eosinophil percentage of granulocytes	105	25	23.81	10	9.52	7	6.67
cognitive function measurement	376	84	22.34	44	11.7	25	6.65
chronotype measurement	332	48	14.46	20	6.02	22	6.63
neurotic disorder	319	55	17.24	28	8.78	21	6.58
scoliosis	321	61	19	25	7.79	21	6.54
adolescent idiopathic scoliosis	322	61	18.94	25	7.76	21	6.52
mathematical ability	878	156	17.77	69	7.86	57	6.49
lipid measurement	124	29	23.39	14	11.29	8	6.45
monocyte percentage of leukocytes	109	22	20.18	11	10.09	7	6.42
smoking status measurement	534	94	17.6	50	9.36	34	6.37
smoking initiation	299	50	16.72	22	7.36	19	6.35
circadian rhythm	201	32	15.92	13	6.47	12	5.97
self reported educational attainment	1153	211	18.3	86	7.46	68	5.9
Agents acting on the renin-angiotensin system use measurement	119	22	18.49	10	8.4	7	5.88
monocyte count	106	19	17.92	5	4.72	6	5.66
neuroticism measurement	432	70	16.2	32	7.41	24	5.56
colorectal cancer	108	20	18.52	8	7.41	6	5.56
systemic lupus erythematosus	109	30	27.52	11	10.09	6	5.5
Alzheimer's disease	109	21	19.27	8	7.34	6	5.5
urate measurement	103	21	20.39	7	6.8	5	4.85
gout	110	23	20.91	7	6.36	5	4.55
platelet crit	119	28	23.53	12	10.08	5	4.2
