# Supplementary material for: Chromatin accessibility and gene expression during adipocyte differentiation identify context-dependent effects at cardiometabolic GWAS loci
Source: PLoS Genet. 2021 Oct 26;17(10):e1009865. doi: 10.1371/journal.pgen.1009865 (PMC8570510; doi:10.1371/journal.pgen.1009865)
Supplement: S15 Table — All GWAS variants (r2>0.8) overlapping context-dependent peaks, not limited to peaks linked to genes. Due to rounding of p-values in the GWAS catalog to one digit, some signal lead variants have multiple traits that share the most significant p-value. In such cases, multiple best traits for the same lead variant are listed in separate rows of the table. We included all listed GWAS traits and Experimental Factor Ontology (EFO) terms for a signal, regardless of how many EFO terms a trait mapped to. This is in contrast to the enrichment analysis in S14 Table where traits that mapped to 5 or more EFO terms were removed. (XLSX) [file pgen.1009865.s024.xlsx]

## Sheet: Sheet1
S15 Table: GWAS variants overlapping context-dependent peaks. All GWAS variants (r2>0.8) overlapping context-dependent peaks, not limited to peaks linked to genes. Due to rounding of p-values in the GWAS catalog to one digit, some signal lead variants have multiple traits that share the most significant p-value. In such cases, multiple best traits for the same lead variant are listed in separate …
Timepoint Comparison	Context-dependent Peak ID	Peak Context	Proxy Variant Position	Proxy Variant ID	Phase with Signal Lead	LD r2 with Signal Lead	Trait with Strongest Association	Signal Lead Position_Allele	Lead Variant ID-Risk Allele	Reported Genes with GWAS	P-Value	Beta or OR	PMID	First Author	Journal	Publication Date	Additional Variants at Signal	Additional Traits at Signal	Specific EFO Terms	General EFO Terms	Genes Linked to Peak by 1 Method	Genes Linked to Peak by 2 Methods	Genes Linked to Peak by 3 Methods
D14>D0,D4>D0	peak104	adipocyte-dependent	chr1:1696326	rs34166899	TA/GC	0.881701	Systolic blood pressure	1:1687482_G/T	rs2076328-?		2e-23		30595370	Kichaev G	Am J Hum Genet	2018-12-27	1:1740255_G/T,1:1708801_A/G	Body mass index | Systolic blood pressure | Diastolic blood pressure	body mass index | systolic blood pressure | diastolic blood pressure | diastolic blood pressure change measurement | systolic blood pressure change measurement | longitudinal BMI measurement | physical activity measurement	Other measurement | Body measurement	ENSG00000008128 : CDK11A,ENSG00000231050 : RP1-140A9.1	n/a	n/a
D14>D0,D4>D0	peak123	adipocyte-dependent	chr1:1878071	rs2803340	GC/TT	0.800914	Body mass index	1:1846073_G/T	rs2803298-T	NA	2e-16	0.0141	30239722	Pulit SL	Hum Mol Genet	2018-09-14	1:1874326_C/G	Body mass index	physical activity measurement | body mass index | longitudinal BMI measurement	Body measurement | Other measurement	ENSG00000067606 : PRKCZ	n/a	n/a
D0>D4	peak151	other	chr1:2208908	rs115236209	AG/CT	0.800847	Platelet count	1:2146165_C/A	rs78265569-A	RP11-181G12.4	2e-12	0.0457835	27863252	Astle WJ	Cell	2016-11-17		Plateletcrit | Platelet count	platelet crit | platelet count	Hematological measurement	ENSG00000157933 : SKI	n/a	n/a
D0>D14,D0>D4	peak169	preadipocyte-dependent	chr1:2384108	rs10797426	CC/GT	0.897704	Non-obstructive azoospermia	1:2392648_G/C	rs2477686-?	MMEL1, PEX10	6e-12	1.39	22197933	Hu Z	Nat Genet	2011-12-25		Non-obstructive azoospermia	azoospermia	Other disease	n/a	n/a	n/a
D0>D14,D0>D4	peak175	preadipocyte-dependent	chr1:2465095	rs11585747	TT/CC	0.805236	Body mass index	1:2427712_C/T	rs3762444-?		2e-14		30595370	Kichaev G	Am J Hum Genet	2018-12-27		Body mass index	physical activity measurement | body mass index | longitudinal BMI measurement	Body measurement | Other measurement	ENSG00000157911 : PEX10	n/a	n/a
D14>D0,D4>D0	peak452	adipocyte-dependent	chr1:8226088	rs78056657	AT/GC	0.806332	Male-pattern baldness	1:8208573_G/A	rs74865018-A	NR	2e-17	0.050034	30573740	Yap CX	Nat Commun	2018-12-20		Male-pattern baldness	Alopecia | androgenetic alopecia | balding measurement	Other measurement | Other disease	n/a	n/a	n/a
D4>D0	peak485	other	chr1:8468372	rs301791	CT/TA	0.995639	Heel bone mineral density	1:8445360_C/T	rs3765971-?		2e-51	0.0309501	30048462	Kim SK	PLoS One	2018-07-26	1:8486131_A/C,1:8487323_C/A,1:8498680_A/T,1:8495590_A/G,1:8490320_T/G,1:8422676_T/C,1:8495945_T/C,1:8488565_A/G,1:8467353_G/A	Systolic blood pressure | Vertical cup-disc ratio | Schizophrenia | Optic cup area | Heel bone mineral density | Autism spectrum disorder or schizophrenia | Cognitive ability, years of educational attainment or schizophrenia (pleiotropy) | Total body bone mineral density | Menarche (age at onset) | Depression	self reported educational attainment | heel bone mineral density | age at menarche | bone density | cup-to-disc ratio measurement | depressive symptom measurement | systolic blood pressure | intelligence | systolic blood pressure change measurement | unipolar depression | autism spectrum disorder | optic cup area measurement | schizophrenia | optic disc size measurement	Other measurement | Biological process | Neurological disorder	ENSG00000116288 : PARK7	ENSG00000142599 : RERE,ENSG00000116285 : ERRFI1	n/a
D4>D0	peak485	other	chr1:8469337	rs301789	CG/TA	0.995639	Heel bone mineral density	1:8445360_C/T	rs3765971-?		2e-51	0.0309501	30048462	Kim SK	PLoS One	2018-07-26	1:8486131_A/C,1:8487323_C/A,1:8498680_A/T,1:8495590_A/G,1:8490320_T/G,1:8422676_T/C,1:8495945_T/C,1:8488565_A/G,1:8467353_G/A	Systolic blood pressure | Vertical cup-disc ratio | Schizophrenia | Optic cup area | Heel bone mineral density | Autism spectrum disorder or schizophrenia | Cognitive ability, years of educational attainment or schizophrenia (pleiotropy) | Total body bone mineral density | Menarche (age at onset) | Depression	self reported educational attainment | heel bone mineral density | age at menarche | bone density | cup-to-disc ratio measurement | depressive symptom measurement | systolic blood pressure | intelligence | systolic blood pressure change measurement | unipolar depression | autism spectrum disorder | optic cup area measurement | schizophrenia | optic disc size measurement	Other measurement | Biological process | Neurological disorder	ENSG00000116288 : PARK7	ENSG00000142599 : RERE,ENSG00000116285 : ERRFI1	n/a
D4>D0	peak485	other	chr1:8468278	rs301792	CG/TA	0.995639	Heel bone mineral density	1:8445360_C/T	rs3765971-?		2e-51	0.0309501	30048462	Kim SK	PLoS One	2018-07-26	1:8486131_A/C,1:8487323_C/A,1:8498680_A/T,1:8495590_A/G,1:8490320_T/G,1:8422676_T/C,1:8495945_T/C,1:8488565_A/G,1:8467353_G/A	Systolic blood pressure | Vertical cup-disc ratio | Schizophrenia | Optic cup area | Heel bone mineral density | Autism spectrum disorder or schizophrenia | Cognitive ability, years of educational attainment or schizophrenia (pleiotropy) | Total body bone mineral density | Menarche (age at onset) | Depression	self reported educational attainment | heel bone mineral density | age at menarche | bone density | cup-to-disc ratio measurement | depressive symptom measurement | systolic blood pressure | intelligence | systolic blood pressure change measurement | unipolar depression | autism spectrum disorder | optic cup area measurement | schizophrenia | optic disc size measurement	Other measurement | Biological process | Neurological disorder	ENSG00000116288 : PARK7	ENSG00000142599 : RERE,ENSG00000116285 : ERRFI1	n/a
D4>D0	peak485	other	chr1:8469284	rs301790	CC/TG	0.995639	Heel bone mineral density	1:8445360_C/T	rs3765971-?		2e-51	0.0309501	30048462	Kim SK	PLoS One	2018-07-26	1:8486131_A/C,1:8487323_C/A,1:8498680_A/T,1:8495590_A/G,1:8490320_T/G,1:8422676_T/C,1:8495945_T/C,1:8488565_A/G,1:8467353_G/A	Systolic blood pressure | Vertical cup-disc ratio | Schizophrenia | Optic cup area | Heel bone mineral density | Autism spectrum disorder or schizophrenia | Cognitive ability, years of educational attainment or schizophrenia (pleiotropy) | Total body bone mineral density | Menarche (age at onset) | Depression	self reported educational attainment | heel bone mineral density | age at menarche | bone density | cup-to-disc ratio measurement | depressive symptom measurement | systolic blood pressure | intelligence | systolic blood pressure change measurement | unipolar depression | autism spectrum disorder | optic cup area measurement | schizophrenia | optic disc size measurement	Other measurement | Biological process | Neurological disorder	ENSG00000116288 : PARK7	ENSG00000142599 : RERE,ENSG00000116285 : ERRFI1	n/a
D14>D0,D4>D0	peak497	adipocyte-dependent	chr1:8557691	rs7530745	GA/AC	0.992385	Vitiligo	1:8526142_G/A	rs4908760-G	RERE	7e-15	1.36	20410501	Jin Y	N Engl J Med	2010-04-21	1:8537289_G/A,1:8708529_T/C,1:8730779_G/A,1:8650185_T/C	Body mass index | Depressive symptoms | Neuroticism | Life satisfaction | Vitiligo | Smoking initiation | Positive affect | Depression	vitiligo | body mass index | neuroticism measurement | depressive symptom measurement | wellbeing measurement | unipolar depression | neurotic disorder | longitudinal BMI measurement | physical activity measurement | smoking initiation	Other measurement | Biological process | Body measurement | Immune system disorder | Neurological disorder	n/a	n/a	n/a
D14>D0,D4>D0	peak497	adipocyte-dependent	chr1:8557320	rs7518608	GC/AG	0.992385	Vitiligo	1:8526142_G/A	rs4908760-G	RERE	7e-15	1.36	20410501	Jin Y	N Engl J Med	2010-04-21	1:8537289_G/A,1:8708529_T/C,1:8730779_G/A,1:8650185_T/C	Body mass index | Depressive symptoms | Neuroticism | Life satisfaction | Vitiligo | Smoking initiation | Positive affect | Depression	vitiligo | body mass index | neuroticism measurement | depressive symptom measurement | wellbeing measurement | unipolar depression | neurotic disorder | longitudinal BMI measurement | physical activity measurement | smoking initiation	Other measurement | Biological process | Body measurement | Immune system disorder | Neurological disorder	n/a	n/a	n/a
D0>D4	peak511	other	chr1:8686862	rs11121209	GG/AA	0.9191	Vitiligo	1:8526142_G/A	rs4908760-G	RERE	7e-15	1.36	20410501	Jin Y	N Engl J Med	2010-04-21	1:8537289_G/A,1:8708529_T/C,1:8730779_G/A,1:8650185_T/C	Body mass index | Depressive symptoms | Neuroticism | Life satisfaction | Vitiligo | Smoking initiation | Positive affect | Depression	vitiligo | body mass index | neuroticism measurement | depressive symptom measurement | wellbeing measurement | unipolar depression | neurotic disorder | longitudinal BMI measurement | physical activity measurement | smoking initiation	Other measurement | Biological process | Body measurement | Immune system disorder | Neurological disorder	n/a	n/a	n/a
D4>D0	peak498	other	chr1:8567498	rs12735687	TT/CG	0.945423	Allergy	1:8701288_C/T	rs4908769-?	RERE	2e-12	1.061	27182965	Pickrell JK	Nat Genet	2016-05-16		Allergy	allergy	Immune system disorder	n/a	n/a	n/a
D14>D0,D4>D0	peak525	adipocyte-dependent	chr1:8788155	rs12128827	TC/CT	0.816552	Allergy	1:8701288_C/T	rs4908769-?	RERE	2e-12	1.061	27182965	Pickrell JK	Nat Genet	2016-05-16		Allergy	allergy	Immune system disorder	n/a	n/a	n/a
D0>D14,D0>D4	peak510	preadipocyte-dependent	chr1:8677188	rs12140566	CT/TG	0.824296	White blood cell count	1:8800780_T/C	rs4908508-?		2e-19		30595370	Kichaev G	Am J Hum Genet	2018-12-27	1:8654764_G/A	Neuroticism (MTAG) | White blood cell count | Subjective well-being (MTAG)	lymphocyte count | basophil count | neuroticism measurement | monocyte count | wellbeing measurement | leukocyte count | myeloid white cell count | neutrophil count	Hematological measurement | Inflammatory measurement | Other measurement	n/a	n/a	n/a
D0>D14,D0>D4	peak510	preadipocyte-dependent	chr1:8676924	rs74521170	CA/TC	0.860286	White blood cell count	1:8800780_T/C	rs4908508-?		2e-19		30595370	Kichaev G	Am J Hum Genet	2018-12-27	1:8654764_G/A	Neuroticism (MTAG) | White blood cell count | Subjective well-being (MTAG)	lymphocyte count | basophil count | neuroticism measurement | monocyte count | wellbeing measurement | leukocyte count | myeloid white cell count | neutrophil count	Hematological measurement | Inflammatory measurement | Other measurement	n/a	n/a	n/a
D4>D0	peak516	other	chr1:8728187	rs11121213	CA/TC	0.834016	White blood cell count	1:8800780_T/C	rs4908508-?		2e-19		30595370	Kichaev G	Am J Hum Genet	2018-12-27	1:8654764_G/A	Neuroticism (MTAG) | White blood cell count | Subjective well-being (MTAG)	lymphocyte count | basophil count | neuroticism measurement | monocyte count | wellbeing measurement | leukocyte count | myeloid white cell count | neutrophil count	Hematological measurement | Inflammatory measurement | Other measurement	ENSG00000162426 : SLC45A1	n/a	n/a
D0>D14,D0>D4	peak523	preadipocyte-dependent	chr1:8772845	rs11121223	CA/TT	0.905976	White blood cell count	1:8800780_T/C	rs4908508-?		2e-19		30595370	Kichaev G	Am J Hum Genet	2018-12-27	1:8654764_G/A	Neuroticism (MTAG) | White blood cell count | Subjective well-being (MTAG)	lymphocyte count | basophil count | neuroticism measurement | monocyte count | wellbeing measurement | leukocyte count | myeloid white cell count | neutrophil count	Hematological measurement | Inflammatory measurement | Other measurement	n/a	n/a	n/a
D0>D14,D0>D4	peak531	preadipocyte-dependent	chr1:8886422	rs6678590	TT/CC	0.86303	Heel bone mineral density	1:8804033_T/C	rs4908776-T	RERE	6e-10	0.0154386	30598549	Morris JA	Nat Genet	2018-12-31		Heel bone mineral density	heel bone mineral density	Other measurement	n/a	n/a	n/a
D14>D0,D4>D0	peak581	adipocyte-dependent	chr1:9302315	rs2268171	AT/GC	0.942742	Height	1:9292282_G/A	rs9434723-A	H6PD	9e-13	0.029	25282103	Wood AR	Nat Genet	2014-10-05	1:9317604_C/T	Height	anthropometric measurement | body height	Other measurement | Body measurement	n/a	n/a	n/a
D14>D0,D4>D0	peak586	adipocyte-dependent	chr1:9338719	rs9435179	CG/TA	0.901473	Eosinophil counts	1:9341128_C/T	rs916379-?		8e-18		30595370	Kichaev G	Am J Hum Genet	2018-12-27		Eosinophil counts	eosinophil count	Hematological measurement	n/a	n/a	n/a
D4>D0	peak619	other	chr1:9535303	rs7418365	CG/GA	0.847696	Height	1:9538654_G/C	rs12561781-?		6e-20		30595370	Kichaev G	Am J Hum Genet	2018-12-27		Height	anthropometric measurement | body height	Other measurement | Body measurement	n/a	n/a	n/a
D4>D0	peak688	other	chr1:10308597	rs946504	TT/CC	0.879628	Height	1:10290640_T/C	rs7524908-?		5e-27		30595370	Kichaev G	Am J Hum Genet	2018-12-27		Height	anthropometric measurement | body height	Other measurement | Body measurement	n/a	ENSG00000142657 : PGD	n/a
D14>D0,D4>D0	peak692	adipocyte-dependent	chr1:10317879	rs12136404	TA/CG	0.878683	Height	1:10290640_T/C	rs7524908-?		5e-27		30595370	Kichaev G	Am J Hum Genet	2018-12-27		Height	anthropometric measurement | body height	Other measurement | Body measurement	n/a	ENSG00000142657 : PGD	n/a
D4>D0	peak702	other	chr1:10447792	rs4846216	TT/CA	0.84287	Height	1:10290640_T/C	rs7524908-?		5e-27		30595370	Kichaev G	Am J Hum Genet	2018-12-27		Height	anthropometric measurement | body height	Other measurement | Body measurement	ENSG00000265521 : MIR5697	ENSG00000142657 : PGD	n/a
D4>D0	peak702	other	chr1:10447622	rs11587854	GA/AG	0.873785	Hepatocellular carcinoma	1:10385471_A/G	rs17401966-A	UBE4B, KIF1B, PGD	2e-18	1.64	20676096	Zhang H	Nat Genet	2010-08-01	1:10353112_T/C,1:10343297_T/A	Hepatocellular carcinoma | Heel bone mineral density | Multiple sclerosis	heel bone mineral density | multiple sclerosis | hepatocellular carcinoma	Other measurement | Cancer | Immune system disorder	ENSG00000265521 : MIR5697	ENSG00000142657 : PGD	n/a
D4>D0	peak702	other	chr1:10448260	rs11121557	TT/CG	0.84287	Height	1:10290640_T/C	rs7524908-?		5e-27		30595370	Kichaev G	Am J Hum Genet	2018-12-27		Height	anthropometric measurement | body height	Other measurement | Body measurement	ENSG00000265521 : MIR5697	ENSG00000142657 : PGD	n/a
D0>D14,D0>D4	peak705	preadipocyte-dependent	chr1:10463888	rs4846219	TC/CA	0.825852	Height	1:10290640_T/C	rs7524908-?		5e-27		30595370	Kichaev G	Am J Hum Genet	2018-12-27		Height	anthropometric measurement | body height	Other measurement | Body measurement	n/a	ENSG00000142657 : PGD	n/a
D4>D0	peak706	other	chr1:10475011	rs12746471	TA/CG	0.94365	Height	1:10290640_T/C	rs7524908-?		5e-27		30595370	Kichaev G	Am J Hum Genet	2018-12-27		Height	anthropometric measurement | body height	Other measurement | Body measurement	n/a	ENSG00000142657 : PGD	n/a
D4>D0	peak706	other	chr1:10475120	rs11576384	GC/AG	0.873785	Hepatocellular carcinoma	1:10385471_A/G	rs17401966-A	UBE4B, KIF1B, PGD	2e-18	1.64	20676096	Zhang H	Nat Genet	2010-08-01	1:10353112_T/C,1:10343297_T/A	Hepatocellular carcinoma | Heel bone mineral density | Multiple sclerosis	heel bone mineral density | multiple sclerosis | hepatocellular carcinoma	Other measurement | Cancer | Immune system disorder	n/a	ENSG00000142657 : PGD	n/a
D0>D14,D0>D4	peak689	preadipocyte-dependent	chr1:10311877	rs17034615	AA/GG	1	Cerebrospinal fluid biomarker levels	1:10311877_G/A	rs17034615-?	NR	4e-10		28031287	Sasayama D	Hum Mol Genet	2016-11-26		Cerebrospinal fluid biomarker levels	cerebrospinal fluid biomarker measurement	Other measurement	n/a	n/a	n/a
D0>D14,D0>D4	peak689	preadipocyte-dependent	chr1:10311983	rs12407992	GC/AA	0.983131	Hepatocellular carcinoma	1:10385471_A/G	rs17401966-A	UBE4B, KIF1B, PGD	2e-18	1.64	20676096	Zhang H	Nat Genet	2010-08-01	1:10353112_T/C,1:10343297_T/A	Hepatocellular carcinoma | Heel bone mineral density | Multiple sclerosis	heel bone mineral density | multiple sclerosis | hepatocellular carcinoma	Other measurement | Cancer | Immune system disorder	n/a	n/a	n/a
D4>D0	peak694	other	chr1:10388620	rs12137880	GC/AT	0.873785	Hepatocellular carcinoma	1:10385471_A/G	rs17401966-A	UBE4B, KIF1B, PGD	2e-18	1.64	20676096	Zhang H	Nat Genet	2010-08-01	1:10353112_T/C,1:10343297_T/A	Hepatocellular carcinoma | Heel bone mineral density | Multiple sclerosis	heel bone mineral density | multiple sclerosis | hepatocellular carcinoma	Other measurement | Cancer | Immune system disorder	ENSG00000201746 : RNU6-828P	n/a	n/a
D4>D0,D4>D14	peak707	other	chr1:10482504	rs12746885	GG/AA	0.918854	Hepatocellular carcinoma	1:10385471_A/G	rs17401966-A	UBE4B, KIF1B, PGD	2e-18	1.64	20676096	Zhang H	Nat Genet	2010-08-01	1:10353112_T/C,1:10343297_T/A	Hepatocellular carcinoma | Heel bone mineral density | Multiple sclerosis	heel bone mineral density | multiple sclerosis | hepatocellular carcinoma	Other measurement | Cancer | Immune system disorder	n/a	n/a	n/a
D4>D0,D4>D14	peak707	other	chr1:10482503	rs12726016	GC/AG	0.918854	Hepatocellular carcinoma	1:10385471_A/G	rs17401966-A	UBE4B, KIF1B, PGD	2e-18	1.64	20676096	Zhang H	Nat Genet	2010-08-01	1:10353112_T/C,1:10343297_T/A	Hepatocellular carcinoma | Heel bone mineral density | Multiple sclerosis	heel bone mineral density | multiple sclerosis | hepatocellular carcinoma	Other measurement | Cancer | Immune system disorder	n/a	n/a	n/a
D0>D14,D0>D4	peak723	preadipocyte-dependent	chr1:10633651	rs12129678	CA/AG	0.899297	Heel bone mineral density	1:10618994_C/A	rs11121589-?		2e-14		30595370	Kichaev G	Am J Hum Genet	2018-12-27	1:10620270_A/G	Heel bone mineral density	heel bone mineral density	Other measurement	n/a	n/a	n/a
D0>D14,D0>D4	peak727	preadipocyte-dependent	chr1:10704547	rs72858515	AT/GA	0.969357	Male-pattern baldness	1:10733079_G/A	rs143353512-A	NR	2e-42	0.110882	30573740	Yap CX	Nat Commun	2018-12-20	1:10722504_C/T	Chronic obstructive pulmonary disease or resting heart rate (pleiotropy) | Balding type 1 | Male-pattern baldness	chronic obstructive pulmonary disease | resting heart rate | androgenetic alopecia | balding measurement | Alopecia	Other measurement | Cardiovascular measurement | Other disease	n/a	n/a	n/a
D0>D14,D0>D4	peak727	preadipocyte-dependent	chr1:10704688	rs11587145	TT/CC	0.838749	Male-pattern baldness	1:10716440_C/T	rs61776295-T	NR	2e-14	0.037992	30573740	Yap CX	Nat Commun	2018-12-20		Male-pattern baldness	Alopecia | androgenetic alopecia | balding measurement	Other measurement | Other disease	n/a	n/a	n/a
D14>D0	peak755	other	chr1:11039567	rs11121669	AC/GT	0.994566	Male-pattern baldness	1:11037136_G/A	rs6696575-A	NR	2e-211	0.114268	30573740	Yap CX	Nat Commun	2018-12-20	1:11040385_G/A,1:11033082_A/G,1:11037051_T/C,1:11037434_G/A	Male-pattern baldness | Blond vs. brown/black hair color | Hair color	hair colour measurement | hair color | androgenetic alopecia | balding measurement | Alopecia	Other measurement | Other disease | Other trait	n/a	n/a	n/a
D14>D0,D4>D0	peak764	adipocyte-dependent	chr1:11192956	rs2275526	TG/CA	1	Corneal curvature	1:11171226_C/T	rs17036350-T	FRAP1	4e-13	0.178	21665993	Han S	Hum Mol Genet	2011-06-10		Corneal curvature	corneal topography	Other measurement	ENSG00000207451 : RNU6-291P,ENSG00000132879 : FBXO44,ENSG00000253086 : RNU6-537P,ENSG00000198793 : MTOR,ENSG00000116661 : FBXO2	ENSG00000116663 : FBXO6,ENSG00000116649 : SRM	n/a
D0>D14,D0>D4	peak766	preadipocyte-dependent	chr1:11199149	rs2275528	TC/CT	1	Corneal curvature	1:11171226_C/T	rs17036350-T	FRAP1	4e-13	0.178	21665993	Han S	Hum Mol Genet	2011-06-10		Corneal curvature	corneal topography	Other measurement	ENSG00000198793 : MTOR,ENSG00000116661 : FBXO2,ENSG00000253086 : RNU6-537P,ENSG00000132879 : FBXO44,ENSG00000207451 : RNU6-291P	ENSG00000116649 : SRM,ENSG00000116663 : FBXO6	n/a
D0>D4	peak770	other	chr1:11231984	rs112991345	TC/CG	1	Corneal curvature	1:11171226_C/T	rs17036350-T	FRAP1	4e-13	0.178	21665993	Han S	Hum Mol Genet	2011-06-10		Corneal curvature	corneal topography	Other measurement	n/a	n/a	n/a
D0>D4	peak770	other	chr1:11231819	rs113604953	TT/CC	1	Corneal curvature	1:11171226_C/T	rs17036350-T	FRAP1	4e-13	0.178	21665993	Han S	Hum Mol Genet	2011-06-10		Corneal curvature	corneal topography	Other measurement	n/a	n/a	n/a
D14>D0	peak829	other	chr1:12037920	rs7551289	TT/CA	0.915097	Plateletcrit	1:12028655_C/T	rs11121845-T	PLOD1	2e-38	0.0485005	27863252	Astle WJ	Cell	2016-11-17	1:12025353_T/C	Platelet count | Plateletcrit | Moyamoya disease	platelet crit | Moyamoya disease | platelet count	Hematological measurement | Cardiovascular disease	ENSG00000083444 : PLOD1,ENSG00000201801 : RNU5E-4P,ENSG00000199347 : RNU5E-1	n/a	n/a
D0>D14,D0>D4	peak844	preadipocyte-dependent	chr1:12144434	rs1201113	AA/GG	1	Eczema	1:12144434_G/A	rs1201113-?		7e-11		30595370	Kichaev G	Am J Hum Genet	2018-12-27		Eczema	Eczema	Other trait	n/a	n/a	n/a
D4>D0	peak929	other	chr1:13946479	rs1767675	AC/GT	0.805651	Height	1:13942073_A/G	rs2487628-?		4e-12		30595370	Kichaev G	Am J Hum Genet	2018-12-27		Height	anthropometric measurement | body height	Other measurement | Body measurement	ENSG00000162493 : PDPN	n/a	n/a
D14>D0,D4>D0	peak1020	adipocyte-dependent	chr1:15945140	rs72647113	TG/CC	0.909335	Chronotype	1:15966713_C/T	rs17448682-T	DDI2	3e-16	1.03541	30696823	Jones SE	Nat Commun	2019-01-29		Morning person | Morningness | Chronotype	chronotype measurement | circadian rhythm	Other measurement | Biological process	ENSG00000215695 : RSC1A1,ENSG00000116786 : PLEKHM2	ENSG00000162458 : FBLIM1	n/a
D14>D0,D4>D0	peak1020	adipocyte-dependent	chr1:15945595	rs6429762	GC/AA	0.950409	Pulse pressure	1:15975987_A/G	rs2104038-G	DDI2	2e-10	0.1727	30578418	Giri A	Nat Genet	2018-12-21		Pulse pressure	pulse pressure measurement	Cardiovascular measurement	ENSG00000215695 : RSC1A1,ENSG00000116786 : PLEKHM2	ENSG00000162458 : FBLIM1	n/a
D14>D0,D4>D0	peak1020	adipocyte-dependent	chr1:15945140	rs72647113	TG/CC	0.909335	Morning person	1:15966713_C/T	rs17448682-T	DDI2	3e-16	1.0326	30696823	Jones SE	Nat Commun	2019-01-29		Morning person | Morningness | Chronotype	chronotype measurement | circadian rhythm	Other measurement | Biological process	ENSG00000215695 : RSC1A1,ENSG00000116786 : PLEKHM2	ENSG00000162458 : FBLIM1	n/a
D4>D0	peak1061	other	chr1:16252996	rs848206	GC/AT	0.926321	Heel bone mineral density	1:16188681_G/A	rs6701290-?		4e-31	0.0386526	30048462	Kim SK	PLoS One	2018-07-26	1:16274769_C/T,1:16277082_A/C,1:16133396_C/A	Blond vs. brown/black hair color | Heel bone mineral density | Hair color	hair colour measurement | heel bone mineral density | hair color	Other measurement | Other trait	n/a	n/a	n/a
D4>D0	peak1061	other	chr1:16252670	rs848204	GA/AC	0.926321	Heel bone mineral density	1:16188681_G/A	rs6701290-?		4e-31	0.0386526	30048462	Kim SK	PLoS One	2018-07-26	1:16274769_C/T,1:16277082_A/C,1:16133396_C/A	Blond vs. brown/black hair color | Heel bone mineral density | Hair color	hair colour measurement | heel bone mineral density | hair color	Other measurement | Other trait	n/a	n/a	n/a
D14>D0,D4>D0	peak1069	adipocyte-dependent	chr1:16309856	rs848312	GC/AT	0.926321	Heel bone mineral density	1:16188681_G/A	rs6701290-?		4e-31	0.0386526	30048462	Kim SK	PLoS One	2018-07-26	1:16274769_C/T,1:16277082_A/C,1:16133396_C/A	Blond vs. brown/black hair color | Heel bone mineral density | Hair color	hair colour measurement | heel bone mineral density | hair color	Other measurement | Other trait	ENSG00000065526 : SPEN	ENSG00000162458 : FBLIM1	n/a
D14>D0,D4>D0	peak1069	adipocyte-dependent	chr1:16309073	rs848310	GA/AG	1	Heel bone mineral density	1:16188681_G/A	rs6701290-?		4e-31	0.0386526	30048462	Kim SK	PLoS One	2018-07-26	1:16274769_C/T,1:16277082_A/C,1:16133396_C/A	Blond vs. brown/black hair color | Heel bone mineral density | Hair color	hair colour measurement | heel bone mineral density | hair color	Other measurement | Other trait	ENSG00000065526 : SPEN	ENSG00000162458 : FBLIM1	n/a
D0>D4	peak1063	other	chr1:16275506	rs848218	TC/AT	0.840431	Glomerular filtration rate	1:16316119_T/A	rs848302-?	ZBTB17, C1orf64	1e-12	0.02881	29403010	Kanai M	Nat Genet	2018-02-05		Glomerular filtration rate	glomerular filtration rate	Other measurement	n/a	n/a	n/a
D0>D14,D0>D4	peak1095	preadipocyte-dependent	chr1:16499605	rs1497407	CT/TC	0.819512	Gamma glutamyl transferase levels	1:16510894_C/T	rs36086195-?	EPHA2, ARHGEF19	1e-36	0.06774	29403010	Kanai M	Nat Genet	2018-02-05	1:16505320_A/G,1:16504549_T/C,1:16515805_T/C	Total cholesterol levels | Gamma glutamyl transferase levels | Lung function (FEV1/FVC) | Liver enzyme levels (gamma-glutamyl transferase)	total cholesterol measurement | FEV/FEC ratio | serum gamma-glutamyl transferase measurement	Other measurement | Liver enzyme measurement | Lipid or lipoprotein measurement	n/a	n/a	n/a
D14>D0,D4>D0	peak1101	adipocyte-dependent	chr1:16516585	rs6690317	CT/TC	0.829464	Gamma glutamyl transferase levels	1:16510894_C/T	rs36086195-?	EPHA2, ARHGEF19	1e-36	0.06774	29403010	Kanai M	Nat Genet	2018-02-05	1:16505320_A/G,1:16504549_T/C,1:16515805_T/C	Total cholesterol levels | Gamma glutamyl transferase levels | Lung function (FEV1/FVC) | Liver enzyme levels (gamma-glutamyl transferase)	total cholesterol measurement | FEV/FEC ratio | serum gamma-glutamyl transferase measurement	Other measurement | Liver enzyme measurement | Lipid or lipoprotein measurement	ENSG00000185519 : FAM131C,ENSG00000055070 : SZRD1,ENSG00000037637 : FBXO42	n/a	n/a
D14>D0,D4>D0	peak1102	adipocyte-dependent	chr1:16522380	rs61771408	AT/GC	0.910164	Male-pattern baldness	1:16543390_G/A	rs61769779-A	NR	1e-16	0.0379845	30573740	Yap CX	Nat Commun	2018-12-20		Male-pattern baldness	Alopecia | androgenetic alopecia | balding measurement	Other measurement | Other disease	ENSG00000055070 : SZRD1,ENSG00000185519 : FAM131C,ENSG00000037637 : FBXO42	n/a	n/a
D0>D4	peak1122	other	chr1:16701902	rs61770591	AT/GC	0.970458	Male-pattern baldness	1:16543390_G/A	rs61769779-A	NR	1e-16	0.0379845	30573740	Yap CX	Nat Commun	2018-12-20		Male-pattern baldness	Alopecia | androgenetic alopecia | balding measurement	Other measurement | Other disease	n/a	n/a	n/a
D0>D4	peak1162	other	chr1:17308254	rs9435733	CT/TC	0.963362	Lung function (FEV1/FVC)	1:17309718_C/T	rs3754512-?		7e-76		30595370	Kichaev G	Am J Hum Genet	2018-12-27	1:17308254_T/C,1:17328200_A/T,1:17315425_G/A,1:17306029_C/A	Lung function (FEV1/FVC) | Peak expiratory flow | Hip circumference adjusted for BMI | Chronic obstructive pulmonary disease | Blood protein levels | Waist circumference adjusted for body mass index | Height | Lung function (FVC)	serum alpha-1-antitrypsin measurement | alpha-1-antichymotrypsin measurement | body height | matrilysin measurement | matrix metalloproteinase 1 measurement | fibronectin fragment 4 measurement | galactoside 34-L-fucosyltransferase measurement | C-C motif chemokine 25 measurement | plasma kallikrein measurement | apolipoprotein B measurement | carbonic anhydrase 13 measurement | endothelial cell-…	Other measurement | Inflammatory measurement | Hematological measurement | Cardiovascular measurement | Other disease | Liver enzyme measurement | Body measurement | Lipid or lipoprotein measurement	n/a	ENSG00000117122 : MFAP2	n/a
D0>D4	peak1191	other	chr1:17600954	rs192878003	TT/CC	1	Blond vs. brown/black hair color	1:17597423_C/T	rs144080386-T	PADI3	5e-12	1.304	30531825	Morgan MD	Nat Commun	2018-12-10		Blond vs. brown/black hair color	hair color	Other trait	ENSG00000117118 : SDHB	n/a	n/a
D0>D4	peak1191	other	chr1:17600822	rs11203346	TG/CA	0.985986	Hair shape	1:17601165_C/T	rs11585357-T	NR	4e-18	0.0757143	29220522	Liu F	Hum Mol Genet	2017-12-06	1:17600822_A/G	Hair shape | Blond vs. brown/black hair color	hair color | hair shape measurement	Other measurement | Other trait	ENSG00000117118 : SDHB	n/a	n/a
D14>D0,D4>D0	peak1194	adipocyte-dependent	chr1:17631236	rs877552	TT/CC	0.958514	Hair shape	1:17601165_C/T	rs11585357-T	NR	4e-18	0.0757143	29220522	Liu F	Hum Mol Genet	2017-12-06	1:17600822_A/G	Hair shape | Blond vs. brown/black hair color	hair color | hair shape measurement	Other measurement | Other trait	n/a	n/a	n/a
D14>D0,D4>D0	peak1194	adipocyte-dependent	chr1:17630964	rs4625336	TA/CC	0.965339	Hair shape	1:17601165_C/T	rs11585357-T	NR	4e-18	0.0757143	29220522	Liu F	Hum Mol Genet	2017-12-06	1:17600822_A/G	Hair shape | Blond vs. brown/black hair color	hair color | hair shape measurement	Other measurement | Other trait	n/a	n/a	n/a
D14>D0,D4>D0	peak1194	adipocyte-dependent	chr1:17630779	rs72633823	TA/CG	0.965339	Hair shape	1:17601165_C/T	rs11585357-T	NR	4e-18	0.0757143	29220522	Liu F	Hum Mol Genet	2017-12-06	1:17600822_A/G	Hair shape | Blond vs. brown/black hair color	hair color | hair shape measurement	Other measurement | Other trait	n/a	n/a	n/a
D0>D4	peak1197	other	chr1:17674537	rs2240335	AA/GC	0.922687	Rheumatoid arthritis (ACPA-positive)	1:17672730_G/A	rs2301888-A	PADI4	5e-21	1.17	24532676	Kim K	Ann Rheum Dis	2014-02-14	1:17674108_C/T,1:17674537_C/A	Rheumatoid arthritis | Rheumatoid arthritis (ACPA-positive)	rheumatoid arthritis | ACPA-positive rheumatoid arthritis	Immune system disorder	ENSG00000159339 : PADI4	n/a	n/a
D4>D0	peak1202	other	chr1:17763566	rs6586542	TC/CG	0.978259	Basal cell carcinoma	1:17746273_C/T	rs7528427-T	AC004824.1	2e-71	1.16	31174203	Liyanage UE	Hum Mol Genet	2019-06-07	1:17722363_G/A	Basal cell carcinoma | Non-melanoma skin cancer	non-melanoma skin carcinoma | skin pigmentation | basal cell carcinoma	Cancer | Other trait	ENSG00000179051 : RCC2,ENSG00000117118 : SDHB	n/a	n/a
D0>D14,D0>D4	peak1325	preadipocyte-dependent	chr1:19724874	rs72651496	AA/GG	0.990206	Lung function (FEV1/FVC)	1:19706089_G/A	rs72651487-?		5e-16		30595370	Kichaev G	Am J Hum Genet	2018-12-27		Lung function (FEV1/FVC)	FEV/FEC ratio	Other measurement	ENSG00000158747 : NBL1,ENSG00000077549 : CAPZB,ENSG00000158748 : HTR6,ENSG00000270136 : MINOS1-NBL1,ENSG00000201609 : RNU4-28P,ENSG00000173436 : MINOS1	n/a	n/a
D0>D14,D0>D4	peak1325	preadipocyte-dependent	chr1:19724752	rs77930907	CC/TG	0.932618	Heel bone mineral density	1:19749402_T/C	rs4912090-?		6e-23		30595370	Kichaev G	Am J Hum Genet	2018-12-27		Heel bone mineral density	heel bone mineral density	Other measurement	ENSG00000158747 : NBL1,ENSG00000077549 : CAPZB,ENSG00000158748 : HTR6,ENSG00000270136 : MINOS1-NBL1,ENSG00000201609 : RNU4-28P,ENSG00000173436 : MINOS1	n/a	n/a
D0>D14,D0>D4	peak1325	preadipocyte-dependent	chr1:19725033	rs7513800	GA/CG	0.995909	Heel bone mineral density	1:19729087_G/C	rs4912085-G	CAPZB	2e-28	0.0205814	30598549	Morris JA	Nat Genet	2018-12-31		Heel bone mineral density	heel bone mineral density	Other measurement	ENSG00000158747 : NBL1,ENSG00000077549 : CAPZB,ENSG00000158748 : HTR6,ENSG00000270136 : MINOS1-NBL1,ENSG00000201609 : RNU4-28P,ENSG00000173436 : MINOS1	n/a	n/a
D0>D14,D0>D4	peak1325	preadipocyte-dependent	chr1:19724972	rs7516504	GT/CC	0.995909	Heel bone mineral density	1:19729087_G/C	rs4912085-G	CAPZB	2e-28	0.0205814	30598549	Morris JA	Nat Genet	2018-12-31		Heel bone mineral density	heel bone mineral density	Other measurement	ENSG00000158747 : NBL1,ENSG00000077549 : CAPZB,ENSG00000158748 : HTR6,ENSG00000270136 : MINOS1-NBL1,ENSG00000201609 : RNU4-28P,ENSG00000173436 : MINOS1	n/a	n/a
D0>D14,D0>D4	peak1325	preadipocyte-dependent	chr1:19724835	rs11578302	CG/TA	0.922709	Heel bone mineral density	1:19749402_T/C	rs4912090-?		6e-23		30595370	Kichaev G	Am J Hum Genet	2018-12-27		Heel bone mineral density	heel bone mineral density	Other measurement	ENSG00000158747 : NBL1,ENSG00000077549 : CAPZB,ENSG00000158748 : HTR6,ENSG00000270136 : MINOS1-NBL1,ENSG00000201609 : RNU4-28P,ENSG00000173436 : MINOS1	n/a	n/a
D0>D14,D0>D4	peak1324	preadipocyte-dependent	chr1:19722510	rs10799808	GC/TT	0.804578	Thyroid volume	1:19765518_T/G	rs12045440-T	CAPZB	3e-14	0.067	21565293	Teumer A	Am J Hum Genet	2011-05-13		Thyroid volume	thyroid volume	Other measurement	ENSG00000077549 : CAPZB,ENSG00000173436 : MINOS1,ENSG00000201609 : RNU4-28P,ENSG00000158748 : HTR6,ENSG00000270136 : MINOS1-NBL1,ENSG00000158747 : NBL1	n/a	n/a
D0>D14,D0>D4	peak1344	preadipocyte-dependent	chr1:19835236	rs78800358	AC/GT	0.912204	Thyroid hormone levels	1:19841174_G/A	rs10799824-A	CAPZB	4e-21	0.113	23408906	Porcu E	PLoS Genet	2013-02-07	1:19836221_C/T,1:19845279_C/T	Thyroid hormone levels | Thyroid stimulating hormone levels | Hypothyroidism	thyroid stimulating hormone measurement | thyroid function | thyroxine measurement | hypothyroidism | hormone measurement	Other measurement | Other disease | Other trait	ENSG00000077549 : CAPZB,ENSG00000173436 : MINOS1,ENSG00000158748 : HTR6,ENSG00000158747 : NBL1,ENSG00000270136 : MINOS1-NBL1	n/a	n/a
D14>D0,D4>D0	peak1345	adipocyte-dependent	chr1:19840912	rs10799823	CT/TA	1	Thyroid volume	1:19843354_T/C	rs10917468-C	CAPZB	1e-14	1.52	21565293	Teumer A	Am J Hum Genet	2011-05-13		Thyroid volume	thyroid volume	Other measurement	ENSG00000158747 : NBL1,ENSG00000173436 : MINOS1,ENSG00000077549 : CAPZB,ENSG00000158748 : HTR6,ENSG00000270136 : MINOS1-NBL1	n/a	n/a
D14>D0,D4>D0	peak1345	adipocyte-dependent	chr1:19841174	rs10799824	AA/GG	1	Thyroid hormone levels	1:19841174_G/A	rs10799824-A	CAPZB	4e-21	0.113	23408906	Porcu E	PLoS Genet	2013-02-07	1:19836221_C/T,1:19845279_C/T	Thyroid hormone levels | Thyroid stimulating hormone levels | Hypothyroidism	thyroid stimulating hormone measurement | thyroid function | thyroxine measurement | hypothyroidism | hormone measurement	Other measurement | Other disease | Other trait	ENSG00000158747 : NBL1,ENSG00000173436 : MINOS1,ENSG00000077549 : CAPZB,ENSG00000158748 : HTR6,ENSG00000270136 : MINOS1-NBL1	n/a	n/a
D0>D14,D0>D4	peak1388	preadipocyte-dependent	chr1:20390322	rs17354650	TT/CC	1	Blood protein levels	1:20390322_C/T	rs17354650-T	PLA2G5	2e-14	0.3561	28240269	Suhre K	Nat Commun	2017-02-27		Blood protein levels	serum alpha-1-antitrypsin measurement | alpha-1-antichymotrypsin measurement | fibronectin fragment 4 measurement | matrix metalloproteinase 1 measurement | matrilysin measurement | galactoside 34-L-fucosyltransferase measurement | C-C motif chemokine 25 measurement | plasma kallikrein measurement | apolipoprotein B measurement | carbonic anhydrase 13 measurement | endothelial cell-selective adhe…	Other measurement | Inflammatory measurement | Hematological measurement | Cardiovascular measurement | Liver enzyme measurement | Lipid or lipoprotein measurement	n/a	n/a	n/a
D0>D14,D0>D4	peak1446	preadipocyte-dependent	chr1:21156862	rs11805169	CA/TT	0.955601	Morning person	1:21201325_T/C	rs10916892-C	EIF4G3	5e-19	1.03359	30696823	Jones SE	Nat Commun	2019-01-29	1:21416181_G/T,1:21302774_T/C,1:21074727_A/G,1:21361176_G/A,1:21220701_G/C,1:21163921_T/C,1:21227338_T/C,1:21410231_C/A,1:21528835_C/T,1:21199764_C/T,1:21089472_T/C	Depressive symptoms | Superior frontal gyrus grey matter volume | Neuroticism | General risk tolerance (MTAG) | Life satisfaction | Chronotype | Adventurousness | Physical activity (walking duration) | Red blood cell count | Morning person | Positive affect	red blood cell density measurement | neuroticism measurement | depressive symptom measurement | wellbeing measurement | unipolar depression | neurotic disorder | circadian rhythm | erythrocyte count | chronotype measurement | physical activity measurement | risk-taking behaviour | superior frontal gyrus grey matter volume measurement	Other measurement | Biological process | Hematological measurement | Neurological disorder	n/a	n/a	n/a
D0>D14,D0>D4	peak1446	preadipocyte-dependent	chr1:21156667	rs4654874	AA/GG	1	Well-being spectrum (multivariate analysis)	1:21156667_A/G	rs4654874-G	NR	1e-10	0.00595871	30643256	Baselmans BML	Nat Genet	2019-01-14		Well-being spectrum (multivariate analysis)	wellbeing measurement	Other measurement	n/a	n/a	n/a
D0>D14,D0>D4	peak1446	preadipocyte-dependent	chr1:21156862	rs11805169	CA/TT	0.955601	Chronotype	1:21201325_T/C	rs10916892-C	EIF4G3	5e-19	1.0351	30696823	Jones SE	Nat Commun	2019-01-29	1:21416181_G/T,1:21302774_T/C,1:21074727_A/G,1:21361176_G/A,1:21220701_G/C,1:21163921_T/C,1:21227338_T/C,1:21410231_C/A,1:21528835_C/T,1:21199764_C/T,1:21089472_T/C	Depressive symptoms | Superior frontal gyrus grey matter volume | Neuroticism | General risk tolerance (MTAG) | Life satisfaction | Chronotype | Adventurousness | Physical activity (walking duration) | Red blood cell count | Morning person | Positive affect	red blood cell density measurement | neuroticism measurement | depressive symptom measurement | wellbeing measurement | unipolar depression | neurotic disorder | circadian rhythm | erythrocyte count | chronotype measurement | physical activity measurement | risk-taking behaviour | superior frontal gyrus grey matter volume measurement	Other measurement | Biological process | Hematological measurement | Neurological disorder	n/a	n/a	n/a
D0>D14,D0>D4	peak1446	preadipocyte-dependent	chr1:21156862	rs11805169	AA/GT	0.802899	Height	1:21152384_G/A	rs4654873-?		8e-10		30595370	Kichaev G	Am J Hum Genet	2018-12-27		Height	anthropometric measurement | body height	Other measurement | Body measurement	n/a	n/a	n/a
D0>D14,D0>D4	peak1442	preadipocyte-dependent	chr1:21059837	rs61778528	CT/TC	0.869565	Chronotype	1:21201325_T/C	rs10916892-C	EIF4G3	5e-19	1.0351	30696823	Jones SE	Nat Commun	2019-01-29	1:21416181_G/T,1:21302774_T/C,1:21074727_A/G,1:21361176_G/A,1:21220701_G/C,1:21163921_T/C,1:21227338_T/C,1:21410231_C/A,1:21528835_C/T,1:21199764_C/T,1:21089472_T/C	Depressive symptoms | Superior frontal gyrus grey matter volume | Neuroticism | General risk tolerance (MTAG) | Life satisfaction | Chronotype | Adventurousness | Physical activity (walking duration) | Red blood cell count | Morning person | Positive affect	red blood cell density measurement | neuroticism measurement | depressive symptom measurement | wellbeing measurement | unipolar depression | neurotic disorder | circadian rhythm | erythrocyte count | chronotype measurement | physical activity measurement | risk-taking behaviour | superior frontal gyrus grey matter volume measurement	Other measurement | Biological process | Hematological measurement | Neurological disorder	ENSG00000203394 : RP5-930J4.4	n/a	n/a
D0>D14,D0>D4	peak1442	preadipocyte-dependent	chr1:21059837	rs61778528	CT/TC	0.869565	Morning person	1:21201325_T/C	rs10916892-C	EIF4G3	5e-19	1.03359	30696823	Jones SE	Nat Commun	2019-01-29	1:21416181_G/T,1:21302774_T/C,1:21074727_A/G,1:21361176_G/A,1:21220701_G/C,1:21163921_T/C,1:21227338_T/C,1:21410231_C/A,1:21528835_C/T,1:21199764_C/T,1:21089472_T/C	Depressive symptoms | Superior frontal gyrus grey matter volume | Neuroticism | General risk tolerance (MTAG) | Life satisfaction | Chronotype | Adventurousness | Physical activity (walking duration) | Red blood cell count | Morning person | Positive affect	red blood cell density measurement | neuroticism measurement | depressive symptom measurement | wellbeing measurement | unipolar depression | neurotic disorder | circadian rhythm | erythrocyte count | chronotype measurement | physical activity measurement | risk-taking behaviour | superior frontal gyrus grey matter volume measurement	Other measurement | Biological process | Hematological measurement | Neurological disorder	ENSG00000203394 : RP5-930J4.4	n/a	n/a
D4>D0	peak1449	other	chr1:21191416	rs3816454	CT/TG	0.995857	Chronotype	1:21201325_T/C	rs10916892-C	EIF4G3	5e-19	1.0351	30696823	Jones SE	Nat Commun	2019-01-29	1:21416181_G/T,1:21302774_T/C,1:21074727_A/G,1:21361176_G/A,1:21220701_G/C,1:21163921_T/C,1:21227338_T/C,1:21410231_C/A,1:21528835_C/T,1:21199764_C/T,1:21089472_T/C	Depressive symptoms | Superior frontal gyrus grey matter volume | Neuroticism | General risk tolerance (MTAG) | Life satisfaction | Chronotype | Adventurousness | Physical activity (walking duration) | Red blood cell count | Morning person | Positive affect	red blood cell density measurement | neuroticism measurement | depressive symptom measurement | wellbeing measurement | unipolar depression | neurotic disorder | circadian rhythm | erythrocyte count | chronotype measurement | physical activity measurement | risk-taking behaviour | superior frontal gyrus grey matter volume measurement	Other measurement | Biological process | Hematological measurement | Neurological disorder	n/a	n/a	n/a
D4>D0	peak1449	other	chr1:21191416	rs3816454	CT/TG	0.995857	Morning person	1:21201325_T/C	rs10916892-C	EIF4G3	5e-19	1.03359	30696823	Jones SE	Nat Commun	2019-01-29	1:21416181_G/T,1:21302774_T/C,1:21074727_A/G,1:21361176_G/A,1:21220701_G/C,1:21163921_T/C,1:21227338_T/C,1:21410231_C/A,1:21528835_C/T,1:21199764_C/T,1:21089472_T/C	Depressive symptoms | Superior frontal gyrus grey matter volume | Neuroticism | General risk tolerance (MTAG) | Life satisfaction | Chronotype | Adventurousness | Physical activity (walking duration) | Red blood cell count | Morning person | Positive affect	red blood cell density measurement | neuroticism measurement | depressive symptom measurement | wellbeing measurement | unipolar depression | neurotic disorder | circadian rhythm | erythrocyte count | chronotype measurement | physical activity measurement | risk-taking behaviour | superior frontal gyrus grey matter volume measurement	Other measurement | Biological process | Hematological measurement | Neurological disorder	n/a	n/a	n/a
D4>D0	peak1452	other	chr1:21200411	rs115818417	CT/TC	1	Morning person	1:21201325_T/C	rs10916892-C	EIF4G3	5e-19	1.03359	30696823	Jones SE	Nat Commun	2019-01-29	1:21416181_G/T,1:21302774_T/C,1:21074727_A/G,1:21361176_G/A,1:21220701_G/C,1:21163921_T/C,1:21227338_T/C,1:21410231_C/A,1:21528835_C/T,1:21199764_C/T,1:21089472_T/C	Depressive symptoms | Superior frontal gyrus grey matter volume | Neuroticism | General risk tolerance (MTAG) | Life satisfaction | Chronotype | Adventurousness | Physical activity (walking duration) | Red blood cell count | Morning person | Positive affect	red blood cell density measurement | neuroticism measurement | depressive symptom measurement | wellbeing measurement | unipolar depression | neurotic disorder | circadian rhythm | erythrocyte count | chronotype measurement | physical activity measurement | risk-taking behaviour | superior frontal gyrus grey matter volume measurement	Other measurement | Biological process | Hematological measurement | Neurological disorder	n/a	n/a	n/a
D4>D0	peak1452	other	chr1:21200411	rs115818417	CT/TC	1	Chronotype	1:21201325_T/C	rs10916892-C	EIF4G3	5e-19	1.0351	30696823	Jones SE	Nat Commun	2019-01-29	1:21416181_G/T,1:21302774_T/C,1:21074727_A/G,1:21361176_G/A,1:21220701_G/C,1:21163921_T/C,1:21227338_T/C,1:21410231_C/A,1:21528835_C/T,1:21199764_C/T,1:21089472_T/C	Depressive symptoms | Superior frontal gyrus grey matter volume | Neuroticism | General risk tolerance (MTAG) | Life satisfaction | Chronotype | Adventurousness | Physical activity (walking duration) | Red blood cell count | Morning person | Positive affect	red blood cell density measurement | neuroticism measurement | depressive symptom measurement | wellbeing measurement | unipolar depression | neurotic disorder | circadian rhythm | erythrocyte count | chronotype measurement | physical activity measurement | risk-taking behaviour | superior frontal gyrus grey matter volume measurement	Other measurement | Biological process | Hematological measurement | Neurological disorder	n/a	n/a	n/a
D14>D0,D4>D0	peak1476	adipocyte-dependent	chr1:21439785	rs10916937	CG/TA	0.815595	Morning person	1:21201325_T/C	rs10916892-C	EIF4G3	5e-19	1.03359	30696823	Jones SE	Nat Commun	2019-01-29	1:21416181_G/T,1:21302774_T/C,1:21074727_A/G,1:21361176_G/A,1:21220701_G/C,1:21163921_T/C,1:21227338_T/C,1:21410231_C/A,1:21528835_C/T,1:21199764_C/T,1:21089472_T/C	Depressive symptoms | Superior frontal gyrus grey matter volume | Neuroticism | General risk tolerance (MTAG) | Life satisfaction | Chronotype | Adventurousness | Physical activity (walking duration) | Red blood cell count | Morning person | Positive affect	red blood cell density measurement | neuroticism measurement | depressive symptom measurement | wellbeing measurement | unipolar depression | neurotic disorder | circadian rhythm | erythrocyte count | chronotype measurement | physical activity measurement | risk-taking behaviour | superior frontal gyrus grey matter volume measurement	Other measurement | Biological process | Hematological measurement | Neurological disorder	ENSG00000221808 : MIR1256	n/a	n/a
D14>D0,D4>D0	peak1476	adipocyte-dependent	chr1:21439785	rs10916937	CG/TA	0.815595	Chronotype	1:21201325_T/C	rs10916892-C	EIF4G3	5e-19	1.0351	30696823	Jones SE	Nat Commun	2019-01-29	1:21416181_G/T,1:21302774_T/C,1:21074727_A/G,1:21361176_G/A,1:21220701_G/C,1:21163921_T/C,1:21227338_T/C,1:21410231_C/A,1:21528835_C/T,1:21199764_C/T,1:21089472_T/C	Depressive symptoms | Superior frontal gyrus grey matter volume | Neuroticism | General risk tolerance (MTAG) | Life satisfaction | Chronotype | Adventurousness | Physical activity (walking duration) | Red blood cell count | Morning person | Positive affect	red blood cell density measurement | neuroticism measurement | depressive symptom measurement | wellbeing measurement | unipolar depression | neurotic disorder | circadian rhythm | erythrocyte count | chronotype measurement | physical activity measurement | risk-taking behaviour | superior frontal gyrus grey matter volume measurement	Other measurement | Biological process | Hematological measurement | Neurological disorder	ENSG00000221808 : MIR1256	n/a	n/a
D4>D0,D4>D14	peak1481	other	chr1:21492168	rs10753513	CT/TC	0.806702	Morning person	1:21201325_T/C	rs10916892-C	EIF4G3	5e-19	1.03359	30696823	Jones SE	Nat Commun	2019-01-29	1:21416181_G/T,1:21302774_T/C,1:21074727_A/G,1:21361176_G/A,1:21220701_G/C,1:21163921_T/C,1:21227338_T/C,1:21410231_C/A,1:21528835_C/T,1:21199764_C/T,1:21089472_T/C	Depressive symptoms | Superior frontal gyrus grey matter volume | Neuroticism | General risk tolerance (MTAG) | Life satisfaction | Chronotype | Adventurousness | Physical activity (walking duration) | Red blood cell count | Morning person | Positive affect	red blood cell density measurement | neuroticism measurement | depressive symptom measurement | wellbeing measurement | unipolar depression | neurotic disorder | circadian rhythm | erythrocyte count | chronotype measurement | physical activity measurement | risk-taking behaviour | superior frontal gyrus grey matter volume measurement	Other measurement | Biological process | Hematological measurement | Neurological disorder	ENSG00000251914 : RNU7-200P,ENSG00000127483 : HP1BP3,ENSG00000221808 : MIR1256,ENSG00000117245 : KIF17,ENSG00000203394 : RP5-930J4.4	n/a	n/a
D4>D0,D4>D14	peak1481	other	chr1:21492168	rs10753513	CT/TC	0.806702	Chronotype	1:21201325_T/C	rs10916892-C	EIF4G3	5e-19	1.0351	30696823	Jones SE	Nat Commun	2019-01-29	1:21416181_G/T,1:21302774_T/C,1:21074727_A/G,1:21361176_G/A,1:21220701_G/C,1:21163921_T/C,1:21227338_T/C,1:21410231_C/A,1:21528835_C/T,1:21199764_C/T,1:21089472_T/C	Depressive symptoms | Superior frontal gyrus grey matter volume | Neuroticism | General risk tolerance (MTAG) | Life satisfaction | Chronotype | Adventurousness | Physical activity (walking duration) | Red blood cell count | Morning person | Positive affect	red blood cell density measurement | neuroticism measurement | depressive symptom measurement | wellbeing measurement | unipolar depression | neurotic disorder | circadian rhythm | erythrocyte count | chronotype measurement | physical activity measurement | risk-taking behaviour | superior frontal gyrus grey matter volume measurement	Other measurement | Biological process | Hematological measurement | Neurological disorder	ENSG00000251914 : RNU7-200P,ENSG00000127483 : HP1BP3,ENSG00000221808 : MIR1256,ENSG00000117245 : KIF17,ENSG00000203394 : RP5-930J4.4	n/a	n/a
D0>D14,D0>D4	peak1448	preadipocyte-dependent	chr1:21174429	rs17449243	CC/TT	1	Smoking initiation (ever regular vs never regular) (MTAG)	1:21385436_T/C	rs12125335-C	NR	2e-10	0.010535	30643251	Liu M	Nat Genet	2019-01-14		Smoking initiation (ever regular vs never regular) (MTAG)	smoking status measurement	Other measurement	n/a	n/a	n/a
D0>D14,D0>D4	peak1533	preadipocyte-dependent	chr1:21894104	rs3767151	CT/AC	0.955179	Phosphorus levels	1:21900396_A/C	rs2275372-?	NR	2e-11	0.04982	29403010	Kanai M	Nat Genet	2018-02-05		Phosphorus levels	phosphorus measurement	Other measurement	n/a	ENSG00000162551 : ALPL	n/a
D0>D14,D0>D4	peak1533	preadipocyte-dependent	chr1:21894071	rs3820281	CC/AT	0.955179	Phosphorus levels	1:21900396_A/C	rs2275372-?	NR	2e-11	0.04982	29403010	Kanai M	Nat Genet	2018-02-05		Phosphorus levels	phosphorus measurement	Other measurement	n/a	ENSG00000162551 : ALPL	n/a
D0>D14,D0>D4	peak1533	preadipocyte-dependent	chr1:21894785	rs3738098	CT/TG	1	Serum alkaline phosphatase levels	1:21897903_T/C	rs4654971-T		8e-11	0.514606	31675503	Gurdasani D	Cell	2019-10-01		Serum alkaline phosphatase levels	alkaline phosphatase measurement	Liver enzyme measurement	n/a	ENSG00000162551 : ALPL	n/a
D0>D14,D0>D4	peak1533	preadipocyte-dependent	chr1:21894816	rs3738097	CC/AT	0.955179	Phosphorus levels	1:21900396_A/C	rs2275372-?	NR	2e-11	0.04982	29403010	Kanai M	Nat Genet	2018-02-05		Phosphorus levels	phosphorus measurement	Other measurement	n/a	ENSG00000162551 : ALPL	n/a
D0>D14,D0>D4	peak1533	preadipocyte-dependent	chr1:21894947	rs3738096	CT/AC	0.955179	Phosphorus levels	1:21900396_A/C	rs2275372-?	NR	2e-11	0.04982	29403010	Kanai M	Nat Genet	2018-02-05		Phosphorus levels	phosphorus measurement	Other measurement	n/a	ENSG00000162551 : ALPL	n/a
D0>D14,D0>D4	peak1533	preadipocyte-dependent	chr1:21894214	rs3767150	CA/AG	0.955179	Phosphorus levels	1:21900396_A/C	rs2275372-?	NR	2e-11	0.04982	29403010	Kanai M	Nat Genet	2018-02-05		Phosphorus levels	phosphorus measurement	Other measurement	n/a	ENSG00000162551 : ALPL	n/a
D0>D14,D0>D4	peak1533	preadipocyte-dependent	chr1:21894735	rs3200254	CC/AT	0.955179	Phosphorus levels	1:21900396_A/C	rs2275372-?	NR	2e-11	0.04982	29403010	Kanai M	Nat Genet	2018-02-05		Phosphorus levels	phosphorus measurement	Other measurement	n/a	ENSG00000162551 : ALPL	n/a
D0>D14,D0>D4	peak1533	preadipocyte-dependent	chr1:21894995	rs3738095	CC/AG	0.955179	Phosphorus levels	1:21900396_A/C	rs2275372-?	NR	2e-11	0.04982	29403010	Kanai M	Nat Genet	2018-02-05		Phosphorus levels	phosphorus measurement	Other measurement	n/a	ENSG00000162551 : ALPL	n/a
D14>D0,D4>D0	peak1574	adipocyte-dependent	chr1:22281718	rs12140171	TT/CA	0.889541	Atrial fibrillation	1:22282619_T/C	rs7529220-C	HSPG2	2e-10	1.06	30061737	Nielsen JB	Nat Genet	2018-07-30		Atrial fibrillation	atrial fibrillation	Cardiovascular disease	ENSG00000090686 : USP48	n/a	n/a
D14>D0,D4>D0	peak1574	adipocyte-dependent	chr1:22282619	rs7529220	TT/CC	1	Atrial fibrillation	1:22282619_T/C	rs7529220-C	HSPG2	2e-10	1.06	30061737	Nielsen JB	Nat Genet	2018-07-30		Atrial fibrillation	atrial fibrillation	Cardiovascular disease	ENSG00000090686 : USP48	n/a	n/a
D14>D0,D4>D0	peak1574	adipocyte-dependent	chr1:22281759	rs10917074	TG/CA	0.897187	Atrial fibrillation	1:22282619_T/C	rs7529220-C	HSPG2	2e-10	1.06	30061737	Nielsen JB	Nat Genet	2018-07-30		Atrial fibrillation	atrial fibrillation	Cardiovascular disease	ENSG00000090686 : USP48	n/a	n/a
D14>D0,D4>D0	peak1574	adipocyte-dependent	chr1:22281690	rs10917073	TA/CG	0.889541	Atrial fibrillation	1:22282619_T/C	rs7529220-C	HSPG2	2e-10	1.06	30061737	Nielsen JB	Nat Genet	2018-07-30		Atrial fibrillation	atrial fibrillation	Cardiovascular disease	ENSG00000090686 : USP48	n/a	n/a
D14>D0,D4>D0	peak1574	adipocyte-dependent	chr1:22281664	rs10917072	TG/CA	0.889541	Atrial fibrillation	1:22282619_T/C	rs7529220-C	HSPG2	2e-10	1.06	30061737	Nielsen JB	Nat Genet	2018-07-30		Atrial fibrillation	atrial fibrillation	Cardiovascular disease	ENSG00000090686 : USP48	n/a	n/a
D14>D0,D4>D0	peak1574	adipocyte-dependent	chr1:22282117	rs4406609	TC/CA	0.897187	Atrial fibrillation	1:22282619_T/C	rs7529220-C	HSPG2	2e-10	1.06	30061737	Nielsen JB	Nat Genet	2018-07-30		Atrial fibrillation	atrial fibrillation	Cardiovascular disease	ENSG00000090686 : USP48	n/a	n/a
D4>D0	peak1582	other	chr1:22374808	rs60087035	CC/GT	0.895839	Uterine fibroids	1:22436446_G/C	rs7412010-C	WNT4, CDC42	2e-29	1.13	31649266	Gallagher CS	Nat Commun	2019-10-24	1:22470407_C/T,1:22422721_G/A,1:22450487_C/T,1:22462111_G/A,1:22468215_C/T	Waist-to-hip ratio adjusted for BMI | Total body bone mineral density | Gestational age at birth (maternal effect) | Uterine fibroids | Bone mineral density (paediatric, upper limb) | Waist-hip ratio | Epithelial ovarian cancer | Endometriosis	ovarian carcinoma | BMI-adjusted waist-hip ratio | bone density | malignant epithelial tumor of ovary | anthropometric measurement | birth measurement | uterine fibroid | waist-hip ratio | parental genotype effect measurement | endometriosis | gestational age	Other measurement | Other disease | Cancer | Body measurement	n/a	n/a	n/a
D0>D14,D0>D4	peak1588	preadipocyte-dependent	chr1:22422721	rs10917151	CA/GG	0.991749	Uterine fibroids	1:22436446_G/C	rs7412010-C	WNT4, CDC42	2e-29	1.13	31649266	Gallagher CS	Nat Commun	2019-10-24	1:22470407_C/T,1:22422721_G/A,1:22450487_C/T,1:22462111_G/A,1:22468215_C/T	Waist-to-hip ratio adjusted for BMI | Total body bone mineral density | Gestational age at birth (maternal effect) | Uterine fibroids | Bone mineral density (paediatric, upper limb) | Waist-hip ratio | Epithelial ovarian cancer | Endometriosis	ovarian carcinoma | BMI-adjusted waist-hip ratio | bone density | malignant epithelial tumor of ovary | anthropometric measurement | birth measurement | uterine fibroid | waist-hip ratio | parental genotype effect measurement | endometriosis | gestational age	Other measurement | Other disease | Cancer | Body measurement	ENSG00000228397 : RP1-224A6.3	n/a	n/a
D14>D0,D4>D0	peak1622	adipocyte-dependent	chr1:22972901	rs12065722	TA/CG	0.847672	Blood protein levels	1:22970908_C/T	rs12073436-T	NR	3e-29	0.49	29875488	Sun BB	Nature	2018-06-06		Blood protein levels	serum alpha-1-antitrypsin measurement | alpha-1-antichymotrypsin measurement | fibronectin fragment 4 measurement | matrix metalloproteinase 1 measurement | matrilysin measurement | galactoside 34-L-fucosyltransferase measurement | C-C motif chemokine 25 measurement | plasma kallikrein measurement | apolipoprotein B measurement | carbonic anhydrase 13 measurement | endothelial cell-selective adhe…	Other measurement | Inflammatory measurement | Hematological measurement | Cardiovascular measurement | Liver enzyme measurement | Lipid or lipoprotein measurement	ENSG00000162552 : WNT4,ENSG00000070831 : CDC42	n/a	n/a
D14>D0,D4>D0	peak1622	adipocyte-dependent	chr1:22973333	rs77881350	TT/CA	0.847672	Blood protein levels	1:22970908_C/T	rs12073436-T	NR	3e-29	0.49	29875488	Sun BB	Nature	2018-06-06		Blood protein levels	serum alpha-1-antitrypsin measurement | alpha-1-antichymotrypsin measurement | fibronectin fragment 4 measurement | matrix metalloproteinase 1 measurement | matrilysin measurement | galactoside 34-L-fucosyltransferase measurement | C-C motif chemokine 25 measurement | plasma kallikrein measurement | apolipoprotein B measurement | carbonic anhydrase 13 measurement | endothelial cell-selective adhe…	Other measurement | Inflammatory measurement | Hematological measurement | Cardiovascular measurement | Liver enzyme measurement | Lipid or lipoprotein measurement	ENSG00000162552 : WNT4,ENSG00000070831 : CDC42	n/a	n/a
D14>D0,D4>D0	peak1656	adipocyte-dependent	chr1:23276385	rs10917332	AT/TG	0.824387	Waist-hip ratio	1:23271504_T/A	rs2903995-A	NA	2e-11	0.0122	30239722	Pulit SL	Hum Mol Genet	2018-09-14		Waist-hip ratio	waist-hip ratio | anthropometric measurement	Other measurement | Body measurement	n/a	n/a	n/a
D0>D14,D0>D4	peak1660	preadipocyte-dependent	chr1:23337075	rs562933	CA/TG	0.852833	Body mass index	1:23345051_C/T	rs561136-T	NA	1e-14	0.0186	30239722	Pulit SL	Hum Mol Genet	2018-09-14	1:23313353_T/G,1:23419374_G/T	Body mass index	physical activity measurement | body mass index | longitudinal BMI measurement	Body measurement | Other measurement	n/a	n/a	n/a
D14>D0,D4>D0	peak1662	adipocyte-dependent	chr1:23410721	rs505938	CA/TT	0.823331	Body mass index	1:23345051_C/T	rs561136-T	NA	1e-14	0.0186	30239722	Pulit SL	Hum Mol Genet	2018-09-14	1:23313353_T/G,1:23419374_G/T	Body mass index	physical activity measurement | body mass index | longitudinal BMI measurement	Body measurement | Other measurement	n/a	n/a	n/a
D14>D0,D4>D0	peak1662	adipocyte-dependent	chr1:23410742	rs506004	CA/TC	0.823331	Body mass index	1:23345051_C/T	rs561136-T	NA	1e-14	0.0186	30239722	Pulit SL	Hum Mol Genet	2018-09-14	1:23313353_T/G,1:23419374_G/T	Body mass index	physical activity measurement | body mass index | longitudinal BMI measurement	Body measurement | Other measurement	n/a	n/a	n/a
D0>D14,D0>D4	peak1678	preadipocyte-dependent	chr1:23523689	rs588387	AG/GA	0.83056	Height	1:23425139_G/A	rs11578046-?		3e-29		30595370	Kichaev G	Am J Hum Genet	2018-12-27		Height	anthropometric measurement | body height	Other measurement | Body measurement	n/a	n/a	n/a
D0>D4	peak1681	other	chr1:23551623	rs7532266	AA/GC	0.801289	Height	1:23425139_G/A	rs11578046-?		3e-29		30595370	Kichaev G	Am J Hum Genet	2018-12-27		Height	anthropometric measurement | body height	Other measurement | Body measurement	n/a	n/a	n/a
D0>D14,D0>D4	peak1832	preadipocyte-dependent	chr1:25040315	rs16829945	AT/GC	0.965196	Red blood cell count	1:25022314_G/A	rs72654647-?		2e-15		30595370	Kichaev G	Am J Hum Genet	2018-12-27	1:25032168_G/A,1:25044111_C/T	Systolic blood pressure | Plateletcrit | Red blood cell count | Height	red blood cell density measurement | body height | systolic blood pressure | anthropometric measurement | systolic blood pressure change measurement | platelet crit | erythrocyte count	Other measurement | Hematological measurement | Body measurement	n/a	n/a	n/a
D0>D4	peak1835	other	chr1:25051153	rs1002706	CA/AG	0.932449	Heel bone mineral density	1:25171673_A/C	rs12135380-?		4e-15		30595370	Kichaev G	Am J Hum Genet	2018-12-27		Heel bone mineral density	heel bone mineral density	Other measurement	n/a	n/a	n/a
D0>D4	peak1835	other	chr1:25051102	rs1002707	AT/GC	0.951152	Red blood cell count	1:25022314_G/A	rs72654647-?		2e-15		30595370	Kichaev G	Am J Hum Genet	2018-12-27	1:25032168_G/A,1:25044111_C/T	Systolic blood pressure | Plateletcrit | Red blood cell count | Height	red blood cell density measurement | body height | systolic blood pressure | anthropometric measurement | systolic blood pressure change measurement | platelet crit | erythrocyte count	Other measurement | Hematological measurement | Body measurement	n/a	n/a	n/a
D0>D4	peak1835	other	chr1:25051225	rs1316829	AT/GC	0.951152	Red blood cell count	1:25022314_G/A	rs72654647-?		2e-15		30595370	Kichaev G	Am J Hum Genet	2018-12-27	1:25032168_G/A,1:25044111_C/T	Systolic blood pressure | Plateletcrit | Red blood cell count | Height	red blood cell density measurement | body height | systolic blood pressure | anthropometric measurement | systolic blood pressure change measurement | platelet crit | erythrocyte count	Other measurement | Hematological measurement | Body measurement	n/a	n/a	n/a
D0>D14,D0>D4	peak1869	preadipocyte-dependent	chr1:25296564	1:25296564	AT/GC	1	IgG glycosylation patterns	1:25298284_G/A	rs10903120-A	NR	7e-11	0.8725	29535710	Wahl A	Front Immunol	2018-02-26		IgG glycosylation patterns	serum IgG glycosylation measurement	Other measurement	n/a	n/a	n/a
D0>D14,D0>D4	peak1869	preadipocyte-dependent	chr1:25297184	rs11249215	TG/CA	0.861019	Chronic inflammatory diseases (ankylosing spondylitis, Crohn's disease, psoriasis, primary sclerosing cholangitis, ulcerative colitis) (pleiotropy)	1:25305114_T/C	rs6600247-?	RP11-84D1.2	9e-29		26974007	Ellinghaus D	Nat Genet	2016-03-14	1:25297184_G/A,1:25303576_A/G,1:25291010_A/T	Chronic inflammatory diseases (ankylosing spondylitis, Crohn's disease, psoriasis, primary sclerosing cholangitis, ulcerative colitis) (pleiotropy) | Celiac disease | White blood cell count | Ankylosing spondylitis	lymphocyte count | basophil count | ulcerative colitis | psoriasis | crohn's disease | monocyte count | celiac disease | leukocyte count | myeloid white cell count | ankylosing spondylitis | neutrophil count | sclerosing cholangitis	Hematological measurement | Digestive system disorder | Immune system disorder | Inflammatory measurement	n/a	n/a	n/a
D0>D14,D0>D4	peak1869	preadipocyte-dependent	chr1:25296563	1:25296563	AG/GT	1	IgG glycosylation patterns	1:25298284_G/A	rs10903120-A	NR	7e-11	0.8725	29535710	Wahl A	Front Immunol	2018-02-26		IgG glycosylation patterns	serum IgG glycosylation measurement	Other measurement	n/a	n/a	n/a
D0>D14,D0>D4	peak1869	preadipocyte-dependent	chr1:25296743	rs10751776	TA/CC	0.942109	Chronic inflammatory diseases (ankylosing spondylitis, Crohn's disease, psoriasis, primary sclerosing cholangitis, ulcerative colitis) (pleiotropy)	1:25305114_T/C	rs6600247-?	RP11-84D1.2	9e-29		26974007	Ellinghaus D	Nat Genet	2016-03-14	1:25297184_G/A,1:25303576_A/G,1:25291010_A/T	Chronic inflammatory diseases (ankylosing spondylitis, Crohn's disease, psoriasis, primary sclerosing cholangitis, ulcerative colitis) (pleiotropy) | Celiac disease | White blood cell count | Ankylosing spondylitis	lymphocyte count | basophil count | ulcerative colitis | psoriasis | crohn's disease | monocyte count | celiac disease | leukocyte count | myeloid white cell count | ankylosing spondylitis | neutrophil count | sclerosing cholangitis	Hematological measurement | Digestive system disorder | Immune system disorder | Inflammatory measurement	n/a	n/a	n/a
D0>D14,D0>D4	peak1869	preadipocyte-dependent	chr1:25296560	rs112702191	AC/GA	0.952565	IgG glycosylation patterns	1:25298284_G/A	rs10903120-A	NR	7e-11	0.8725	29535710	Wahl A	Front Immunol	2018-02-26		IgG glycosylation patterns	serum IgG glycosylation measurement	Other measurement	n/a	n/a	n/a
D14>D0	peak1875	other	chr1:25488791	rs9438894	AG/TA	1	Male-pattern baldness	1:25488413_A/T	rs6681610-A	NR	1e-76	0.0687112	30573740	Yap CX	Nat Commun	2018-12-20		Male-pattern baldness	Alopecia | androgenetic alopecia | balding measurement	Other measurement | Other disease	n/a	n/a	n/a
D14>D0	peak1875	other	chr1:25488864	rs4649071	AA/TG	0.976925	Male-pattern baldness	1:25488413_A/T	rs6681610-A	NR	1e-76	0.0687112	30573740	Yap CX	Nat Commun	2018-12-20		Male-pattern baldness	Alopecia | androgenetic alopecia | balding measurement	Other measurement | Other disease	n/a	n/a	n/a
D14>D0	peak1875	other	chr1:25488741	rs9438893	AA/TG	1	Male-pattern baldness	1:25488413_A/T	rs6681610-A	NR	1e-76	0.0687112	30573740	Yap CX	Nat Commun	2018-12-20		Male-pattern baldness	Alopecia | androgenetic alopecia | balding measurement	Other measurement | Other disease	n/a	n/a	n/a
D0>D4	peak1893	other	chr1:25687901	rs1053438	AC/GT	0.924911	LDL cholesterol levels x alcohol consumption (regular vs non-regular drinkers) interaction (2df)	1:25764177_A/G	rs9438905-G	TMEM57	9e-21		30698716	de Vries PS	Am J Epidemiol	2019-01-29	1:25760920_C/T,1:25775682_A/T,1:25768937_A/G,1:25775733_A/T,1:25674785_C/T,1:25715885_C/A,1:25800790_C/T,1:25758134_A/G	Total cholesterol levels | LDL cholesterol levels in current drinkers | LDL cholesterol | Cholesterol, total | Height | Erythrocyte sedimentation rate | Heel bone mineral density | Low density lipoprotein cholesterol levels | LDL cholesterol levels x alcohol consumption (drinkers vs non-drinkers) interaction (2df) | LDL cholesterol levels | LDL cholesterol x physical activity interaction (2df tes…	lipid measurement | alcohol drinking | heel bone mineral density | low density lipoprotein cholesterol measurement | body height | blood sedimentation | anthropometric measurement | alcohol consumption measurement | total cholesterol measurement | physical activity | LDL cholesterol change measurement	Other measurement | Inflammatory measurement | Biological process | Body measurement | Lipid or lipoprotein measurement	ENSG00000183726 : TMEM50A,ENSG00000188672 : RHCE	n/a	n/a
D0>D4	peak1893	other	chr1:25688276	rs9689	AA/GG	0.909048	LDL cholesterol levels x alcohol consumption (regular vs non-regular drinkers) interaction (2df)	1:25764177_A/G	rs9438905-G	TMEM57	9e-21		30698716	de Vries PS	Am J Epidemiol	2019-01-29	1:25760920_C/T,1:25775682_A/T,1:25768937_A/G,1:25775733_A/T,1:25674785_C/T,1:25715885_C/A,1:25800790_C/T,1:25758134_A/G	Total cholesterol levels | LDL cholesterol levels in current drinkers | LDL cholesterol | Cholesterol, total | Height | Erythrocyte sedimentation rate | Heel bone mineral density | Low density lipoprotein cholesterol levels | LDL cholesterol levels x alcohol consumption (drinkers vs non-drinkers) interaction (2df) | LDL cholesterol levels | LDL cholesterol x physical activity interaction (2df tes…	lipid measurement | alcohol drinking | heel bone mineral density | low density lipoprotein cholesterol measurement | body height | blood sedimentation | anthropometric measurement | alcohol consumption measurement | total cholesterol measurement | physical activity | LDL cholesterol change measurement	Other measurement | Inflammatory measurement | Biological process | Body measurement | Lipid or lipoprotein measurement	ENSG00000183726 : TMEM50A,ENSG00000188672 : RHCE	n/a	n/a
D0>D4	peak1894	other	chr1:25698354	rs599691	AT/GC	0.932331	LDL cholesterol levels x alcohol consumption (regular vs non-regular drinkers) interaction (2df)	1:25764177_A/G	rs9438905-G	TMEM57	9e-21		30698716	de Vries PS	Am J Epidemiol	2019-01-29	1:25760920_C/T,1:25775682_A/T,1:25768937_A/G,1:25775733_A/T,1:25674785_C/T,1:25715885_C/A,1:25800790_C/T,1:25758134_A/G	Total cholesterol levels | LDL cholesterol levels in current drinkers | LDL cholesterol | Cholesterol, total | Height | Erythrocyte sedimentation rate | Heel bone mineral density | Low density lipoprotein cholesterol levels | LDL cholesterol levels x alcohol consumption (drinkers vs non-drinkers) interaction (2df) | LDL cholesterol levels | LDL cholesterol x physical activity interaction (2df tes…	lipid measurement | alcohol drinking | heel bone mineral density | low density lipoprotein cholesterol measurement | body height | blood sedimentation | anthropometric measurement | alcohol consumption measurement | total cholesterol measurement | physical activity | LDL cholesterol change measurement	Other measurement | Inflammatory measurement | Biological process | Body measurement | Lipid or lipoprotein measurement	ENSG00000183726 : TMEM50A,ENSG00000188672 : RHCE	n/a	n/a
D0>D14,D0>D4	peak1900	preadipocyte-dependent	chr1:25768937	rs10903129	AA/GG	1	LDL cholesterol levels x alcohol consumption (regular vs non-regular drinkers) interaction (2df)	1:25764177_A/G	rs9438905-G	TMEM57	9e-21		30698716	de Vries PS	Am J Epidemiol	2019-01-29	1:25760920_C/T,1:25775682_A/T,1:25768937_A/G,1:25775733_A/T,1:25674785_C/T,1:25715885_C/A,1:25800790_C/T,1:25758134_A/G	Total cholesterol levels | LDL cholesterol levels in current drinkers | LDL cholesterol | Cholesterol, total | Height | Erythrocyte sedimentation rate | Heel bone mineral density | Low density lipoprotein cholesterol levels | LDL cholesterol levels x alcohol consumption (drinkers vs non-drinkers) interaction (2df) | LDL cholesterol levels | LDL cholesterol x physical activity interaction (2df tes…	lipid measurement | alcohol drinking | heel bone mineral density | low density lipoprotein cholesterol measurement | body height | blood sedimentation | anthropometric measurement | alcohol consumption measurement | total cholesterol measurement | physical activity | LDL cholesterol change measurement	Other measurement | Inflammatory measurement | Biological process | Body measurement | Lipid or lipoprotein measurement	ENSG00000188672 : RHCE,ENSG00000183726 : TMEM50A	n/a	n/a
D0>D14,D0>D4	peak1902	preadipocyte-dependent	chr1:25777743	rs6699113	AC/GT	0.949415	LDL cholesterol levels x alcohol consumption (regular vs non-regular drinkers) interaction (2df)	1:25764177_A/G	rs9438905-G	TMEM57	9e-21		30698716	de Vries PS	Am J Epidemiol	2019-01-29	1:25760920_C/T,1:25775682_A/T,1:25768937_A/G,1:25775733_A/T,1:25674785_C/T,1:25715885_C/A,1:25800790_C/T,1:25758134_A/G	Total cholesterol levels | LDL cholesterol levels in current drinkers | LDL cholesterol | Cholesterol, total | Height | Erythrocyte sedimentation rate | Heel bone mineral density | Low density lipoprotein cholesterol levels | LDL cholesterol levels x alcohol consumption (drinkers vs non-drinkers) interaction (2df) | LDL cholesterol levels | LDL cholesterol x physical activity interaction (2df tes…	lipid measurement | alcohol drinking | heel bone mineral density | low density lipoprotein cholesterol measurement | body height | blood sedimentation | anthropometric measurement | alcohol consumption measurement | total cholesterol measurement | physical activity | LDL cholesterol change measurement	Other measurement | Inflammatory measurement | Biological process | Body measurement | Lipid or lipoprotein measurement	ENSG00000183726 : TMEM50A,ENSG00000188672 : RHCE	n/a	n/a
D14>D0,D4>D0	peak1927	adipocyte-dependent	chr1:26008659	rs11247595	TC/CT	0.886135	Blood protein levels	1:26070909_C/T	rs3767879-C	MAN1C1	9e-14	0.172	30072576	Emilsson V	Science	2018-08-02		Blood protein levels	serum alpha-1-antitrypsin measurement | alpha-1-antichymotrypsin measurement | fibronectin fragment 4 measurement | matrix metalloproteinase 1 measurement | matrilysin measurement | galactoside 34-L-fucosyltransferase measurement | C-C motif chemokine 25 measurement | plasma kallikrein measurement | apolipoprotein B measurement | carbonic anhydrase 13 measurement | endothelial cell-selective adhe…	Other measurement | Inflammatory measurement | Hematological measurement | Cardiovascular measurement | Liver enzyme measurement | Lipid or lipoprotein measurement	n/a	n/a	n/a
D14>D0	peak1937	other	chr1:26070909	rs3767879	TT/CC	1	Blood protein levels	1:26070909_C/T	rs3767879-C	MAN1C1	9e-14	0.172	30072576	Emilsson V	Science	2018-08-02		Blood protein levels	serum alpha-1-antitrypsin measurement | alpha-1-antichymotrypsin measurement | fibronectin fragment 4 measurement | matrix metalloproteinase 1 measurement | matrilysin measurement | galactoside 34-L-fucosyltransferase measurement | C-C motif chemokine 25 measurement | plasma kallikrein measurement | apolipoprotein B measurement | carbonic anhydrase 13 measurement | endothelial cell-selective adhe…	Other measurement | Inflammatory measurement | Hematological measurement | Cardiovascular measurement | Liver enzyme measurement | Lipid or lipoprotein measurement	n/a	ENSG00000117643 : MAN1C1	n/a
D4>D0	peak1949	other	chr1:26211207	rs159529	GA/CG	0.82345	Red blood cell count	1:26146514_G/C	rs1127818-?		9e-15		30595370	Kichaev G	Am J Hum Genet	2018-12-27	1:26201164_G/A,1:26152081_T/G	Red blood cell count | Waist-hip ratio	erythrocyte count | waist-hip ratio | red blood cell density measurement | anthropometric measurement	Hematological measurement | Body measurement | Other measurement	n/a	n/a	n/a
D0>D14,D0>D4	peak1976	preadipocyte-dependent	chr1:26450101	rs17257120	AG/GA	0.986184	Height	1:26445504_G/A	rs12088601-?		3e-33		30595370	Kichaev G	Am J Hum Genet	2018-12-27	1:26411275_T/G	Fat-free mass | Height	lean body mass | anthropometric measurement | body height	Other measurement | Body measurement	ENSG00000158062 : UBXN11	ENSG00000169442 : CD52,ENSG00000158022 : TRIM63	n/a
D0>D14,D0>D4	peak1976	preadipocyte-dependent	chr1:26450009	rs17163588	AT/GC	1	Height	1:26445504_G/A	rs12088601-?		3e-33		30595370	Kichaev G	Am J Hum Genet	2018-12-27	1:26411275_T/G	Fat-free mass | Height	lean body mass | anthropometric measurement | body height	Other measurement | Body measurement	ENSG00000158062 : UBXN11	ENSG00000169442 : CD52,ENSG00000158022 : TRIM63	n/a
D4>D0	peak1992	other	chr1:26627907	rs11247905	GC/AG	0.838132	Granulocyte percentage of myeloid white cells	1:26601570_A/G	rs11577318-G	CEP85	2e-11	0.0307623	27863252	Astle WJ	Cell	2016-11-17		Granulocyte percentage of myeloid white cells	granulocyte percentage of myeloid white cells	Hematological measurement	n/a	ENSG00000169442 : CD52	n/a
D4>D0	peak1992	other	chr1:26627835	rs12085416	GC/AT	0.838132	Granulocyte percentage of myeloid white cells	1:26601570_A/G	rs11577318-G	CEP85	2e-11	0.0307623	27863252	Astle WJ	Cell	2016-11-17		Granulocyte percentage of myeloid white cells	granulocyte percentage of myeloid white cells	Hematological measurement	n/a	ENSG00000169442 : CD52	n/a
D14>D0,D4>D0	peak1995	adipocyte-dependent	chr1:26641595	rs59143843	GT/AG	0.843879	Granulocyte percentage of myeloid white cells	1:26601570_A/G	rs11577318-G	CEP85	2e-11	0.0307623	27863252	Astle WJ	Cell	2016-11-17		Granulocyte percentage of myeloid white cells	granulocyte percentage of myeloid white cells	Hematological measurement	n/a	ENSG00000169442 : CD52	n/a
D14>D0,D4>D0	peak2008	adipocyte-dependent	chr1:26756856	rs17261915	CC/TT	0.977844	Height	1:26803430_T/C	rs2219320-?		5e-46		30595370	Kichaev G	Am J Hum Genet	2018-12-27	1:26834960_G/A,1:26796922_G/C	Lung function (FVC) | White blood cell count | FEV1 | Height	lymphocyte count | basophil count | body height | vital capacity | monocyte count | anthropometric measurement | leukocyte count | forced expiratory volume | myeloid white cell count | neutrophil count	Other measurement | Body measurement | Hematological measurement | Inflammatory measurement	n/a	n/a	n/a
D0>D4	peak2029	other	chr1:26994762	rs34232231	TG/CA	0.827975	HDL cholesterol levels	1:27138393_C/T	rs12748152-T	PIGV, NROB2	9e-16	0.0506	28334899	Spracklen CN	Hum Mol Genet	2017-02-21	1:27122152_C/G,1:27292462_G/A,1:27285195_C/T,1:27020133_C/T	HDL cholesterol levels | LDL cholesterol | HDL cholesterol x physical activity interaction (2df test) | Hair color | C-reactive protein levels or HDL-cholesterol levels (pleiotropy) | Triglyceride levels | Eosinophil counts | Blond vs. brown/black hair color | Triglycerides | Alanine aminotransferase (ALT) levels after remission induction therapy in actute lymphoblastic leukemia (ALL) | HDL chole…	c-reactive protein measurement | lipid measurement | low density lipoprotein cholesterol measurement | triglyceride measurement | hair colour measurement | high density lipoprotein cholesterol measurement | serum alanine aminotransferase measurement | hair color | eosinophil count | acute lymphoblastic leukemia | HDL cholesterol change measurement | total cholesterol measurement | response to com…	Other measurement | Response to drug | Inflammatory measurement | Cancer | Hematological measurement | Biological process | Liver enzyme measurement | Lipid or lipoprotein measurement | Other trait	ENSG00000260063 : RP5-968P14.2,ENSG00000060642 : PIGV	n/a	n/a
D0>D4	peak2030	other	chr1:27004388	rs71640337	TA/CG	0.941039	HDL cholesterol levels	1:27138393_C/T	rs12748152-T	PIGV, NROB2	9e-16	0.0506	28334899	Spracklen CN	Hum Mol Genet	2017-02-21	1:27122152_C/G,1:27292462_G/A,1:27285195_C/T,1:27020133_C/T	HDL cholesterol levels | LDL cholesterol | HDL cholesterol x physical activity interaction (2df test) | Hair color | C-reactive protein levels or HDL-cholesterol levels (pleiotropy) | Triglyceride levels | Eosinophil counts | Blond vs. brown/black hair color | Triglycerides | Alanine aminotransferase (ALT) levels after remission induction therapy in actute lymphoblastic leukemia (ALL) | HDL chole…	c-reactive protein measurement | lipid measurement | low density lipoprotein cholesterol measurement | triglyceride measurement | hair colour measurement | high density lipoprotein cholesterol measurement | serum alanine aminotransferase measurement | hair color | eosinophil count | acute lymphoblastic leukemia | HDL cholesterol change measurement | total cholesterol measurement | response to com…	Other measurement | Response to drug | Inflammatory measurement | Cancer | Hematological measurement | Biological process | Liver enzyme measurement | Lipid or lipoprotein measurement | Other trait	ENSG00000260063 : RP5-968P14.2	ENSG00000060642 : PIGV	n/a
D0>D14,D0>D4	peak2035	preadipocyte-dependent	chr1:27027916	rs57217461	TT/CG	1	HDL cholesterol levels	1:27138393_C/T	rs12748152-T	PIGV, NROB2	9e-16	0.0506	28334899	Spracklen CN	Hum Mol Genet	2017-02-21	1:27122152_C/G,1:27292462_G/A,1:27285195_C/T,1:27020133_C/T	HDL cholesterol levels | LDL cholesterol | HDL cholesterol x physical activity interaction (2df test) | Hair color | C-reactive protein levels or HDL-cholesterol levels (pleiotropy) | Triglyceride levels | Eosinophil counts | Blond vs. brown/black hair color | Triglycerides | Alanine aminotransferase (ALT) levels after remission induction therapy in actute lymphoblastic leukemia (ALL) | HDL chole…	c-reactive protein measurement | lipid measurement | low density lipoprotein cholesterol measurement | triglyceride measurement | hair colour measurement | high density lipoprotein cholesterol measurement | serum alanine aminotransferase measurement | hair color | eosinophil count | acute lymphoblastic leukemia | HDL cholesterol change measurement | total cholesterol measurement | response to com…	Other measurement | Response to drug | Inflammatory measurement | Cancer | Hematological measurement | Biological process | Liver enzyme measurement | Lipid or lipoprotein measurement | Other trait	ENSG00000260063 : RP5-968P14.2	ENSG00000060642 : PIGV	n/a
D0>D14,D0>D4	peak2042	preadipocyte-dependent	chr1:27070529	rs58421016	TC/CT	1	HDL cholesterol levels	1:27138393_C/T	rs12748152-T	PIGV, NROB2	9e-16	0.0506	28334899	Spracklen CN	Hum Mol Genet	2017-02-21	1:27122152_C/G,1:27292462_G/A,1:27285195_C/T,1:27020133_C/T	HDL cholesterol levels | LDL cholesterol | HDL cholesterol x physical activity interaction (2df test) | Hair color | C-reactive protein levels or HDL-cholesterol levels (pleiotropy) | Triglyceride levels | Eosinophil counts | Blond vs. brown/black hair color | Triglycerides | Alanine aminotransferase (ALT) levels after remission induction therapy in actute lymphoblastic leukemia (ALL) | HDL chole…	c-reactive protein measurement | lipid measurement | low density lipoprotein cholesterol measurement | triglyceride measurement | hair colour measurement | high density lipoprotein cholesterol measurement | serum alanine aminotransferase measurement | hair color | eosinophil count | acute lymphoblastic leukemia | HDL cholesterol change measurement | total cholesterol measurement | response to com…	Other measurement | Response to drug | Inflammatory measurement | Cancer | Hematological measurement | Biological process | Liver enzyme measurement | Lipid or lipoprotein measurement | Other trait	ENSG00000060642 : PIGV,ENSG00000260063 : RP5-968P14.2	n/a	n/a
D0>D14,D0>D4	peak2045	preadipocyte-dependent	chr1:27098319	rs34618114	TA/CG	1	HDL cholesterol levels	1:27138393_C/T	rs12748152-T	PIGV, NROB2	9e-16	0.0506	28334899	Spracklen CN	Hum Mol Genet	2017-02-21	1:27122152_C/G,1:27292462_G/A,1:27285195_C/T,1:27020133_C/T	HDL cholesterol levels | LDL cholesterol | HDL cholesterol x physical activity interaction (2df test) | Hair color | C-reactive protein levels or HDL-cholesterol levels (pleiotropy) | Triglyceride levels | Eosinophil counts | Blond vs. brown/black hair color | Triglycerides | Alanine aminotransferase (ALT) levels after remission induction therapy in actute lymphoblastic leukemia (ALL) | HDL chole…	c-reactive protein measurement | lipid measurement | low density lipoprotein cholesterol measurement | triglyceride measurement | hair colour measurement | high density lipoprotein cholesterol measurement | serum alanine aminotransferase measurement | hair color | eosinophil count | acute lymphoblastic leukemia | HDL cholesterol change measurement | total cholesterol measurement | response to com…	Other measurement | Response to drug | Inflammatory measurement | Cancer | Hematological measurement | Biological process | Liver enzyme measurement | Lipid or lipoprotein measurement | Other trait	ENSG00000060642 : PIGV,ENSG00000260063 : RP5-968P14.2,ENSG00000117713 : ARID1A	n/a	n/a
D14>D0,D4>D0	peak2055	adipocyte-dependent	chr1:27158844	rs34924059	GT/TG	0.98152	Cardiovascular disease	1:27169200_T/G	rs71636784-?		2e-13		30595370	Kichaev G	Am J Hum Genet	2018-12-27	1:27104612_T/C,1:27174180_C/T	Chronic obstructive pulmonary disease or high blood pressure (pleiotropy) | Self-reported math ability (MTAG) | Self-reported math ability | Cardiovascular disease | Estimated glomerular filtration rate | Monocyte percentage of white cells | Granulocyte percentage of myeloid white cells	glomerular filtration rate | mathematical ability | chronic obstructive pulmonary disease | monocyte percentage of leukocytes | granulocyte percentage of myeloid white cells | blood pressure | cardiovascular disease | hypertension	Other measurement | Hematological measurement | Biological process | Other disease | Cardiovascular disease	ENSG00000060642 : PIGV,ENSG00000260063 : RP5-968P14.2	n/a	n/a
D14>D0,D4>D0	peak2055	adipocyte-dependent	chr1:27158344	rs12760759	TT/CC	0.984678	HDL cholesterol levels	1:27138393_C/T	rs12748152-T	PIGV, NROB2	9e-16	0.0506	28334899	Spracklen CN	Hum Mol Genet	2017-02-21	1:27122152_C/G,1:27292462_G/A,1:27285195_C/T,1:27020133_C/T	HDL cholesterol levels | LDL cholesterol | HDL cholesterol x physical activity interaction (2df test) | Hair color | C-reactive protein levels or HDL-cholesterol levels (pleiotropy) | Triglyceride levels | Eosinophil counts | Blond vs. brown/black hair color | Triglycerides | Alanine aminotransferase (ALT) levels after remission induction therapy in actute lymphoblastic leukemia (ALL) | HDL chole…	c-reactive protein measurement | lipid measurement | low density lipoprotein cholesterol measurement | triglyceride measurement | hair colour measurement | high density lipoprotein cholesterol measurement | serum alanine aminotransferase measurement | hair color | eosinophil count | acute lymphoblastic leukemia | HDL cholesterol change measurement | total cholesterol measurement | response to com…	Other measurement | Response to drug | Inflammatory measurement | Cancer | Hematological measurement | Biological process | Liver enzyme measurement | Lipid or lipoprotein measurement | Other trait	ENSG00000060642 : PIGV,ENSG00000260063 : RP5-968P14.2	n/a	n/a
D14>D0,D4>D0	peak2052	adipocyte-dependent	chr1:27139229	rs34928032	GG/TA	1	Cardiovascular disease	1:27169200_T/G	rs71636784-?		2e-13		30595370	Kichaev G	Am J Hum Genet	2018-12-27	1:27104612_T/C,1:27174180_C/T	Chronic obstructive pulmonary disease or high blood pressure (pleiotropy) | Self-reported math ability (MTAG) | Self-reported math ability | Cardiovascular disease | Estimated glomerular filtration rate | Monocyte percentage of white cells | Granulocyte percentage of myeloid white cells	glomerular filtration rate | mathematical ability | chronic obstructive pulmonary disease | monocyte percentage of leukocytes | granulocyte percentage of myeloid white cells | blood pressure | cardiovascular disease | hypertension	Other measurement | Hematological measurement | Biological process | Other disease | Cardiovascular disease	n/a	n/a	n/a
D14>D0,D4>D0	peak2131	adipocyte-dependent	chr1:27795968	rs74063812	CT/TC	0.841549	Blood protein levels	1:27716213_T/C	rs2474283-T	FCN3	1e-48	0.716	30072576	Emilsson V	Science	2018-08-02	1:27770482_C/T	Systolic blood pressure | Blood protein levels	serum alpha-1-antitrypsin measurement | alpha-1-antichymotrypsin measurement | matrilysin measurement | matrix metalloproteinase 1 measurement | fibronectin fragment 4 measurement | galactoside 34-L-fucosyltransferase measurement | C-C motif chemokine 25 measurement | plasma kallikrein measurement | apolipoprotein B measurement | carbonic anhydrase 13 measurement | endothelial cell-selective adhe…	Other measurement | Inflammatory measurement | Hematological measurement | Cardiovascular measurement | Liver enzyme measurement | Lipid or lipoprotein measurement	n/a	n/a	n/a
D0>D4	peak2140	other	chr1:27865318	rs72884687	GG/AA	0.98102	Pulse pressure	1:27857171_A/G	rs7512595-A	AHDC1	2e-10	0.204	30578418	Giri A	Nat Genet	2018-12-21	1:27850075_T/C,1:27848634_A/G	Systolic blood pressure | Medication use (calcium channel blockers) | Pulse pressure	pulse pressure measurement | systolic blood pressure | systolic blood pressure change measurement | Calcium channel blocker use measurement	Other measurement | Cardiovascular measurement	n/a	n/a	n/a
D4>D0	peak2201	other	chr1:28347450	rs72656597	TA/GC	0.823016	HDL cholesterol levels x smoking (current vs non smokers) interaction (2df test)	1:28406047_G/T	rs12144063-T		1e-10	0.00033	30926973	Bentley AR	Nat Genet	2019-03-29		HDL cholesterol levels x smoking (current vs non smokers) interaction (2df test) | HDL cholesterol levels x smoking (ever vs never smokers) interaction (2df test)	smoking status measurement | high density lipoprotein cholesterol measurement	Other measurement | Lipid or lipoprotein measurement	ENSG00000252947 : SCARNA1,ENSG00000158161 : EYA3	n/a	n/a
D4>D0	peak2201	other	chr1:28347491	rs2815708	TT/GC	0.984947	HDL cholesterol levels x smoking (current vs non smokers) interaction (2df test)	1:28406047_G/T	rs12144063-T		1e-10	0.00033	30926973	Bentley AR	Nat Genet	2019-03-29		HDL cholesterol levels x smoking (current vs non smokers) interaction (2df test) | HDL cholesterol levels x smoking (ever vs never smokers) interaction (2df test)	smoking status measurement | high density lipoprotein cholesterol measurement	Other measurement | Lipid or lipoprotein measurement	ENSG00000252947 : SCARNA1,ENSG00000158161 : EYA3	n/a	n/a
D0>D14,D0>D4	peak2206	preadipocyte-dependent	chr1:28402924	rs72658361	TT/GC	0.806223	HDL cholesterol levels x smoking (current vs non smokers) interaction (2df test)	1:28406047_G/T	rs12144063-T		1e-10	0.00033	30926973	Bentley AR	Nat Genet	2019-03-29		HDL cholesterol levels x smoking (current vs non smokers) interaction (2df test) | HDL cholesterol levels x smoking (ever vs never smokers) interaction (2df test)	smoking status measurement | high density lipoprotein cholesterol measurement	Other measurement | Lipid or lipoprotein measurement	ENSG00000158161 : EYA3,ENSG00000126698 : DNAJC8	n/a	n/a
D0>D4	peak2238	other	chr1:28668558	rs11247776	CC/TT	0.845917	Educational attainment (MTAG)	1:28867538_T/C	rs10915222-T	Intergenic	2e-10	0.0089	30038396	Lee JJ	Nat Genet	2018-07-23		Educational attainment (MTAG)	self reported educational attainment	Other measurement	ENSG00000198492 : YTHDF2,ENSG00000204138 : PHACTR4,ENSG00000130772 : MED18	n/a	n/a
D14>D0	peak2244	other	chr1:28706947	rs4908414	CC/TT	0.875834	Educational attainment (MTAG)	1:28867538_T/C	rs10915222-T	Intergenic	2e-10	0.0089	30038396	Lee JJ	Nat Genet	2018-07-23		Educational attainment (MTAG)	self reported educational attainment	Other measurement	ENSG00000204138 : PHACTR4	n/a	n/a
D14>D0	peak2244	other	chr1:28706949	rs4908348	CG/TT	0.875834	Educational attainment (MTAG)	1:28867538_T/C	rs10915222-T	Intergenic	2e-10	0.0089	30038396	Lee JJ	Nat Genet	2018-07-23		Educational attainment (MTAG)	self reported educational attainment	Other measurement	ENSG00000204138 : PHACTR4	n/a	n/a
D14>D0	peak2244	other	chr1:28706972	rs4908349	CG/TA	0.87985	Educational attainment (MTAG)	1:28867538_T/C	rs10915222-T	Intergenic	2e-10	0.0089	30038396	Lee JJ	Nat Genet	2018-07-23		Educational attainment (MTAG)	self reported educational attainment	Other measurement	ENSG00000204138 : PHACTR4	n/a	n/a
D0>D14,D0>D4	peak2250	preadipocyte-dependent	chr1:28757703	rs187003526	CA/TC	0.883479	Educational attainment (MTAG)	1:28867538_T/C	rs10915222-T	Intergenic	2e-10	0.0089	30038396	Lee JJ	Nat Genet	2018-07-23		Educational attainment (MTAG)	self reported educational attainment	Other measurement	ENSG00000204138 : PHACTR4	n/a	n/a
D0>D4	peak2261	other	chr1:28853340	rs2853721	CC/TG	0.956581	Educational attainment (MTAG)	1:28867538_T/C	rs10915222-T	Intergenic	2e-10	0.0089	30038396	Lee JJ	Nat Genet	2018-07-23		Educational attainment (MTAG)	self reported educational attainment	Other measurement	ENSG00000204138 : PHACTR4	n/a	n/a
D0>D4	peak2261	other	chr1:28853376	rs3765641	CC/TT	0.805454	Educational attainment (MTAG)	1:28867538_T/C	rs10915222-T	Intergenic	2e-10	0.0089	30038396	Lee JJ	Nat Genet	2018-07-23		Educational attainment (MTAG)	self reported educational attainment	Other measurement	ENSG00000204138 : PHACTR4	n/a	n/a
D14>D0,D4>D0	peak2300	adipocyte-dependent	chr1:29369927	rs12063560	AG/GT	0.839778	Diastolic blood pressure	1:29549216_G/A	rs1565716-A	MECR	1e-11	0.2012	30224653	Evangelou E	Nat Genet	2018-09-17		Diastolic blood pressure	diastolic blood pressure | diastolic blood pressure change measurement	Other measurement	ENSG00000116350 : SRSF4	n/a	n/a
D14>D0,D4>D0	peak2302	adipocyte-dependent	chr1:29378763	rs12065644	AG/GC	0.839778	Diastolic blood pressure	1:29549216_G/A	rs1565716-A	MECR	1e-11	0.2012	30224653	Evangelou E	Nat Genet	2018-09-17		Diastolic blood pressure	diastolic blood pressure | diastolic blood pressure change measurement	Other measurement	ENSG00000162510 : MATN1,ENSG00000186056 : MATN1-AS1,ENSG00000116350 : SRSF4,ENSG00000198492 : YTHDF2	ENSG00000253304 : TMEM200B	n/a
D14>D0,D4>D0	peak2302	adipocyte-dependent	chr1:29378803	rs12065679	AA/GC	0.839778	Diastolic blood pressure	1:29549216_G/A	rs1565716-A	MECR	1e-11	0.2012	30224653	Evangelou E	Nat Genet	2018-09-17		Diastolic blood pressure	diastolic blood pressure | diastolic blood pressure change measurement	Other measurement	ENSG00000162510 : MATN1,ENSG00000186056 : MATN1-AS1,ENSG00000116350 : SRSF4,ENSG00000198492 : YTHDF2	ENSG00000253304 : TMEM200B	n/a
D14>D0,D4>D0	peak2371	adipocyte-dependent	chr1:31231680	rs3762297	TT/CC	1	White blood cell count	1:31231680_C/T	rs3762297-?		1e-22		30595370	Kichaev G	Am J Hum Genet	2018-12-27		White blood cell count	lymphocyte count | basophil count | monocyte count | leukocyte count | myeloid white cell count | neutrophil count	Hematological measurement | Inflammatory measurement	ENSG00000116350 : SRSF4,ENSG00000162511 : LAPTM5	n/a	n/a
D0>D4	peak2480	other	chr1:32173301	rs7533517	GA/CG	0.886217	Body mass index	1:32191798_G/C	rs945211-C	NA	5e-13	0.0127	30239722	Pulit SL	Hum Mol Genet	2018-09-14		Body mass index | Intraocular pressure	intraocular pressure measurement | physical activity measurement | body mass index | longitudinal BMI measurement	Body measurement | Other measurement	ENSG00000184007 : PTP4A2,ENSG00000084652 : TXLNA	n/a	n/a
D0>D4	peak2480	other	chr1:32173360	rs4295917	GG/CA	0.894964	Body mass index	1:32191798_G/C	rs945211-C	NA	5e-13	0.0127	30239722	Pulit SL	Hum Mol Genet	2018-09-14		Body mass index | Intraocular pressure	intraocular pressure measurement | physical activity measurement | body mass index | longitudinal BMI measurement	Body measurement | Other measurement	ENSG00000184007 : PTP4A2,ENSG00000084652 : TXLNA	n/a	n/a
D0>D4	peak2481	other	chr1:32178489	rs4949465	GC/TT	0.911282	Smoking initiation (ever regular vs never regular) (MTAG)	1:32195819_T/G	rs1889571-G	NR	7e-13	0.0115186	30643251	Liu M	Nat Genet	2019-01-14	1:32178489_T/C,1:32221913_G/A	Smoking initiation (ever regular vs never regular) | Educational attainment (years of education) | Lifetime smoking index | Smoking status | Smoking initiation (ever regular vs never regular) (MTAG) | Smoking status (ever vs never smokers)	self reported educational attainment | smoking behavior | smoking status measurement | smoking behaviour measurement | smoking initiation	Other measurement | Biological process	ENSG00000184007 : PTP4A2,ENSG00000084636 : COL16A1	n/a	n/a
D0>D4	peak2481	other	chr1:32178610	rs4949466	GA/TT	0.919598	Smoking initiation (ever regular vs never regular) (MTAG)	1:32195819_T/G	rs1889571-G	NR	7e-13	0.0115186	30643251	Liu M	Nat Genet	2019-01-14	1:32178489_T/C,1:32221913_G/A	Smoking initiation (ever regular vs never regular) | Educational attainment (years of education) | Lifetime smoking index | Smoking status | Smoking initiation (ever regular vs never regular) (MTAG) | Smoking status (ever vs never smokers)	self reported educational attainment | smoking behavior | smoking status measurement | smoking behaviour measurement | smoking initiation	Other measurement | Biological process	ENSG00000184007 : PTP4A2,ENSG00000084636 : COL16A1	n/a	n/a
D0>D14,D0>D4	peak2484	preadipocyte-dependent	chr1:32200335	rs12750911	AC/CT	1	Educational attainment (years of education)	1:32206556_C/A	rs12044095-A		5e-10	0.0248	30038396	Lee JJ	Nat Genet	2018-07-23		Educational attainment (years of education)	self reported educational attainment	Other measurement	n/a	n/a	n/a
D0>D14	peak2610	other	chr1:33261506	rs61798849	AC/GT	0.98685	Body mass index	1:33232525_G/A	rs12022461-A	NA	1e-13	0.0167	30239722	Pulit SL	Hum Mol Genet	2018-09-14		Body mass index	physical activity measurement | body mass index | longitudinal BMI measurement	Body measurement | Other measurement	n/a	n/a	n/a
D0>D14	peak2693	other	chr1:33853523	rs75442199	CC/TG	0.99057	Blood urea nitrogen levels	1:33883746_T/C	rs72658302-T	PHC2	7e-11	0.006	31152163	Wuttke M	Nat Genet	2019-05-31	1:33886521_C/T	Blood urea nitrogen levels	blood urea nitrogen measurement	Other measurement	ENSG00000121903 : ZSCAN20,ENSG00000234512 : TLR12P,ENSG00000134686 : PHC2	n/a	n/a
D0>D14,D0>D4	peak2750	preadipocyte-dependent	chr1:34734026	rs10799034	CT/GC	0.994917	Sleep duration	1:34731984_C/G	rs915416-C	NR	2e-12	0.966	30846698	Dashti HS	Nat Commun	2019-03-07		Sleep duration	sleep duration	Other measurement	n/a	n/a	n/a
D0>D14,D0>D4	peak2750	preadipocyte-dependent	chr1:34734177	rs771396	CG/GC	0.984723	Sleep duration	1:34731984_C/G	rs915416-C	NR	2e-12	0.966	30846698	Dashti HS	Nat Commun	2019-03-07		Sleep duration	sleep duration	Other measurement	n/a	n/a	n/a
D0>D14,D0>D4	peak2750	preadipocyte-dependent	chr1:34733985	rs10799033	CA/GG	0.994917	Sleep duration	1:34731984_C/G	rs915416-C	NR	2e-12	0.966	30846698	Dashti HS	Nat Commun	2019-03-07		Sleep duration	sleep duration	Other measurement	n/a	n/a	n/a
D4>D0	peak2782	other	chr1:35745141	rs2458890	CT/TC	0.979649	Systemic lupus erythematosus and Systemic sclerosis	1:35908451_T/C	rs2275247-?	KIAA0319L	1e-10	1.51	23740937	Martin JE	Hum Mol Genet	2013-06-10		Systemic lupus erythematosus and Systemic sclerosis	systemic lupus erythematosus | systemic scleroderma	Immune system disorder | Cardiovascular disease	n/a	n/a	n/a
D0>D4	peak2783	other	chr1:35753492	rs631114	CA/TC	0.979649	Systemic lupus erythematosus and Systemic sclerosis	1:35908451_T/C	rs2275247-?	KIAA0319L	1e-10	1.51	23740937	Martin JE	Hum Mol Genet	2013-06-10		Systemic lupus erythematosus and Systemic sclerosis	systemic lupus erythematosus | systemic scleroderma	Immune system disorder | Cardiovascular disease	ENSG00000116560 : SFPQ	n/a	n/a
D0>D4	peak2783	other	chr1:35753755	rs488676	CT/TG	0.979649	Systemic lupus erythematosus and Systemic sclerosis	1:35908451_T/C	rs2275247-?	KIAA0319L	1e-10	1.51	23740937	Martin JE	Hum Mol Genet	2013-06-10		Systemic lupus erythematosus and Systemic sclerosis	systemic lupus erythematosus | systemic scleroderma	Immune system disorder | Cardiovascular disease	ENSG00000116560 : SFPQ	n/a	n/a
D0>D4	peak2836	other	chr1:36574126	rs7543855	GT/AC	0.94216	Intraocular pressure	1:36579458_A/G	rs274136-A	COL8A2	2e-14	0.2226	29617998	Gao XR	Hum Mol Genet	2018-03-28	1:36574126_C/T	Intraocular pressure	intraocular pressure measurement	Other measurement	ENSG00000171812 : COL8A2,ENSG00000181817 : LSM10,ENSG00000116885 : OSCP1	n/a	n/a
D0>D14,D0>D4	peak2934	preadipocyte-dependent	chr1:38285930	rs61778077	TT/CC	0.964032	Red cell distribution width	1:38334577_C/T	rs61776663-?		2e-10		30595370	Kichaev G	Am J Hum Genet	2018-12-27		Red cell distribution width	red blood cell distribution width	Hematological measurement	ENSG00000204084 : INPP5B,ENSG00000230955 : RP11-109P14.10	n/a	n/a
D0>D14,D0>D4	peak2934	preadipocyte-dependent	chr1:38285556	rs12726977	TA/CG	0.836786	Rheumatoid arthritis	1:38278579_C/T	rs28411352-T	MTF1, INPP5B	3e-12	1.11	24390342	Okada Y	Nature	2013-12-25		Rheumatoid arthritis	rheumatoid arthritis	Immune system disorder	ENSG00000204084 : INPP5B,ENSG00000230955 : RP11-109P14.10	n/a	n/a
D0>D14,D0>D4	peak2934	preadipocyte-dependent	chr1:38285838	rs61778076	TT/CC	0.964032	Red cell distribution width	1:38334577_C/T	rs61776663-?		2e-10		30595370	Kichaev G	Am J Hum Genet	2018-12-27		Red cell distribution width	red blood cell distribution width	Hematological measurement	ENSG00000204084 : INPP5B,ENSG00000230955 : RP11-109P14.10	n/a	n/a
D0>D14,D0>D4	peak2934	preadipocyte-dependent	chr1:38285893	rs4653329	TT/CG	0.860523	Rheumatoid arthritis	1:38278579_C/T	rs28411352-T	MTF1, INPP5B	3e-12	1.11	24390342	Okada Y	Nature	2013-12-25		Rheumatoid arthritis	rheumatoid arthritis	Immune system disorder	ENSG00000204084 : INPP5B,ENSG00000230955 : RP11-109P14.10	n/a	n/a
D0>D14,D0>D4	peak2944	preadipocyte-dependent	chr1:38424424	rs28627346	TG/CA	0.837985	Red cell distribution width	1:38334577_C/T	rs61776663-?		2e-10		30595370	Kichaev G	Am J Hum Genet	2018-12-27		Red cell distribution width	red blood cell distribution width	Hematological measurement	ENSG00000204084 : INPP5B	n/a	n/a
D0>D14,D0>D4	peak2944	preadipocyte-dependent	chr1:38424743	rs28458440	TC/CT	0.837985	Red cell distribution width	1:38334577_C/T	rs61776663-?		2e-10		30595370	Kichaev G	Am J Hum Genet	2018-12-27		Red cell distribution width	red blood cell distribution width	Hematological measurement	ENSG00000204084 : INPP5B	n/a	n/a
D0>D14,D0>D4	peak2944	preadipocyte-dependent	chr1:38424776	rs28410838	TG/CA	0.837985	Red cell distribution width	1:38334577_C/T	rs61776663-?		2e-10		30595370	Kichaev G	Am J Hum Genet	2018-12-27		Red cell distribution width	red blood cell distribution width	Hematological measurement	ENSG00000204084 : INPP5B	n/a	n/a
D14>D0,D4>D0	peak2946	adipocyte-dependent	chr1:38441989	rs7520194	TC/CT	0.838468	Red cell distribution width	1:38334577_C/T	rs61776663-?		2e-10		30595370	Kichaev G	Am J Hum Genet	2018-12-27		Red cell distribution width	red blood cell distribution width	Hematological measurement	ENSG00000222282 : RNU6-584P	n/a	n/a
D14>D0,D4>D0	peak2946	adipocyte-dependent	chr1:38441959	rs4491032	TT/CC	0.838468	Red cell distribution width	1:38334577_C/T	rs61776663-?		2e-10		30595370	Kichaev G	Am J Hum Genet	2018-12-27		Red cell distribution width	red blood cell distribution width	Hematological measurement	ENSG00000222282 : RNU6-584P	n/a	n/a
D14>D0,D4>D0	peak2946	adipocyte-dependent	chr1:38442547	rs10890216	TG/CA	0.838468	Red cell distribution width	1:38334577_C/T	rs61776663-?		2e-10		30595370	Kichaev G	Am J Hum Genet	2018-12-27		Red cell distribution width	red blood cell distribution width	Hematological measurement	ENSG00000222282 : RNU6-584P	n/a	n/a
D0>D14,D0>D4	peak2976	preadipocyte-dependent	chr1:39364617	rs4970634	GG/AA	1	Age at menopause	1:39364617_G/A	rs4970634-?		6e-27		30595370	Kichaev G	Am J Hum Genet	2018-12-27	1:39380385_T/C	Age at menopause | Menopause (age at onset)	age at menopause	Other measurement	n/a	n/a	n/a
D0>D4	peak3032	other	chr1:39763242	rs2275187	TG/AA	0.914746	Mean corpuscular hemoglobin concentration	1:39714238_T/A	rs11205823-A	MACF1	2e-10	0.0244041	27863252	Astle WJ	Cell	2016-11-17		Mean corpuscular hemoglobin concentration	mean corpuscular hemoglobin concentration | hemoglobin measurement	Hematological measurement	n/a	n/a	n/a
D14>D0,D14>D4	peak3048	other	chr1:39944249	rs61779313	AC/GT	0.815461	HDL cholesterol levels x alcohol consumption (drinkers vs non-drinkers) interaction (2df)	1:40060473_G/A	rs4660303-A	PABPC4, HEYL	4e-27		30698716	de Vries PS	Am J Epidemiol	2019-01-29	1:40035686_C/T,1:40036847_G/C,1:40018509_C/T,1:39969059_C/T,1:40064961_G/A,1:40003410_C/T,1:40045300_A/C	Lung function (FEV1/FVC) | Predicted visceral adipose tissue | Chronic obstructive pulmonary disease or high blood pressure (pleiotropy) | HDL cholesterol levels | C-reactive protein levels | HDL cholesterol levels x alcohol consumption (regular vs non-regular drinkers) interaction (2df) | Type 2 diabetes | Waist-hip ratio | Triglycerides | C-reactive protein levels or triglyceride levels (pleiot…	alcohol drinking | Drugs used in diabetes use measurement | triglyceride measurement | FEV/FEC ratio | high density lipoprotein cholesterol measurement | anthropometric measurement | alcohol consumption measurement | chronic obstructive pulmonary disease | waist-hip ratio | blood pressure | visceral adipose tissue measurement | type ii diabetes mellitus | HDL cholesterol change measurement | c-re…	Other measurement | Inflammatory measurement | Biological process | Other disease | Cardiovascular disease | Body measurement | Lipid or lipoprotein measurement | Metabolic disorder	ENSG00000198754 : OXCT2	n/a	n/a
D0>D14	peak3213	other	chr1:41781151	rs1892419	CC/TT	0.854397	Highest math class taken (MTAG)	1:41764471_T/C	rs12028010-T	Intergenic	1e-35	0.0246	30038396	Lee JJ	Nat Genet	2018-07-23	1:41757993_A/G,1:41750648_C/A,1:41781151_T/C,1:41773502_C/T	Cognitive performance | Self-reported math ability (MTAG) | Cognitive performance (MTAG) | Highest math class taken | Highest math class taken (MTAG) | Extremely high intelligence | Intelligence (MTAG) | General cognitive ability | Educational attainment (years of education) | Educational attainment (MTAG) | Intelligence | Cognitive ability (MTAG)	self reported educational attainment | mathematical ability | cognitive function measurement | intelligence | neuropsychological test	Other measurement | Biological process	n/a	n/a	n/a
D0>D14	peak3213	other	chr1:41781410	rs1892420	CT/TC	0.859506	Highest math class taken (MTAG)	1:41764471_T/C	rs12028010-T	Intergenic	1e-35	0.0246	30038396	Lee JJ	Nat Genet	2018-07-23	1:41757993_A/G,1:41750648_C/A,1:41781151_T/C,1:41773502_C/T	Cognitive performance | Self-reported math ability (MTAG) | Cognitive performance (MTAG) | Highest math class taken | Highest math class taken (MTAG) | Extremely high intelligence | Intelligence (MTAG) | General cognitive ability | Educational attainment (years of education) | Educational attainment (MTAG) | Intelligence | Cognitive ability (MTAG)	self reported educational attainment | mathematical ability | cognitive function measurement | intelligence | neuropsychological test	Other measurement | Biological process	n/a	n/a	n/a
D0>D14,D0>D4	peak3293	preadipocyte-dependent	chr1:42364198	rs1408947	CC/TT	0.844948	Eosinophil counts	1:42370787_C/T	rs1004870-?		5e-35		30595370	Kichaev G	Am J Hum Genet	2018-12-27	1:42371414_T/C	Eosinophil percentage of white cells | Sum eosinophil basophil counts | Neutrophil percentage of granulocytes | Eosinophil counts | Eosinophil percentage of granulocytes	basophil count | neutrophil percentage of granulocytes | eosinophil percentage of granulocytes | sum of eosinophil and basophil counts | eosinophil count | eosinophil percentage of leukocytes	Hematological measurement | Inflammatory measurement	n/a	n/a	n/a
D0>D14,D0>D4	peak3293	preadipocyte-dependent	chr1:42363966	rs1886729	CG/TA	0.844948	Eosinophil counts	1:42370787_C/T	rs1004870-?		5e-35		30595370	Kichaev G	Am J Hum Genet	2018-12-27	1:42371414_T/C	Eosinophil percentage of white cells | Sum eosinophil basophil counts | Neutrophil percentage of granulocytes | Eosinophil counts | Eosinophil percentage of granulocytes	basophil count | neutrophil percentage of granulocytes | eosinophil percentage of granulocytes | sum of eosinophil and basophil counts | eosinophil count | eosinophil percentage of leukocytes	Hematological measurement | Inflammatory measurement	n/a	n/a	n/a
D0>D4	peak3295	other	chr1:42368339	rs2786487	CG/TC	0.844948	Eosinophil counts	1:42370787_C/T	rs1004870-?		5e-35		30595370	Kichaev G	Am J Hum Genet	2018-12-27	1:42371414_T/C	Eosinophil percentage of white cells | Sum eosinophil basophil counts | Neutrophil percentage of granulocytes | Eosinophil counts | Eosinophil percentage of granulocytes	basophil count | neutrophil percentage of granulocytes | eosinophil percentage of granulocytes | sum of eosinophil and basophil counts | eosinophil count | eosinophil percentage of leukocytes	Hematological measurement | Inflammatory measurement	n/a	n/a	n/a
D0>D4	peak3295	other	chr1:42368035	rs783621	CA/TG	0.844948	Eosinophil counts	1:42370787_C/T	rs1004870-?		5e-35		30595370	Kichaev G	Am J Hum Genet	2018-12-27	1:42371414_T/C	Eosinophil percentage of white cells | Sum eosinophil basophil counts | Neutrophil percentage of granulocytes | Eosinophil counts | Eosinophil percentage of granulocytes	basophil count | neutrophil percentage of granulocytes | eosinophil percentage of granulocytes | sum of eosinophil and basophil counts | eosinophil count | eosinophil percentage of leukocytes	Hematological measurement | Inflammatory measurement	n/a	n/a	n/a
D0>D14,D0>D4	peak3304	preadipocyte-dependent	chr1:42423300	rs658303	TT/CC	0.904363	Systolic blood pressure	1:42408070_T/C	rs7515635-T	HIVEP3	5e-12	0.307	27618452	Ehret GB	Nat Genet	2016-09-12	1:42408159_G/A	Body mass index | Systolic blood pressure	body mass index | systolic blood pressure | systolic blood pressure change measurement | longitudinal BMI measurement | physical activity measurement	Other measurement | Body measurement	n/a	n/a	n/a
D0>D14,D0>D4	peak3342	preadipocyte-dependent	chr1:42995510	rs78307732	TA/CT	0.993021	Pulse pressure	1:43037556_C/T	rs72659998-T	CCDC30	9e-16	0.1941	30224653	Evangelou E	Nat Genet	2018-09-17		Pulse pressure	pulse pressure measurement	Cardiovascular measurement	n/a	n/a	n/a
D14>D0,D4>D0	peak3371	adipocyte-dependent	chr1:43413212	rs1108902	TA/GG	1	White blood cell count	1:43409179_G/T	rs12718444-?		2e-13		30595370	Kichaev G	Am J Hum Genet	2018-12-27	1:43408279_C/G	White blood cell count | Red blood cell count	lymphocyte count | red blood cell density measurement | basophil count | monocyte count | leukocyte count | myeloid white cell count | erythrocyte count | neutrophil count	Hematological measurement | Inflammatory measurement	ENSG00000117394 : SLC2A1,ENSG00000227533 : SLC2A1-AS1	n/a	n/a
D14>D0,D4>D0	peak3371	adipocyte-dependent	chr1:43412793	rs900837	AA/TG	0.879012	Red cell distribution width	1:43427218_T/A	rs710218-?		1e-46		30595370	Kichaev G	Am J Hum Genet	2018-12-27	1:43428757_A/G	Red cell distribution width	red blood cell distribution width	Hematological measurement	ENSG00000117394 : SLC2A1,ENSG00000227533 : SLC2A1-AS1	n/a	n/a
D14>D0,D4>D0	peak3371	adipocyte-dependent	chr1:43412793	rs900837	TA/CG	0.867697	Red cell distribution width	1:43439282_C/T	rs710214-T	SLC2A1-AS1	2e-18	0.0413256	28957414	Pilling LC	PLoS One	2017-09-28		Red cell distribution width	red blood cell distribution width	Hematological measurement	ENSG00000117394 : SLC2A1,ENSG00000227533 : SLC2A1-AS1	n/a	n/a
D0>D14,D0>D4	peak3376	preadipocyte-dependent	chr1:43433066	rs71654267	TA/GG	0.964831	White blood cell count	1:43409179_G/T	rs12718444-?		2e-13		30595370	Kichaev G	Am J Hum Genet	2018-12-27	1:43408279_C/G	White blood cell count | Red blood cell count	lymphocyte count | red blood cell density measurement | basophil count | monocyte count | leukocyte count | myeloid white cell count | erythrocyte count | neutrophil count	Hematological measurement | Inflammatory measurement	ENSG00000117394 : SLC2A1,ENSG00000227533 : SLC2A1-AS1	n/a	n/a
D14>D0,D4>D0	peak3414	adipocyte-dependent	chr1:43901011	rs2039531	CC/TA	0.891576	Systolic blood pressure	1:43926305_T/C	rs2782652-?		7e-19		30595370	Kichaev G	Am J Hum Genet	2018-12-27		Systolic blood pressure	systolic blood pressure change measurement | systolic blood pressure	Other measurement	n/a	n/a	n/a
D14>D0,D4>D0	peak3414	adipocyte-dependent	chr1:43901916	rs2842180	CT/TC	0.891576	Systolic blood pressure	1:43926305_T/C	rs2782652-?		7e-19		30595370	Kichaev G	Am J Hum Genet	2018-12-27		Systolic blood pressure	systolic blood pressure change measurement | systolic blood pressure	Other measurement	n/a	n/a	n/a
D14>D0,D4>D0	peak3414	adipocyte-dependent	chr1:43901458	rs2782647	CG/TT	0.891576	Systolic blood pressure	1:43926305_T/C	rs2782652-?		7e-19		30595370	Kichaev G	Am J Hum Genet	2018-12-27		Systolic blood pressure	systolic blood pressure change measurement | systolic blood pressure	Other measurement	n/a	n/a	n/a
D0>D4	peak3419	other	chr1:43941508	rs12069733	AA/GG	1	Highest math class taken (MTAG)	1:43941508_G/A	rs12069733-A	Intergenic	2e-14	0.0131	30038396	Lee JJ	Nat Genet	2018-07-23		Highest math class taken (MTAG)	mathematical ability	Biological process	n/a	n/a	n/a
D4>D0	peak3431	other	chr1:44007648	rs2842189	GT/AC	0.948604	Smoking initiation (ever regular vs never regular) (MTAG)	1:44011737_G/A	rs951740-A	NR	1e-40	0.0148989	30643251	Liu M	Nat Genet	2019-01-14	1:44007648_T/C,1:44028913_G/A	Smoking initiation (ever regular vs never regular) (MTAG) | Smoking initiation (ever regular vs never regular) | Smoking cessation (MTAG) | Height	body height | smoking cessation | smoking status measurement | anthropometric measurement | smoking initiation	Other measurement | Biological process | Body measurement	ENSG00000126091 : ST3GAL3,ENSG00000236200 : KDM4A-AS1,ENSG00000117407 : ARTN,ENSG00000142949 : PTPRF,ENSG00000117410 : ATP6V0B	n/a	n/a
D4>D0	peak3432	other	chr1:44011737	rs951740	GG/AA	1	Smoking initiation (ever regular vs never regular) (MTAG)	1:44011737_G/A	rs951740-A	NR	1e-40	0.0148989	30643251	Liu M	Nat Genet	2019-01-14	1:44007648_T/C,1:44028913_G/A	Smoking initiation (ever regular vs never regular) (MTAG) | Smoking initiation (ever regular vs never regular) | Smoking cessation (MTAG) | Height	body height | smoking cessation | smoking status measurement | anthropometric measurement | smoking initiation	Other measurement | Biological process | Body measurement	ENSG00000117407 : ARTN,ENSG00000142949 : PTPRF,ENSG00000126091 : ST3GAL3,ENSG00000236200 : KDM4A-AS1,ENSG00000117410 : ATP6V0B	n/a	n/a
D14>D0	peak3443	other	chr1:44089632	rs643445	CA/AG	0.907679	Educational attainment (MTAG)	1:44137257_C/A	rs586339-A	Intergenic	2e-31	0.0174	30038396	Lee JJ	Nat Genet	2018-07-23		Balding type 1 | Educational attainment (MTAG)	self reported educational attainment | balding measurement	Other measurement	n/a	n/a	n/a
D0>D14,D0>D4	peak3462	preadipocyte-dependent	chr1:44324060	rs3011226	GG/AA	0.958857	Intelligence (MTAG)	1:44373409_A/G	rs2486012-A	ST3GAL3	1e-13	0.0374917	29326435	Hill WD	Mol Psychiatry	2018-01-11	1:44250301_T/G,1:44341895_T/C	Intelligence | General cognitive ability | Intelligence (MTAG)	intelligence	Biological process	n/a	n/a	n/a
D0>D14,D0>D4	peak3465	preadipocyte-dependent	chr1:44359205	rs61770287	GT/AC	0.969095	Intelligence (MTAG)	1:44373409_A/G	rs2486012-A	ST3GAL3	1e-13	0.0374917	29326435	Hill WD	Mol Psychiatry	2018-01-11	1:44250301_T/G,1:44341895_T/C	Intelligence | General cognitive ability | Intelligence (MTAG)	intelligence	Biological process	n/a	n/a	n/a
D0>D14,D0>D4	peak3467	preadipocyte-dependent	chr1:44387625	rs1636877	GA/AG	0.979276	Intelligence (MTAG)	1:44373409_A/G	rs2486012-A	ST3GAL3	1e-13	0.0374917	29326435	Hill WD	Mol Psychiatry	2018-01-11	1:44250301_T/G,1:44341895_T/C	Intelligence | General cognitive ability | Intelligence (MTAG)	intelligence	Biological process	n/a	n/a	n/a
D4>D0	peak3497	other	chr1:44705388	rs1778904	CC/GG	1	Educational attainment (years of education)	1:44705388_C/G	rs1778904-C		2e-12	0.0102	30038396	Lee JJ	Nat Genet	2018-07-23	1:44707295_G/C,1:44623775_T/G	Educational attainment (years of education) | Highest math class taken (MTAG) | Educational attainment (MTAG)	self reported educational attainment | mathematical ability	Other measurement | Biological process	n/a	n/a	n/a
D0>D14,D0>D4	peak3550	preadipocyte-dependent	chr1:45360287	rs263977	GG/AT	0.960899	Intraocular pressure	1:45293518_A/G	rs7525308-G	PTCH2	2e-12	7.03	30591961	Huang L	Sci China Life Sci	2018-12-24		Intraocular pressure	intraocular pressure measurement	Other measurement	n/a	n/a	n/a
D0>D14	peak3571	other	chr1:45738749	rs3128439	CC/TT	1	Height	1:45737438_T/C	rs3128438-?		6e-10		30595370	Kichaev G	Am J Hum Genet	2018-12-27		Height	anthropometric measurement | body height	Other measurement | Body measurement	n/a	n/a	n/a
D0>D4	peak3602	other	chr1:46232723	rs6703960	CT/TC	0.907841	Pulse pressure	1:46027355_T/C	rs512083-T	AKR1A1	7e-14	0.1293	30224653	Evangelou E	Nat Genet	2018-09-17	1:46073489_G/A	Hemoglobin concentration | Pulse pressure	pulse pressure measurement | mean corpuscular hemoglobin concentration | hemoglobin measurement	Hematological measurement | Cardiovascular measurement	ENSG00000171357 : LURAP1,ENSG00000132780 : NASP,ENSG00000086015 : MAST2	n/a	n/a
D0>D4	peak3602	other	chr1:46232723	rs6703960	AT/TC	0.810347	Red blood cell count	1:46497500_T/A	rs9429088-?		1e-64		30595370	Kichaev G	Am J Hum Genet	2018-12-27	1:46563680_C/A,1:46598903_A/G,1:46487552_G/A	Body mass index | Mean corpuscular hemoglobin | Red blood cell count | Red cell distribution width	red blood cell density measurement | hemoglobin measurement | body mass index | longitudinal BMI measurement | mean corpuscular hemoglobin concentration | red blood cell distribution width | erythrocyte count | physical activity measurement | mean corpuscular hemoglobin	Body measurement | Hematological measurement | Other measurement	ENSG00000171357 : LURAP1,ENSG00000132780 : NASP,ENSG00000086015 : MAST2	n/a	n/a
D4>D0	peak3587	other	chr1:46041100	rs1084086	CT/TG	0.972142	Height	1:46085852_C/T	rs2275085-?		8e-25		30595370	Kichaev G	Am J Hum Genet	2018-12-27	1:46211347_A/G	Platelet count | Height	anthropometric measurement | body height | platelet count	Other measurement | Hematological measurement | Body measurement	ENSG00000070759 : TESK2,ENSG00000197429 : IPP,ENSG00000132781 : MUTYH,ENSG00000132773 : TOE1,ENSG00000159592 : GPBP1L1,ENSG00000200169 : RNU5D-1,ENSG00000188396 : TCTEX1D4,ENSG00000117472 : TSPAN1,ENSG00000222009 : BTBD19,ENSG00000159596 : TMEM69,ENSG00000117450 : PRDX1	ENSG00000173846 : PLK3,ENSG00000159588 : CCDC17	n/a
D4>D0	peak3587	other	chr1:46041515	rs563799	CC/TT	0.981342	Height	1:46085852_C/T	rs2275085-?		8e-25		30595370	Kichaev G	Am J Hum Genet	2018-12-27	1:46211347_A/G	Platelet count | Height	anthropometric measurement | body height | platelet count	Other measurement | Hematological measurement | Body measurement	ENSG00000070759 : TESK2,ENSG00000197429 : IPP,ENSG00000132781 : MUTYH,ENSG00000132773 : TOE1,ENSG00000159592 : GPBP1L1,ENSG00000200169 : RNU5D-1,ENSG00000188396 : TCTEX1D4,ENSG00000117472 : TSPAN1,ENSG00000222009 : BTBD19,ENSG00000159596 : TMEM69,ENSG00000117450 : PRDX1	ENSG00000173846 : PLK3,ENSG00000159588 : CCDC17	n/a
D14>D0,D4>D0	peak3591	adipocyte-dependent	chr1:46107868	rs12091503	CC/TT	0.953356	Height	1:46085852_C/T	rs2275085-?		8e-25		30595370	Kichaev G	Am J Hum Genet	2018-12-27	1:46211347_A/G	Platelet count | Height	anthropometric measurement | body height | platelet count	Other measurement | Hematological measurement | Body measurement	n/a	ENSG00000159588 : CCDC17	n/a
D4>D0	peak3594	other	chr1:46142903	rs66682726	CC/TG	0.939373	Height	1:46085852_C/T	rs2275085-?		8e-25		30595370	Kichaev G	Am J Hum Genet	2018-12-27	1:46211347_A/G	Platelet count | Height	anthropometric measurement | body height | platelet count	Other measurement | Hematological measurement | Body measurement	ENSG00000126088 : UROD,ENSG00000126107 : HECTD3,ENSG00000132780 : NASP	ENSG00000117461 : PIK3R3,ENSG00000159588 : CCDC17	n/a
D0>D14,D0>D4	peak3603	preadipocyte-dependent	chr1:46234947	rs7519900	CT/TC	0.939553	Height	1:46085852_C/T	rs2275085-?		8e-25		30595370	Kichaev G	Am J Hum Genet	2018-12-27	1:46211347_A/G	Platelet count | Height	anthropometric measurement | body height | platelet count	Other measurement | Hematological measurement | Body measurement	ENSG00000171357 : LURAP1,ENSG00000132780 : NASP	ENSG00000159588 : CCDC17	n/a
D0>D14,D0>D4	peak3603	preadipocyte-dependent	chr1:46235219	rs7520123	CG/TC	0.930926	Height	1:46085852_C/T	rs2275085-?		8e-25		30595370	Kichaev G	Am J Hum Genet	2018-12-27	1:46211347_A/G	Platelet count | Height	anthropometric measurement | body height | platelet count	Other measurement | Hematological measurement | Body measurement	ENSG00000171357 : LURAP1,ENSG00000132780 : NASP	ENSG00000159588 : CCDC17	n/a
D0>D14,D0>D4	peak3603	preadipocyte-dependent	chr1:46235117	rs7541962	CA/TG	0.925786	Height	1:46085852_C/T	rs2275085-?		8e-25		30595370	Kichaev G	Am J Hum Genet	2018-12-27	1:46211347_A/G	Platelet count | Height	anthropometric measurement | body height | platelet count	Other measurement | Hematological measurement | Body measurement	ENSG00000171357 : LURAP1,ENSG00000132780 : NASP	ENSG00000159588 : CCDC17	n/a
D0>D14,D0>D4	peak3612	preadipocyte-dependent	chr1:46338217	rs7540325	AT/TA	0.979733	Red blood cell count	1:46497500_T/A	rs9429088-?		1e-64		30595370	Kichaev G	Am J Hum Genet	2018-12-27	1:46563680_C/A,1:46598903_A/G,1:46487552_G/A	Body mass index | Mean corpuscular hemoglobin | Red blood cell count | Red cell distribution width	red blood cell density measurement | hemoglobin measurement | body mass index | longitudinal BMI measurement | mean corpuscular hemoglobin concentration | red blood cell distribution width | erythrocyte count | physical activity measurement | mean corpuscular hemoglobin	Body measurement | Hematological measurement | Other measurement	ENSG00000159592 : GPBP1L1,ENSG00000086015 : MAST2	ENSG00000159588 : CCDC17	n/a
D0>D14,D0>D4	peak3618	preadipocyte-dependent	chr1:46395089	rs4134386	AA/TG	0.979733	Red blood cell count	1:46497500_T/A	rs9429088-?		1e-64		30595370	Kichaev G	Am J Hum Genet	2018-12-27	1:46563680_C/A,1:46598903_A/G,1:46487552_G/A	Body mass index | Mean corpuscular hemoglobin | Red blood cell count | Red cell distribution width	red blood cell density measurement | hemoglobin measurement | body mass index | longitudinal BMI measurement | mean corpuscular hemoglobin concentration | red blood cell distribution width | erythrocyte count | physical activity measurement | mean corpuscular hemoglobin	Body measurement | Hematological measurement | Other measurement	ENSG00000086015 : MAST2	n/a	n/a
D0>D14,D0>D4	peak3618	preadipocyte-dependent	chr1:46395158	rs4134387	AT/GA	0.980635	Body mass index	1:46505147_A/G	rs1707322-A	NA	2e-14	0.0136	30239722	Pulit SL	Hum Mol Genet	2018-09-14	1:46505054_G/A	Body mass index | Body mass index (joint analysis main effects and physical activity interaction) | Sodium levels	sodium measurement | physical activity measurement | body mass index | longitudinal BMI measurement	Body measurement | Other measurement	ENSG00000086015 : MAST2	n/a	n/a
D4>D0	peak3620	other	chr1:46420221	rs10789487	AA/TG	0.979733	Red blood cell count	1:46497500_T/A	rs9429088-?		1e-64		30595370	Kichaev G	Am J Hum Genet	2018-12-27	1:46563680_C/A,1:46598903_A/G,1:46487552_G/A	Body mass index | Mean corpuscular hemoglobin | Red blood cell count | Red cell distribution width	red blood cell density measurement | hemoglobin measurement | body mass index | longitudinal BMI measurement | mean corpuscular hemoglobin concentration | red blood cell distribution width | erythrocyte count | physical activity measurement | mean corpuscular hemoglobin	Body measurement | Hematological measurement | Other measurement	ENSG00000086015 : MAST2	ENSG00000117461 : PIK3R3	n/a
D4>D0	peak3620	other	chr1:46419605	rs4660900	AC/GT	0.985602	Body mass index	1:46505147_A/G	rs1707322-A	NA	2e-14	0.0136	30239722	Pulit SL	Hum Mol Genet	2018-09-14	1:46505054_G/A	Body mass index | Body mass index (joint analysis main effects and physical activity interaction) | Sodium levels	sodium measurement | physical activity measurement | body mass index | longitudinal BMI measurement	Body measurement | Other measurement	ENSG00000086015 : MAST2	ENSG00000117461 : PIK3R3	n/a
D14>D0,D4>D0	peak3625	adipocyte-dependent	chr1:46554518	rs785481	AA/TG	0.967501	Red blood cell count	1:46497500_T/A	rs9429088-?		1e-64		30595370	Kichaev G	Am J Hum Genet	2018-12-27	1:46563680_C/A,1:46598903_A/G,1:46487552_G/A	Body mass index | Mean corpuscular hemoglobin | Red blood cell count | Red cell distribution width	red blood cell density measurement | hemoglobin measurement | body mass index | longitudinal BMI measurement | mean corpuscular hemoglobin concentration | red blood cell distribution width | erythrocyte count | physical activity measurement | mean corpuscular hemoglobin	Body measurement | Hematological measurement | Other measurement	ENSG00000086015 : MAST2	n/a	n/a
D14>D0,D4>D0	peak3626	adipocyte-dependent	chr1:46560244	rs809774	AT/GA	0.985602	Body mass index	1:46505147_A/G	rs1707322-A	NA	2e-14	0.0136	30239722	Pulit SL	Hum Mol Genet	2018-09-14	1:46505054_G/A	Body mass index | Body mass index (joint analysis main effects and physical activity interaction) | Sodium levels	sodium measurement | physical activity measurement | body mass index | longitudinal BMI measurement	Body measurement | Other measurement	ENSG00000086015 : MAST2	n/a	n/a
D14>D0,D4>D0	peak3626	adipocyte-dependent	chr1:46560643	rs6675726	AG/TA	0.967501	Red blood cell count	1:46497500_T/A	rs9429088-?		1e-64		30595370	Kichaev G	Am J Hum Genet	2018-12-27	1:46563680_C/A,1:46598903_A/G,1:46487552_G/A	Body mass index | Mean corpuscular hemoglobin | Red blood cell count | Red cell distribution width	red blood cell density measurement | hemoglobin measurement | body mass index | longitudinal BMI measurement | mean corpuscular hemoglobin concentration | red blood cell distribution width | erythrocyte count | physical activity measurement | mean corpuscular hemoglobin	Body measurement | Hematological measurement | Other measurement	ENSG00000086015 : MAST2	n/a	n/a
D0>D14,D0>D4	peak3607	preadipocyte-dependent	chr1:46306619	rs4298677	AA/GG	0.985602	Body mass index	1:46505147_A/G	rs1707322-A	NA	2e-14	0.0136	30239722	Pulit SL	Hum Mol Genet	2018-09-14	1:46505054_G/A	Body mass index | Body mass index (joint analysis main effects and physical activity interaction) | Sodium levels	sodium measurement | physical activity measurement | body mass index | longitudinal BMI measurement	Body measurement | Other measurement	ENSG00000159592 : GPBP1L1,ENSG00000159596 : TMEM69,ENSG00000197429 : IPP	ENSG00000159588 : CCDC17,ENSG00000117461 : PIK3R3	n/a
D0>D14	peak3617	other	chr1:46390560	rs7526369	AC/GG	0.985602	Body mass index	1:46505147_A/G	rs1707322-A	NA	2e-14	0.0136	30239722	Pulit SL	Hum Mol Genet	2018-09-14	1:46505054_G/A	Body mass index | Body mass index (joint analysis main effects and physical activity interaction) | Sodium levels	sodium measurement | physical activity measurement | body mass index | longitudinal BMI measurement	Body measurement | Other measurement	n/a	n/a	n/a
D0>D4	peak3619	other	chr1:46411146	rs11211232	AA/GG	0.980635	Body mass index	1:46505147_A/G	rs1707322-A	NA	2e-14	0.0136	30239722	Pulit SL	Hum Mol Genet	2018-09-14	1:46505054_G/A	Body mass index | Body mass index (joint analysis main effects and physical activity interaction) | Sodium levels	sodium measurement | physical activity measurement | body mass index | longitudinal BMI measurement	Body measurement | Other measurement	n/a	n/a	n/a
D14>D0,D4>D0	peak3729	adipocyte-dependent	chr1:47944227	rs12025418	GA/TG	0.933621	Hippocampal tail volume (corrected for total hippocampal volume)	1:47945370_T/G	rs6675690-G		8e-12	7.31	30279459	van der Meer D	Mol Psychiatry	2018-10-02		Hippocampal tail volume (corrected for total hippocampal volume)	hippocampal tail volume	Other measurement	n/a	n/a	n/a
D14>D0,D4>D0	peak3730	adipocyte-dependent	chr1:47949504	rs12057975	GT/TA	0.946503	Hippocampal tail volume (corrected for total hippocampal volume)	1:47945370_T/G	rs6675690-G		8e-12	7.31	30279459	van der Meer D	Mol Psychiatry	2018-10-02		Hippocampal tail volume (corrected for total hippocampal volume)	hippocampal tail volume	Other measurement	n/a	n/a	n/a
D14>D0,D4>D0	peak3730	adipocyte-dependent	chr1:47949188	rs11211539	CT/TC	0.962242	Urinary albumin excretion	1:47961691_C/T	rs10157710-T	FOXD2, TRABD2B	1e-19	0.019	30220432	Haas ME	Am J Hum Genet	2018-09-06		Urinary albumin excretion | Urinary albumin excretion (no hypertensive medication) | Urinary albumin-to-creatinine ratio	albuminuria | urinary albumin to creatinine ratio	Other measurement | Other trait	n/a	n/a	n/a
D14>D0,D4>D0	peak3730	adipocyte-dependent	chr1:47949839	rs12073605	GT/TC	0.940699	Hippocampal tail volume (corrected for total hippocampal volume)	1:47945370_T/G	rs6675690-G		8e-12	7.31	30279459	van der Meer D	Mol Psychiatry	2018-10-02		Hippocampal tail volume (corrected for total hippocampal volume)	hippocampal tail volume	Other measurement	n/a	n/a	n/a
D4>D0	peak3766	other	chr1:50871167	rs2484678	AC/GT	0.913057	Triglycerides	1:50889255_G/A	rs1278530-A	intergenic	8e-12	0.016	30275531	Klarin D	Nat Genet	2018-10-01	1:50907438_T/C,1:51016603_G/A	Hippocampal tail volume (corrected for total hippocampal volume) | Triglycerides | Renal cell carcinoma	renal cell carcinoma | triglyceride measurement | hippocampal tail volume	Other measurement | Cancer | Lipid or lipoprotein measurement	n/a	n/a	n/a
D14>D0,D4>D0	peak3797	adipocyte-dependent	chr1:51485912	rs59225836	TC/CA	0.942717	Height	1:51367420_C/T	rs72904749-?		6e-60		30595370	Kichaev G	Am J Hum Genet	2018-12-27	1:51220680_T/C,1:51506886_A/G,1:51021867_G/A,1:51374608_T/G,1:51173603_C/T,1:50909985_G/A	Hip circumference adjusted for BMI | Hip circumference | Heel bone mineral density | Type 2 diabetes | Height | Fat-free mass | Pulse pressure	body height | heel bone mineral density | BMI-adjusted hip circumference | pulse pressure measurement | anthropometric measurement | lean body mass | type ii diabetes mellitus | hip circumference	Body measurement | Cardiovascular measurement | Metabolic disorder | Other measurement	ENSG00000185104 : FAF1	ENSG00000123080 : CDKN2C	n/a
D14>D0,D4>D0	peak3797	adipocyte-dependent	chr1:51485823	rs72692233	CC/TT	0.905327	Atrial fibrillation	1:50991452_T/C	rs56202902-C	DMRTA2, FAF1, CDKN2C, RNF11	2e-11	1.22	29290336	Nielsen JB	Am J Hum Genet	2018-01-04	1:51490709_G/A,1:50975227_T/A,1:51341666_A/G,1:51349663_G/A	Atrial fibrillation | QRS duration | Blood urea nitrogen levels | Ventricular ectopy or supraventricular ectopy (pleiotropy)	QRS duration | blood urea nitrogen measurement | heart function measurement | supraventricular ectopy | atrial fibrillation | premature cardiac contractions | QRS complex | ventricular ectopy	Other measurement | Cardiovascular measurement | Cardiovascular disease	ENSG00000185104 : FAF1	ENSG00000123080 : CDKN2C	n/a
D0>D4	peak3798	other	chr1:51528881	rs72692250	CG/TC	0.905327	Atrial fibrillation	1:50991452_T/C	rs56202902-C	DMRTA2, FAF1, CDKN2C, RNF11	2e-11	1.22	29290336	Nielsen JB	Am J Hum Genet	2018-01-04	1:51490709_G/A,1:50975227_T/A,1:51341666_A/G,1:51349663_G/A	Atrial fibrillation | QRS duration | Blood urea nitrogen levels | Ventricular ectopy or supraventricular ectopy (pleiotropy)	QRS duration | blood urea nitrogen measurement | heart function measurement | supraventricular ectopy | atrial fibrillation | premature cardiac contractions | QRS complex | ventricular ectopy	Other measurement | Cardiovascular measurement | Cardiovascular disease	n/a	n/a	n/a
D0>D4	peak3798	other	chr1:51528752	rs4131142	TC/CT	0.876036	Height	1:51367420_C/T	rs72904749-?		6e-60		30595370	Kichaev G	Am J Hum Genet	2018-12-27	1:51220680_T/C,1:51506886_A/G,1:51021867_G/A,1:51374608_T/G,1:51173603_C/T,1:50909985_G/A	Hip circumference adjusted for BMI | Hip circumference | Heel bone mineral density | Type 2 diabetes | Height | Fat-free mass | Pulse pressure	body height | heel bone mineral density | BMI-adjusted hip circumference | pulse pressure measurement | anthropometric measurement | lean body mass | type ii diabetes mellitus | hip circumference	Body measurement | Cardiovascular measurement | Metabolic disorder | Other measurement	n/a	n/a	n/a
D0>D4	peak3798	other	chr1:51529372	rs199995828	TG/CA	0.876036	Height	1:51367420_C/T	rs72904749-?		6e-60		30595370	Kichaev G	Am J Hum Genet	2018-12-27	1:51220680_T/C,1:51506886_A/G,1:51021867_G/A,1:51374608_T/G,1:51173603_C/T,1:50909985_G/A	Hip circumference adjusted for BMI | Hip circumference | Heel bone mineral density | Type 2 diabetes | Height | Fat-free mass | Pulse pressure	body height | heel bone mineral density | BMI-adjusted hip circumference | pulse pressure measurement | anthropometric measurement | lean body mass | type ii diabetes mellitus | hip circumference	Body measurement | Cardiovascular measurement | Metabolic disorder | Other measurement	n/a	n/a	n/a
D4>D0	peak3780	other	chr1:51131367	rs35993240	CT/TA	0.974122	Type 2 diabetes	1:51103268_T/C	rs12031188-C	FAF1	3e-11	1.08	30718926	Suzuki K	Nat Genet	2019-02-04		Type 2 diabetes	type ii diabetes mellitus	Metabolic disorder	n/a	n/a	n/a
D4>D0	peak3790	other	chr1:51415247	rs72904788	TG/CT	0.988521	Height	1:51367420_C/T	rs72904749-?		6e-60		30595370	Kichaev G	Am J Hum Genet	2018-12-27	1:51220680_T/C,1:51506886_A/G,1:51021867_G/A,1:51374608_T/G,1:51173603_C/T,1:50909985_G/A	Hip circumference adjusted for BMI | Hip circumference | Heel bone mineral density | Type 2 diabetes | Height | Fat-free mass | Pulse pressure	body height | heel bone mineral density | BMI-adjusted hip circumference | pulse pressure measurement | anthropometric measurement | lean body mass | type ii diabetes mellitus | hip circumference	Body measurement | Cardiovascular measurement | Metabolic disorder | Other measurement	n/a	n/a	n/a
D4>D0	peak3790	other	chr1:51415652	rs72904790	TC/CT	1	Height	1:51367420_C/T	rs72904749-?		6e-60		30595370	Kichaev G	Am J Hum Genet	2018-12-27	1:51220680_T/C,1:51506886_A/G,1:51021867_G/A,1:51374608_T/G,1:51173603_C/T,1:50909985_G/A	Hip circumference adjusted for BMI | Hip circumference | Heel bone mineral density | Type 2 diabetes | Height | Fat-free mass | Pulse pressure	body height | heel bone mineral density | BMI-adjusted hip circumference | pulse pressure measurement | anthropometric measurement | lean body mass | type ii diabetes mellitus | hip circumference	Body measurement | Cardiovascular measurement | Metabolic disorder | Other measurement	n/a	n/a	n/a
D4>D0	peak3787	other	chr1:51319346	rs1398868	AC/GT	0.839387	QRS duration	1:51470242_G/A	rs11588271-A	intergenic	1e-20	0.326171	30012220	Prins BP	Genome Biol	2018-07-17	1:51452563_A/G	QRS duration | Highest math class taken	QRS duration | QRS complex | heart function measurement | mathematical ability	Cardiovascular measurement | Biological process	n/a	n/a	n/a
D4>D0	peak3795	other	chr1:51462439	rs2487824	AA/TG	0.975235	Renal cell carcinoma	1:51477643_T/A	rs13376700-?	NR	5e-10	1.1046	28598434	Scelo G	Nat Commun	2017-06-09	1:51480258_A/G	Headache | Renal cell carcinoma	renal cell carcinoma | Headache	Cancer | Other trait	n/a	n/a	n/a
D4>D0	peak3796	other	chr1:51464645	rs6656241	AT/TC	0.975235	Renal cell carcinoma	1:51477643_T/A	rs13376700-?	NR	5e-10	1.1046	28598434	Scelo G	Nat Commun	2017-06-09	1:51480258_A/G	Headache | Renal cell carcinoma	renal cell carcinoma | Headache	Cancer | Other trait	n/a	n/a	n/a
D4>D0	peak3796	other	chr1:51464565	rs6588396	AC/TT	0.975235	Renal cell carcinoma	1:51477643_T/A	rs13376700-?	NR	5e-10	1.1046	28598434	Scelo G	Nat Commun	2017-06-09	1:51480258_A/G	Headache | Renal cell carcinoma	renal cell carcinoma | Headache	Cancer | Other trait	n/a	n/a	n/a
D14>D0,D4>D0	peak3928	adipocyte-dependent	chr1:53213279	rs4500255	AG/GA	0.890417	Red blood cell count	1:53340885_A/G	rs1672908-?		9e-16		30595370	Kichaev G	Am J Hum Genet	2018-12-27		Red blood cell count	erythrocyte count | red blood cell density measurement	Hematological measurement	n/a	n/a	n/a
D14>D0,D4>D0	peak3928	adipocyte-dependent	chr1:53213172	rs6685599	AA/GG	0.882472	Red blood cell count	1:53340885_A/G	rs1672908-?		9e-16		30595370	Kichaev G	Am J Hum Genet	2018-12-27		Red blood cell count	erythrocyte count | red blood cell density measurement	Hematological measurement	n/a	n/a	n/a
D14>D0,D4>D0	peak3928	adipocyte-dependent	chr1:53213884	rs9988539	AC/GT	0.882472	Red blood cell count	1:53340885_A/G	rs1672908-?		9e-16		30595370	Kichaev G	Am J Hum Genet	2018-12-27		Red blood cell count	erythrocyte count | red blood cell density measurement	Hematological measurement	n/a	n/a	n/a
D0>D14	peak3930	other	chr1:53299102	rs540826	AG/GA	0.906079	Red blood cell count	1:53340885_A/G	rs1672908-?		9e-16		30595370	Kichaev G	Am J Hum Genet	2018-12-27		Red blood cell count	erythrocyte count | red blood cell density measurement	Hematological measurement	n/a	n/a	n/a
D0>D14,D0>D4	peak3977	preadipocyte-dependent	chr1:53712727	rs5174	GT/AC	0.934866	Number of sexual partners	1:53707953_A/G	rs17785382-A	LRP8	5e-13	0.0173872	30643258	Karlsson Linner R	Nat Genet	2019-01-14	1:53734998_T/A,1:53736136_G/A,1:53712727_C/T	Number of sexual partners | General risk tolerance (MTAG) | Feeling hurt | Educational attainment (MTAG)	risky sexual behaviour measurement | feeling emotionally hurt measurement | self reported educational attainment | risk-taking behaviour	Other measurement | Biological process	n/a	n/a	n/a
D0>D4	peak4086	other	chr1:54850617	rs2297573	AG/GC	1	Blood urea nitrogen levels	1:54848827_G/A	rs80020578-A	SSBP3	8e-14	0.007	31152163	Wuttke M	Nat Genet	2019-05-31	1:54848840_A/G	Blood urea nitrogen levels	blood urea nitrogen measurement	Other measurement	n/a	n/a	n/a
D14>D0,D4>D0	peak4105	adipocyte-dependent	chr1:55089316	rs2060387	TC/AA	0.921723	Blood protein levels	1:55097068_A/T	rs11206397-T	FAM151A	3e-24	0.27	29875488	Sun BB	Nature	2018-06-06		Blood protein levels	serum alpha-1-antitrypsin measurement | alpha-1-antichymotrypsin measurement | fibronectin fragment 4 measurement | matrix metalloproteinase 1 measurement | matrilysin measurement | galactoside 34-L-fucosyltransferase measurement | C-C motif chemokine 25 measurement | plasma kallikrein measurement | apolipoprotein B measurement | carbonic anhydrase 13 measurement | endothelial cell-selective adhe…	Other measurement | Inflammatory measurement | Hematological measurement | Cardiovascular measurement | Liver enzyme measurement | Lipid or lipoprotein measurement	ENSG00000116209 : TMEM59,ENSG00000116205 : TCEANC2,ENSG00000264208 : MIR4781	n/a	n/a
D14>D0,D4>D0	peak4105	adipocyte-dependent	chr1:55089880	rs2117262	TG/AA	0.925782	Blood protein levels	1:55097068_A/T	rs11206397-T	FAM151A	3e-24	0.27	29875488	Sun BB	Nature	2018-06-06		Blood protein levels	serum alpha-1-antitrypsin measurement | alpha-1-antichymotrypsin measurement | fibronectin fragment 4 measurement | matrix metalloproteinase 1 measurement | matrilysin measurement | galactoside 34-L-fucosyltransferase measurement | C-C motif chemokine 25 measurement | plasma kallikrein measurement | apolipoprotein B measurement | carbonic anhydrase 13 measurement | endothelial cell-selective adhe…	Other measurement | Inflammatory measurement | Hematological measurement | Cardiovascular measurement | Liver enzyme measurement | Lipid or lipoprotein measurement	ENSG00000116209 : TMEM59,ENSG00000116205 : TCEANC2,ENSG00000264208 : MIR4781	n/a	n/a
D14>D0,D4>D0	peak4105	adipocyte-dependent	chr1:55089708	rs2117263	TC/AA	0.918146	Blood protein levels	1:55097068_A/T	rs11206397-T	FAM151A	3e-24	0.27	29875488	Sun BB	Nature	2018-06-06		Blood protein levels	serum alpha-1-antitrypsin measurement | alpha-1-antichymotrypsin measurement | fibronectin fragment 4 measurement | matrix metalloproteinase 1 measurement | matrilysin measurement | galactoside 34-L-fucosyltransferase measurement | C-C motif chemokine 25 measurement | plasma kallikrein measurement | apolipoprotein B measurement | carbonic anhydrase 13 measurement | endothelial cell-selective adhe…	Other measurement | Inflammatory measurement | Hematological measurement | Cardiovascular measurement | Liver enzyme measurement | Lipid or lipoprotein measurement	ENSG00000116209 : TMEM59,ENSG00000116205 : TCEANC2,ENSG00000264208 : MIR4781	n/a	n/a
D14>D0,D4>D0	peak4105	adipocyte-dependent	chr1:55089472	rs2060385	TT/AA	0.991516	Blood protein levels	1:55097068_A/T	rs11206397-T	FAM151A	3e-24	0.27	29875488	Sun BB	Nature	2018-06-06		Blood protein levels	serum alpha-1-antitrypsin measurement | alpha-1-antichymotrypsin measurement | fibronectin fragment 4 measurement | matrix metalloproteinase 1 measurement | matrilysin measurement | galactoside 34-L-fucosyltransferase measurement | C-C motif chemokine 25 measurement | plasma kallikrein measurement | apolipoprotein B measurement | carbonic anhydrase 13 measurement | endothelial cell-selective adhe…	Other measurement | Inflammatory measurement | Hematological measurement | Cardiovascular measurement | Liver enzyme measurement | Lipid or lipoprotein measurement	ENSG00000116209 : TMEM59,ENSG00000116205 : TCEANC2,ENSG00000264208 : MIR4781	n/a	n/a
D14>D0,D4>D0	peak4105	adipocyte-dependent	chr1:55089461	rs12405460	TC/AG	0.925782	Blood protein levels	1:55097068_A/T	rs11206397-T	FAM151A	3e-24	0.27	29875488	Sun BB	Nature	2018-06-06		Blood protein levels	serum alpha-1-antitrypsin measurement | alpha-1-antichymotrypsin measurement | fibronectin fragment 4 measurement | matrix metalloproteinase 1 measurement | matrilysin measurement | galactoside 34-L-fucosyltransferase measurement | C-C motif chemokine 25 measurement | plasma kallikrein measurement | apolipoprotein B measurement | carbonic anhydrase 13 measurement | endothelial cell-selective adhe…	Other measurement | Inflammatory measurement | Hematological measurement | Cardiovascular measurement | Liver enzyme measurement | Lipid or lipoprotein measurement	ENSG00000116209 : TMEM59,ENSG00000116205 : TCEANC2,ENSG00000264208 : MIR4781	n/a	n/a
D14>D0,D4>D0	peak4105	adipocyte-dependent	chr1:55089317	rs2060386	TC/AT	0.921723	Blood protein levels	1:55097068_A/T	rs11206397-T	FAM151A	3e-24	0.27	29875488	Sun BB	Nature	2018-06-06		Blood protein levels	serum alpha-1-antitrypsin measurement | alpha-1-antichymotrypsin measurement | fibronectin fragment 4 measurement | matrix metalloproteinase 1 measurement | matrilysin measurement | galactoside 34-L-fucosyltransferase measurement | C-C motif chemokine 25 measurement | plasma kallikrein measurement | apolipoprotein B measurement | carbonic anhydrase 13 measurement | endothelial cell-selective adhe…	Other measurement | Inflammatory measurement | Hematological measurement | Cardiovascular measurement | Liver enzyme measurement | Lipid or lipoprotein measurement	ENSG00000116209 : TMEM59,ENSG00000116205 : TCEANC2,ENSG00000264208 : MIR4781	n/a	n/a
D14>D0,D4>D0	peak4106	adipocyte-dependent	chr1:55103945	rs10736390	GG/AA	1	Blood protein levels	1:55103945_A/G	rs10736390-G	FAM151A	2e-22	0.246	30072576	Emilsson V	Science	2018-08-02		Blood protein levels	serum alpha-1-antitrypsin measurement | alpha-1-antichymotrypsin measurement | fibronectin fragment 4 measurement | matrix metalloproteinase 1 measurement | matrilysin measurement | galactoside 34-L-fucosyltransferase measurement | C-C motif chemokine 25 measurement | plasma kallikrein measurement | apolipoprotein B measurement | carbonic anhydrase 13 measurement | endothelial cell-selective adhe…	Other measurement | Inflammatory measurement | Hematological measurement | Cardiovascular measurement | Liver enzyme measurement | Lipid or lipoprotein measurement	ENSG00000116205 : TCEANC2,ENSG00000264208 : MIR4781,ENSG00000116209 : TMEM59	n/a	n/a
D14>D0,D4>D0	peak4106	adipocyte-dependent	chr1:55104317	rs11206402	GC/AG	1	Blood protein levels	1:55103945_A/G	rs10736390-G	FAM151A	2e-22	0.246	30072576	Emilsson V	Science	2018-08-02		Blood protein levels	serum alpha-1-antitrypsin measurement | alpha-1-antichymotrypsin measurement | fibronectin fragment 4 measurement | matrix metalloproteinase 1 measurement | matrilysin measurement | galactoside 34-L-fucosyltransferase measurement | C-C motif chemokine 25 measurement | plasma kallikrein measurement | apolipoprotein B measurement | carbonic anhydrase 13 measurement | endothelial cell-selective adhe…	Other measurement | Inflammatory measurement | Hematological measurement | Cardiovascular measurement | Liver enzyme measurement | Lipid or lipoprotein measurement	ENSG00000116205 : TCEANC2,ENSG00000264208 : MIR4781,ENSG00000116209 : TMEM59	n/a	n/a
D14>D0,D4>D0	peak4147	adipocyte-dependent	chr1:55521195	rs12136600	TT/CC	1	Low density lipoprotein cholesterol levels	1:55521195_C/T	rs12136600-?	NR	4e-20	0.07746	29403010	Kanai M	Nat Genet	2018-02-05		Low density lipoprotein cholesterol levels	low density lipoprotein cholesterol measurement	Lipid or lipoprotein measurement	n/a	n/a	n/a
D4>D0	peak4242	other	chr1:56342397	rs12132347	AC/GA	0.870634	High light scatter reticulocyte percentage of red cells	1:56292340_G/A	rs3935996-A	RP11-90C4.1	1e-31	0.0419861	27863252	Astle WJ	Cell	2016-11-17	1:56292866_C/T,1:56283332_C/T	Red cell distribution width | High light scatter reticulocyte percentage of red cells | Immature fraction of reticulocytes | Reticulocyte count | High light scatter reticulocyte count | Reticulocyte fraction of red cells	reticulocyte measurement | red blood cell distribution width | reticulocyte count	Hematological measurement	n/a	n/a	n/a
D14>D0,D4>D0	peak4279	adipocyte-dependent	chr1:56579330	rs1331858	AG/GA	0.861442	Systolic blood pressure	1:56606206_G/A	rs778124-?		6e-17		30595370	Kichaev G	Am J Hum Genet	2018-12-27	1:56615809_G/A,1:56577412_A/C,1:56616712_C/G,1:56629435_A/T	Systolic blood pressure | White blood cell count | Cardiovascular disease | Medication use (beta blocking agents) | Estimated glomerular filtration rate	Beta blocking agent use measurement | lymphocyte count | basophil count | monocyte count | systolic blood pressure | leukocyte count | systolic blood pressure change measurement | myeloid white cell count | cardiovascular disease | neutrophil count | glomerular filtration rate	Other measurement | Other disease | Hematological measurement | Inflammatory measurement	n/a	n/a	n/a
D14>D0,D4>D0	peak4284	adipocyte-dependent	chr1:56612978	rs1230005	AA/GG	0.972758	Systolic blood pressure	1:56606206_G/A	rs778124-?		6e-17		30595370	Kichaev G	Am J Hum Genet	2018-12-27	1:56615809_G/A,1:56577412_A/C,1:56616712_C/G,1:56629435_A/T	Systolic blood pressure | White blood cell count | Cardiovascular disease | Medication use (beta blocking agents) | Estimated glomerular filtration rate	Beta blocking agent use measurement | lymphocyte count | basophil count | monocyte count | systolic blood pressure | leukocyte count | systolic blood pressure change measurement | myeloid white cell count | cardiovascular disease | neutrophil count | glomerular filtration rate	Other measurement | Other disease | Hematological measurement | Inflammatory measurement	n/a	n/a	n/a
D4>D0,D4>D14	peak4285	other	chr1:56616712	rs12125786	AG/GC	0.873113	Systolic blood pressure	1:56606206_G/A	rs778124-?		6e-17		30595370	Kichaev G	Am J Hum Genet	2018-12-27	1:56615809_G/A,1:56577412_A/C,1:56616712_C/G,1:56629435_A/T	Systolic blood pressure | White blood cell count | Cardiovascular disease | Medication use (beta blocking agents) | Estimated glomerular filtration rate	Beta blocking agent use measurement | lymphocyte count | basophil count | monocyte count | systolic blood pressure | leukocyte count | systolic blood pressure change measurement | myeloid white cell count | cardiovascular disease | neutrophil count | glomerular filtration rate	Other measurement | Other disease | Hematological measurement | Inflammatory measurement	n/a	n/a	n/a
D4>D0	peak4356	other	chr1:57386275	rs713452	TC/CT	0.880167	Blood protein levels	1:57397082_C/T	rs684782-T	C8B	4e-46	0.37	29875488	Sun BB	Nature	2018-06-06	1:57407484_C/T	Blood protein levels	serum alpha-1-antitrypsin measurement | alpha-1-antichymotrypsin measurement | fibronectin fragment 4 measurement | matrix metalloproteinase 1 measurement | matrilysin measurement | galactoside 34-L-fucosyltransferase measurement | C-C motif chemokine 25 measurement | plasma kallikrein measurement | apolipoprotein B measurement | carbonic anhydrase 13 measurement | endothelial cell-selective adhe…	Other measurement | Inflammatory measurement | Hematological measurement | Cardiovascular measurement | Liver enzyme measurement | Lipid or lipoprotein measurement	n/a	n/a	n/a
D0>D14,D0>D4	peak4473	preadipocyte-dependent	chr1:59622225	rs28646155	CG/GT	0.913457	Systolic blood pressure	1:59650829_G/C	rs11207423-?		2e-24		30595370	Kichaev G	Am J Hum Genet	2018-12-27		Systolic blood pressure	systolic blood pressure change measurement | systolic blood pressure	Other measurement	ENSG00000177606 : JUN,ENSG00000234807 : LINC01135	n/a	n/a
D4>D0	peak4477	other	chr1:59644084	rs12746365	CA/GG	0.924405	Systolic blood pressure	1:59650829_G/C	rs11207423-?		2e-24		30595370	Kichaev G	Am J Hum Genet	2018-12-27		Systolic blood pressure	systolic blood pressure change measurement | systolic blood pressure	Other measurement	ENSG00000177606 : JUN,ENSG00000234807 : LINC01135,ENSG00000172456 : FGGY	n/a	n/a
D4>D0	peak4477	other	chr1:59644082	rs12745935	CG/GA	0.924405	Systolic blood pressure	1:59650829_G/C	rs11207423-?		2e-24		30595370	Kichaev G	Am J Hum Genet	2018-12-27		Systolic blood pressure	systolic blood pressure change measurement | systolic blood pressure	Other measurement	ENSG00000177606 : JUN,ENSG00000234807 : LINC01135,ENSG00000172456 : FGGY	n/a	n/a
D14>D0,D4>D0	peak4478	adipocyte-dependent	chr1:59646524	rs11207420	CA/GG	1	Systolic blood pressure	1:59650829_G/C	rs11207423-?		2e-24		30595370	Kichaev G	Am J Hum Genet	2018-12-27		Systolic blood pressure	systolic blood pressure change measurement | systolic blood pressure	Other measurement	ENSG00000177606 : JUN,ENSG00000172456 : FGGY,ENSG00000234807 : LINC01135	n/a	n/a
D14>D0,D4>D0	peak4481	adipocyte-dependent	chr1:59669918	rs12758643	GT/AC	1	Pulse pressure	1:59663341_A/G	rs60199046-A	HSD52, MIR4711	1e-27	0.313	27841878	Hoffmann TJ	Nat Genet	2016-11-14	1:59680536_A/G,1:59653742_A/G,1:59656909_G/T	Systolic blood pressure | Diastolic blood pressure | Pulse pressure	pulse pressure measurement | systolic blood pressure | diastolic blood pressure | diastolic blood pressure change measurement | systolic blood pressure change measurement	Other measurement | Cardiovascular measurement	n/a	n/a	n/a
D14>D0,D4>D0	peak4582	adipocyte-dependent	chr1:60954855	rs72673451	CT/TC	1	Lung function (FEV1/FVC)	1:60948125_T/C	rs72673442-?		2e-23		30595370	Kichaev G	Am J Hum Genet	2018-12-27	1:60966772_T/G,1:60913143_C/T	Lung function (FEV1/FVC) | Chronic obstructive pulmonary disease	chronic obstructive pulmonary disease | FEV/FEC ratio	Other measurement | Other disease	n/a	n/a	n/a
D14>D0,D4>D0	peak4625	adipocyte-dependent	chr1:61683556	rs9970076	TG/CA	0.9586	Hair color	1:61690161_C/T	rs76732304-?		1e-15		30595370	Kichaev G	Am J Hum Genet	2018-12-27	1:61671909_G/A	High density lipoprotein cholesterol levels | Hair color	hair colour measurement | high density lipoprotein cholesterol measurement | hair color	Other measurement | Lipid or lipoprotein measurement | Other trait	n/a	n/a	n/a
D14>D0,D4>D0	peak4625	adipocyte-dependent	chr1:61683283	rs17377134	TC/CT	1	Hair color	1:61690161_C/T	rs76732304-?		1e-15		30595370	Kichaev G	Am J Hum Genet	2018-12-27	1:61671909_G/A	High density lipoprotein cholesterol levels | Hair color	hair colour measurement | high density lipoprotein cholesterol measurement | hair color	Other measurement | Lipid or lipoprotein measurement | Other trait	n/a	n/a	n/a
D14>D0,D4>D0	peak4627	adipocyte-dependent	chr1:61692655	rs17121833	TC/CT	0.9586	Hair color	1:61690161_C/T	rs76732304-?		1e-15		30595370	Kichaev G	Am J Hum Genet	2018-12-27	1:61671909_G/A	High density lipoprotein cholesterol levels | Hair color	hair colour measurement | high density lipoprotein cholesterol measurement | hair color	Other measurement | Lipid or lipoprotein measurement | Other trait	n/a	n/a	n/a
D0>D14,D0>D4	peak4706	preadipocyte-dependent	chr1:62918864	rs630144	GG/TA	0.973352	Triglyceride levels x alcohol consumption (drinkers vs non-drinkers) interaction (2df)	1:63124465_T/G	rs4495740-G	DOCK7	3e-130		30698716	de Vries PS	Am J Epidemiol	2019-01-29	1:63107526_C/T,1:63145439_G/A,1:63025942_G/T,1:63050598_T/G,1:63078222_A/T,1:63090858_C/T,1:62924448_C/T,1:62984897_C/T,1:63094207_A/G,1:63133930_G/A,1:63049819_G/A,1:62960250_T/C,1:62931632_C/A,1:62950858_C/T,1:62957030_G/A,1:63085997_T/A,1:62922660_G/A	Total cholesterol levels | Triglycerides x physical activity interaction (2df test) | Triglyceride levels x alcohol consumption (drinkers vs non-drinkers) interaction (2df) | LDL cholesterol | Cholesterol, total | LDL cholesterol levels in current drinkers | Triglyceride levels x alcohol consumption (regular vs non-regular drinkers) interaction (2df) | Triglyceride levels in current drinkers | Tr…	alanine measurement | cholesteryl ester 18:3 measurement | lysophosphatidylcholine 16:1 measurement | lysophosphatidylethanolamine 20:4 measurement | insulin sensitivity measurement | aconitate measurement | alpha-hydroxybutyric acid measurement | beta-aminoisobutyric acid measurement | lysophosphatidylethanolamine 18:1 measurement | NG-monomethyl-arginine measurement | triacylglycerol 52:5 measu…	Other measurement | Cardiovascular measurement | Liver enzyme measurement | Other disease | Biological process | Lipid or lipoprotein measurement | Other trait	ENSG00000125703 : ATG4C	n/a	n/a
D4>D0	peak4707	other	chr1:62965621	rs35529421	GA/TT	0.960508	Triglyceride levels x alcohol consumption (drinkers vs non-drinkers) interaction (2df)	1:63124465_T/G	rs4495740-G	DOCK7	3e-130		30698716	de Vries PS	Am J Epidemiol	2019-01-29	1:63107526_C/T,1:63145439_G/A,1:63025942_G/T,1:63050598_T/G,1:63078222_A/T,1:63090858_C/T,1:62924448_C/T,1:62984897_C/T,1:63094207_A/G,1:63133930_G/A,1:63049819_G/A,1:62960250_T/C,1:62931632_C/A,1:62950858_C/T,1:62957030_G/A,1:63085997_T/A,1:62922660_G/A	Total cholesterol levels | Triglycerides x physical activity interaction (2df test) | Triglyceride levels x alcohol consumption (drinkers vs non-drinkers) interaction (2df) | LDL cholesterol | Cholesterol, total | LDL cholesterol levels in current drinkers | Triglyceride levels x alcohol consumption (regular vs non-regular drinkers) interaction (2df) | Triglyceride levels in current drinkers | Tr…	alanine measurement | cholesteryl ester 18:3 measurement | lysophosphatidylcholine 16:1 measurement | lysophosphatidylethanolamine 20:4 measurement | insulin sensitivity measurement | aconitate measurement | alpha-hydroxybutyric acid measurement | beta-aminoisobutyric acid measurement | lysophosphatidylethanolamine 18:1 measurement | NG-monomethyl-arginine measurement | triacylglycerol 52:5 measu…	Other measurement | Cardiovascular measurement | Liver enzyme measurement | Other disease | Biological process | Lipid or lipoprotein measurement | Other trait	ENSG00000125703 : ATG4C	n/a	n/a
D4>D0	peak4716	other	chr1:63096781	rs12025800	GG/TC	0.982259	Triglyceride levels x alcohol consumption (drinkers vs non-drinkers) interaction (2df)	1:63124465_T/G	rs4495740-G	DOCK7	3e-130		30698716	de Vries PS	Am J Epidemiol	2019-01-29	1:63107526_C/T,1:63145439_G/A,1:63025942_G/T,1:63050598_T/G,1:63078222_A/T,1:63090858_C/T,1:62924448_C/T,1:62984897_C/T,1:63094207_A/G,1:63133930_G/A,1:63049819_G/A,1:62960250_T/C,1:62931632_C/A,1:62950858_C/T,1:62957030_G/A,1:63085997_T/A,1:62922660_G/A	Total cholesterol levels | Triglycerides x physical activity interaction (2df test) | Triglyceride levels x alcohol consumption (drinkers vs non-drinkers) interaction (2df) | LDL cholesterol | Cholesterol, total | LDL cholesterol levels in current drinkers | Triglyceride levels x alcohol consumption (regular vs non-regular drinkers) interaction (2df) | Triglyceride levels in current drinkers | Tr…	alanine measurement | cholesteryl ester 18:3 measurement | lysophosphatidylcholine 16:1 measurement | lysophosphatidylethanolamine 20:4 measurement | insulin sensitivity measurement | aconitate measurement | alpha-hydroxybutyric acid measurement | beta-aminoisobutyric acid measurement | lysophosphatidylethanolamine 18:1 measurement | NG-monomethyl-arginine measurement | triacylglycerol 52:5 measu…	Other measurement | Cardiovascular measurement | Liver enzyme measurement | Other disease | Biological process | Lipid or lipoprotein measurement | Other trait	n/a	n/a	n/a
D14>D0,D4>D0	peak4738	adipocyte-dependent	chr1:63727542	rs670318	TT/CC	1	Height	1:63727542_T/C	rs670318-?		6e-13		30595370	Kichaev G	Am J Hum Genet	2018-12-27		Height	anthropometric measurement | body height	Other measurement | Body measurement	n/a	n/a	n/a
D4>D0	peak4841	other	chr1:64613645	rs6686041	TC/GT	0.994679	Blood protein levels	1:64614495_G/T	rs1408416-T	ROR1	2e-40	0.44	29875488	Sun BB	Nature	2018-06-06		Blood protein levels	serum alpha-1-antitrypsin measurement | alpha-1-antichymotrypsin measurement | fibronectin fragment 4 measurement | matrix metalloproteinase 1 measurement | matrilysin measurement | galactoside 34-L-fucosyltransferase measurement | C-C motif chemokine 25 measurement | plasma kallikrein measurement | apolipoprotein B measurement | carbonic anhydrase 13 measurement | endothelial cell-selective adhe…	Other measurement | Inflammatory measurement | Hematological measurement | Cardiovascular measurement | Liver enzyme measurement | Lipid or lipoprotein measurement	n/a	n/a	n/a
D4>D0	peak4841	other	chr1:64614011	rs6588083	TC/GT	1	Blood protein levels	1:64614495_G/T	rs1408416-T	ROR1	2e-40	0.44	29875488	Sun BB	Nature	2018-06-06		Blood protein levels	serum alpha-1-antitrypsin measurement | alpha-1-antichymotrypsin measurement | fibronectin fragment 4 measurement | matrix metalloproteinase 1 measurement | matrilysin measurement | galactoside 34-L-fucosyltransferase measurement | C-C motif chemokine 25 measurement | plasma kallikrein measurement | apolipoprotein B measurement | carbonic anhydrase 13 measurement | endothelial cell-selective adhe…	Other measurement | Inflammatory measurement | Hematological measurement | Cardiovascular measurement | Liver enzyme measurement | Lipid or lipoprotein measurement	n/a	n/a	n/a
D14>D0,D4>D0	peak4842	adipocyte-dependent	chr1:64627181	rs11208374	GG/AT	0.983522	Blood protein levels	1:64625146_A/G	rs6671162-A	ROR1	3e-15	0.199	30072576	Emilsson V	Science	2018-08-02		Blood protein levels	serum alpha-1-antitrypsin measurement | alpha-1-antichymotrypsin measurement | fibronectin fragment 4 measurement | matrix metalloproteinase 1 measurement | matrilysin measurement | galactoside 34-L-fucosyltransferase measurement | C-C motif chemokine 25 measurement | plasma kallikrein measurement | apolipoprotein B measurement | carbonic anhydrase 13 measurement | endothelial cell-selective adhe…	Other measurement | Inflammatory measurement | Hematological measurement | Cardiovascular measurement | Liver enzyme measurement | Lipid or lipoprotein measurement	ENSG00000185483 : ROR1	n/a	n/a
D14>D0,D4>D0	peak4842	adipocyte-dependent	chr1:64627273	rs11208375	GA/AG	0.991751	Blood protein levels	1:64625146_A/G	rs6671162-A	ROR1	3e-15	0.199	30072576	Emilsson V	Science	2018-08-02		Blood protein levels	serum alpha-1-antitrypsin measurement | alpha-1-antichymotrypsin measurement | fibronectin fragment 4 measurement | matrix metalloproteinase 1 measurement | matrilysin measurement | galactoside 34-L-fucosyltransferase measurement | C-C motif chemokine 25 measurement | plasma kallikrein measurement | apolipoprotein B measurement | carbonic anhydrase 13 measurement | endothelial cell-selective adhe…	Other measurement | Inflammatory measurement | Hematological measurement | Cardiovascular measurement | Liver enzyme measurement | Lipid or lipoprotein measurement	ENSG00000185483 : ROR1	n/a	n/a
D14>D0,D4>D0	peak4842	adipocyte-dependent	chr1:64627118	rs11208373	GG/AT	0.991751	Blood protein levels	1:64625146_A/G	rs6671162-A	ROR1	3e-15	0.199	30072576	Emilsson V	Science	2018-08-02		Blood protein levels	serum alpha-1-antitrypsin measurement | alpha-1-antichymotrypsin measurement | fibronectin fragment 4 measurement | matrix metalloproteinase 1 measurement | matrilysin measurement | galactoside 34-L-fucosyltransferase measurement | C-C motif chemokine 25 measurement | plasma kallikrein measurement | apolipoprotein B measurement | carbonic anhydrase 13 measurement | endothelial cell-selective adhe…	Other measurement | Inflammatory measurement | Hematological measurement | Cardiovascular measurement | Liver enzyme measurement | Lipid or lipoprotein measurement	ENSG00000185483 : ROR1	n/a	n/a
D14>D0,D4>D0	peak4842	adipocyte-dependent	chr1:64627002	rs11208372	GC/AT	0.991751	Blood protein levels	1:64625146_A/G	rs6671162-A	ROR1	3e-15	0.199	30072576	Emilsson V	Science	2018-08-02		Blood protein levels	serum alpha-1-antitrypsin measurement | alpha-1-antichymotrypsin measurement | fibronectin fragment 4 measurement | matrix metalloproteinase 1 measurement | matrilysin measurement | galactoside 34-L-fucosyltransferase measurement | C-C motif chemokine 25 measurement | plasma kallikrein measurement | apolipoprotein B measurement | carbonic anhydrase 13 measurement | endothelial cell-selective adhe…	Other measurement | Inflammatory measurement | Hematological measurement | Cardiovascular measurement | Liver enzyme measurement | Lipid or lipoprotein measurement	ENSG00000185483 : ROR1	n/a	n/a
D14>D0,D4>D0	peak4888	adipocyte-dependent	chr1:65308771	rs76143185	TC/CG	0.973798	Eosinophil counts	1:65371418_C/T	rs4916009-?		3e-21		30595370	Kichaev G	Am J Hum Genet	2018-12-27	1:65423447_G/A,1:65429319_G/A	Sum eosinophil basophil counts | Eosinophil percentage of white cells | Neutrophil percentage of granulocytes | Eosinophil counts | Medication use (thyroid preparations) | Eosinophil percentage of granulocytes	basophil count | neutrophil percentage of granulocytes | eosinophil percentage of granulocytes | sum of eosinophil and basophil counts | eosinophil count | eosinophil percentage of leukocytes | Thyroid preparation use measurement	Other measurement | Hematological measurement | Inflammatory measurement	n/a	n/a	n/a
D14>D0,D4>D0	peak4952	adipocyte-dependent	chr1:65937065	rs7531110	AG/GT	0.859688	C-reactive protein levels	1:65906129_A/G	rs67129560-A	LEPR	5e-49	0.062	30388399	Ligthart S	Am J Hum Genet	2018-11-01	1:65911607_T/C	Sum basophil neutrophil counts | Myeloid white cell count | C-reactive protein levels | White blood cell count | Granulocyte count | Sum neutrophil eosinophil counts | Neutrophil count	lymphocyte count | basophil count | monocyte count | sum of basophil and neutrophil counts | leukocyte count | eosinophil count | myeloid white cell count | sum of neutrophil and eosinophil counts | granulocyte count | neutrophil count | c-reactive protein measurement	Hematological measurement | Inflammatory measurement	n/a	n/a	n/a
D14>D0,D4>D0	peak4965	adipocyte-dependent	chr1:66156567	rs2375805	AT/GC	0.9913	C-reactive protein levels	1:66102257_G/A	rs1805096-G	LEPR	2e-183	0.104	30388399	Ligthart S	Am J Hum Genet	2018-11-01	1:66149341_G/A,1:66161461_T/C,1:66105944_C/T,1:66089782_C/T,1:66169679_G/A,1:66086194_A/T,1:66117829_A/C,1:66124075_C/T,1:66153363_C/G	Myeloid white cell count | Fibrinogen | C-reactive protein levels | White blood cell count | Mean corpuscular hemoglobin | Granulocyte count | Blood protein levels | C-reactive protein | Fibrinogen levels | Mean corpuscular volume	serum alpha-1-antitrypsin measurement | alpha-1-antichymotrypsin measurement | matrilysin measurement | matrix metalloproteinase 1 measurement | fibronectin fragment 4 measurement | galactoside 34-L-fucosyltransferase measurement | C-C motif chemokine 25 measurement | plasma kallikrein measurement | apolipoprotein B measurement | carbonic anhydrase 13 measurement | endothelial cell-selective adhe…	Other measurement | Inflammatory measurement | Hematological measurement | Cardiovascular measurement | Liver enzyme measurement | Lipid or lipoprotein measurement	ENSG00000265996 : MIR3671,ENSG00000199135 : MIR101-1,ENSG00000213625 : LEPROT,ENSG00000222624 : RNU2-15P	ENSG00000116678 : LEPR	n/a
D14>D0,D4>D0	peak4965	adipocyte-dependent	chr1:66156730	rs2889195	AT/GC	0.9913	C-reactive protein levels	1:66102257_G/A	rs1805096-G	LEPR	2e-183	0.104	30388399	Ligthart S	Am J Hum Genet	2018-11-01	1:66149341_G/A,1:66161461_T/C,1:66105944_C/T,1:66089782_C/T,1:66169679_G/A,1:66086194_A/T,1:66117829_A/C,1:66124075_C/T,1:66153363_C/G	Myeloid white cell count | Fibrinogen | C-reactive protein levels | White blood cell count | Mean corpuscular hemoglobin | Granulocyte count | Blood protein levels | C-reactive protein | Fibrinogen levels | Mean corpuscular volume	serum alpha-1-antitrypsin measurement | alpha-1-antichymotrypsin measurement | matrilysin measurement | matrix metalloproteinase 1 measurement | fibronectin fragment 4 measurement | galactoside 34-L-fucosyltransferase measurement | C-C motif chemokine 25 measurement | plasma kallikrein measurement | apolipoprotein B measurement | carbonic anhydrase 13 measurement | endothelial cell-selective adhe…	Other measurement | Inflammatory measurement | Hematological measurement | Cardiovascular measurement | Liver enzyme measurement | Lipid or lipoprotein measurement	ENSG00000265996 : MIR3671,ENSG00000199135 : MIR101-1,ENSG00000213625 : LEPROT,ENSG00000222624 : RNU2-15P	ENSG00000116678 : LEPR	n/a
D14>D0,D4>D0	peak4965	adipocyte-dependent	chr1:66157269	rs67620752	GC/CT	0.994765	Mean corpuscular hemoglobin	1:66146246_C/G	rs12026918-?		2e-38		30595370	Kichaev G	Am J Hum Genet	2018-12-27		Mean corpuscular hemoglobin	mean corpuscular hemoglobin concentration | mean corpuscular hemoglobin | hemoglobin measurement	Hematological measurement	ENSG00000265996 : MIR3671,ENSG00000199135 : MIR101-1,ENSG00000213625 : LEPROT,ENSG00000222624 : RNU2-15P	ENSG00000116678 : LEPR	n/a
D14>D0,D4>D0	peak4965	adipocyte-dependent	chr1:66157125	rs17127905	GC/CT	0.994765	Mean corpuscular hemoglobin	1:66146246_C/G	rs12026918-?		2e-38		30595370	Kichaev G	Am J Hum Genet	2018-12-27		Mean corpuscular hemoglobin	mean corpuscular hemoglobin concentration | mean corpuscular hemoglobin | hemoglobin measurement	Hematological measurement	ENSG00000265996 : MIR3671,ENSG00000199135 : MIR101-1,ENSG00000213625 : LEPROT,ENSG00000222624 : RNU2-15P	ENSG00000116678 : LEPR	n/a
D0>D4	peak5031	other	chr1:66930916	rs699261	CC/TA	0.952803	Sunburns	1:66888542_T/C	rs1308048-?		2e-20		30595370	Kichaev G	Am J Hum Genet	2018-12-27		Sunburns | Low tan response	sunburn | suntan	Other disease | Other trait	n/a	n/a	n/a
D0>D4	peak5031	other	chr1:66930643	rs699262	CC/TT	0.952803	Sunburns	1:66888542_T/C	rs1308048-?		2e-20		30595370	Kichaev G	Am J Hum Genet	2018-12-27		Sunburns | Low tan response	sunburn | suntan	Other disease | Other trait	n/a	n/a	n/a
D0>D4	peak5031	other	chr1:66930964	rs699260	CC/TA	0.941345	Sunburns	1:66888542_T/C	rs1308048-?		2e-20		30595370	Kichaev G	Am J Hum Genet	2018-12-27		Sunburns | Low tan response	sunburn | suntan	Other disease | Other trait	n/a	n/a	n/a
D0>D14	peak5043	other	chr1:67008495	rs7547570	AA/GG	1	Systolic blood pressure	1:67008495_G/A	rs7547570-A	SGIP1	5e-10	0.168	30578418	Giri A	Nat Genet	2018-12-21		Systolic blood pressure	systolic blood pressure change measurement | systolic blood pressure	Other measurement	n/a	n/a	n/a
D0>D14,D0>D4	peak5052	preadipocyte-dependent	chr1:67151185	rs10789215	CT/TC	0.983208	Depression	1:67146817_C/T	rs10789214-T	NR	4e-10	1.014	30718901	Howard DM	Nat Neurosci	2019-02-04	1:67086111_A/G	Depression | Heel bone mineral density (MTAG)	depressive symptom measurement | unipolar depression | heel bone mineral density	Other measurement | Neurological disorder	n/a	n/a	n/a
D0>D14,D0>D4	peak5056	preadipocyte-dependent	chr1:67193793	rs536527	CT/TG	0.833825	Depression	1:67146817_C/T	rs10789214-T	NR	4e-10	1.014	30718901	Howard DM	Nat Neurosci	2019-02-04	1:67086111_A/G	Depression | Heel bone mineral density (MTAG)	depressive symptom measurement | unipolar depression | heel bone mineral density	Other measurement | Neurological disorder	n/a	n/a	n/a
D0>D14,D0>D4	peak5068	preadipocyte-dependent	chr1:67417101	rs1925413	CT/TC	1	Lymphocyte percentage of white cells	1:67418027_C/T	rs3008870-T	MIER1	3e-13	0.0291785	27863252	Astle WJ	Cell	2016-11-17		Lymphocyte percentage of white cells	lymphocyte percentage of leukocytes	Hematological measurement	n/a	n/a	n/a
D0>D14,D0>D4	peak5069	preadipocyte-dependent	chr1:67420591	rs2985830	CC/TG	1	Lymphocyte percentage of white cells	1:67418027_C/T	rs3008870-T	MIER1	3e-13	0.0291785	27863252	Astle WJ	Cell	2016-11-17		Lymphocyte percentage of white cells	lymphocyte percentage of leukocytes	Hematological measurement	n/a	n/a	n/a
D14>D0	peak5072	other	chr1:67497221	rs2815363	CC/AT	0.973755	White blood cell count	1:67487376_C/A	rs61780038-?		2e-16		30595370	Kichaev G	Am J Hum Genet	2018-12-27		White blood cell count	lymphocyte count | basophil count | monocyte count | leukocyte count | myeloid white cell count | neutrophil count	Hematological measurement | Inflammatory measurement	n/a	n/a	n/a
D14>D0	peak5072	other	chr1:67496803	rs2815362	CC/AT	0.973755	White blood cell count	1:67487376_C/A	rs61780038-?		2e-16		30595370	Kichaev G	Am J Hum Genet	2018-12-27		White blood cell count	lymphocyte count | basophil count | monocyte count | leukocyte count | myeloid white cell count | neutrophil count	Hematological measurement | Inflammatory measurement	n/a	n/a	n/a
D14>D0	peak5077	other	chr1:67601412	rs78597810	GC/AT	0.927709	Vogt-Koyanagi-Harada syndrome	1:67627828_A/G	rs117633859-G	C1orf141, IL23R	3e-21	1.82	25108386	Hou S	Nat Genet	2014-08-10		Vogt-Koyanagi-Harada syndrome	Vogt-Koyanagi-Harada disease	Neurological disorder	ENSG00000116704 : SLC35D1	n/a	n/a
D14>D0	peak5077	other	chr1:67601084	rs114370420	GA/AG	0.927709	Vogt-Koyanagi-Harada syndrome	1:67627828_A/G	rs117633859-G	C1orf141, IL23R	3e-21	1.82	25108386	Hou S	Nat Genet	2014-08-10		Vogt-Koyanagi-Harada syndrome	Vogt-Koyanagi-Harada disease	Neurological disorder	ENSG00000116704 : SLC35D1	n/a	n/a
D14>D0	peak5077	other	chr1:67601074	rs115776568	GG/AA	0.927709	Vogt-Koyanagi-Harada syndrome	1:67627828_A/G	rs117633859-G	C1orf141, IL23R	3e-21	1.82	25108386	Hou S	Nat Genet	2014-08-10		Vogt-Koyanagi-Harada syndrome	Vogt-Koyanagi-Harada disease	Neurological disorder	ENSG00000116704 : SLC35D1	n/a	n/a
D14>D0	peak5077	other	chr1:67601328	rs78917656	GG/AT	0.895179	Vogt-Koyanagi-Harada syndrome	1:67627828_A/G	rs117633859-G	C1orf141, IL23R	3e-21	1.82	25108386	Hou S	Nat Genet	2014-08-10		Vogt-Koyanagi-Harada syndrome	Vogt-Koyanagi-Harada disease	Neurological disorder	ENSG00000116704 : SLC35D1	n/a	n/a
D14>D0,D4>D0	peak5081	adipocyte-dependent	chr1:67722919	rs41494046	CG/TC	0.828655	Inflammatory bowel disease	1:67731368_T/C	rs7547569-?	NR	2e-170		26192919	Liu JZ	Nat Genet	2015-07-20	1:67705958_G/A,1:67708155_G/T,1:67707690_G/A,1:67702526_T/G,1:67726104_T/C,1:67735360_T/G,1:67699915_C/A	Psoriasis vulgaris | Chronic inflammatory diseases (ankylosing spondylitis, Crohn's disease, psoriasis, primary sclerosing cholangitis, ulcerative colitis) (pleiotropy) | Inflammatory skin disease | Ulcerative colitis | Psoriasis | Inflammatory bowel disease | Blood protein levels | Ankylosing spondylitis | Crohn's disease | Acute anterior uveitis (with or without ankylosing spondylitis)	serum alpha-1-antitrypsin measurement | alpha-1-antichymotrypsin measurement | matrilysin measurement | matrix metalloproteinase 1 measurement | fibronectin fragment 4 measurement | galactoside 34-L-fucosyltransferase measurement | C-C motif chemokine 25 measurement | plasma kallikrein measurement | apolipoprotein B measurement | carbonic anhydrase 13 measurement | endothelial cell-selective adhe…	Other measurement | Digestive system disorder | Inflammatory measurement | Hematological measurement | Cardiovascular measurement | Liver enzyme measurement | Other disease | Lipid or lipoprotein measurement | Immune system disorder	n/a	n/a	n/a
D4>D0	peak5087	other	chr1:67838896	rs10159263	TA/CG	0.846267	Blood protein levels	1:67800953_T/C	rs4655701-T	IL12RB2	4e-10	0.157	30072576	Emilsson V	Science	2018-08-02		Blood protein levels	serum alpha-1-antitrypsin measurement | alpha-1-antichymotrypsin measurement | fibronectin fragment 4 measurement | matrix metalloproteinase 1 measurement | matrilysin measurement | galactoside 34-L-fucosyltransferase measurement | C-C motif chemokine 25 measurement | plasma kallikrein measurement | apolipoprotein B measurement | carbonic anhydrase 13 measurement | endothelial cell-selective adhe…	Other measurement | Inflammatory measurement | Hematological measurement | Cardiovascular measurement | Liver enzyme measurement | Lipid or lipoprotein measurement	n/a	n/a	n/a
D14>D0,D4>D0	peak5088	adipocyte-dependent	chr1:67839543	rs3790570	TG/CC	0.842946	Blood protein levels	1:67800953_T/C	rs4655701-T	IL12RB2	4e-10	0.157	30072576	Emilsson V	Science	2018-08-02		Blood protein levels	serum alpha-1-antitrypsin measurement | alpha-1-antichymotrypsin measurement | fibronectin fragment 4 measurement | matrix metalloproteinase 1 measurement | matrilysin measurement | galactoside 34-L-fucosyltransferase measurement | C-C motif chemokine 25 measurement | plasma kallikrein measurement | apolipoprotein B measurement | carbonic anhydrase 13 measurement | endothelial cell-selective adhe…	Other measurement | Inflammatory measurement | Hematological measurement | Cardiovascular measurement | Liver enzyme measurement | Lipid or lipoprotein measurement	n/a	n/a	n/a
D14>D0,D4>D0	peak5090	adipocyte-dependent	chr1:67848307	rs6672333	TC/CT	0.824958	Blood protein levels	1:67800953_T/C	rs4655701-T	IL12RB2	4e-10	0.157	30072576	Emilsson V	Science	2018-08-02		Blood protein levels	serum alpha-1-antitrypsin measurement | alpha-1-antichymotrypsin measurement | fibronectin fragment 4 measurement | matrix metalloproteinase 1 measurement | matrilysin measurement | galactoside 34-L-fucosyltransferase measurement | C-C motif chemokine 25 measurement | plasma kallikrein measurement | apolipoprotein B measurement | carbonic anhydrase 13 measurement | endothelial cell-selective adhe…	Other measurement | Inflammatory measurement | Hematological measurement | Cardiovascular measurement | Liver enzyme measurement | Lipid or lipoprotein measurement	n/a	n/a	n/a
D14>D0,D4>D0	peak5090	adipocyte-dependent	chr1:67848654	rs6685676	TT/CC	0.824958	Blood protein levels	1:67800953_T/C	rs4655701-T	IL12RB2	4e-10	0.157	30072576	Emilsson V	Science	2018-08-02		Blood protein levels	serum alpha-1-antitrypsin measurement | alpha-1-antichymotrypsin measurement | fibronectin fragment 4 measurement | matrix metalloproteinase 1 measurement | matrilysin measurement | galactoside 34-L-fucosyltransferase measurement | C-C motif chemokine 25 measurement | plasma kallikrein measurement | apolipoprotein B measurement | carbonic anhydrase 13 measurement | endothelial cell-selective adhe…	Other measurement | Inflammatory measurement | Hematological measurement | Cardiovascular measurement | Liver enzyme measurement | Lipid or lipoprotein measurement	n/a	n/a	n/a
D14>D0,D4>D0	peak5090	adipocyte-dependent	chr1:67847843	rs12405981	TT/CC	0.824958	Blood protein levels	1:67800953_T/C	rs4655701-T	IL12RB2	4e-10	0.157	30072576	Emilsson V	Science	2018-08-02		Blood protein levels	serum alpha-1-antitrypsin measurement | alpha-1-antichymotrypsin measurement | fibronectin fragment 4 measurement | matrix metalloproteinase 1 measurement | matrilysin measurement | galactoside 34-L-fucosyltransferase measurement | C-C motif chemokine 25 measurement | plasma kallikrein measurement | apolipoprotein B measurement | carbonic anhydrase 13 measurement | endothelial cell-selective adhe…	Other measurement | Inflammatory measurement | Hematological measurement | Cardiovascular measurement | Liver enzyme measurement | Lipid or lipoprotein measurement	n/a	n/a	n/a
D14>D0,D4>D0	peak5090	adipocyte-dependent	chr1:67848198	rs6672396	TG/CA	0.824958	Blood protein levels	1:67800953_T/C	rs4655701-T	IL12RB2	4e-10	0.157	30072576	Emilsson V	Science	2018-08-02		Blood protein levels	serum alpha-1-antitrypsin measurement | alpha-1-antichymotrypsin measurement | fibronectin fragment 4 measurement | matrix metalloproteinase 1 measurement | matrilysin measurement | galactoside 34-L-fucosyltransferase measurement | C-C motif chemokine 25 measurement | plasma kallikrein measurement | apolipoprotein B measurement | carbonic anhydrase 13 measurement | endothelial cell-selective adhe…	Other measurement | Inflammatory measurement | Hematological measurement | Cardiovascular measurement | Liver enzyme measurement | Lipid or lipoprotein measurement	n/a	n/a	n/a
D14>D0,D4>D0	peak5090	adipocyte-dependent	chr1:67848745	rs12741095	TA/CG	0.824958	Blood protein levels	1:67800953_T/C	rs4655701-T	IL12RB2	4e-10	0.157	30072576	Emilsson V	Science	2018-08-02		Blood protein levels	serum alpha-1-antitrypsin measurement | alpha-1-antichymotrypsin measurement | fibronectin fragment 4 measurement | matrix metalloproteinase 1 measurement | matrilysin measurement | galactoside 34-L-fucosyltransferase measurement | C-C motif chemokine 25 measurement | plasma kallikrein measurement | apolipoprotein B measurement | carbonic anhydrase 13 measurement | endothelial cell-selective adhe…	Other measurement | Inflammatory measurement | Hematological measurement | Cardiovascular measurement | Liver enzyme measurement | Lipid or lipoprotein measurement	n/a	n/a	n/a
D0>D14	peak5095	other	chr1:67870168	rs12408948	TG/CA	0.821179	Blood protein levels	1:67800953_T/C	rs4655701-T	IL12RB2	4e-10	0.157	30072576	Emilsson V	Science	2018-08-02		Blood protein levels	serum alpha-1-antitrypsin measurement | alpha-1-antichymotrypsin measurement | fibronectin fragment 4 measurement | matrix metalloproteinase 1 measurement | matrilysin measurement | galactoside 34-L-fucosyltransferase measurement | C-C motif chemokine 25 measurement | plasma kallikrein measurement | apolipoprotein B measurement | carbonic anhydrase 13 measurement | endothelial cell-selective adhe…	Other measurement | Inflammatory measurement | Hematological measurement | Cardiovascular measurement | Liver enzyme measurement | Lipid or lipoprotein measurement	n/a	n/a	n/a
D0>D14	peak5137	other	chr1:68191951	rs604256	AT/GC	0.964497	Mean corpuscular hemoglobin	1:68214735_A/G	rs516953-?		2e-37		30595370	Kichaev G	Am J Hum Genet	2018-12-27	1:68212498_A/G	Mean corpuscular hemoglobin | Red cell distribution width	red blood cell distribution width | mean corpuscular hemoglobin concentration | mean corpuscular hemoglobin | hemoglobin measurement	Hematological measurement	n/a	n/a	n/a
D0>D14,D0>D4	peak5165	preadipocyte-dependent	chr1:68363602	rs1317273	CC/TT	0.965094	Feeling fed-up	1:68374828_C/T	rs11209175-T	GNG12	9e-10	6.12	29500382	Nagel M	Nat Commun	2018-03-02		Depressed affect | Feeling fed-up	mood disorder | unipolar depression | feeling "fed-up" measurement	Other measurement | Neurological disorder	n/a	n/a	n/a
D0>D14,D0>D4	peak5165	preadipocyte-dependent	chr1:68363370	rs1892526	CA/TG	0.965094	Feeling fed-up	1:68374828_C/T	rs11209175-T	GNG12	9e-10	6.12	29500382	Nagel M	Nat Commun	2018-03-02		Depressed affect | Feeling fed-up	mood disorder | unipolar depression | feeling "fed-up" measurement	Other measurement | Neurological disorder	n/a	n/a	n/a
D0>D14,D0>D4	peak5190	preadipocyte-dependent	chr1:68664667	rs17130569	CA/TG	0.916892	Heel bone mineral density	1:68662282_C/T	rs2820501-C	GNG12-AS1	3e-21	0.0429292	30598549	Morris JA	Nat Genet	2018-12-31	1:68650633_C/T	Heel bone mineral density	heel bone mineral density	Other measurement	n/a	n/a	n/a
D0>D14,D0>D4	peak5199	preadipocyte-dependent	chr1:68735312	rs6659633	CA/AG	0.914545	Heel bone mineral density	1:68725907_A/C	rs11209240-?		8e-54	0.0414888	30048462	Kim SK	PLoS One	2018-07-26		Heel bone mineral density	heel bone mineral density	Other measurement	n/a	n/a	n/a
D0>D14,D0>D4	peak6984	preadipocyte-dependent	chr1:109818530	rs646776	GC/AT	1	LDL cholesterol x physical activity interaction (2df test)	1:109817192_A/G	rs7528419-A	NR	0		30670697	Kilpelainen TO	Nat Commun	2019-01-22	1:109817590_G/T,1:109818530_C/T,1:109818306_G/T,1:109817838_T/C,1:109821511_T/G,1:109821307_G/T	LDL cholesterol levels in current drinkers | Coronary artery disease (myocardial infarction, percutaneous transluminal coronary angioplasty, coronary artery bypass grafting, angina or omic ischemic heart disease) | HDL cholesterol levels x alcohol consumption (regular vs non-regular drinkers) interaction (2df) | Age-related disease endophenotypes | C-reactive protein levels or HDL-cholesterol lev…	body height | matrilysin measurement | matrix metalloproteinase 1 measurement | carbonic anhydrase 13 measurement | gp41 C34 peptide, HIV measurement | lactadherin measurement | inosine-5-monophosphate dehydrogenase 2 measurement | glucose measurement | complement C4b measurement | insulin-like growth factor-binding protein 7 measurement | myeloperoxidase measurement | ephrin type-B receptor 2 me…	Other measurement | Response to drug | Inflammatory measurement | Cancer | Hematological measurement | Cardiovascular measurement | Liver enzyme measurement | Other disease | Cardiovascular disease | Biological process | Body measurement | Lipid or lipoprotein measurement | Metabolic disorder	ENSG00000162650 : ATXN7L2	ENSG00000134243 : SORT1	n/a
D14>D0,D4>D0	peak6989	adipocyte-dependent	chr1:109858119	rs370088	CT/TC	0.934269	Estimated glomerular filtration rate	1:109846278_C/T	rs407102-T	MYBPHL	9e-20	0.0031	31152163	Wuttke M	Nat Genet	2019-05-31	1:109845252_G/A,1:109842271_C/T,1:109891133_C/T	Self-reported math ability (MTAG) | Glomerular filtration rate (creatinine) | Self-reported math ability | General cognitive ability | Estimated glomerular filtration rate	mathematical ability | intelligence | creatinine measurement | glomerular filtration rate	Other measurement | Biological process	n/a	ENSG00000143028 : SYPL2,ENSG00000134243 : SORT1	n/a
D14>D0,D4>D0	peak6999	adipocyte-dependent	chr1:109935325	rs3768495	CC/TT	0.9252	Estimated glomerular filtration rate	1:109846278_C/T	rs407102-T	MYBPHL	9e-20	0.0031	31152163	Wuttke M	Nat Genet	2019-05-31	1:109845252_G/A,1:109842271_C/T,1:109891133_C/T	Self-reported math ability (MTAG) | Glomerular filtration rate (creatinine) | Self-reported math ability | General cognitive ability | Estimated glomerular filtration rate	mathematical ability | intelligence | creatinine measurement | glomerular filtration rate	Other measurement | Biological process	ENSG00000221986 : MYBPHL,ENSG00000143126 : CELSR2,ENSG00000238310 : RNU7-122P,ENSG00000031698 : SARS	ENSG00000134243 : SORT1,ENSG00000134222 : PSRC1	ENSG00000143028 : SYPL2
D14>D0,D4>D0	peak6999	adipocyte-dependent	chr1:109935505	rs3768493	CC/TT	0.9252	Estimated glomerular filtration rate	1:109846278_C/T	rs407102-T	MYBPHL	9e-20	0.0031	31152163	Wuttke M	Nat Genet	2019-05-31	1:109845252_G/A,1:109842271_C/T,1:109891133_C/T	Self-reported math ability (MTAG) | Glomerular filtration rate (creatinine) | Self-reported math ability | General cognitive ability | Estimated glomerular filtration rate	mathematical ability | intelligence | creatinine measurement | glomerular filtration rate	Other measurement | Biological process	ENSG00000221986 : MYBPHL,ENSG00000143126 : CELSR2,ENSG00000238310 : RNU7-122P,ENSG00000031698 : SARS	ENSG00000134243 : SORT1,ENSG00000134222 : PSRC1	ENSG00000143028 : SYPL2
D14>D0,D4>D0	peak6999	adipocyte-dependent	chr1:109935578	rs10858091	CT/TC	0.9252	Estimated glomerular filtration rate	1:109846278_C/T	rs407102-T	MYBPHL	9e-20	0.0031	31152163	Wuttke M	Nat Genet	2019-05-31	1:109845252_G/A,1:109842271_C/T,1:109891133_C/T	Self-reported math ability (MTAG) | Glomerular filtration rate (creatinine) | Self-reported math ability | General cognitive ability | Estimated glomerular filtration rate	mathematical ability | intelligence | creatinine measurement | glomerular filtration rate	Other measurement | Biological process	ENSG00000221986 : MYBPHL,ENSG00000143126 : CELSR2,ENSG00000238310 : RNU7-122P,ENSG00000031698 : SARS	ENSG00000134243 : SORT1,ENSG00000134222 : PSRC1	ENSG00000143028 : SYPL2
D14>D0,D4>D0	peak6999	adipocyte-dependent	chr1:109935775	rs2140924	CA/TC	0.929949	Estimated glomerular filtration rate	1:109846278_C/T	rs407102-T	MYBPHL	9e-20	0.0031	31152163	Wuttke M	Nat Genet	2019-05-31	1:109845252_G/A,1:109842271_C/T,1:109891133_C/T	Self-reported math ability (MTAG) | Glomerular filtration rate (creatinine) | Self-reported math ability | General cognitive ability | Estimated glomerular filtration rate	mathematical ability | intelligence | creatinine measurement | glomerular filtration rate	Other measurement | Biological process	ENSG00000221986 : MYBPHL,ENSG00000143126 : CELSR2,ENSG00000238310 : RNU7-122P,ENSG00000031698 : SARS	ENSG00000134243 : SORT1,ENSG00000134222 : PSRC1	ENSG00000143028 : SYPL2
D14>D0,D4>D0	peak6999	adipocyte-dependent	chr1:109935427	rs3768494	CA/TG	0.929949	Estimated glomerular filtration rate	1:109846278_C/T	rs407102-T	MYBPHL	9e-20	0.0031	31152163	Wuttke M	Nat Genet	2019-05-31	1:109845252_G/A,1:109842271_C/T,1:109891133_C/T	Self-reported math ability (MTAG) | Glomerular filtration rate (creatinine) | Self-reported math ability | General cognitive ability | Estimated glomerular filtration rate	mathematical ability | intelligence | creatinine measurement | glomerular filtration rate	Other measurement | Biological process	ENSG00000221986 : MYBPHL,ENSG00000143126 : CELSR2,ENSG00000238310 : RNU7-122P,ENSG00000031698 : SARS	ENSG00000134243 : SORT1,ENSG00000134222 : PSRC1	ENSG00000143028 : SYPL2
D14>D0,D4>D0	peak6988	adipocyte-dependent	chr1:109856306	rs464218	CG/AA	0.996384	Intelligence (MTAG)	1:109967104_C/A	rs10858096-A	PSMA5	1e-12	0.0212039	29326435	Hill WD	Mol Psychiatry	2018-01-11		Intelligence | General cognitive ability | Intelligence (MTAG)	intelligence	Biological process	n/a	ENSG00000134243 : SORT1	n/a
D14>D0,D4>D0	peak6994	adipocyte-dependent	chr1:109922316	rs115472646	GC/AT	0.981169	Body mass index	1:110019439_A/G	rs62623713-G	SYPL2	4e-14	0.0276	29273807	Turcot V	Nat Genet	2017-12-22		Body mass index	physical activity measurement | body mass index | longitudinal BMI measurement	Body measurement | Other measurement	ENSG00000221986 : MYBPHL	ENSG00000134243 : SORT1,ENSG00000134222 : PSRC1	n/a
D14>D0,D4>D0	peak6994	adipocyte-dependent	chr1:109921983	rs114564666	GA/AG	0.981169	Body mass index	1:110019439_A/G	rs62623713-G	SYPL2	4e-14	0.0276	29273807	Turcot V	Nat Genet	2017-12-22		Body mass index	physical activity measurement | body mass index | longitudinal BMI measurement	Body measurement | Other measurement	ENSG00000221986 : MYBPHL	ENSG00000134243 : SORT1,ENSG00000134222 : PSRC1	n/a
D14>D0,D4>D0	peak7031	adipocyte-dependent	chr1:110192045	rs115454275	CT/TC	0.849837	Body mass index	1:110154688_T/C	rs17024393-T	NA	7e-39	0.0644	30239722	Pulit SL	Hum Mol Genet	2018-09-14	1:110082886_C/T,1:110147321_C/T	Body mass index | Predicted visceral adipose tissue | Hand grip strength | Hip circumference | Body mass index (joint analysis main effects and physical activity interaction) | Waist circumference | BMI (adjusted for smoking behaviour) | BMI in non-smokers | Body mass index (joint analysis main effects and smoking interaction) | Body mass index in physically active individuals | Obesity | Childho…	smoking behavior | body mass index | grip strength measurement | anthropometric measurement | obesity | waist circumference | longitudinal BMI measurement | visceral adipose tissue measurement | hip circumference | physical activity measurement	Body measurement | Biological process | Metabolic disorder | Other measurement	ENSG00000198758 : EPS8L3,ENSG00000184371 : CSF1,ENSG00000156097 : GPR61,ENSG00000174151 : CYB561D1,ENSG00000168710 : AHCYL1,ENSG00000065135 : GNAI3	ENSG00000134202 : GSTM3	n/a
D0>D4	peak7088	other	chr1:110598452	rs666842	AT/GC	0.830455	Blood metabolite levels	1:110618730_A/G	rs1466788-A	ALX3	3e-16	0.007	24816252	Shin SY	Nat Genet	2014-05-11	1:110614400_G/A	Cognitive performance (MTAG) | Blood metabolite levels	cystathionine measurement | X12063 measurement | mannose measurement | urate measurement | cognitive function measurement | S-adenosylhomocysteine measurement | blood metabolite measurement | homocysteine measurement	Other measurement | Cardiovascular measurement	ENSG00000186150 : UBL4B	ENSG00000168679 : SLC16A4	n/a
D0>D4	peak7088	other	chr1:110598452	rs666842	GT/AC	0.861862	Educational attainment (years of education)	1:110587956_G/A	rs7545139-A		9e-12	0.0097	30038396	Lee JJ	Nat Genet	2018-07-23		Educational attainment (years of education)	self reported educational attainment	Other measurement	ENSG00000186150 : UBL4B	ENSG00000168679 : SLC16A4	n/a
D0>D4	peak7256	other	chr1:113038761	rs72699046	TC/GG	0.866039	Systolic blood pressure	1:113044328_G/T	rs10776752-?		5e-33		30595370	Kichaev G	Am J Hum Genet	2018-12-27	1:113046879_C/A,1:113042822_T/C	Systolic blood pressure | Hypertension | Diastolic blood pressure | Medication use (calcium channel blockers) | Stroke | Medication use (agents acting on the renin-angiotensin system) | Potassium levels | Medication use (beta blocking agents) | Cardiovascular disease | Mean arterial pressure | Pulse pressure	potassium measurement | Beta blocking agent use measurement | mean arterial pressure | stroke | Calcium channel blocker use measurement | pulse pressure measurement | systolic blood pressure | diastolic blood pressure | diastolic blood pressure change measurement | systolic blood pressure change measurement | Agents acting on the renin-angiotensin system use measurement | cardiovascular disease |…	Other measurement | Cardiovascular measurement | Other disease | Cardiovascular disease	n/a	n/a	n/a
D0>D14	peak7265	other	chr1:113072293	rs12402929	GC/AG	0.953958	Diastolic blood pressure x alcohol consumption interaction (2df test)	1:113148267_A/G	rs12118370-A	ST7L	1e-19		29912962	Feitosa MF	PLoS One	2018-06-18	1:113098534_C/T,1:113189053_G/A,1:113179597_C/T	Systolic blood pressure | Diastolic blood pressure x alcohol consumption interaction (2df test) | Hypertension | Diastolic blood pressure | Chronotype | Mean arterial pressure x alcohol consumption interaction (2df test)	mean arterial pressure | alcohol drinking | diastolic blood pressure | systolic blood pressure | diastolic blood pressure change measurement | systolic blood pressure change measurement | circadian rhythm | chronotype measurement | hypertension	Other measurement | Biological process | Cardiovascular disease	n/a	n/a	n/a
D14>D0,D4>D0	peak7274	adipocyte-dependent	chr1:113170389	rs2887882	AT/GC	0.994681	Height	1:113202571_G/A	rs12120956-A	CAPZA1	2e-12	0.025	25282103	Wood AR	Nat Genet	2014-10-05	1:113190807_A/C,1:113128212_G/A,1:113181739_C/G,1:113236681_C/T	Total cholesterol levels | Systolic blood pressure | Hip circumference adjusted for BMI | Blood pressure | Hypertension | Diastolic blood pressure | Intraocular pressure | Height | Mean arterial pressure	mean arterial pressure | body height | BMI-adjusted hip circumference | pulse pressure measurement | systolic blood pressure | diastolic blood pressure | intraocular pressure measurement | anthropometric measurement | diastolic blood pressure change measurement | systolic blood pressure change measurement | blood pressure | total cholesterol measurement | hypertension	Other measurement | Cardiovascular measurement | Cardiovascular disease | Body measurement | Lipid or lipoprotein measurement	ENSG00000273483 : RP4-671G15.2	ENSG00000143079 : CTTNBP2NL	n/a
D14>D0,D4>D0	peak7315	adipocyte-dependent	chr1:113564372	rs4839277	CT/TC	0.81673	Macular thickness	1:113493415_T/C	rs55992320-?	SLC16A1	5e-18	0.6397	30535121	Gao XR	Hum Mol Genet	2018-12-07		Macular thickness	macula measurement	Other measurement	ENSG00000155380 : SLC16A1	n/a	n/a
D14>D0,D4>D0	peak7315	adipocyte-dependent	chr1:113564178	rs72683468	CG/TT	0.870588	Macular thickness	1:113493415_T/C	rs55992320-?	SLC16A1	5e-18	0.6397	30535121	Gao XR	Hum Mol Genet	2018-12-07		Macular thickness	macula measurement	Other measurement	ENSG00000155380 : SLC16A1	n/a	n/a
D14>D4	peak7367	other	chr1:114455907	rs6674384	GA/AG	0.832757	Hypothyroidism	1:114489973_A/G	rs12127377-?		2e-10		30595370	Kichaev G	Am J Hum Genet	2018-12-27		Hypothyroidism	hypothyroidism	Other disease	n/a	n/a	n/a
D0>D4	peak7432	other	chr1:115677946	rs12134493	CA/TC	0.989873	Migraine	1:115677183_T/C	rs2078371-C	TSPAN2, NGF	4e-24	1.11	27322543	Gormley P	Nat Genet	2016-06-20	1:115677946_C/A	Migraine | Headache | Migraine without aura	migraine without aura | migraine disorder | Headache	Cardiovascular disease | Other trait	n/a	ENSG00000118729 : CASQ2	n/a
D0>D14	peak7444	other	chr1:115753482	rs11806316	AA/GG	1	Coronary artery disease	1:115753482_G/A	rs11806316-A	intergenic	4e-10	0.0337	29212778	van der Harst P	Circ Res	2017-12-06		Coronary artery disease	coronary artery disease	Cardiovascular disease	n/a	n/a	n/a
D14>D0,D4>D0	peak7460	adipocyte-dependent	chr1:115825531	rs6657049	AA/GG	0.995698	Dysmenorrheic pain	1:115823387_G/A	rs7523086-G	TSPAN2, NGF, RP4-663N10.1	4e-14	0.1	27454463	Jones AV	Pain	2016-11-01	1:115824398_A/G	Migraine | Dysmenorrheic pain	migraine disorder | dysmenorrheic pain measurement	Other measurement | Cardiovascular disease	n/a	n/a	n/a
D0>D14	peak7463	other	chr1:115829943	rs6328	AA/GC	0.837898	Dysmenorrheic pain	1:115823387_G/A	rs7523086-G	TSPAN2, NGF, RP4-663N10.1	4e-14	0.1	27454463	Jones AV	Pain	2016-11-01	1:115824398_A/G	Migraine | Dysmenorrheic pain	migraine disorder | dysmenorrheic pain measurement	Other measurement | Cardiovascular disease	ENSG00000228035 : RP4-663N10.1	n/a	n/a
D14>D0,D4>D0	peak7520	adipocyte-dependent	chr1:116301019	rs6659025	CC/TT	0.833582	QRS duration	1:116310967_T/C	rs4074536-C	CASQ2	2e-18	0.309967	30012220	Prins BP	Genome Biol	2018-07-17		QRS duration	QRS duration | QRS complex | heart function measurement	Cardiovascular measurement	n/a	n/a	n/a
D14>D0,D4>D0	peak7559	adipocyte-dependent	chr1:117038287	rs12025416	CC/AT	0.847532	Multiple sclerosis	1:117080166_A/C	rs6677309-A	CD58	5e-42	1.29	24076602	Beecham AH	Nat Genet	2013-11-01	1:117100957_A/G,1:117104215_A/G	Primary biliary cholangitis | Multiple sclerosis	biliary liver cirrhosis | multiple sclerosis | primary biliary cirrhosis	Cancer | Immune system disorder	ENSG00000163399 : ATP1A1,ENSG00000173212 : MAB21L3,ENSG00000163393 : SLC22A15	n/a	n/a
D14>D0,D4>D0	peak7633	adipocyte-dependent	chr1:118083588	rs2767322	AA/GG	1	Educational attainment (MTAG)	1:118083588_G/A	rs2767322-A	Intergenic	4e-12	0.012	30038396	Lee JJ	Nat Genet	2018-07-23		Highest math class taken | Highest math class taken (MTAG) | Educational attainment (MTAG)	self reported educational attainment | mathematical ability	Other measurement | Biological process	n/a	n/a	n/a
D0>D4	peak7636	other	chr1:118155620	rs3767812	CA/TG	1	Red blood cell count	1:118154831_T/C	rs3767809-?		1e-19		30595370	Kichaev G	Am J Hum Genet	2018-12-27		Red blood cell count	erythrocyte count | red blood cell density measurement	Hematological measurement	n/a	n/a	n/a
D0>D14,D0>D4	peak7641	preadipocyte-dependent	chr1:118229436	rs12568104	CC/TT	0.821938	Breast cancer	1:118230221_T/C	rs7529522-C	intergenic	2e-10	1.06	29059683	Michailidou K	Nature	2017-10-23		Breast cancer	breast carcinoma	Cancer	n/a	n/a	n/a
D0>D14,D0>D4	peak7684	preadipocyte-dependent	chr1:118884209	rs4659079	CG/GC	0.844725	Height	1:118849762_G/C	rs7513464-?	SPAG17, TBX15	1e-63	0.0484551	31562340	Akiyama M	Nat Commun	2019-09-27	1:118849909_G/A	Waist circumference adjusted for BMI (joint analysis main effects and physical activity interaction) | Waist circumference adjusted for BMI in active individuals | Height	anthropometric measurement | body height | physical activity measurement | BMI-adjusted waist circumference	Other measurement | Body measurement	n/a	n/a	n/a
D0>D14,D0>D4	peak7684	preadipocyte-dependent	chr1:118884375	rs2474947	CA/GG	0.844725	Height	1:118849762_G/C	rs7513464-?	SPAG17, TBX15	1e-63	0.0484551	31562340	Akiyama M	Nat Commun	2019-09-27	1:118849909_G/A	Waist circumference adjusted for BMI (joint analysis main effects and physical activity interaction) | Waist circumference adjusted for BMI in active individuals | Height	anthropometric measurement | body height | physical activity measurement | BMI-adjusted waist circumference	Other measurement | Body measurement	n/a	n/a	n/a
D14>D0,D4>D0	peak7689	adipocyte-dependent	chr1:118939846	rs12725053	GA/AG	0.862334	Congenital heart malformation	1:118902978_A/G	rs2474937-C	TBX15, SPAG17	8e-10	1.4	23708190	Hu Z	Nat Genet	2013-05-26		Congenital heart malformation	congenital heart malformation	Cardiovascular disease	n/a	n/a	n/a
D14>D0,D4>D0	peak7688	adipocyte-dependent	chr1:118938522	rs2145419	CC/GT	0.922913	Male-pattern baldness	1:118970053_C/G	rs6666020-C	NR	1e-14	0.0357419	30573740	Yap CX	Nat Commun	2018-12-20		Male-pattern baldness	Alopecia | androgenetic alopecia | balding measurement	Other measurement | Other disease	n/a	n/a	n/a
D0>D4	peak7698	other	chr1:119486841	rs2765544	GG/AC	0.985104	Male-pattern baldness	1:119500461_A/G	rs2489245-G	NR	9e-15	0.0491386	30573740	Yap CX	Nat Commun	2018-12-20		Male-pattern baldness	Alopecia | androgenetic alopecia | balding measurement	Other measurement | Other disease	n/a	n/a	n/a
D0>D14,D0>D4	peak7701	preadipocyte-dependent	chr1:119497154	rs12143789	TC/AG	0.993149	Lobe attachment (rater-scored or self-reported)	1:119501103_A/T	rs12144610-?	NR	1e-16		29198719	Shaffer JR	Am J Hum Genet	2017-11-30	1:119469188_G/T,1:119497154_G/C	Waist-to-hip ratio adjusted for body mass index | Lobe attachment (rater-scored or self-reported) | Waist-to-hip ratio adjusted for BMI (additive genetic model)	physical activity measurement | BMI-adjusted waist-hip ratio | lobe attachment	Body measurement | Other trait | Other measurement	n/a	n/a	n/a
D14>D0,D4>D0	peak7705	adipocyte-dependent	chr1:119517357	rs10802069	CT/TC	0.813472	Waist-to-hip ratio adjusted for BMI	1:119546842_C/T	rs10923724-T	NR	1e-89	0.0347	30239722	Pulit SL	Hum Mol Genet	2018-09-14	1:119574587_C/T,1:119550480_A/C,1:119505434_G/A	Waist-to-hip ratio adjusted for BMI | Body mass index | Waist circumference adjusted for BMI in active individuals | Waist-to-hip ratio adjusted for body mass index | Waist-to-hip ratio adjusted for BMI in non-smokers | Waist circumference adjusted for BMI (joint analysis main effects and physical activity interaction) | Waist-hip ratio | Waist-to-hip ratio adjusted for BMI in active individuals …	age at assessment | smoking behavior | BMI-adjusted waist-hip ratio | BMI-adjusted waist circumference | body mass index | anthropometric measurement | waist-hip ratio | sex interaction measurement | longitudinal BMI measurement | physical activity measurement	Body measurement | Biological process | Other measurement	n/a	n/a	n/a
D14>D0,D4>D0	peak7705	adipocyte-dependent	chr1:119517420	rs11584380	TT/CC	1	Heel bone mineral density	1:119517420_C/T	rs11584380-?		4e-37		30595370	Kichaev G	Am J Hum Genet	2018-12-27		Heel bone mineral density	heel bone mineral density	Other measurement	n/a	n/a	n/a
D0>D4	peak7712	other	chr1:119570968	rs12402364	GG/AA	0.888882	Male-pattern baldness	1:119579276_A/G	rs3790553-G	NR	4e-19	0.0403633	30573740	Yap CX	Nat Commun	2018-12-20		Male-pattern baldness	Alopecia | androgenetic alopecia | balding measurement	Other measurement | Other disease	ENSG00000116874 : WARS2	n/a	n/a
D0>D14,D0>D4	peak7720	preadipocyte-dependent	chr1:119655680	rs12068932	AT/GC	0.814833	Male-pattern baldness	1:119659849_A/G	rs6677940-A	NR	5e-17	0.0332375	30573740	Yap CX	Nat Commun	2018-12-20		Male-pattern baldness	Alopecia | androgenetic alopecia | balding measurement	Other measurement | Other disease	n/a	n/a	n/a
D14>D0	peak7727	other	chr1:119702913	rs12097967	AG/GA	0.843954	Facial morphology traits (63 three-dimensional facial segments)	1:119762175_G/A	rs72691108-?	TBX15	6e-14		29459680	Claes P	Nat Genet	2018-02-19		Facial morphology traits (63 three-dimensional facial segments)	facial morphology measurement	Other measurement	ENSG00000231365 : RP11-418J17.1	n/a	n/a
D0>D14	peak7762	other	chr1:120216743	rs514491	CC/TT	0.987553	Blood metabolite levels	1:120209755_T/C	rs1163251-T	PHGDH	7e-27	0.019	24816252	Shin SY	Nat Genet	2014-05-11		Blood metabolite levels	cystathionine measurement | X12063 measurement | mannose measurement | urate measurement | S-adenosylhomocysteine measurement | blood metabolite measurement | homocysteine measurement	Other measurement | Cardiovascular measurement	n/a	n/a	n/a
D4>D0	peak7763	other	chr1:120219035	rs839608	CA/TG	0.983354	Blood metabolite levels	1:120209755_T/C	rs1163251-T	PHGDH	7e-27	0.019	24816252	Shin SY	Nat Genet	2014-05-11		Blood metabolite levels	cystathionine measurement | X12063 measurement | mannose measurement | urate measurement | S-adenosylhomocysteine measurement | blood metabolite measurement | homocysteine measurement	Other measurement | Cardiovascular measurement	n/a	n/a	n/a
D4>D0	peak7763	other	chr1:120218998	rs839607	CC/TG	0.983354	Blood metabolite levels	1:120209755_T/C	rs1163251-T	PHGDH	7e-27	0.019	24816252	Shin SY	Nat Genet	2014-05-11		Blood metabolite levels	cystathionine measurement | X12063 measurement | mannose measurement | urate measurement | S-adenosylhomocysteine measurement | blood metabolite measurement | homocysteine measurement	Other measurement | Cardiovascular measurement	n/a	n/a	n/a
D0>D14,D0>D4	peak7764	preadipocyte-dependent	chr1:120245173	rs660073	CT/TC	0.880299	Blood metabolite levels	1:120209755_T/C	rs1163251-T	PHGDH	7e-27	0.019	24816252	Shin SY	Nat Genet	2014-05-11		Blood metabolite levels	cystathionine measurement | X12063 measurement | mannose measurement | urate measurement | S-adenosylhomocysteine measurement | blood metabolite measurement | homocysteine measurement	Other measurement | Cardiovascular measurement	n/a	n/a	n/a
D0>D14,D0>D4	peak7797	preadipocyte-dependent	chr1:120531133	rs1493698	CC/TT	0.844444	Crohn's disease	1:120451190_T/C	rs3897478-T	ADAM30	2e-11	1.161	23128233	Jostins L	Nature	2012-11-01	1:120471224_A/G,1:120437884_A/G,1:120461253_C/T,1:120448805_A/T,1:120517959_G/T	Sunburns | Crohn's disease | Type 2 diabetes	sunburn | type ii diabetes mellitus | crohn's disease	Other disease | Immune system disorder | Metabolic disorder	ENSG00000222788 : RNU2-38P	n/a	n/a
D0>D14,D0>D4	peak7962	preadipocyte-dependent	chr1:145698023	rs1778523	TG/CC	0.889576	Urate levels	1:145690472_C/T	rs12123298-T	NBPF20	9e-15	0.092	31578528	Tin A	Nat Genet	2019-10-02	1:145644984_C/T,1:145704759_T/A,1:145614468_C/T	Self-reported math ability (MTAG) | Breast cancer | Serum uric acid levels | Urate levels | Highest math class taken (MTAG)	mathematical ability | urate measurement | breast carcinoma | uric acid measurement | gout	Other measurement | Cancer | Cardiovascular measurement | Biological process | Metabolic disorder	ENSG00000186364 : NUDT17	n/a	n/a
D14>D0	peak7956	other	chr1:145629765	rs12122368	CT/GC	0.980702	Diastolic blood pressure	1:145713305_G/C	rs72704264-C	CD160	4e-10	0.1173	30224653	Evangelou E	Nat Genet	2018-09-17		Diastolic blood pressure	diastolic blood pressure | diastolic blood pressure change measurement	Other measurement	n/a	ENSG00000174827 : PDZK1	n/a
D14>D0,D4>D0	peak8068	adipocyte-dependent	chr1:149987939	rs72692837	TC/CT	0.989686	Heel bone mineral density	1:149992890_C/T	rs72692842-C	OTUD7B	4e-20	0.0289522	30598549	Morris JA	Nat Genet	2018-12-31	1:149992594_T/C,1:149909495_G/A	HDL cholesterol | Heel bone mineral density	high density lipoprotein cholesterol measurement | heel bone mineral density	Other measurement | Lipid or lipoprotein measurement	ENSG00000184260 : HIST2H2AC,ENSG00000184270 : HIST2H2AB,ENSG00000014914 : MTMR11,ENSG00000136631 : VPS45,ENSG00000178096 : BOLA1,ENSG00000143368 : SF3B4	ENSG00000184678 : HIST2H2BE	n/a
D14>D0,D4>D0	peak8080	adipocyte-dependent	chr1:150149299	rs72694964	TT/CC	0.992983	Self-reported math ability (MTAG)	1:150138709_C/T	rs55802315-T	Intergenic	2e-14	0.0184	30038396	Lee JJ	Nat Genet	2018-07-23	1:150115974_A/G,1:150031490_C/T,1:150119177_C/T	Self-reported math ability (MTAG) | Self-reported math ability | Broad depression or schizophrenia | Cognitive ability, years of educational attainment or schizophrenia (pleiotropy) | Schizophrenia	self reported educational attainment | mathematical ability | intelligence | unipolar depression | schizophrenia	Other measurement | Biological process | Neurological disorder	ENSG00000264522 : OTUD7B,ENSG00000178096 : BOLA1,ENSG00000023902 : PLEKHO1,ENSG00000184260 : HIST2H2AC,ENSG00000136631 : VPS45,ENSG00000184270 : HIST2H2AB,ENSG00000014914 : MTMR11	ENSG00000184678 : HIST2H2BE,ENSG00000159164 : SV2A	n/a
D0>D14,D0>D4	peak8084	preadipocyte-dependent	chr1:150166675	rs3118124	AG/GA	0.974986	Height	1:150166773_G/A	rs6692738-?		2e-14		30595370	Kichaev G	Am J Hum Genet	2018-12-27	1:150168156_G/A	Lung function (FVC) | Height	anthropometric measurement | body height | vital capacity	Other measurement | Body measurement	ENSG00000014914 : MTMR11,ENSG00000264522 : OTUD7B,ENSG00000143368 : SF3B4,ENSG00000136631 : VPS45	n/a	n/a
D0>D14,D0>D4	peak8084	preadipocyte-dependent	chr1:150166773	rs6692738	AA/GG	1	Height	1:150166773_G/A	rs6692738-?		2e-14		30595370	Kichaev G	Am J Hum Genet	2018-12-27	1:150168156_G/A	Lung function (FVC) | Height	anthropometric measurement | body height | vital capacity	Other measurement | Body measurement	ENSG00000014914 : MTMR11,ENSG00000264522 : OTUD7B,ENSG00000143368 : SF3B4,ENSG00000136631 : VPS45	n/a	n/a
D14>D0,D4>D0	peak8102	adipocyte-dependent	chr1:150485566	rs12031973	AT/GG	0.901699	Chronotype	1:150250636_G/A	rs10157197-G	PRPF3, TARS2	6e-17	0.025	27494321	Jones SE	PLoS Genet	2016-08-05	1:150478623_T/C,1:150274610_G/A	Morning vs. evening onotype | Estimated glomerular filtration rate in non-diabetics | Chronotype | Cerebrospinal fluid biomarker levels | Estimated glomerular filtration rate	glomerular filtration rate | chronotype measurement | cerebrospinal fluid biomarker measurement | circadian rhythm	Other measurement | Biological process	ENSG00000143369 : ECM1,ENSG00000264508 : RN7SL473P,ENSG00000203804 : ADAMTSL4-AS1,ENSG00000200175 : RNU6-1309P,ENSG00000143374 : TARS2,ENSG00000264553 : MIR4257,ENSG00000264584 : RN7SL600P	ENSG00000143382 : ADAMTSL4	n/a
D4>D0	peak8123	other	chr1:150629880	rs11204687	AA/GC	0.908011	Blood protein levels	1:150679033_G/A	rs1336900-A	CTSS, CTSK, ARNT, HORMAD1, GOLPH3L, RNU6-1042P, RP11-363I22.3	1e-19	0.4007	28240269	Suhre K	Nat Commun	2017-02-27	1:150833010_T/C,1:150616699_A/G,1:150722844_A/G,1:150727539_G/A	Chronotype | Blood protein levels | Nevus count or cutaneous melanoma | Morning person | Fat body mass	serum alpha-1-antitrypsin measurement | alpha-1-antichymotrypsin measurement | matrilysin measurement | matrix metalloproteinase 1 measurement | fibronectin fragment 4 measurement | galactoside 34-L-fucosyltransferase measurement | C-C motif chemokine 25 measurement | plasma kallikrein measurement | apolipoprotein B measurement | carbonic anhydrase 13 measurement | endothelial cell-selective adhe…	Other measurement | Inflammatory measurement | Cancer | Hematological measurement | Biological process | Cardiovascular measurement | Liver enzyme measurement | Lipid or lipoprotein measurement	n/a	n/a	n/a
D4>D0	peak8141	other	chr1:150907955	rs4970986	AG/GA	0.804527	Blood protein levels	1:150679033_G/A	rs1336900-A	CTSS, CTSK, ARNT, HORMAD1, GOLPH3L, RNU6-1042P, RP11-363I22.3	1e-19	0.4007	28240269	Suhre K	Nat Commun	2017-02-27	1:150833010_T/C,1:150616699_A/G,1:150722844_A/G,1:150727539_G/A	Chronotype | Blood protein levels | Nevus count or cutaneous melanoma | Morning person | Fat body mass	serum alpha-1-antitrypsin measurement | alpha-1-antichymotrypsin measurement | matrilysin measurement | matrix metalloproteinase 1 measurement | fibronectin fragment 4 measurement | galactoside 34-L-fucosyltransferase measurement | C-C motif chemokine 25 measurement | plasma kallikrein measurement | apolipoprotein B measurement | carbonic anhydrase 13 measurement | endothelial cell-selective adhe…	Other measurement | Inflammatory measurement | Cancer | Hematological measurement | Biological process | Cardiovascular measurement | Liver enzyme measurement | Lipid or lipoprotein measurement	ENSG00000259357 : RP11-316M1.12	n/a	n/a
D4>D0	peak8141	other	chr1:150907955	rs4970986	CG/GA	1	Neurological blood protein biomarker levels	1:150903234_G/C	rs2867296-C	SETDB1	3e-12	0.38761	31320639	Hillary RF	Nat Commun	2019-07-18		Neurological blood protein biomarker levels	blood protein measurement	Other measurement	ENSG00000259357 : RP11-316M1.12	n/a	n/a
D4>D0	peak8141	other	chr1:150907701	rs6587542	CT/GG	0.912382	Neurological blood protein biomarker levels	1:150903234_G/C	rs2867296-C	SETDB1	3e-12	0.38761	31320639	Hillary RF	Nat Commun	2019-07-18		Neurological blood protein biomarker levels	blood protein measurement	Other measurement	ENSG00000259357 : RP11-316M1.12	n/a	n/a
D0>D4	peak8146	other	chr1:150954671	rs607518	TA/CG	0.809857	Estimated glomerular filtration rate	1:150842696_C/T	rs72992015-T	ARNT	1e-29	0.0049	31451708	Hellwege JN	Nat Commun	2019-08-26	1:150951477_T/C,1:150954671_G/A,1:150658287_A/G	Glomerular filtration rate (creatinine) | Prostate cancer | Heel bone mineral density | Chronic kidney disease | Glomerular filtration rate in non diabetics (creatinine) | Estimated glomerular filtration rate	heel bone mineral density | prostate carcinoma | creatinine measurement | cystatin c measurement | chronic kidney disease | glomerular filtration rate	Other measurement | Other disease | Cancer	ENSG00000264508 : RN7SL473P,ENSG00000143418 : CERS2,ENSG00000264584 : RN7SL600P,ENSG00000203804 : ADAMTSL4-AS1,ENSG00000143374 : TARS2,ENSG00000264553 : MIR4257,ENSG00000118298 : CA14	ENSG00000143382 : ADAMTSL4	n/a
D0>D14,D0>D4	peak8137	preadipocyte-dependent	chr1:150887442	rs4970985	CG/GA	0.912382	Neurological blood protein biomarker levels	1:150903234_G/C	rs2867296-C	SETDB1	3e-12	0.38761	31320639	Hillary RF	Nat Commun	2019-07-18		Neurological blood protein biomarker levels	blood protein measurement	Other measurement	ENSG00000259357 : RP11-316M1.12	n/a	n/a
D0>D14,D0>D4	peak8137	preadipocyte-dependent	chr1:150887377	rs4970984	CC/GT	0.912382	Neurological blood protein biomarker levels	1:150903234_G/C	rs2867296-C	SETDB1	3e-12	0.38761	31320639	Hillary RF	Nat Commun	2019-07-18		Neurological blood protein biomarker levels	blood protein measurement	Other measurement	ENSG00000259357 : RP11-316M1.12	n/a	n/a
D0>D14,D0>D4	peak8221	preadipocyte-dependent	chr1:151746202	rs6683364	CA/TT	0.982919	Coronary artery disease	1:151759104_C/T	rs4845570-T	TDRKH	8e-11	0.058	29212778	van der Harst P	Circ Res	2017-12-06	1:151738403_G/A	Coronary artery disease | Insomnia symptoms (never/rarely vs. usually)	coronary artery disease | insomnia measurement	Other measurement | Cardiovascular disease	ENSG00000182134 : TDRKH,ENSG00000203288 : RP11-98D18.9	n/a	n/a
D0>D14,D0>D4	peak8244	preadipocyte-dependent	chr1:151943497	rs971887	CA/TG	0.941324	Blood metabolite ratios	1:151930645_T/C	rs6693388-T	THEM4	4e-38	0.041	24816252	Shin SY	Nat Genet	2014-05-11	1:151907173_A/G	Acylcarnitine levels | Blood metabolite ratios	blood metabolite measurement | acylcarnitine measurement	Other measurement	ENSG00000197747 : S100A10	n/a	n/a
D0>D14,D0>D4	peak8339	preadipocyte-dependent	chr1:153877724	rs11577942	TA/CG	1	Highest math class taken (MTAG)	1:153798128_C/T	rs4391701-T	Intergenic	8e-18	0.0153	30038396	Lee JJ	Nat Genet	2018-07-23	1:153822673_T/C,1:153797015_G/A,1:153886873_T/C,1:153828080_T/C,1:153858720_C/T,1:153927052_C/G	Cognitive performance | Age at first birth | Self-reported math ability (MTAG) | Cognitive performance (MTAG) | Highest math class taken | Highest math class taken (MTAG) | Self-reported math ability | Male-pattern baldness | General cognitive ability | Educational attainment (MTAG) | Intelligence | Balding type 1	self reported educational attainment | mathematical ability | age at first birth measurement | cognitive function measurement | intelligence | androgenetic alopecia | balding measurement | Alopecia | neuropsychological test	Other measurement | Biological process | Other disease	n/a	n/a	n/a
D0>D14,D4>D14	peak8334	other	chr1:153814543	rs4581307	GG/TA	0.824684	Blood protein levels	1:153966660_T/G	rs4845360-G	CREB3L4	2e-30	0.276	30072576	Emilsson V	Science	2018-08-02	1:153827552_A/G	Blood protein levels | Life satisfaction	serum alpha-1-antitrypsin measurement | alpha-1-antichymotrypsin measurement | fibronectin fragment 4 measurement | matrix metalloproteinase 1 measurement | matrilysin measurement | galactoside 34-L-fucosyltransferase measurement | C-C motif chemokine 25 measurement | plasma kallikrein measurement | apolipoprotein B measurement | carbonic anhydrase 13 measurement | endothelial cell-selective adhe…	Other measurement | Inflammatory measurement | Hematological measurement | Cardiovascular measurement | Liver enzyme measurement | Lipid or lipoprotein measurement	ENSG00000143578 : CREB3L4,ENSG00000143614 : GATAD2B	n/a	n/a
D14>D0	peak8378	other	chr1:154400320	rs6687726	AA/GG	0.944492	Atrial fibrillation	1:154395946_A/G	rs6689306-A	KCNN3	1e-18	1.06	30061737	Nielsen JB	Nat Genet	2018-07-30	1:154422067_T/C,1:154423764_T/C	Atrial fibrillation | Coronary artery disease | Coronary artery disease (myocardial infarction, percutaneous transluminal coronary angioplasty, coronary artery bypass grafting, angina or omic ischemic heart disease)	coronary artery disease | atrial fibrillation	Cardiovascular disease	n/a	ENSG00000160712 : IL6R	n/a
D14>D0	peak8378	other	chr1:154400799	rs6427658	AT/GC	0.995885	Atrial fibrillation	1:154395946_A/G	rs6689306-A	KCNN3	1e-18	1.06	30061737	Nielsen JB	Nat Genet	2018-07-30	1:154422067_T/C,1:154423764_T/C	Atrial fibrillation | Coronary artery disease | Coronary artery disease (myocardial infarction, percutaneous transluminal coronary angioplasty, coronary artery bypass grafting, angina or omic ischemic heart disease)	coronary artery disease | atrial fibrillation	Cardiovascular disease	n/a	ENSG00000160712 : IL6R	n/a
D0>D14,D0>D4	peak8382	preadipocyte-dependent	chr1:154417829	rs4845373	CT/TC	0.946326	Blood protein levels	1:154418415_T/C	rs11265613-?	NR	1e-239		28240269	Suhre K	Nat Commun	2017-02-27	1:154420087_G/A,1:154415777_A/G,1:154418879_C/T,1:154428283_A/G,1:154420402_G/C	Itch intensity from mosquito bite | C-reactive protein levels | Red cell distribution width | Blood protein levels | Cerebrospinal fluid levels of Alzheimer's disease-related proteins | Abdominal aortic aneurysm | C-reactive protein | Coronary artery disease | Fibrinogen levels	serum alpha-1-antitrypsin measurement | alpha-1-antichymotrypsin measurement | matrilysin measurement | matrix metalloproteinase 1 measurement | fibronectin fragment 4 measurement | galactoside 34-L-fucosyltransferase measurement | C-C motif chemokine 25 measurement | plasma kallikrein measurement | apolipoprotein B measurement | carbonic anhydrase 13 measurement | endothelial cell-selective adhe…	Other measurement | Inflammatory measurement | Hematological measurement | Cardiovascular measurement | Liver enzyme measurement | Cardiovascular disease | Lipid or lipoprotein measurement | Neurological disorder	n/a	n/a	n/a
D0>D14,D0>D4	peak8409	preadipocyte-dependent	chr1:154714006	rs4999127	GG/AA	1	Atrial fibrillation	1:154714006_G/A	rs4999127-A	KCNN3	2e-23	1.1	30061737	Nielsen JB	Nat Genet	2018-07-30		Atrial fibrillation	atrial fibrillation	Cardiovascular disease	n/a	n/a	n/a
D14>D0,D4>D0	peak8426	adipocyte-dependent	chr1:154917551	rs79526479	CT/GC	0.948037	Lung function (FEV1/FVC)	1:154853977_G/C	rs7517628-?		8e-10		30595370	Kichaev G	Am J Hum Genet	2018-12-27		Lung function (FEV1/FVC)	FEV/FEC ratio	Other measurement	ENSG00000169291 : SHE,ENSG00000163346 : PBXIP1,ENSG00000160710 : ADAR,ENSG00000160714 : UBE2Q1,ENSG00000229780 : UBE2Q1-AS1,ENSG00000163348 : PYGO2,ENSG00000243364 : EFNA4,ENSG00000160716 : CHRNB2,ENSG00000163239 : TDRD10	ENSG00000143590 : EFNA3	n/a
D14>D0,D4>D0	peak8439	adipocyte-dependent	chr1:154984363	rs1870940	CA/TG	0.881323	Waist-to-hip ratio adjusted for BMI	1:154991389_T/C	rs905938-T	NR	2e-36	0.025	30575882	Lotta LA	JAMA	2018-12-01	1:154986091_T/C,1:154984363_G/A	Waist-to-hip ratio adjusted for BMI | Waist-to-hip ratio adjusted for body mass index | Eczema | Waist-hip ratio | Basal cell carcinoma | Birth weight | Waist-to-hip ratio adjusted for BMI x sex x age interaction (4df test) | Keratinocyte cancer (MTAG) | Birth length	age at assessment | Eczema | BMI-adjusted waist-hip ratio | anthropometric measurement | keratinocyte carcinoma | waist-hip ratio | sex interaction measurement | body height at birth | physical activity measurement | birth weight | basal cell carcinoma	Body measurement | Cancer | Other measurement | Other trait	n/a	n/a	n/a
D4>D0	peak8455	other	chr1:155100265	rs11264331	AG/GA	0.865014	Hair color	1:155106054_A/G	rs4390169-?		4e-15		30595370	Kichaev G	Am J Hum Genet	2018-12-27	1:155135335_T/C,1:155106227_A/T,1:155140648_C/T	Low density lipoprotein cholesterol levels | PR interval | Hair color | Serum magnesium levels	low density lipoprotein cholesterol measurement | hair colour measurement | magnesium measurement | hair color | PR interval	Other measurement | Cardiovascular measurement | Lipid or lipoprotein measurement | Other trait	ENSG00000179085 : DPM3,ENSG00000223452 : HMGN2P18,ENSG00000251780 : RNU7-150P	ENSG00000169242 : EFNA1	n/a
D0>D14,D0>D4	peak8529	preadipocyte-dependent	chr1:155860091	rs1749405	TG/AA	0.936201	White blood cell count	1:155907823_T/A	rs11264422-?	NR	8e-35	0.033485	31217584	Wojcik GL	Nature	2019-06-19	1:155878732_A/G,1:155860091_G/A	Body mass index | White blood cell count | Inflammatory bowel disease | Birth weight | Crohn's disease	lymphocyte count | basophil count | ulcerative colitis | crohn's disease | body mass index | monocyte count | leukocyte count | myeloid white cell count | longitudinal BMI measurement | inflammatory bowel disease | neutrophil count | physical activity measurement | birth weight	Other measurement | Digestive system disorder | Inflammatory measurement | Hematological measurement | Body measurement | Immune system disorder	ENSG00000116580 : GON4L,ENSG00000132718 : SYT11,ENSG00000143622 : RIT1	n/a	n/a
D0>D14,D0>D4	peak8532	preadipocyte-dependent	chr1:155899020	rs539602	TA/AT	0.940549	White blood cell count	1:155907823_T/A	rs11264422-?	NR	8e-35	0.033485	31217584	Wojcik GL	Nature	2019-06-19	1:155878732_A/G,1:155860091_G/A	Body mass index | White blood cell count | Inflammatory bowel disease | Birth weight | Crohn's disease	lymphocyte count | basophil count | ulcerative colitis | crohn's disease | body mass index | monocyte count | leukocyte count | myeloid white cell count | longitudinal BMI measurement | inflammatory bowel disease | neutrophil count | physical activity measurement | birth weight	Other measurement | Digestive system disorder | Inflammatory measurement | Hematological measurement | Body measurement | Immune system disorder	n/a	n/a	n/a
D0>D4	peak8564	other	chr1:156096387	rs593987	TA/CG	0.96997	White blood cell count	1:156088526_C/T	rs584025-?		7e-21		30595370	Kichaev G	Am J Hum Genet	2018-12-27		White blood cell count	lymphocyte count | basophil count | monocyte count | leukocyte count | myeloid white cell count | neutrophil count	Hematological measurement | Inflammatory measurement	ENSG00000254726 : MEX3A,ENSG00000160789 : LMNA	n/a	n/a
D0>D4	peak8564	other	chr1:156096919	rs623189	TA/CG	0.984555	White blood cell count	1:156088526_C/T	rs584025-?		7e-21		30595370	Kichaev G	Am J Hum Genet	2018-12-27		White blood cell count	lymphocyte count | basophil count | monocyte count | leukocyte count | myeloid white cell count | neutrophil count	Hematological measurement | Inflammatory measurement	ENSG00000254726 : MEX3A,ENSG00000160789 : LMNA	n/a	n/a
D0>D4	peak8564	other	chr1:156096873	rs622834	TC/CT	0.96997	White blood cell count	1:156088526_C/T	rs584025-?		7e-21		30595370	Kichaev G	Am J Hum Genet	2018-12-27		White blood cell count	lymphocyte count | basophil count | monocyte count | leukocyte count | myeloid white cell count | neutrophil count	Hematological measurement | Inflammatory measurement	ENSG00000254726 : MEX3A,ENSG00000160789 : LMNA	n/a	n/a
D14>D0,D4>D0	peak8572	adipocyte-dependent	chr1:156174475	rs2736605	GC/AT	0.951468	Testicular germ cell tumor	1:156169610_A/G	rs2072499-G	CLCN6, SLC25A44	2e-10	1.18	28604728	Litchfield K	Nat Genet	2017-06-12	1:156197380_C/T,1:156200445_G/C	Non-lobar intracerebral hemorrhage (MTAG) | Testicular germ cell tumor | White matter hyperintensity burden | Intracerebral hemorrhage	white matter hyperintensity measurement | brain measurement | Testicular Germ Cell Tumor | intracerebral hemorrhage | non-lobar intracerebral hemorrhage | testicular carcinoma	Other measurement | Cancer | Cardiovascular disease	ENSG00000160789 : LMNA,ENSG00000196189 : SEMA4A,ENSG00000160803 : UBQLN4,ENSG00000116586 : LAMTOR2,ENSG00000160783 : PMF1,ENSG00000254726 : MEX3A,ENSG00000132698 : RAB25	ENSG00000160785 : SLC25A44	n/a
D0>D14,D0>D4	peak8578	preadipocyte-dependent	chr1:156233143	rs2273832	AG/GA	0.966105	Glycated hemoglobin levels	1:156255456_G/A	rs6684514-G	CCT3, TMEM79, c1orf85	1e-23	0.09	24647736	Chen P	Diabetes	2014-03-19	1:156233189_C/T,1:156218910_C/G,1:156318141_C/A	Mean corpuscular hemoglobin concentration | Glycated hemoglobin levels | Hemoglobin A1c levels	hemoglobin A1 measurement | HbA1c measurement | mean corpuscular hemoglobin concentration | hemoglobin measurement	Hematological measurement	ENSG00000198715 : C1orf85,ENSG00000163468 : CCT3,ENSG00000196189 : SEMA4A,ENSG00000242252 : BGLAP,ENSG00000116586 : LAMTOR2,ENSG00000160803 : UBQLN4,ENSG00000260238 : PMF1-BGLAP	ENSG00000160781 : PAQR6	n/a
D0>D14,D0>D4	peak8578	preadipocyte-dependent	chr1:156233189	rs2273833	AT/GC	0.966105	Glycated hemoglobin levels	1:156255456_G/A	rs6684514-G	CCT3, TMEM79, c1orf85	1e-23	0.09	24647736	Chen P	Diabetes	2014-03-19	1:156233189_C/T,1:156218910_C/G,1:156318141_C/A	Mean corpuscular hemoglobin concentration | Glycated hemoglobin levels | Hemoglobin A1c levels	hemoglobin A1 measurement | HbA1c measurement | mean corpuscular hemoglobin concentration | hemoglobin measurement	Hematological measurement	ENSG00000198715 : C1orf85,ENSG00000163468 : CCT3,ENSG00000196189 : SEMA4A,ENSG00000242252 : BGLAP,ENSG00000116586 : LAMTOR2,ENSG00000160803 : UBQLN4,ENSG00000260238 : PMF1-BGLAP	ENSG00000160781 : PAQR6	n/a
D14>D0,D4>D0	peak8580	adipocyte-dependent	chr1:156246742	rs2277871	AG/GA	1	Glycated hemoglobin levels	1:156255456_G/A	rs6684514-G	CCT3, TMEM79, c1orf85	1e-23	0.09	24647736	Chen P	Diabetes	2014-03-19	1:156233189_C/T,1:156218910_C/G,1:156318141_C/A	Mean corpuscular hemoglobin concentration | Glycated hemoglobin levels | Hemoglobin A1c levels	hemoglobin A1 measurement | HbA1c measurement | mean corpuscular hemoglobin concentration | hemoglobin measurement	Hematological measurement	ENSG00000198715 : C1orf85,ENSG00000163468 : CCT3,ENSG00000198952 : SMG5,ENSG00000242252 : BGLAP,ENSG00000260238 : PMF1-BGLAP	ENSG00000160781 : PAQR6	n/a
D14>D0,D4>D0	peak8580	adipocyte-dependent	chr1:156246792	rs2277870	AT/GC	1	Glycated hemoglobin levels	1:156255456_G/A	rs6684514-G	CCT3, TMEM79, c1orf85	1e-23	0.09	24647736	Chen P	Diabetes	2014-03-19	1:156233189_C/T,1:156218910_C/G,1:156318141_C/A	Mean corpuscular hemoglobin concentration | Glycated hemoglobin levels | Hemoglobin A1c levels	hemoglobin A1 measurement | HbA1c measurement | mean corpuscular hemoglobin concentration | hemoglobin measurement	Hematological measurement	ENSG00000198715 : C1orf85,ENSG00000163468 : CCT3,ENSG00000198952 : SMG5,ENSG00000242252 : BGLAP,ENSG00000260238 : PMF1-BGLAP	ENSG00000160781 : PAQR6	n/a
D0>D4	peak8585	other	chr1:156278175	rs10908498	AC/GT	1	Glycated hemoglobin levels	1:156255456_G/A	rs6684514-G	CCT3, TMEM79, c1orf85	1e-23	0.09	24647736	Chen P	Diabetes	2014-03-19	1:156233189_C/T,1:156218910_C/G,1:156318141_C/A	Mean corpuscular hemoglobin concentration | Glycated hemoglobin levels | Hemoglobin A1c levels	hemoglobin A1 measurement | HbA1c measurement | mean corpuscular hemoglobin concentration | hemoglobin measurement	Hematological measurement	ENSG00000198715 : C1orf85,ENSG00000198952 : SMG5,ENSG00000132698 : RAB25,ENSG00000163472 : TMEM79,ENSG00000163468 : CCT3	n/a	n/a
D4>D0	peak8586	other	chr1:156281020	rs12132794	AC/GG	1	Glycated hemoglobin levels	1:156255456_G/A	rs6684514-G	CCT3, TMEM79, c1orf85	1e-23	0.09	24647736	Chen P	Diabetes	2014-03-19	1:156233189_C/T,1:156218910_C/G,1:156318141_C/A	Mean corpuscular hemoglobin concentration | Glycated hemoglobin levels | Hemoglobin A1c levels	hemoglobin A1 measurement | HbA1c measurement | mean corpuscular hemoglobin concentration | hemoglobin measurement	Hematological measurement	ENSG00000198715 : C1orf85,ENSG00000189030 : VHLL,ENSG00000196189 : SEMA4A,ENSG00000163468 : CCT3	n/a	n/a
D0>D14,D0>D4	peak8587	preadipocyte-dependent	chr1:156293432	rs111850227	AC/GA	1	Glycated hemoglobin levels	1:156255456_G/A	rs6684514-G	CCT3, TMEM79, c1orf85	1e-23	0.09	24647736	Chen P	Diabetes	2014-03-19	1:156233189_C/T,1:156218910_C/G,1:156318141_C/A	Mean corpuscular hemoglobin concentration | Glycated hemoglobin levels | Hemoglobin A1c levels	hemoglobin A1 measurement | HbA1c measurement | mean corpuscular hemoglobin concentration | hemoglobin measurement	Hematological measurement	ENSG00000163468 : CCT3,ENSG00000189030 : VHLL,ENSG00000198715 : C1orf85	ENSG00000196189 : SEMA4A,ENSG00000160781 : PAQR6	n/a
D0>D14,D0>D4	peak8696	preadipocyte-dependent	chr1:157402121	rs7523656	GA/AG	1	Adolescent idiopathic scoliosis	1:157401706_A/G	rs11264728-?	NR	3e-21		30019117	Liu J	Hum Genet	2018-07-17		Adolescent idiopathic scoliosis	scoliosis | adolescent idiopathic scoliosis	Other disease	n/a	n/a	n/a
D0>D14,D0>D4	peak8696	preadipocyte-dependent	chr1:157401706	rs11264728	GG/AA	1	Adolescent idiopathic scoliosis	1:157401706_A/G	rs11264728-?	NR	3e-21		30019117	Liu J	Hum Genet	2018-07-17		Adolescent idiopathic scoliosis	scoliosis | adolescent idiopathic scoliosis	Other disease	n/a	n/a	n/a
D0>D4	peak8735	other	chr1:159010001	rs1772405	GG/AA	0.824015	White blood cell count	1:159062436_G/A	rs2518564-A	DARC	1e-149	0.1905	25096241	Keller MF	Hum Mol Genet	2014-08-05		White blood cell count	lymphocyte count | basophil count | monocyte count | leukocyte count | myeloid white cell count | neutrophil count	Hematological measurement | Inflammatory measurement	n/a	n/a	n/a
D0>D4	peak8735	other	chr1:159009661	rs72709533	TG/CC	0.951811	Blood protein levels	1:159004851_C/T	rs72709516-T	IFI16	3e-49	0.85	29875488	Sun BB	Nature	2018-06-06		Blood protein levels	serum alpha-1-antitrypsin measurement | alpha-1-antichymotrypsin measurement | fibronectin fragment 4 measurement | matrix metalloproteinase 1 measurement | matrilysin measurement | galactoside 34-L-fucosyltransferase measurement | C-C motif chemokine 25 measurement | plasma kallikrein measurement | apolipoprotein B measurement | carbonic anhydrase 13 measurement | endothelial cell-selective adhe…	Other measurement | Inflammatory measurement | Hematological measurement | Cardiovascular measurement | Liver enzyme measurement | Lipid or lipoprotein measurement	n/a	n/a	n/a
D0>D14,D0>D4,D14>D4	peak8752	preadipocyte-dependent	chr1:159567865	rs71628138	AG/GA	1	Blood protein levels	1:159573679_G/A	rs71628140-G	APCS	2e-27	0.704	30072576	Emilsson V	Science	2018-08-02	1:159536213_C/A,1:159554607_C/A	Blood protein levels	serum alpha-1-antitrypsin measurement | alpha-1-antichymotrypsin measurement | fibronectin fragment 4 measurement | matrix metalloproteinase 1 measurement | matrilysin measurement | galactoside 34-L-fucosyltransferase measurement | C-C motif chemokine 25 measurement | plasma kallikrein measurement | apolipoprotein B measurement | carbonic anhydrase 13 measurement | endothelial cell-selective adhe…	Other measurement | Inflammatory measurement | Hematological measurement | Cardiovascular measurement | Liver enzyme measurement | Lipid or lipoprotein measurement	n/a	n/a	n/a
D14>D0,D4>D0	peak8755	adipocyte-dependent	chr1:159647988	rs12093699	AA/GG	1	C-reactive protein levels	1:159647988_G/A	rs12093699-?	NR	7e-15	0.0694983	31217584	Wojcik GL	Nature	2019-06-19		C-reactive protein levels	c-reactive protein measurement	Inflammatory measurement	n/a	n/a	n/a
D14>D0,D4>D0	peak8756	adipocyte-dependent	chr1:159722056	rs4131568	TT/CC	0.80568	C-reactive protein levels	1:159659109_C/T	rs12749227-T	CRP	1e-180	0.152	30388399	Ligthart S	Am J Hum Genet	2018-11-01	1:159670336_C/G,1:159670145_C/T	C-reactive protein levels | Blood protein levels | C-reactive protein levels or triglyceride levels (pleiotropy)	serum alpha-1-antitrypsin measurement | alpha-1-antichymotrypsin measurement | matrix metalloproteinase 1 measurement | matrilysin measurement | fibronectin fragment 4 measurement | galactoside 34-L-fucosyltransferase measurement | C-C motif chemokine 25 measurement | plasma kallikrein measurement | apolipoprotein B measurement | carbonic anhydrase 13 measurement | endothelial cell-selective adhe…	Other measurement | Inflammatory measurement | Hematological measurement | Cardiovascular measurement | Liver enzyme measurement | Lipid or lipoprotein measurement	n/a	n/a	n/a
D14>D0,D4>D0	peak8756	adipocyte-dependent	chr1:159722056	rs4131568	TT/CC	1	C-reactive protein levels	1:159722056_C/T	rs4131568-T	CRP	6e-107	0.096	30388399	Ligthart S	Am J Hum Genet	2018-11-01		C-reactive protein levels	c-reactive protein measurement	Inflammatory measurement	n/a	n/a	n/a
D0>D14	peak8917	other	chr1:161713986	rs4657096	GA/AG	0.821262	Immunoglobulin measurement (zinc sulfate turbidity test)	1:161721351_A/G	rs7540096-?	DUSP12	3e-13	0.09648	29403010	Kanai M	Nat Genet	2018-02-05		Immunoglobulin measurement (zinc sulfate turbidity test)	serum IgG measurement	Other measurement	ENSG00000143226 : FCGR2A	n/a	n/a
D4>D0	peak8956	other	chr1:162204907	rs6664702	TC/CT	0.858443	QT interval	1:162182677_C/T	rs3934467-T	NOS1AP	3e-129	2.74	24952745	Arking DE	Nat Genet	2014-06-22		QT interval	QT interval	Cardiovascular measurement	n/a	n/a	n/a
D4>D0	peak9005	other	chr1:162667331	rs10737487	GG/AA	0.811974	White blood cell count	1:162691459_G/A	rs2806424-?	NR	2e-19	0.0231417	31217584	Wojcik GL	Nature	2019-06-19		White blood cell count	lymphocyte count | basophil count | monocyte count | leukocyte count | myeloid white cell count | neutrophil count	Hematological measurement | Inflammatory measurement	ENSG00000162733 : DDR2	n/a	n/a
D0>D14,D0>D4	peak9009	preadipocyte-dependent	chr1:162691459	rs2806424	GG/AA	1	White blood cell count	1:162691459_G/A	rs2806424-?	NR	2e-19	0.0231417	31217584	Wojcik GL	Nature	2019-06-19		White blood cell count	lymphocyte count | basophil count | monocyte count | leukocyte count | myeloid white cell count | neutrophil count	Hematological measurement | Inflammatory measurement	ENSG00000162733 : DDR2	n/a	n/a
D14>D0,D4>D0	peak9079	adipocyte-dependent	chr1:163625417	rs1289012	TG/CA	0.964979	Waist-hip ratio	1:163589208_C/T	rs6688053-T	NA	4e-10	0.0123	30239722	Pulit SL	Hum Mol Genet	2018-09-14		Waist-hip ratio	waist-hip ratio | anthropometric measurement	Other measurement | Body measurement	ENSG00000201270 : RNU6-755P	n/a	n/a
D14>D0,D4>D0	peak9079	adipocyte-dependent	chr1:163626413	rs1289011	AG/GC	0.856605	Estimated glomerular filtration rate	1:163738950_G/A	rs3845534-A	LOC100422212	3e-17	0.0019	31152163	Wuttke M	Nat Genet	2019-05-31	1:163711372_G/A	Estimated glomerular filtration rate	glomerular filtration rate	Other measurement	ENSG00000201270 : RNU6-755P	n/a	n/a
D14>D0,D4>D0	peak9079	adipocyte-dependent	chr1:163625294	rs1289013	TA/CG	0.964979	Waist-hip ratio	1:163589208_C/T	rs6688053-T	NA	4e-10	0.0123	30239722	Pulit SL	Hum Mol Genet	2018-09-14		Waist-hip ratio	waist-hip ratio | anthropometric measurement	Other measurement | Body measurement	ENSG00000201270 : RNU6-755P	n/a	n/a
D14>D0,D4>D0	peak9081	adipocyte-dependent	chr1:163667057	rs2486424	TG/CA	0.885851	Waist-hip ratio	1:163589208_C/T	rs6688053-T	NA	4e-10	0.0123	30239722	Pulit SL	Hum Mol Genet	2018-09-14		Waist-hip ratio	waist-hip ratio | anthropometric measurement	Other measurement | Body measurement	n/a	n/a	n/a
D0>D14,D0>D4	peak9114	preadipocyte-dependent	chr1:164573679	rs6683789	TT/CG	0.892291	Male-pattern baldness	1:164560945_C/T	rs79768173-T	NR	5e-13	0.0477917	30573740	Yap CX	Nat Commun	2018-12-20		Male-pattern baldness	Alopecia | androgenetic alopecia | balding measurement	Other measurement | Other disease	n/a	n/a	n/a
D0>D4	peak9189	other	chr1:165864687	rs10918304	CA/TT	0.936382	Testicular germ cell tumor	1:165873392_T/C	rs3790672-C	UCK2	2e-14	1.27	28604732	Wang Z	Nat Genet	2017-06-12		Testicular germ cell tumor	testicular carcinoma | Testicular Germ Cell Tumor	Cancer	ENSG00000143183 : TMCO1,ENSG00000143198 : MGST3	n/a	n/a
D0>D14,D0>D4	peak9193	preadipocyte-dependent	chr1:165873322	rs3790671	CA/TG	1	Testicular germ cell tumor	1:165873392_T/C	rs3790672-C	UCK2	2e-14	1.27	28604732	Wang Z	Nat Genet	2017-06-12		Testicular germ cell tumor	testicular carcinoma | Testicular Germ Cell Tumor	Cancer	ENSG00000143198 : MGST3,ENSG00000143183 : TMCO1,ENSG00000143149 : ALDH9A1,ENSG00000143179 : UCK2	n/a	n/a
D0>D14,D0>D4	peak9194	preadipocyte-dependent	chr1:165876578	rs473222	CC/TT	1	Testicular germ cell tumor	1:165873392_T/C	rs3790672-C	UCK2	2e-14	1.27	28604732	Wang Z	Nat Genet	2017-06-12		Testicular germ cell tumor	testicular carcinoma | Testicular Germ Cell Tumor	Cancer	ENSG00000143183 : TMCO1,ENSG00000143198 : MGST3	n/a	n/a
D14>D0,D4>D0	peak9332	adipocyte-dependent	chr1:168697942	rs628718	AC/GT	0.975651	Blood protein levels	1:168707757_A/G	rs494189-A	DPT, AL049798.1, RP1-10C16.1	1e-14	0.3546	28240269	Suhre K	Nat Commun	2017-02-27		Blood protein levels	serum alpha-1-antitrypsin measurement | alpha-1-antichymotrypsin measurement | fibronectin fragment 4 measurement | matrix metalloproteinase 1 measurement | matrilysin measurement | galactoside 34-L-fucosyltransferase measurement | C-C motif chemokine 25 measurement | plasma kallikrein measurement | apolipoprotein B measurement | carbonic anhydrase 13 measurement | endothelial cell-selective adhe…	Other measurement | Inflammatory measurement | Hematological measurement | Cardiovascular measurement | Liver enzyme measurement | Lipid or lipoprotein measurement	ENSG00000143156 : NME7,ENSG00000117475 : BLZF1	ENSG00000143153 : ATP1B1	n/a
D0>D14,D0>D4	peak9345	preadipocyte-dependent	chr1:169088679	rs2143290	CT/AC	0.938492	QT interval	1:169099037_A/C	rs10919070-C	ATP1B1	1e-31	1.68	24952745	Arking DE	Nat Genet	2014-06-22	1:169102340_T/A,1:169099483_A/G	QT interval	QT interval	Cardiovascular measurement	n/a	n/a	n/a
D0>D14,D0>D4	peak9345	preadipocyte-dependent	chr1:169088947	rs10919062	CC/AT	0.973566	QT interval	1:169099037_A/C	rs10919070-C	ATP1B1	1e-31	1.68	24952745	Arking DE	Nat Genet	2014-06-22	1:169102340_T/A,1:169099483_A/G	QT interval	QT interval	Cardiovascular measurement	n/a	n/a	n/a
D14>D0,D4>D0	peak9347	adipocyte-dependent	chr1:169155756	rs12124738	AG/GT	0.929186	Pulse pressure	1:169113881_G/A	rs4656180-A	NME7	4e-17	0.2267	30578418	Giri A	Nat Genet	2018-12-21		Pulse pressure	pulse pressure measurement	Cardiovascular measurement	ENSG00000143156 : NME7	n/a	n/a
D0>D14,D0>D4	peak9360	preadipocyte-dependent	chr1:169332898	rs17349579	AC/GT	0.90339	Pulse pressure	1:169113881_G/A	rs4656180-A	NME7	4e-17	0.2267	30578418	Giri A	Nat Genet	2018-12-21		Pulse pressure	pulse pressure measurement	Cardiovascular measurement	ENSG00000143156 : NME7,ENSG00000143178 : TBX19	ENSG00000143196 : DPT	n/a
D14>D0,D4>D0	peak9367	adipocyte-dependent	chr1:169478105	rs72708008	GG/TA	0.983927	Blood protein levels	1:169481731_T/G	rs72708013-G	F5	5e-30	0.61	29875488	Sun BB	Nature	2018-06-06	1:169486141_C/G,1:169478105_A/G	Blood protein levels | Plasma factor V levels in venous thrombosis	serum alpha-1-antitrypsin measurement | alpha-1-antichymotrypsin measurement | matrilysin measurement | matrix metalloproteinase 1 measurement | fibronectin fragment 4 measurement | galactoside 34-L-fucosyltransferase measurement | C-C motif chemokine 25 measurement | plasma kallikrein measurement | apolipoprotein B measurement | carbonic anhydrase 13 measurement | endothelial cell-selective adhe…	Other measurement | Inflammatory measurement | Hematological measurement | Cardiovascular measurement | Liver enzyme measurement | Cardiovascular disease | Lipid or lipoprotein measurement	n/a	n/a	n/a
D14>D0,D4>D0	peak9369	adipocyte-dependent	chr1:169482678	rs9332673	GA/TG	1	Blood protein levels	1:169481731_T/G	rs72708013-G	F5	5e-30	0.61	29875488	Sun BB	Nature	2018-06-06	1:169486141_C/G,1:169478105_A/G	Blood protein levels | Plasma factor V levels in venous thrombosis	serum alpha-1-antitrypsin measurement | alpha-1-antichymotrypsin measurement | matrilysin measurement | matrix metalloproteinase 1 measurement | fibronectin fragment 4 measurement | galactoside 34-L-fucosyltransferase measurement | C-C motif chemokine 25 measurement | plasma kallikrein measurement | apolipoprotein B measurement | carbonic anhydrase 13 measurement | endothelial cell-selective adhe…	Other measurement | Inflammatory measurement | Hematological measurement | Cardiovascular measurement | Liver enzyme measurement | Cardiovascular disease | Lipid or lipoprotein measurement	n/a	n/a	n/a
D4>D0	peak9368	other	chr1:169481176	rs6427195	GA/AT	0.924563	Hemostatic factors and hematological phenotypes	1:169491555_G/A	rs2420371-G	F5	4e-80	1.16	22443383	Oudot-Mellakh T	Br J Haematol	2012-01-16	1:169477574_A/C	D-dimer levels | Hemostatic factors and hematological phenotypes	plasminogen activator inhibitor 1 measurement | D dimer measurement | hemoglobin measurement | platelet aggregation | tissue plasminogen activator measurement | hematological measurement | protein c measurement | blood viscosity | erythrocyte count | protein S measurement | mean corpuscular hemoglobin	Other measurement | Inflammatory measurement | Hematological measurement | Cardiovascular measurement | Biological process	n/a	n/a	n/a
D4>D0	peak9368	other	chr1:169481176	rs6427195	AA/GT	0.849293	Venous thromboembolism	1:169514006_A/G	rs1018827-A	NME7, SLC19A2, F5	2e-26	2.52	21980494	Germain M	PLoS One	2011-09-27		Venous thromboembolism	venous thromboembolism	Cardiovascular disease	n/a	n/a	n/a
D4>D0	peak9368	other	chr1:169481121	rs6427194	AT/GA	0.849293	Venous thromboembolism	1:169514006_A/G	rs1018827-A	NME7, SLC19A2, F5	2e-26	2.52	21980494	Germain M	PLoS One	2011-09-27		Venous thromboembolism	venous thromboembolism	Cardiovascular disease	n/a	n/a	n/a
D4>D0	peak9368	other	chr1:169481223	rs6427196	AC/GG	0.849293	Venous thromboembolism	1:169514006_A/G	rs1018827-A	NME7, SLC19A2, F5	2e-26	2.52	21980494	Germain M	PLoS One	2011-09-27		Venous thromboembolism	venous thromboembolism	Cardiovascular disease	n/a	n/a	n/a
D4>D0	peak9368	other	chr1:169481223	rs6427196	GC/AG	0.924563	Hemostatic factors and hematological phenotypes	1:169491555_G/A	rs2420371-G	F5	4e-80	1.16	22443383	Oudot-Mellakh T	Br J Haematol	2012-01-16	1:169477574_A/C	D-dimer levels | Hemostatic factors and hematological phenotypes	plasminogen activator inhibitor 1 measurement | D dimer measurement | hemoglobin measurement | platelet aggregation | tissue plasminogen activator measurement | hematological measurement | protein c measurement | blood viscosity | erythrocyte count | protein S measurement | mean corpuscular hemoglobin	Other measurement | Inflammatory measurement | Hematological measurement | Cardiovascular measurement | Biological process	n/a	n/a	n/a
D4>D0	peak9368	other	chr1:169481121	rs6427194	GT/AA	0.924563	Hemostatic factors and hematological phenotypes	1:169491555_G/A	rs2420371-G	F5	4e-80	1.16	22443383	Oudot-Mellakh T	Br J Haematol	2012-01-16	1:169477574_A/C	D-dimer levels | Hemostatic factors and hematological phenotypes	plasminogen activator inhibitor 1 measurement | D dimer measurement | hemoglobin measurement | platelet aggregation | tissue plasminogen activator measurement | hematological measurement | protein c measurement | blood viscosity | erythrocyte count | protein S measurement | mean corpuscular hemoglobin	Other measurement | Inflammatory measurement | Hematological measurement | Cardiovascular measurement | Biological process	n/a	n/a	n/a
D0>D4	peak9400	other	chr1:170132533	rs12120968	GC/TT	0.803707	Venous thromboembolism	1:170092671_T/G	rs12136148-?	NR	2e-13	0.1728	31420334	Lindstrom S	Blood	2019-08-16		Venous thromboembolism	venous thromboembolism	Cardiovascular disease	n/a	n/a	n/a
D0>D14	peak9418	other	chr1:170288157	rs6427242	AC/CG	0.917556	Waist-to-hip ratio adjusted for BMI	1:170372503_A/C	rs10919388-A	NR	1e-65	0.0333	30239722	Pulit SL	Hum Mol Genet	2018-09-14		Waist-to-hip ratio adjusted for BMI | Waist-to-hip ratio adjusted for body mass index | Waist-hip ratio | Waist-to-hip ratio adjusted for BMI in active individuals | Waist-to-hip ratio adjusted for BMI x sex x age interaction (4df test) | Waist-to-hip ratio adjusted for BMI (joint analysis for main effect and physical activity interaction)	age at assessment | BMI-adjusted waist-hip ratio | anthropometric measurement | sex interaction measurement | waist-hip ratio | physical activity measurement	Body measurement | Other measurement	n/a	n/a	n/a
D0>D14	peak9418	other	chr1:170287952	rs12732119	GA/AC	0.860244	Male-pattern baldness	1:170361164_A/G	rs10919382-G	GORAB	5e-25	0.0655539	28196072	Hagenaars SP	PLoS Genet	2017-02-14	1:170354387_G/A	Balding type 1 | Male-pattern baldness	Alopecia | androgenetic alopecia | balding measurement	Other measurement | Other disease	n/a	n/a	n/a
D0>D14,D0>D4	peak9427	preadipocyte-dependent	chr1:170440622	rs11577004	TT/AC	0.878472	Male-pattern baldness	1:170512369_T/A	rs2421326-T		4e-11	0.14	28272467	Heilmann-Heimbach S	Nat Commun	2017-03-08		Male-pattern baldness	Alopecia | androgenetic alopecia | balding measurement	Other measurement | Other disease	n/a	n/a	n/a
D0>D14,D0>D4	peak9427	preadipocyte-dependent	chr1:170440622	rs11577004	GT/AC	0.832741	Male-pattern baldness	1:170361164_A/G	rs10919382-G	GORAB	5e-25	0.0655539	28196072	Hagenaars SP	PLoS Genet	2017-02-14	1:170354387_G/A	Balding type 1 | Male-pattern baldness	Alopecia | androgenetic alopecia | balding measurement	Other measurement | Other disease	n/a	n/a	n/a
D14>D0,D4>D0	peak9428	adipocyte-dependent	chr1:170452501	rs12124515	TT/AC	0.878472	Male-pattern baldness	1:170512369_T/A	rs2421326-T		4e-11	0.14	28272467	Heilmann-Heimbach S	Nat Commun	2017-03-08		Male-pattern baldness	Alopecia | androgenetic alopecia | balding measurement	Other measurement | Other disease	n/a	n/a	n/a
D14>D0,D4>D0	peak9428	adipocyte-dependent	chr1:170452501	rs12124515	GT/AC	0.832741	Male-pattern baldness	1:170361164_A/G	rs10919382-G	GORAB	5e-25	0.0655539	28196072	Hagenaars SP	PLoS Genet	2017-02-14	1:170354387_G/A	Balding type 1 | Male-pattern baldness	Alopecia | androgenetic alopecia | balding measurement	Other measurement | Other disease	n/a	n/a	n/a
D14>D0,D4>D0	peak9420	adipocyte-dependent	chr1:170347202	rs824840	AG/CA	0.939541	Waist-to-hip ratio adjusted for BMI	1:170372503_A/C	rs10919388-A	NR	1e-65	0.0333	30239722	Pulit SL	Hum Mol Genet	2018-09-14		Waist-to-hip ratio adjusted for BMI | Waist-to-hip ratio adjusted for body mass index | Waist-hip ratio | Waist-to-hip ratio adjusted for BMI in active individuals | Waist-to-hip ratio adjusted for BMI x sex x age interaction (4df test) | Waist-to-hip ratio adjusted for BMI (joint analysis for main effect and physical activity interaction)	age at assessment | BMI-adjusted waist-hip ratio | anthropometric measurement | sex interaction measurement | waist-hip ratio | physical activity measurement	Body measurement | Other measurement	n/a	n/a	n/a
D14>D0,D4>D0	peak9420	adipocyte-dependent	chr1:170346831	rs3119838	AA/CT	0.939541	Waist-to-hip ratio adjusted for BMI	1:170372503_A/C	rs10919388-A	NR	1e-65	0.0333	30239722	Pulit SL	Hum Mol Genet	2018-09-14		Waist-to-hip ratio adjusted for BMI | Waist-to-hip ratio adjusted for body mass index | Waist-hip ratio | Waist-to-hip ratio adjusted for BMI in active individuals | Waist-to-hip ratio adjusted for BMI x sex x age interaction (4df test) | Waist-to-hip ratio adjusted for BMI (joint analysis for main effect and physical activity interaction)	age at assessment | BMI-adjusted waist-hip ratio | anthropometric measurement | sex interaction measurement | waist-hip ratio | physical activity measurement	Body measurement | Other measurement	n/a	n/a	n/a
D0>D14,D0>D4	peak9446	preadipocyte-dependent	chr1:170604122	rs598993	GT/TC	0.931358	Atrial fibrillation	1:170617306_G/T	rs608930-G	GORAB, PRRX1	2e-42	1.1	29892015	Roselli C	Nat Genet	2018-06-11	1:170635084_T/C,1:170612873_G/A	Atrial fibrillation	atrial fibrillation	Cardiovascular disease	n/a	n/a	n/a
D0>D14,D0>D4	peak9458	preadipocyte-dependent	chr1:170654427	rs9426909	CT/TC	0.915303	Atrial fibrillation	1:170693538_T/C	rs12142379-C	PRRX1	4e-11	1.11	29892015	Roselli C	Nat Genet	2018-06-11		Atrial fibrillation	atrial fibrillation	Cardiovascular disease	n/a	n/a	n/a
D0>D14,D0>D4	peak9461	preadipocyte-dependent	chr1:170670456	rs7539534	CC/TT	0.948696	Atrial fibrillation	1:170693538_T/C	rs12142379-C	PRRX1	4e-11	1.11	29892015	Roselli C	Nat Genet	2018-06-11		Atrial fibrillation	atrial fibrillation	Cardiovascular disease	n/a	n/a	n/a
D0>D14,D0>D4	peak9461	preadipocyte-dependent	chr1:170670424	rs517508	CC/TT	0.948696	Atrial fibrillation	1:170693538_T/C	rs12142379-C	PRRX1	4e-11	1.11	29892015	Roselli C	Nat Genet	2018-06-11		Atrial fibrillation	atrial fibrillation	Cardiovascular disease	n/a	n/a	n/a
D0>D14,D0>D4	peak9462	preadipocyte-dependent	chr1:170677723	rs113363168	CC/TT	0.948696	Atrial fibrillation	1:170693538_T/C	rs12142379-C	PRRX1	4e-11	1.11	29892015	Roselli C	Nat Genet	2018-06-11		Atrial fibrillation	atrial fibrillation	Cardiovascular disease	n/a	n/a	n/a
D0>D14,D0>D4	peak9462	preadipocyte-dependent	chr1:170677498	rs12140571	CT/TC	0.948696	Atrial fibrillation	1:170693538_T/C	rs12142379-C	PRRX1	4e-11	1.11	29892015	Roselli C	Nat Genet	2018-06-11		Atrial fibrillation	atrial fibrillation	Cardiovascular disease	n/a	n/a	n/a
D0>D14,D0>D4	peak9463	preadipocyte-dependent	chr1:170680677	rs6702337	CC/TT	0.948696	Atrial fibrillation	1:170693538_T/C	rs12142379-C	PRRX1	4e-11	1.11	29892015	Roselli C	Nat Genet	2018-06-11		Atrial fibrillation	atrial fibrillation	Cardiovascular disease	n/a	n/a	n/a
D0>D4	peak9466	other	chr1:170703981	rs11590551	CA/TG	1	Atrial fibrillation	1:170693538_T/C	rs12142379-C	PRRX1	4e-11	1.11	29892015	Roselli C	Nat Genet	2018-06-11		Atrial fibrillation	atrial fibrillation	Cardiovascular disease	n/a	n/a	n/a
D14>D0,D4>D0	peak9487	adipocyte-dependent	chr1:171080615	rs7061710	CC/GG	1	Blood metabolite levels	1:171080615_G/C	rs7061710-C	FMO3	8e-14	0.045	24816252	Shin SY	Nat Genet	2014-05-11		Blood metabolite levels	cystathionine measurement | X12063 measurement | mannose measurement | urate measurement | S-adenosylhomocysteine measurement | blood metabolite measurement | homocysteine measurement	Other measurement | Cardiovascular measurement	n/a	n/a	n/a
D14>D0	peak9490	other	chr1:171096700	rs72712658	CC/GT	0.819584	Blood metabolite levels	1:171080615_G/C	rs7061710-C	FMO3	8e-14	0.045	24816252	Shin SY	Nat Genet	2014-05-11		Blood metabolite levels	cystathionine measurement | X12063 measurement | mannose measurement | urate measurement | S-adenosylhomocysteine measurement | blood metabolite measurement | homocysteine measurement	Other measurement | Cardiovascular measurement	n/a	ENSG00000094963 : FMO2,ENSG00000007933 : FMO3	n/a
D14>D0,D4>D0	peak9491	adipocyte-dependent	chr1:171111351	rs2281007	CA/GG	0.820755	Blood metabolite levels	1:171080615_G/C	rs7061710-C	FMO3	8e-14	0.045	24816252	Shin SY	Nat Genet	2014-05-11		Blood metabolite levels	cystathionine measurement | X12063 measurement | mannose measurement | urate measurement | S-adenosylhomocysteine measurement | blood metabolite measurement | homocysteine measurement	Other measurement | Cardiovascular measurement	n/a	n/a	n/a
D14>D0,D4>D0	peak9491	adipocyte-dependent	chr1:171111475	rs17565579	CG/GC	0.820755	Blood metabolite levels	1:171080615_G/C	rs7061710-C	FMO3	8e-14	0.045	24816252	Shin SY	Nat Genet	2014-05-11		Blood metabolite levels	cystathionine measurement | X12063 measurement | mannose measurement | urate measurement | S-adenosylhomocysteine measurement | blood metabolite measurement | homocysteine measurement	Other measurement | Cardiovascular measurement	n/a	n/a	n/a
D14>D0,D4>D0	peak9491	adipocyte-dependent	chr1:171110869	rs2281006	CT/GG	0.973212	Blood metabolite levels	1:171080615_G/C	rs7061710-C	FMO3	8e-14	0.045	24816252	Shin SY	Nat Genet	2014-05-11		Blood metabolite levels	cystathionine measurement | X12063 measurement | mannose measurement | urate measurement | S-adenosylhomocysteine measurement | blood metabolite measurement | homocysteine measurement	Other measurement | Cardiovascular measurement	n/a	n/a	n/a
D14>D0,D4>D0	peak9528	adipocyte-dependent	chr1:171736037	rs6689125	AA/GG	1	Platelet distribution width	1:171736037_G/A	rs6689125-A	SCARNA20	6e-23	0.0449584	27863252	Astle WJ	Cell	2016-11-17		Platelet distribution width	platelet component distribution width	Hematological measurement	ENSG00000010165 : METTL13	n/a	n/a
D0>D14,D0>D4	peak9531	preadipocyte-dependent	chr1:171763549	rs2232825	AT/GC	0.867362	Platelet distribution width	1:171736037_G/A	rs6689125-A	SCARNA20	6e-23	0.0449584	27863252	Astle WJ	Cell	2016-11-17		Platelet distribution width	platelet component distribution width	Hematological measurement	n/a	n/a	n/a
D4>D0	peak9532	other	chr1:171768184	rs35930163	AA/GG	0.97552	Platelet distribution width	1:171736037_G/A	rs6689125-A	SCARNA20	6e-23	0.0449584	27863252	Astle WJ	Cell	2016-11-17		Platelet distribution width	platelet component distribution width	Hematological measurement	ENSG00000180999 : C1orf105,ENSG00000010165 : METTL13,ENSG00000135845 : PIGC	n/a	n/a
D0>D14,D0>D4	peak9552	preadipocyte-dependent	chr1:172141999	rs17361955	CT/TC	0.985127	Red blood cell count	1:172167226_T/C	rs2209098-?		2e-19		30595370	Kichaev G	Am J Hum Genet	2018-12-27	1:172137134_A/T	Red blood cell count | Waist-hip ratio	erythrocyte count | waist-hip ratio | red blood cell density measurement | anthropometric measurement	Hematological measurement | Body measurement | Other measurement	n/a	n/a	n/a
D0>D14,D0>D4	peak9552	preadipocyte-dependent	chr1:172141312	rs12129264	CA/TG	0.985127	Red blood cell count	1:172167226_T/C	rs2209098-?		2e-19		30595370	Kichaev G	Am J Hum Genet	2018-12-27	1:172137134_A/T	Red blood cell count | Waist-hip ratio	erythrocyte count | waist-hip ratio | red blood cell density measurement | anthropometric measurement	Hematological measurement | Body measurement | Other measurement	n/a	n/a	n/a
D14>D0,D4>D0	peak9554	adipocyte-dependent	chr1:172195347	rs10797881	AT/GC	0.979467	Height	1:172208620_G/A	rs2289635-?		4e-124		30595370	Kichaev G	Am J Hum Genet	2018-12-27	1:172219995_A/G,1:172193820_T/C,1:172209747_A/G,1:172189889_T/G	Systolic blood pressure | Height	systolic blood pressure change measurement | anthropometric measurement | systolic blood pressure | body height	Other measurement | Body measurement	n/a	n/a	n/a
D0>D4	peak9557	other	chr1:172224103	rs1992550	AT/GA	1	Heel bone mineral density	1:172232177_G/A	rs12737669-?		2e-43		30595370	Kichaev G	Am J Hum Genet	2018-12-27	1:172230229_G/A,1:172292205_T/C	Total body bone mineral density | Heel bone mineral density	heel bone mineral density | bone density	Other measurement	ENSG00000208024 : MIR199A2,ENSG00000230630 : DNM3OS,ENSG00000207949 : MIR214	n/a	n/a
D0>D4	peak9557	other	chr1:172224089	rs10489289	AC/GT	0.954593	Height	1:172208620_G/A	rs2289635-?		4e-124		30595370	Kichaev G	Am J Hum Genet	2018-12-27	1:172219995_A/G,1:172193820_T/C,1:172209747_A/G,1:172189889_T/G	Systolic blood pressure | Height	systolic blood pressure change measurement | anthropometric measurement | systolic blood pressure | body height	Other measurement | Body measurement	ENSG00000208024 : MIR199A2,ENSG00000230630 : DNM3OS,ENSG00000207949 : MIR214	n/a	n/a
D0>D4	peak9557	other	chr1:172224479	rs1992549	AA/GG	1	Heel bone mineral density	1:172232177_G/A	rs12737669-?		2e-43		30595370	Kichaev G	Am J Hum Genet	2018-12-27	1:172230229_G/A,1:172292205_T/C	Total body bone mineral density | Heel bone mineral density	heel bone mineral density | bone density	Other measurement	ENSG00000208024 : MIR199A2,ENSG00000230630 : DNM3OS,ENSG00000207949 : MIR214	n/a	n/a
D0>D4	peak9557	other	chr1:172223992	rs1992551	AA/GT	1	Heel bone mineral density	1:172232177_G/A	rs12737669-?		2e-43		30595370	Kichaev G	Am J Hum Genet	2018-12-27	1:172230229_G/A,1:172292205_T/C	Total body bone mineral density | Heel bone mineral density	heel bone mineral density | bone density	Other measurement	ENSG00000208024 : MIR199A2,ENSG00000230630 : DNM3OS,ENSG00000207949 : MIR214	n/a	n/a
D14>D0,D4>D0	peak9563	adipocyte-dependent	chr1:172256116	rs2586393	AT/GC	0.99234	Heel bone mineral density	1:172232177_G/A	rs12737669-?		2e-43		30595370	Kichaev G	Am J Hum Genet	2018-12-27	1:172230229_G/A,1:172292205_T/C	Total body bone mineral density | Heel bone mineral density	heel bone mineral density | bone density	Other measurement	ENSG00000207949 : MIR214,ENSG00000208024 : MIR199A2,ENSG00000230630 : DNM3OS	n/a	n/a
D14>D0,D4>D0	peak9600	adipocyte-dependent	chr1:172790953	rs12749912	GG/CT	0.977415	Eosinophil counts	1:172796505_C/G	rs6672031-?		4e-21		30595370	Kichaev G	Am J Hum Genet	2018-12-27		Eosinophil counts	eosinophil count	Hematological measurement	ENSG00000117586 : TNFSF4,ENSG00000117593 : DARS2,ENSG00000120334 : CENPL	ENSG00000117592 : PRDX6	n/a
D0>D14,D0>D4	peak9608	preadipocyte-dependent	chr1:172867006	rs12748081	GC/TA	0.826946	Crohn's disease	1:172844352_T/G	rs6425143-?	NR	3e-22		26192919	Liu JZ	Nat Genet	2015-07-20	1:172862234_A/G,1:172853460_C/T	Inflammatory bowel disease | Chronic inflammatory diseases (ankylosing spondylitis, Crohn's disease, psoriasis, primary sclerosing cholangitis, ulcerative colitis) (pleiotropy) | Crohn's disease	ulcerative colitis | crohn's disease | psoriasis | ankylosing spondylitis | inflammatory bowel disease | sclerosing cholangitis	Immune system disorder | Digestive system disorder	n/a	n/a	n/a
D0>D14,D0>D4	peak9608	preadipocyte-dependent	chr1:172866949	rs12728265	GT/TC	0.835188	Crohn's disease	1:172844352_T/G	rs6425143-?	NR	3e-22		26192919	Liu JZ	Nat Genet	2015-07-20	1:172862234_A/G,1:172853460_C/T	Inflammatory bowel disease | Chronic inflammatory diseases (ankylosing spondylitis, Crohn's disease, psoriasis, primary sclerosing cholangitis, ulcerative colitis) (pleiotropy) | Crohn's disease	ulcerative colitis | crohn's disease | psoriasis | ankylosing spondylitis | inflammatory bowel disease | sclerosing cholangitis	Immune system disorder | Digestive system disorder	n/a	n/a	n/a
D0>D14,D0>D4	peak9637	preadipocyte-dependent	chr1:173131493	rs10158467	GG/AA	0.845421	Eczema	1:173163568_A/G	rs7518129-?		4e-18		30595370	Kichaev G	Am J Hum Genet	2018-12-27	1:173156292_T/C,1:173152036_T/G	Asthma (childhood onset) | Asthma | Eczema | Asthma (age of onset) | IgA levels	childhood onset asthma | Eczema | serum IgA measurement | asthma | age at onset	Other measurement | Other disease | Other trait	n/a	n/a	n/a
D0>D14,D0>D4	peak9646	preadipocyte-dependent	chr1:173236216	rs844659	GT/TC	0.990218	Systemic lupus erythematosus	1:173226195_T/G	rs704840-G	TNFSF4	3e-19	1.22	26502338	Bentham J	Nat Genet	2015-10-26	1:173251856_A/G	Systemic lupus erythematosus	systemic lupus erythematosus	Immune system disorder	n/a	n/a	n/a
D0>D14,D0>D4	peak9646	preadipocyte-dependent	chr1:173236716	rs34313362	GC/TT	0.802041	Systemic lupus erythematosus	1:173226195_T/G	rs704840-G	TNFSF4	3e-19	1.22	26502338	Bentham J	Nat Genet	2015-10-26	1:173251856_A/G	Systemic lupus erythematosus	systemic lupus erythematosus	Immune system disorder	n/a	n/a	n/a
D0>D14,D0>D4	peak9646	preadipocyte-dependent	chr1:173236355	rs844660	GG/TA	0.990218	Systemic lupus erythematosus	1:173226195_T/G	rs704840-G	TNFSF4	3e-19	1.22	26502338	Bentham J	Nat Genet	2015-10-26	1:173251856_A/G	Systemic lupus erythematosus	systemic lupus erythematosus	Immune system disorder	n/a	n/a	n/a
D0>D14,D0>D4	peak9646	preadipocyte-dependent	chr1:173236098	rs844657	TA/CG	0.831513	Eosinophil counts	1:173231898_C/T	rs1099448-?		5e-20		30595370	Kichaev G	Am J Hum Genet	2018-12-27		Eosinophil counts	eosinophil count	Hematological measurement	n/a	n/a	n/a
D0>D14,D0>D4	peak9657	preadipocyte-dependent	chr1:173339940	rs10912601	CC/TT	0.995491	Systemic lupus erythematosus	1:173346343_C/T	rs10753074-T	TNFSF4, LOC100506023	6e-12	1.21	26502338	Bentham J	Nat Genet	2015-10-26	1:173337747_G/A	Systemic lupus erythematosus | Systemic seropositive rheumatic diseases (Systemic sclerosis or systemic lupus erythematosus or rheumatoid arthritis or idiopathic inflammatory myopathies)	myositis | systemic lupus erythematosus | systemic scleroderma | rheumatoid arthritis	Immune system disorder | Cardiovascular disease	n/a	n/a	n/a
D4>D0	peak9672	other	chr1:173460213	rs57032935	GG/TC	0.979056	Blood protein levels	1:173446934_T/G	rs6671141-T	PRDX6	9e-33	0.413	30072576	Emilsson V	Science	2018-08-02		Blood protein levels	serum alpha-1-antitrypsin measurement | alpha-1-antichymotrypsin measurement | fibronectin fragment 4 measurement | matrix metalloproteinase 1 measurement | matrilysin measurement | galactoside 34-L-fucosyltransferase measurement | C-C motif chemokine 25 measurement | plasma kallikrein measurement | apolipoprotein B measurement | carbonic anhydrase 13 measurement | endothelial cell-selective adhe…	Other measurement | Inflammatory measurement | Hematological measurement | Cardiovascular measurement | Liver enzyme measurement | Lipid or lipoprotein measurement	ENSG00000117593 : DARS2,ENSG00000120334 : CENPL	n/a	n/a
D4>D0	peak9672	other	chr1:173458326	rs33951697	GT/TC	0.958456	Blood protein levels	1:173446934_T/G	rs6671141-T	PRDX6	9e-33	0.413	30072576	Emilsson V	Science	2018-08-02		Blood protein levels	serum alpha-1-antitrypsin measurement | alpha-1-antichymotrypsin measurement | fibronectin fragment 4 measurement | matrix metalloproteinase 1 measurement | matrilysin measurement | galactoside 34-L-fucosyltransferase measurement | C-C motif chemokine 25 measurement | plasma kallikrein measurement | apolipoprotein B measurement | carbonic anhydrase 13 measurement | endothelial cell-selective adhe…	Other measurement | Inflammatory measurement | Hematological measurement | Cardiovascular measurement | Liver enzyme measurement | Lipid or lipoprotein measurement	ENSG00000117593 : DARS2,ENSG00000120334 : CENPL	n/a	n/a
D4>D0	peak9675	other	chr1:173483303	rs6700517	GA/TG	0.979103	Blood protein levels	1:173446934_T/G	rs6671141-T	PRDX6	9e-33	0.413	30072576	Emilsson V	Science	2018-08-02		Blood protein levels	serum alpha-1-antitrypsin measurement | alpha-1-antichymotrypsin measurement | fibronectin fragment 4 measurement | matrix metalloproteinase 1 measurement | matrilysin measurement | galactoside 34-L-fucosyltransferase measurement | C-C motif chemokine 25 measurement | plasma kallikrein measurement | apolipoprotein B measurement | carbonic anhydrase 13 measurement | endothelial cell-selective adhe…	Other measurement | Inflammatory measurement | Hematological measurement | Cardiovascular measurement | Liver enzyme measurement | Lipid or lipoprotein measurement	n/a	n/a	n/a
D14>D0,D4>D0	peak9680	adipocyte-dependent	chr1:173540004	rs12042027	GT/TC	0.81111	Blood protein levels	1:173446934_T/G	rs6671141-T	PRDX6	9e-33	0.413	30072576	Emilsson V	Science	2018-08-02		Blood protein levels	serum alpha-1-antitrypsin measurement | alpha-1-antichymotrypsin measurement | fibronectin fragment 4 measurement | matrix metalloproteinase 1 measurement | matrilysin measurement | galactoside 34-L-fucosyltransferase measurement | C-C motif chemokine 25 measurement | plasma kallikrein measurement | apolipoprotein B measurement | carbonic anhydrase 13 measurement | endothelial cell-selective adhe…	Other measurement | Inflammatory measurement | Hematological measurement | Cardiovascular measurement | Liver enzyme measurement | Lipid or lipoprotein measurement	n/a	n/a	n/a
D0>D14,D0>D4	peak9704	preadipocyte-dependent	chr1:174191694	rs9787001	AC/GT	0.988038	Smoking initiation (ever regular vs never regular) (MTAG)	1:174104743_G/A	rs2901785-A	NR	2e-18	0.00946459	30643251	Liu M	Nat Genet	2019-01-14	1:174326702_A/G,1:174391324_A/G,1:174325692_A/G	Cigarettes smoked per day (MTAG) | Smoking initiation (ever regular vs never regular) | Cognitive performance (MTAG) | Highest math class taken (MTAG) | Smoking cessation (MTAG) | Educational attainment (years of education) | Smoking initiation (ever regular vs never regular) (MTAG)	cigarettes per day measurement | self reported educational attainment | smoking cessation | mathematical ability | smoking status measurement | cognitive function measurement | smoking initiation	Other measurement | Biological process	ENSG00000152061 : RABGAP1L	n/a	n/a
D0>D14,D0>D4	peak9722	preadipocyte-dependent	chr1:174788685	rs3133270	AT/GC	0.896844	Smoking initiation (ever regular vs never regular) (MTAG)	1:174104743_G/A	rs2901785-A	NR	2e-18	0.00946459	30643251	Liu M	Nat Genet	2019-01-14	1:174326702_A/G,1:174391324_A/G,1:174325692_A/G	Cigarettes smoked per day (MTAG) | Smoking initiation (ever regular vs never regular) | Cognitive performance (MTAG) | Highest math class taken (MTAG) | Smoking cessation (MTAG) | Educational attainment (years of education) | Smoking initiation (ever regular vs never regular) (MTAG)	cigarettes per day measurement | self reported educational attainment | smoking cessation | mathematical ability | smoking status measurement | cognitive function measurement | smoking initiation	Other measurement | Biological process	ENSG00000152061 : RABGAP1L	n/a	n/a
D0>D4	peak9693	other	chr1:173977014	rs6665880	GG/AT	0.928337	Body mass index	1:174478100_A/G	rs12564992-A	NA	3e-13	0.0189	30239722	Pulit SL	Hum Mol Genet	2018-09-14		Body mass index	physical activity measurement | body mass index | longitudinal BMI measurement	Body measurement | Other measurement	ENSG00000117601 : SERPINC1	n/a	n/a
D0>D14,D0>D4	peak9696	preadipocyte-dependent	chr1:174010052	rs6684527	GA/AG	0.954234	Body mass index	1:174478100_A/G	rs12564992-A	NA	3e-13	0.0189	30239722	Pulit SL	Hum Mol Genet	2018-09-14		Body mass index	physical activity measurement | body mass index | longitudinal BMI measurement	Body measurement | Other measurement	ENSG00000117601 : SERPINC1	n/a	n/a
D14>D0,D4>D0	peak9727	adipocyte-dependent	chr1:174935508	rs16847633	GA/AG	0.923474	Body mass index	1:174478100_A/G	rs12564992-A	NA	3e-13	0.0189	30239722	Pulit SL	Hum Mol Genet	2018-09-14		Body mass index	physical activity measurement | body mass index | longitudinal BMI measurement	Body measurement | Other measurement	n/a	n/a	n/a
D0>D14,D0>D4	peak9790	preadipocyte-dependent	chr1:177817666	rs12730934	CT/TC	0.938467	Obesity (extreme)	1:177809133_T/C	rs12735657-C	SEC16B	7e-19	1.15	30677029	Riveros-McKay F	PLoS Genet	2019-01-24		Obesity (extreme)	obesity | obese body mass index status	Body measurement | Metabolic disorder	n/a	n/a	n/a
D14>D0,D4>D0	peak9887	adipocyte-dependent	chr1:178901190	rs35810656	TG/CA	0.815324	FEV1	1:178719306_C/T	rs4651005-T	RALGPS2	1e-13	0.0185	30804560	Shrine N	Nat Genet	2019-02-25	1:178718536_A/G	Lung function (FVC) | FEV1	forced expiratory volume | vital capacity	Other measurement	n/a	ENSG00000116191 : RALGPS2,ENSG00000116194 : ANGPTL1	n/a
D0>D14	peak9975	other	chr1:180126141	rs3753812	TA/GG	0.918377	Blood protein levels	1:180124667_G/T	rs3767199-G	QSOX1	9e-17	0.204	30072576	Emilsson V	Science	2018-08-02		Blood protein levels | Pulse pressure	serum alpha-1-antitrypsin measurement | alpha-1-antichymotrypsin measurement | fibronectin fragment 4 measurement | matrix metalloproteinase 1 measurement | matrilysin measurement | galactoside 34-L-fucosyltransferase measurement | C-C motif chemokine 25 measurement | plasma kallikrein measurement | apolipoprotein B measurement | carbonic anhydrase 13 measurement | endothelial cell-selective adhe…	Other measurement | Inflammatory measurement | Hematological measurement | Cardiovascular measurement | Liver enzyme measurement | Lipid or lipoprotein measurement	ENSG00000169905 : TOR1AIP2,ENSG00000258664 : IFRG15,ENSG00000143337 : TOR1AIP1,ENSG00000135837 : CEP350,ENSG00000265435 : MIR3121	n/a	n/a
D14>D0,D4>D0	peak10080	adipocyte-dependent	chr1:182161022	rs2452904	CA/TC	0.991418	HDL cholesterol levels x alcohol consumption (drinkers vs non-drinkers) interaction (2df)	1:182144422_T/C	rs1689788-C	ZNF648, LINC01344	3e-22		30698716	de Vries PS	Am J Epidemiol	2019-01-29	1:182168885_A/G,1:182154990_T/C,1:182151909_A/G	HDL cholesterol levels | HDL cholesterol levels x alcohol consumption (regular vs non-regular drinkers) interaction (2df) | White blood cell count | HDL cholesterol | HDL cholesterol levels x alcohol consumption (drinkers vs non-drinkers) interaction (2df) | HDL cholesterol levels in current drinkers	lymphocyte count | basophil count | alcohol drinking | monocyte count | high density lipoprotein cholesterol measurement | leukocyte count | myeloid white cell count | alcohol consumption measurement | HDL cholesterol change measurement | neutrophil count	Other measurement | Inflammatory measurement | Hematological measurement | Biological process | Lipid or lipoprotein measurement	ENSG00000203730 : TEDDM1	ENSG00000135821 : GLUL	n/a
D14>D0,D4>D0	peak10141	adipocyte-dependent	chr1:182969828	rs10797800	AC/TA	0.982569	Height	1:182998486_A/T	rs10797816-?		5e-28		30595370	Kichaev G	Am J Hum Genet	2018-12-27	1:182970547_A/G	Total cholesterol levels | Height	anthropometric measurement | body height | total cholesterol measurement	Other measurement | Lipid or lipoprotein measurement | Body measurement	ENSG00000058085 : LAMC2	ENSG00000135862 : LAMC1	n/a
D14>D0,D4>D0	peak10142	adipocyte-dependent	chr1:182972542	rs10911186	AA/TG	0.982569	Height	1:182998486_A/T	rs10797816-?		5e-28		30595370	Kichaev G	Am J Hum Genet	2018-12-27	1:182970547_A/G	Total cholesterol levels | Height	anthropometric measurement | body height | total cholesterol measurement	Other measurement | Lipid or lipoprotein measurement | Body measurement	ENSG00000058085 : LAMC2	ENSG00000135862 : LAMC1	n/a
D14>D0,D4>D0	peak10142	adipocyte-dependent	chr1:182971965	rs10797801	GT/AG	0.991653	Blood protein levels	1:183004334_A/G	rs4129858-G	LAMC1	7e-34	0.29	29875488	Sun BB	Nature	2018-06-06	1:183092500_C/T,1:182988052_C/T	Blood protein levels | Balding type 1 | Fuchs's corneal dystrophy	serum alpha-1-antitrypsin measurement | alpha-1-antichymotrypsin measurement | matrix metalloproteinase 1 measurement | matrilysin measurement | fibronectin fragment 4 measurement | galactoside 34-L-fucosyltransferase measurement | C-C motif chemokine 25 measurement | plasma kallikrein measurement | apolipoprotein B measurement | carbonic anhydrase 13 measurement | endothelial cell-selective adhe…	Other measurement | Inflammatory measurement | Hematological measurement | Cardiovascular measurement | Liver enzyme measurement | Other disease | Lipid or lipoprotein measurement	ENSG00000058085 : LAMC2	ENSG00000135862 : LAMC1	n/a
D4>D0	peak10158	other	chr1:183066254	rs6424885	AT/TG	0.870304	Height	1:182998486_A/T	rs10797816-?		5e-28		30595370	Kichaev G	Am J Hum Genet	2018-12-27	1:182970547_A/G	Total cholesterol levels | Height	anthropometric measurement | body height | total cholesterol measurement	Other measurement | Lipid or lipoprotein measurement | Body measurement	ENSG00000058085 : LAMC2	ENSG00000135862 : LAMC1	n/a
D4>D0	peak10160	other	chr1:183074875	rs2147585	AC/TT	0.870304	Height	1:182998486_A/T	rs10797816-?		5e-28		30595370	Kichaev G	Am J Hum Genet	2018-12-27	1:182970547_A/G	Total cholesterol levels | Height	anthropometric measurement | body height | total cholesterol measurement	Other measurement | Lipid or lipoprotein measurement | Body measurement	n/a	ENSG00000135862 : LAMC1	n/a
D4>D0	peak10160	other	chr1:183074576	rs2027081	AA/TG	0.866115	Height	1:182998486_A/T	rs10797816-?		5e-28		30595370	Kichaev G	Am J Hum Genet	2018-12-27	1:182970547_A/G	Total cholesterol levels | Height	anthropometric measurement | body height | total cholesterol measurement	Other measurement | Lipid or lipoprotein measurement | Body measurement	n/a	ENSG00000135862 : LAMC1	n/a
D4>D0	peak10160	other	chr1:183074764	rs2147584	AT/TC	0.870304	Height	1:182998486_A/T	rs10797816-?		5e-28		30595370	Kichaev G	Am J Hum Genet	2018-12-27	1:182970547_A/G	Total cholesterol levels | Height	anthropometric measurement | body height | total cholesterol measurement	Other measurement | Lipid or lipoprotein measurement | Body measurement	n/a	ENSG00000135862 : LAMC1	n/a
D4>D0	peak10160	other	chr1:183074582	rs3768629	AT/TC	0.866115	Height	1:182998486_A/T	rs10797816-?		5e-28		30595370	Kichaev G	Am J Hum Genet	2018-12-27	1:182970547_A/G	Total cholesterol levels | Height	anthropometric measurement | body height | total cholesterol measurement	Other measurement | Lipid or lipoprotein measurement | Body measurement	n/a	ENSG00000135862 : LAMC1	n/a
D4>D0	peak10160	other	chr1:183074964	rs2182020	AC/TT	0.870304	Height	1:182998486_A/T	rs10797816-?		5e-28		30595370	Kichaev G	Am J Hum Genet	2018-12-27	1:182970547_A/G	Total cholesterol levels | Height	anthropometric measurement | body height | total cholesterol measurement	Other measurement | Lipid or lipoprotein measurement | Body measurement	n/a	ENSG00000135862 : LAMC1	n/a
D14>D0,D4>D0	peak10162	adipocyte-dependent	chr1:183095765	rs2224933	AA/TG	0.865763	Height	1:182998486_A/T	rs10797816-?		5e-28		30595370	Kichaev G	Am J Hum Genet	2018-12-27	1:182970547_A/G	Total cholesterol levels | Height	anthropometric measurement | body height | total cholesterol measurement	Other measurement | Lipid or lipoprotein measurement | Body measurement	ENSG00000058085 : LAMC2	ENSG00000135862 : LAMC1	n/a
D14>D0,D4>D0	peak10162	adipocyte-dependent	chr1:183095477	rs2296293	AG/TA	0.865763	Height	1:182998486_A/T	rs10797816-?		5e-28		30595370	Kichaev G	Am J Hum Genet	2018-12-27	1:182970547_A/G	Total cholesterol levels | Height	anthropometric measurement | body height | total cholesterol measurement	Other measurement | Lipid or lipoprotein measurement | Body measurement	ENSG00000058085 : LAMC2	ENSG00000135862 : LAMC1	n/a
D14>D0,D4>D0	peak10162	adipocyte-dependent	chr1:183095596	rs2296294	AT/TC	0.865763	Height	1:182998486_A/T	rs10797816-?		5e-28		30595370	Kichaev G	Am J Hum Genet	2018-12-27	1:182970547_A/G	Total cholesterol levels | Height	anthropometric measurement | body height | total cholesterol measurement	Other measurement | Lipid or lipoprotein measurement | Body measurement	ENSG00000058085 : LAMC2	ENSG00000135862 : LAMC1	n/a
D14>D0,D4>D0	peak10163	adipocyte-dependent	chr1:183099380	rs1360704	GC/AT	0.804244	Blood protein levels	1:183004334_A/G	rs4129858-G	LAMC1	7e-34	0.29	29875488	Sun BB	Nature	2018-06-06	1:183092500_C/T,1:182988052_C/T	Blood protein levels | Balding type 1 | Fuchs's corneal dystrophy	serum alpha-1-antitrypsin measurement | alpha-1-antichymotrypsin measurement | matrix metalloproteinase 1 measurement | matrilysin measurement | fibronectin fragment 4 measurement | galactoside 34-L-fucosyltransferase measurement | C-C motif chemokine 25 measurement | plasma kallikrein measurement | apolipoprotein B measurement | carbonic anhydrase 13 measurement | endothelial cell-selective adhe…	Other measurement | Inflammatory measurement | Hematological measurement | Cardiovascular measurement | Liver enzyme measurement | Other disease | Lipid or lipoprotein measurement	n/a	ENSG00000135838 : NPL,ENSG00000135862 : LAMC1	n/a
D14>D0,D4>D0	peak10163	adipocyte-dependent	chr1:183099701	rs2296300	AG/TA	0.865763	Height	1:182998486_A/T	rs10797816-?		5e-28		30595370	Kichaev G	Am J Hum Genet	2018-12-27	1:182970547_A/G	Total cholesterol levels | Height	anthropometric measurement | body height | total cholesterol measurement	Other measurement | Lipid or lipoprotein measurement | Body measurement	n/a	ENSG00000135838 : NPL,ENSG00000135862 : LAMC1	n/a
D14>D0,D4>D0	peak10163	adipocyte-dependent	chr1:183099821	rs6691755	AG/TA	0.865763	Height	1:182998486_A/T	rs10797816-?		5e-28		30595370	Kichaev G	Am J Hum Genet	2018-12-27	1:182970547_A/G	Total cholesterol levels | Height	anthropometric measurement | body height | total cholesterol measurement	Other measurement | Lipid or lipoprotein measurement | Body measurement	n/a	ENSG00000135838 : NPL,ENSG00000135862 : LAMC1	n/a
D14>D0,D4>D0	peak10146	adipocyte-dependent	chr1:183005498	rs9699754	GT/AG	0.923544	Blood protein levels	1:183004334_A/G	rs4129858-G	LAMC1	7e-34	0.29	29875488	Sun BB	Nature	2018-06-06	1:183092500_C/T,1:182988052_C/T	Blood protein levels | Balding type 1 | Fuchs's corneal dystrophy	serum alpha-1-antitrypsin measurement | alpha-1-antichymotrypsin measurement | matrix metalloproteinase 1 measurement | matrilysin measurement | fibronectin fragment 4 measurement | galactoside 34-L-fucosyltransferase measurement | C-C motif chemokine 25 measurement | plasma kallikrein measurement | apolipoprotein B measurement | carbonic anhydrase 13 measurement | endothelial cell-selective adhe…	Other measurement | Inflammatory measurement | Hematological measurement | Cardiovascular measurement | Liver enzyme measurement | Other disease | Lipid or lipoprotein measurement	ENSG00000058085 : LAMC2	n/a	n/a
D0>D14,D0>D4	peak10175	preadipocyte-dependent	chr1:183164473	rs3768610	AA/GG	1	Blood protein levels	1:183164473_G/A	rs3768610-A	NR	5e-38	0.47	29875488	Sun BB	Nature	2018-06-06		Blood protein levels	serum alpha-1-antitrypsin measurement | alpha-1-antichymotrypsin measurement | fibronectin fragment 4 measurement | matrix metalloproteinase 1 measurement | matrilysin measurement | galactoside 34-L-fucosyltransferase measurement | C-C motif chemokine 25 measurement | plasma kallikrein measurement | apolipoprotein B measurement | carbonic anhydrase 13 measurement | endothelial cell-selective adhe…	Other measurement | Inflammatory measurement | Hematological measurement | Cardiovascular measurement | Liver enzyme measurement | Lipid or lipoprotein measurement	ENSG00000135862 : LAMC1	n/a	n/a
D0>D14,D0>D4	peak10175	preadipocyte-dependent	chr1:183164062	rs3820695	AC/GG	1	Blood protein levels	1:183164473_G/A	rs3768610-A	NR	5e-38	0.47	29875488	Sun BB	Nature	2018-06-06		Blood protein levels	serum alpha-1-antitrypsin measurement | alpha-1-antichymotrypsin measurement | fibronectin fragment 4 measurement | matrix metalloproteinase 1 measurement | matrilysin measurement | galactoside 34-L-fucosyltransferase measurement | C-C motif chemokine 25 measurement | plasma kallikrein measurement | apolipoprotein B measurement | carbonic anhydrase 13 measurement | endothelial cell-selective adhe…	Other measurement | Inflammatory measurement | Hematological measurement | Cardiovascular measurement | Liver enzyme measurement | Lipid or lipoprotein measurement	ENSG00000135862 : LAMC1	n/a	n/a
D14>D0,D4>D0	peak10256	adipocyte-dependent	chr1:183880299	rs12083450	TA/CG	0.940726	Osteoarthritis (hip)	1:183906245_C/T	rs11583641-C	NR	6e-10	1.08	30664745	Tachmazidou I	Nat Genet	2019-01-21		Osteoarthritis (hip)	osteoarthritis, hip | osteoarthritis	Other disease	ENSG00000143344 : RGL1,ENSG00000173627 : APOBEC4	ENSG00000162704 : ARPC5	n/a
D14>D0,D4>D0	peak10320	adipocyte-dependent	chr1:184532090	rs1999996	TG/CA	0.903974	Systolic blood pressure	1:184585182_C/T	rs4651224-T	C1orf21	7e-15	0.1944	30224653	Evangelou E	Nat Genet	2018-09-17	1:184536171_T/C	Systolic blood pressure	systolic blood pressure change measurement | systolic blood pressure	Other measurement	n/a	n/a	n/a
D4>D0	peak10447	other	chr1:186113852	rs17531405	CC/GG	1	Lung function (FEV1/FVC)	1:186113852_G/C	rs17531405-?		3e-23		30595370	Kichaev G	Am J Hum Genet	2018-12-27		Lung function (FEV1/FVC) | Height	anthropometric measurement | FEV/FEC ratio | body height	Other measurement | Body measurement	n/a	ENSG00000143341 : HMCN1	n/a
D14>D0,D4>D0	peak10667	adipocyte-dependent	chr1:197096720	rs7542397	CG/TA	0.962481	Blood protein levels	1:197031021_C/T	rs6003-C	ASPM, ZBTB41, F13B, CFHR5, RP11-32D17.4, RP11-332L8.1, CRB1	2e-14	0.5817	28240269	Suhre K	Nat Commun	2017-02-27		Blood protein levels	serum alpha-1-antitrypsin measurement | alpha-1-antichymotrypsin measurement | fibronectin fragment 4 measurement | matrix metalloproteinase 1 measurement | matrilysin measurement | galactoside 34-L-fucosyltransferase measurement | C-C motif chemokine 25 measurement | plasma kallikrein measurement | apolipoprotein B measurement | carbonic anhydrase 13 measurement | endothelial cell-selective adhe…	Other measurement | Inflammatory measurement | Hematological measurement | Cardiovascular measurement | Liver enzyme measurement | Lipid or lipoprotein measurement	n/a	n/a	n/a
D14>D0,D4>D0	peak10667	adipocyte-dependent	chr1:197096480	rs7534353	CT/TG	0.975332	Blood protein levels	1:197031021_C/T	rs6003-C	ASPM, ZBTB41, F13B, CFHR5, RP11-32D17.4, RP11-332L8.1, CRB1	2e-14	0.5817	28240269	Suhre K	Nat Commun	2017-02-27		Blood protein levels	serum alpha-1-antitrypsin measurement | alpha-1-antichymotrypsin measurement | fibronectin fragment 4 measurement | matrix metalloproteinase 1 measurement | matrilysin measurement | galactoside 34-L-fucosyltransferase measurement | C-C motif chemokine 25 measurement | plasma kallikrein measurement | apolipoprotein B measurement | carbonic anhydrase 13 measurement | endothelial cell-selective adhe…	Other measurement | Inflammatory measurement | Hematological measurement | Cardiovascular measurement | Liver enzyme measurement | Lipid or lipoprotein measurement	n/a	n/a	n/a
D0>D4	peak10663	other	chr1:197004484	rs10737685	GG/AA	0.955915	End-stage coagulation	1:197155021_A/G	rs7410943-A	CFHR4	3e-19	0.301	23381943	Williams FM	Ann Neurol	2013-01-01		End-stage coagulation	coagulation factor measurement | von Willebrand factor measurement | factor VIII measurement	Hematological measurement | Other measurement	n/a	n/a	n/a
D0>D14	peak10768	other	chr1:198592929	rs12126799	GT/CA	0.951067	Mean corpuscular hemoglobin	1:198547233_C/G	rs34544423-?	ATP6V1G3, PTPRC	2e-47	0.07728	29403010	Kanai M	Nat Genet	2018-02-05	1:198594769_G/A,1:198594782_C/T,1:198584022_A/G	Mean corpuscular hemoglobin concentration | Systemic lupus erythematosus | Lymphocyte counts | Mean corpuscular hemoglobin | Mean corpuscular volume	lymphocyte count | mean corpuscular volume | hemoglobin measurement | mean corpuscular hemoglobin concentration | systemic lupus erythematosus | mean corpuscular hemoglobin	Hematological measurement | Immune system disorder	n/a	n/a	n/a
D0>D14	peak10768	other	chr1:198593211	rs58480793	AA/GG	0.863649	Mean corpuscular hemoglobin	1:198549779_G/A	rs78024727-?		5e-102		30595370	Kichaev G	Am J Hum Genet	2018-12-27	1:198581291_C/T,1:198564109_T/C	Mean corpuscular hemoglobin | Immature fraction of reticulocytes | Red blood cell count	red blood cell density measurement | hemoglobin measurement | reticulocyte measurement | mean corpuscular hemoglobin concentration | erythrocyte count | mean corpuscular hemoglobin | reticulocyte count	Hematological measurement	n/a	n/a	n/a
D0>D14,D0>D4	peak10769	preadipocyte-dependent	chr1:198610931	rs16843559	AG/GA	0.830502	Mean corpuscular hemoglobin	1:198549779_G/A	rs78024727-?		5e-102		30595370	Kichaev G	Am J Hum Genet	2018-12-27	1:198581291_C/T,1:198564109_T/C	Mean corpuscular hemoglobin | Immature fraction of reticulocytes | Red blood cell count	red blood cell density measurement | hemoglobin measurement | reticulocyte measurement | mean corpuscular hemoglobin concentration | erythrocyte count | mean corpuscular hemoglobin | reticulocyte count	Hematological measurement	n/a	n/a	n/a
D0>D14,D0>D4	peak10779	preadipocyte-dependent	chr1:198710643	rs7520324	GC/AA	0.990486	Red blood cell count	1:198718950_A/G	rs59271985-?		2e-19		30595370	Kichaev G	Am J Hum Genet	2018-12-27		Red blood cell count	erythrocyte count | red blood cell density measurement	Hematological measurement	n/a	n/a	n/a
D0>D14,D0>D4	peak10781	preadipocyte-dependent	chr1:198745866	rs7538393	CC/TT	1	Male-pattern baldness	1:198745866_T/C	rs7538393-C	NR	1e-14	0.0359066	30573740	Yap CX	Nat Commun	2018-12-20		Male-pattern baldness	Alopecia | androgenetic alopecia | balding measurement	Other measurement | Other disease	n/a	n/a	n/a
D0>D14,D0>D4	peak10781	preadipocyte-dependent	chr1:198745722	rs16843807	CC/TA	0.989377	Male-pattern baldness	1:198745866_T/C	rs7538393-C	NR	1e-14	0.0359066	30573740	Yap CX	Nat Commun	2018-12-20		Male-pattern baldness	Alopecia | androgenetic alopecia | balding measurement	Other measurement | Other disease	n/a	n/a	n/a
D14>D0,D4>D0	peak10813	adipocyte-dependent	chr1:199306592	rs57469047	TT/CC	0.976807	Self-reported math ability	1:199291722_C/T	rs10800624-C	Intergenic	4e-11	0.0159	30038396	Lee JJ	Nat Genet	2018-07-23	1:199293335_T/C,1:199315719_G/A	Self-reported math ability (MTAG) | Highest math class taken (MTAG) | Self-reported math ability	mathematical ability	Biological process	n/a	n/a	n/a
D0>D14,D0>D4	peak10825	preadipocyte-dependent	chr1:199824908	rs4915390	AC/CG	0.815723	Length of menstrual cycle	1:199891438_C/A	rs6670899-A	NR5A2	7e-13	0.05	30202859	Laisk T	Hum Mol Genet	2018-09-07		Length of menstrual cycle	menstrual cycle measurement	Other measurement	n/a	n/a	n/a
D14>D0,D4>D0	peak10850	adipocyte-dependent	chr1:200264941	rs9787150	AT/CC	0.887898	Gamma glutamyl transferase levels	1:200261014_C/A	rs10919882-?	NR5A2, LINC00862	2e-10	0.02599	29403010	Kanai M	Nat Genet	2018-02-05		Gamma glutamyl transferase levels	serum gamma-glutamyl transferase measurement	Liver enzyme measurement	n/a	n/a	n/a
D0>D14,D0>D4	peak10853	preadipocyte-dependent	chr1:200286413	rs76776447	AA/CG	0.887898	Gamma glutamyl transferase levels	1:200261014_C/A	rs10919882-?	NR5A2, LINC00862	2e-10	0.02599	29403010	Kanai M	Nat Genet	2018-02-05		Gamma glutamyl transferase levels	serum gamma-glutamyl transferase measurement	Liver enzyme measurement	n/a	n/a	n/a
D0>D14,D0>D4	peak10890	preadipocyte-dependent	chr1:200669180	rs6427847	AA/GG	1	Heel bone mineral density	1:200669180_A/G	rs6427847-?		3e-20		30595370	Kichaev G	Am J Hum Genet	2018-12-27	1:200672699_A/G	Heel bone mineral density	heel bone mineral density	Other measurement	n/a	n/a	n/a
D0>D14,D0>D4	peak10993	preadipocyte-dependent	chr1:201606116	rs495198	CG/TA	0.920613	Heel bone mineral density	1:201597947_T/C	rs1022463-?		2e-14		30595370	Kichaev G	Am J Hum Genet	2018-12-27		Heel bone mineral density	heel bone mineral density	Other measurement	n/a	n/a	n/a
D14>D0,D4>D0	peak11035	adipocyte-dependent	chr1:201811761	rs2820316	TT/CC	0.990774	Body mass index	1:201826340_C/T	rs2172935-T	NA	6e-39	0.0235	30239722	Pulit SL	Hum Mol Genet	2018-09-14	1:201800868_G/A,1:201869257_G/A,1:201800511_T/G,1:201802052_G/A,1:201872264_C/T,1:201850057_T/C,1:201787940_T/C,1:201870221_A/G	Body mass index | Predicted visceral adipose tissue | Daytime nap | Cognitive performance (MTAG) | Body mass index (joint analysis main effects and physical activity interaction) | Body mass index in physically active individuals | Sleep duration (short sleep) | Educational attainment (years of education) | Intelligence | Coronary artery disease | Fat-free mass	coronary artery disease | self reported educational attainment | body mass index | cognitive function measurement | intelligence | daytime rest measurement | sleep duration | longitudinal BMI measurement | visceral adipose tissue measurement | lean body mass | physical activity measurement	Other measurement | Biological process | Cardiovascular disease | Body measurement	ENSG00000163431 : LMOD1,ENSG00000231871 : IPO9-AS1	ENSG00000198700 : IPO9	n/a
D14>D0,D4>D0	peak11296	adipocyte-dependent	chr1:204223295	rs10900569	CC/TT	0.873745	Red blood cell count	1:204254762_C/T	rs4548504-?		6e-10		30595370	Kichaev G	Am J Hum Genet	2018-12-27		Red blood cell count	erythrocyte count | red blood cell density measurement	Hematological measurement	n/a	n/a	n/a
D14>D0,D4>D0	peak11324	adipocyte-dependent	chr1:204411942	rs1107339	GT/AC	0.910332	Peak expiratory flow	1:204426295_A/G	rs1008833-A	PIK3C2B	2e-19	0.0324	30804560	Shrine N	Nat Genet	2019-02-25		Peak expiratory flow | Lung function (FVC) | FEV1	forced expiratory volume | peak expiratory flow | vital capacity	Other measurement	n/a	ENSG00000133056 : PIK3C2B	n/a
D14>D0,D4>D0	peak11326	adipocyte-dependent	chr1:204426295	rs1008833	GG/AA	1	Peak expiratory flow	1:204426295_A/G	rs1008833-A	PIK3C2B	2e-19	0.0324	30804560	Shrine N	Nat Genet	2019-02-25		Peak expiratory flow | Lung function (FVC) | FEV1	forced expiratory volume | peak expiratory flow | vital capacity	Other measurement	n/a	n/a	n/a
D4>D0	peak11351	other	chr1:204912843	rs12737855	CA/GG	0.991647	Adventurousness	1:204920322_G/C	rs11240317-C	CNTN2	2e-11	0.0141853	30643258	Karlsson Linner R	Nat Genet	2019-01-14		Adventurousness	risk-taking behaviour	Biological process	n/a	n/a	n/a
D4>D0	peak11351	other	chr1:204913271	rs12061847	CG/GC	0.983403	Adventurousness	1:204920322_G/C	rs11240317-C	CNTN2	2e-11	0.0141853	30643258	Karlsson Linner R	Nat Genet	2019-01-14		Adventurousness	risk-taking behaviour	Biological process	n/a	n/a	n/a
D0>D14,D0>D4	peak11353	preadipocyte-dependent	chr1:204940972	rs12036722	TT/CC	0.961529	Mean platelet volume	1:204951209_C/T	rs2278796-T	NFASC	1e-28	0.0433969	27863252	Astle WJ	Cell	2016-11-17		Mean platelet volume	mean platelet volume	Hematological measurement	n/a	n/a	n/a
D14>D0,D4>D0	peak11361	adipocyte-dependent	chr1:205046894	rs16855045	AC/GT	0.886608	Cerebrospinal fluid biomarker levels	1:205031769_G/A	rs2242000-?	NR	2e-13		28031287	Sasayama D	Hum Mol Genet	2016-11-26	1:205041542_T/C,1:205030862_C/T	Blood protein levels | Cerebrospinal fluid biomarker levels | Waist-hip ratio	serum alpha-1-antitrypsin measurement | alpha-1-antichymotrypsin measurement | fibronectin fragment 4 measurement | matrix metalloproteinase 1 measurement | matrilysin measurement | galactoside 34-L-fucosyltransferase measurement | C-C motif chemokine 25 measurement | plasma kallikrein measurement | apolipoprotein B measurement | carbonic anhydrase 13 measurement | endothelial cell-selective adhe…	Other measurement | Inflammatory measurement | Hematological measurement | Cardiovascular measurement | Liver enzyme measurement | Body measurement | Lipid or lipoprotein measurement	n/a	n/a	n/a
D0>D4	peak11367	other	chr1:205113596	rs79993851	TA/CG	0.907357	General risk tolerance (MTAG)	1:205149590_C/T	rs10900460-T	DSTYK	9e-11	0.0099	30643258	Karlsson Linner R	Nat Genet	2019-01-14		General risk tolerance (MTAG)	risk-taking behaviour	Biological process	n/a	n/a	n/a
D0>D4	peak11367	other	chr1:205113595	rs12037322	TC/CA	0.907357	General risk tolerance (MTAG)	1:205149590_C/T	rs10900460-T	DSTYK	9e-11	0.0099	30643258	Karlsson Linner R	Nat Genet	2019-01-14		General risk tolerance (MTAG)	risk-taking behaviour	Biological process	n/a	n/a	n/a
D0>D14,D0>D4	peak11369	preadipocyte-dependent	chr1:205137578	rs4951172	AG/CA	0.833461	Red cell distribution width	1:205182872_A/C	rs12137294-C	DSTYK	2e-12	0.0252796	27863252	Astle WJ	Cell	2016-11-17	1:205224758_A/G	Platelet distribution width | Red cell distribution width	platelet component distribution width | red blood cell distribution width	Hematological measurement	n/a	n/a	n/a
D0>D14,D0>D4	peak11373	preadipocyte-dependent	chr1:205168569	rs11240382	AA/CG	0.833461	Red cell distribution width	1:205182872_A/C	rs12137294-C	DSTYK	2e-12	0.0252796	27863252	Astle WJ	Cell	2016-11-17	1:205224758_A/G	Platelet distribution width | Red cell distribution width	platelet component distribution width | red blood cell distribution width	Hematological measurement	n/a	n/a	n/a
D0>D14,D0>D4	peak11373	preadipocyte-dependent	chr1:205168614	rs10900470	AC/CT	0.807459	Red cell distribution width	1:205182872_A/C	rs12137294-C	DSTYK	2e-12	0.0252796	27863252	Astle WJ	Cell	2016-11-17	1:205224758_A/G	Platelet distribution width | Red cell distribution width	platelet component distribution width | red blood cell distribution width	Hematological measurement	n/a	n/a	n/a
D0>D14,D0>D4	peak11383	preadipocyte-dependent	chr1:205232696	rs1180721	AC/GT	0.863772	Red blood cell count	1:205216573_G/A	rs748012-?		3e-37		30595370	Kichaev G	Am J Hum Genet	2018-12-27	1:205144363_G/T	White blood cell count (basophil) | Basophil percentage of white cells | Red blood cell count	erythrocyte count | red blood cell density measurement | basophil count | basophil percentage of leukocytes	Hematological measurement | Inflammatory measurement	ENSG00000133059 : DSTYK	n/a	n/a
D0>D14,D0>D4	peak11383	preadipocyte-dependent	chr1:205232696	rs1180721	AC/TT	0.929749	Mean platelet volume	1:205244972_T/A	rs1172129-A	TMCC2	1e-210	0.114411	27863252	Astle WJ	Cell	2016-11-17	1:205244953_G/A,1:205235990_G/A,1:205249450_A/G,1:205182865_G/C	Mean platelet volume | Reticulocyte count	mean platelet volume | reticulocyte count	Hematological measurement	ENSG00000133059 : DSTYK	n/a	n/a
D0>D14,D0>D4	peak11383	preadipocyte-dependent	chr1:205232814	rs1172112	AG/GA	0.938975	Mean platelet volume	1:205209745_A/G	rs896322-G	TMCC2	7e-76	0.101793	27863252	Astle WJ	Cell	2016-11-17	1:205053219_C/T,1:205075359_G/C	Lung function (FEV1/FVC) | Blood protein levels | Mean platelet volume	serum alpha-1-antitrypsin measurement | alpha-1-antichymotrypsin measurement | matrilysin measurement | matrix metalloproteinase 1 measurement | fibronectin fragment 4 measurement | galactoside 34-L-fucosyltransferase measurement | C-C motif chemokine 25 measurement | plasma kallikrein measurement | apolipoprotein B measurement | carbonic anhydrase 13 measurement | endothelial cell-selective adhe…	Other measurement | Inflammatory measurement | Hematological measurement | Cardiovascular measurement | Liver enzyme measurement | Lipid or lipoprotein measurement	ENSG00000133059 : DSTYK	n/a	n/a
D0>D14,D0>D4	peak11383	preadipocyte-dependent	chr1:205232980	rs1172111	AA/TG	0.929749	Mean platelet volume	1:205244972_T/A	rs1172129-A	TMCC2	1e-210	0.114411	27863252	Astle WJ	Cell	2016-11-17	1:205244953_G/A,1:205235990_G/A,1:205249450_A/G,1:205182865_G/C	Mean platelet volume | Reticulocyte count	mean platelet volume | reticulocyte count	Hematological measurement	ENSG00000133059 : DSTYK	n/a	n/a
D0>D14,D0>D4	peak11383	preadipocyte-dependent	chr1:205232980	rs1172111	AA/GG	0.863772	Red blood cell count	1:205216573_G/A	rs748012-?		3e-37		30595370	Kichaev G	Am J Hum Genet	2018-12-27	1:205144363_G/T	White blood cell count (basophil) | Basophil percentage of white cells | Red blood cell count	erythrocyte count | red blood cell density measurement | basophil count | basophil percentage of leukocytes	Hematological measurement | Inflammatory measurement	ENSG00000133059 : DSTYK	n/a	n/a
D0>D14,D0>D4	peak11387	preadipocyte-dependent	chr1:205253839	rs3851296	AC/TA	0.820407	Mean platelet volume	1:205244972_T/A	rs1172129-A	TMCC2	1e-210	0.114411	27863252	Astle WJ	Cell	2016-11-17	1:205244953_G/A,1:205235990_G/A,1:205249450_A/G,1:205182865_G/C	Mean platelet volume | Reticulocyte count	mean platelet volume | reticulocyte count	Hematological measurement	ENSG00000133059 : DSTYK	n/a	n/a
D0>D14,D0>D4	peak11387	preadipocyte-dependent	chr1:205254238	rs1151787	AA/GG	0.864224	Red blood cell count	1:205216573_G/A	rs748012-?		3e-37		30595370	Kichaev G	Am J Hum Genet	2018-12-27	1:205144363_G/T	White blood cell count (basophil) | Basophil percentage of white cells | Red blood cell count	erythrocyte count | red blood cell density measurement | basophil count | basophil percentage of leukocytes	Hematological measurement | Inflammatory measurement	ENSG00000133059 : DSTYK	n/a	n/a
D0>D14,D0>D4	peak11387	preadipocyte-dependent	chr1:205254238	rs1151787	AA/TG	0.930006	Mean platelet volume	1:205244972_T/A	rs1172129-A	TMCC2	1e-210	0.114411	27863252	Astle WJ	Cell	2016-11-17	1:205244953_G/A,1:205235990_G/A,1:205249450_A/G,1:205182865_G/C	Mean platelet volume | Reticulocyte count	mean platelet volume | reticulocyte count	Hematological measurement	ENSG00000133059 : DSTYK	n/a	n/a
D0>D4	peak11390	other	chr1:205268014	rs12128229	AA/TC	0.917599	Mean platelet volume	1:205244972_T/A	rs1172129-A	TMCC2	1e-210	0.114411	27863252	Astle WJ	Cell	2016-11-17	1:205244953_G/A,1:205235990_G/A,1:205249450_A/G,1:205182865_G/C	Mean platelet volume | Reticulocyte count	mean platelet volume | reticulocyte count	Hematological measurement	ENSG00000133059 : DSTYK	n/a	n/a
D0>D4	peak11390	other	chr1:205268014	rs12128229	AA/GC	0.852328	Red blood cell count	1:205216573_G/A	rs748012-?		3e-37		30595370	Kichaev G	Am J Hum Genet	2018-12-27	1:205144363_G/T	White blood cell count (basophil) | Basophil percentage of white cells | Red blood cell count	erythrocyte count | red blood cell density measurement | basophil count | basophil percentage of leukocytes	Hematological measurement | Inflammatory measurement	ENSG00000133059 : DSTYK	n/a	n/a
D0>D4	peak11390	other	chr1:205268097	rs12128254	AT/TC	0.917599	Mean platelet volume	1:205244972_T/A	rs1172129-A	TMCC2	1e-210	0.114411	27863252	Astle WJ	Cell	2016-11-17	1:205244953_G/A,1:205235990_G/A,1:205249450_A/G,1:205182865_G/C	Mean platelet volume | Reticulocyte count	mean platelet volume | reticulocyte count	Hematological measurement	ENSG00000133059 : DSTYK	n/a	n/a
D0>D4	peak11390	other	chr1:205268097	rs12128254	AT/GC	0.852328	Red blood cell count	1:205216573_G/A	rs748012-?		3e-37		30595370	Kichaev G	Am J Hum Genet	2018-12-27	1:205144363_G/T	White blood cell count (basophil) | Basophil percentage of white cells | Red blood cell count	erythrocyte count | red blood cell density measurement | basophil count | basophil percentage of leukocytes	Hematological measurement | Inflammatory measurement	ENSG00000133059 : DSTYK	n/a	n/a
D0>D14,D0>D4	peak11442	preadipocyte-dependent	chr1:205735486	rs823150	CC/TT	1	Prostate-specific antigen levels	1:205725346_C/T	rs823123-G	NUCKS1, RAB7L1	5e-13	0.19	25434496	Kim S	Gene	2014-11-27		Prostate-specific antigen levels	prostate specific antigen measurement	Other measurement	n/a	n/a	n/a
D0>D14,D0>D4	peak11442	preadipocyte-dependent	chr1:205735121	rs823148	CA/TG	1	Prostate-specific antigen levels	1:205725346_C/T	rs823123-G	NUCKS1, RAB7L1	5e-13	0.19	25434496	Kim S	Gene	2014-11-27		Prostate-specific antigen levels	prostate specific antigen measurement	Other measurement	n/a	n/a	n/a
D0>D14,D0>D4	peak11442	preadipocyte-dependent	chr1:205735517	rs823151	CT/TC	1	Prostate-specific antigen levels	1:205725346_C/T	rs823123-G	NUCKS1, RAB7L1	5e-13	0.19	25434496	Kim S	Gene	2014-11-27		Prostate-specific antigen levels	prostate specific antigen measurement	Other measurement	n/a	n/a	n/a
D0>D14,D0>D4	peak11518	preadipocyte-dependent	chr1:206811991	rs7524754	CT/GC	0.890961	Mean corpuscular hemoglobin	1:206833603_C/G	rs11119256-?		1e-11		30595370	Kichaev G	Am J Hum Genet	2018-12-27		Mean corpuscular hemoglobin	mean corpuscular hemoglobin concentration | mean corpuscular hemoglobin | hemoglobin measurement	Hematological measurement	ENSG00000162892 : IL24,ENSG00000143479 : DYRK3	n/a	n/a
D0>D14,D0>D4	peak11539	preadipocyte-dependent	chr1:206939904	rs3024505	AA/CG	0.98658	Inflammatory bowel disease	1:206943968_C/A	rs3024493-?	NR	2e-50		26192919	Liu JZ	Nat Genet	2015-07-20	1:206939904_G/A	Chronic inflammatory diseases (ankylosing spondylitis, Crohn's disease, psoriasis, primary sclerosing cholangitis, ulcerative colitis) (pleiotropy) | Systemic lupus erythematosus | Ulcerative colitis | Type 1 diabetes | Inflammatory bowel disease | Crohn's disease	type i diabetes mellitus | ulcerative colitis | crohn's disease | psoriasis | ankylosing spondylitis | systemic lupus erythematosus | inflammatory bowel disease | type ii diabetes mellitus | sclerosing cholangitis	Digestive system disorder | Immune system disorder | Metabolic disorder	n/a	n/a	n/a
D0>D14,D0>D4	peak11571	preadipocyte-dependent	chr1:207208335	rs10864035	AT/CC	0.965898	Diastolic blood pressure	1:207220800_C/A	rs2629665-C	PFKFB2	2e-11	0.1193	30224653	Evangelou E	Nat Genet	2018-09-17	1:207221929_T/G	Highest math class taken | White blood cell count | Diastolic blood pressure	lymphocyte count | basophil count | mathematical ability | monocyte count | diastolic blood pressure | leukocyte count | diastolic blood pressure change measurement | myeloid white cell count | neutrophil count	Hematological measurement | Biological process | Inflammatory measurement | Other measurement	n/a	n/a	n/a
D14>D0,D4>D0	peak11575	adipocyte-dependent	chr1:207251518	rs1564879	AA/TG	0.805473	Estimated glomerular filtration rate	1:207231751_A/T	rs2808454-A	PFKFB2	1e-11	0.0019	31152163	Wuttke M	Nat Genet	2019-05-31		Estimated glomerular filtration rate	glomerular filtration rate	Other measurement	n/a	n/a	n/a
D0>D4	peak11580	other	chr1:207415133	rs6673890	GT/AC	0.994802	Blood protein levels	1:207418408_A/G	rs11580387-G	CD55	5e-78	0.52	29875488	Sun BB	Nature	2018-06-06	1:207457845_G/A	Blood protein levels	serum alpha-1-antitrypsin measurement | alpha-1-antichymotrypsin measurement | fibronectin fragment 4 measurement | matrix metalloproteinase 1 measurement | matrilysin measurement | galactoside 34-L-fucosyltransferase measurement | C-C motif chemokine 25 measurement | plasma kallikrein measurement | apolipoprotein B measurement | carbonic anhydrase 13 measurement | endothelial cell-selective adhe…	Other measurement | Inflammatory measurement | Hematological measurement | Cardiovascular measurement | Liver enzyme measurement | Lipid or lipoprotein measurement	ENSG00000196352 : CD55	n/a	n/a
D0>D4	peak11580	other	chr1:207414732	rs17258843	GT/AC	0.989611	Blood protein levels	1:207418408_A/G	rs11580387-G	CD55	5e-78	0.52	29875488	Sun BB	Nature	2018-06-06	1:207457845_G/A	Blood protein levels	serum alpha-1-antitrypsin measurement | alpha-1-antichymotrypsin measurement | fibronectin fragment 4 measurement | matrix metalloproteinase 1 measurement | matrilysin measurement | galactoside 34-L-fucosyltransferase measurement | C-C motif chemokine 25 measurement | plasma kallikrein measurement | apolipoprotein B measurement | carbonic anhydrase 13 measurement | endothelial cell-selective adhe…	Other measurement | Inflammatory measurement | Hematological measurement | Cardiovascular measurement | Liver enzyme measurement | Lipid or lipoprotein measurement	ENSG00000196352 : CD55	n/a	n/a
D0>D4	peak11580	other	chr1:207414395	rs7516416	GA/AG	0.994802	Blood protein levels	1:207418408_A/G	rs11580387-G	CD55	5e-78	0.52	29875488	Sun BB	Nature	2018-06-06	1:207457845_G/A	Blood protein levels	serum alpha-1-antitrypsin measurement | alpha-1-antichymotrypsin measurement | fibronectin fragment 4 measurement | matrix metalloproteinase 1 measurement | matrilysin measurement | galactoside 34-L-fucosyltransferase measurement | C-C motif chemokine 25 measurement | plasma kallikrein measurement | apolipoprotein B measurement | carbonic anhydrase 13 measurement | endothelial cell-selective adhe…	Other measurement | Inflammatory measurement | Hematological measurement | Cardiovascular measurement | Liver enzyme measurement | Lipid or lipoprotein measurement	ENSG00000196352 : CD55	n/a	n/a
D0>D14,D0>D4	peak11581	preadipocyte-dependent	chr1:207417426	rs7522618	GG/AA	0.994802	Blood protein levels	1:207418408_A/G	rs11580387-G	CD55	5e-78	0.52	29875488	Sun BB	Nature	2018-06-06	1:207457845_G/A	Blood protein levels	serum alpha-1-antitrypsin measurement | alpha-1-antichymotrypsin measurement | fibronectin fragment 4 measurement | matrix metalloproteinase 1 measurement | matrilysin measurement | galactoside 34-L-fucosyltransferase measurement | C-C motif chemokine 25 measurement | plasma kallikrein measurement | apolipoprotein B measurement | carbonic anhydrase 13 measurement | endothelial cell-selective adhe…	Other measurement | Inflammatory measurement | Hematological measurement | Cardiovascular measurement | Liver enzyme measurement | Lipid or lipoprotein measurement	ENSG00000196352 : CD55	n/a	n/a
D0>D14,D0>D4	peak11581	preadipocyte-dependent	chr1:207416807	rs6668560	GC/AG	0.994802	Blood protein levels	1:207418408_A/G	rs11580387-G	CD55	5e-78	0.52	29875488	Sun BB	Nature	2018-06-06	1:207457845_G/A	Blood protein levels	serum alpha-1-antitrypsin measurement | alpha-1-antichymotrypsin measurement | fibronectin fragment 4 measurement | matrix metalloproteinase 1 measurement | matrilysin measurement | galactoside 34-L-fucosyltransferase measurement | C-C motif chemokine 25 measurement | plasma kallikrein measurement | apolipoprotein B measurement | carbonic anhydrase 13 measurement | endothelial cell-selective adhe…	Other measurement | Inflammatory measurement | Hematological measurement | Cardiovascular measurement | Liver enzyme measurement | Lipid or lipoprotein measurement	ENSG00000196352 : CD55	n/a	n/a
D0>D4	peak11582	other	chr1:207483576	rs2782842	GT/AC	0.849223	Blood protein levels	1:207418408_A/G	rs11580387-G	CD55	5e-78	0.52	29875488	Sun BB	Nature	2018-06-06	1:207457845_G/A	Blood protein levels	serum alpha-1-antitrypsin measurement | alpha-1-antichymotrypsin measurement | fibronectin fragment 4 measurement | matrix metalloproteinase 1 measurement | matrilysin measurement | galactoside 34-L-fucosyltransferase measurement | C-C motif chemokine 25 measurement | plasma kallikrein measurement | apolipoprotein B measurement | carbonic anhydrase 13 measurement | endothelial cell-selective adhe…	Other measurement | Inflammatory measurement | Hematological measurement | Cardiovascular measurement | Liver enzyme measurement | Lipid or lipoprotein measurement	ENSG00000180667 : YOD1,ENSG00000196352 : CD55	ENSG00000123836 : PFKFB2	n/a
D0>D4	peak11582	other	chr1:207483445	rs2564974	AG/GA	0.98982	Spherical equivalent (joint analysis main effects and education interaction)	1:207490319_A/G	rs891378-A	CD55	3e-12		27020472	Fan Q	Nat Commun	2016-03-29	1:207455421_T/G,1:207387766_T/C	Spherical equivalent | Spherical equivalent (joint analysis main effects and education interaction)	self reported educational attainment | refractive error measurement	Other measurement	ENSG00000180667 : YOD1,ENSG00000196352 : CD55	ENSG00000123836 : PFKFB2	n/a
D0>D4	peak11582	other	chr1:207482970	rs2802217	AG/GA	0.994907	Spherical equivalent (joint analysis main effects and education interaction)	1:207490319_A/G	rs891378-A	CD55	3e-12		27020472	Fan Q	Nat Commun	2016-03-29	1:207455421_T/G,1:207387766_T/C	Spherical equivalent | Spherical equivalent (joint analysis main effects and education interaction)	self reported educational attainment | refractive error measurement	Other measurement	ENSG00000180667 : YOD1,ENSG00000196352 : CD55	ENSG00000123836 : PFKFB2	n/a
D4>D0	peak11586	other	chr1:207509365	rs1507760	AC/GT	0.98982	Spherical equivalent (joint analysis main effects and education interaction)	1:207490319_A/G	rs891378-A	CD55	3e-12		27020472	Fan Q	Nat Commun	2016-03-29	1:207455421_T/G,1:207387766_T/C	Spherical equivalent | Spherical equivalent (joint analysis main effects and education interaction)	self reported educational attainment | refractive error measurement	Other measurement	ENSG00000196352 : CD55	n/a	n/a
D0>D14,D0>D4	peak11596	preadipocyte-dependent	chr1:207799874	rs10863420	AA/GC	0.949676	Alzheimer's disease or family history of Alzheimer's disease	1:207786828_A/G	rs2093760-A	CR1	1e-18	8.82	30617256	Jansen IE	Nat Genet	2019-01-07	1:207784968_A/G	Alzheimer's disease or family history of Alzheimer's disease | Alzheimer's disease	Alzheimer's disease | family history of Alzheimer’s disease	Other measurement | Neurological disorder	n/a	n/a	n/a
D4>D0	peak11614	other	chr1:207997813	rs6701558	AG/TA	0.958944	Heart rate	1:207940853_T/A	rs11118555-A	CD46	4e-26	0.612	23583979	den Hoed M	Nat Genet	2013-04-14	1:207948061_T/C,1:208024820_C/T	Heart rate | Resting heart rate | Biomedical quantitative traits	heart rate | body mass index | bone density | systolic blood pressure | diastolic blood pressure | waist-hip ratio | resting heart rate	Other measurement | Cardiovascular measurement | Body measurement	n/a	n/a	n/a
D14>D0,D4>D0	peak11619	adipocyte-dependent	chr1:208032537	rs36074690	AT/TC	0.877502	Heart rate	1:207940853_T/A	rs11118555-A	CD46	4e-26	0.612	23583979	den Hoed M	Nat Genet	2013-04-14	1:207948061_T/C,1:208024820_C/T	Heart rate | Resting heart rate | Biomedical quantitative traits	heart rate | body mass index | bone density | systolic blood pressure | diastolic blood pressure | waist-hip ratio | resting heart rate	Other measurement | Cardiovascular measurement | Body measurement	n/a	n/a	n/a
D14>D0,D4>D0	peak11619	adipocyte-dependent	chr1:208032390	rs78397231	CC/TA	0.931599	Estimated glomerular filtration rate	1:208051123_T/C	rs78986840-T	CD34	5e-11	0.0045	31152163	Wuttke M	Nat Genet	2019-05-31		Estimated glomerular filtration rate	glomerular filtration rate	Other measurement	n/a	n/a	n/a
D14>D0,D4>D0	peak11619	adipocyte-dependent	chr1:208031234	rs12141901	TA/CG	1	Myeloid white cell count	1:208034329_C/T	rs4844622-T	C1orf132	6e-10	0.0260986	27863252	Astle WJ	Cell	2016-11-17	1:208037967_G/A	Myeloid white cell count | White blood cell count | Granulocyte count | Height | Sum neutrophil eosinophil counts	lymphocyte count | body height | basophil count | monocyte count | anthropometric measurement | leukocyte count | granulocyte count | myeloid white cell count | sum of neutrophil and eosinophil counts | eosinophil count | neutrophil count	Other measurement | Inflammatory measurement | Hematological measurement | Body measurement	n/a	n/a	n/a
D0>D14,D0>D4	peak11611	preadipocyte-dependent	chr1:207983745	rs66532523	GC/CA	1	White blood cell count	1:207991209_C/G	rs4844392-?		1e-27		30595370	Kichaev G	Am J Hum Genet	2018-12-27	1:208014922_T/C,1:207930203_G/A,1:207941191_G/T,1:208025926_T/C	White blood cell count | Febrile seizures (MMR vaccine-related) | Immune response to measles vaccine (measles-specific neutralising antibody titre) | Febrile seizures	lymphocyte count | basophil count | MMR-related febrile seizures | monocyte count | leukocyte count | myeloid white cell count | neutrophil count | Febrile seizure (within the age range of 3 months to 6 years) | response to vaccine	Hematological measurement | Inflammatory measurement | Response to drug | Other trait	ENSG00000117335 : CD46	n/a	n/a
D14>D0,D4>D0	peak11616	adipocyte-dependent	chr1:208018779	rs55935450	GA/CT	0.975846	White blood cell count	1:207991209_C/G	rs4844392-?		1e-27		30595370	Kichaev G	Am J Hum Genet	2018-12-27	1:208014922_T/C,1:207930203_G/A,1:207941191_G/T,1:208025926_T/C	White blood cell count | Febrile seizures (MMR vaccine-related) | Immune response to measles vaccine (measles-specific neutralising antibody titre) | Febrile seizures	lymphocyte count | basophil count | MMR-related febrile seizures | monocyte count | leukocyte count | myeloid white cell count | neutrophil count | Febrile seizure (within the age range of 3 months to 6 years) | response to vaccine	Hematological measurement | Inflammatory measurement | Response to drug | Other trait	ENSG00000117335 : CD46	n/a	n/a
D14>D0,D4>D0	peak11616	adipocyte-dependent	chr1:208017915	rs11118668	TT/CC	0.812348	Myeloid white cell count	1:208034329_C/T	rs4844622-T	C1orf132	6e-10	0.0260986	27863252	Astle WJ	Cell	2016-11-17	1:208037967_G/A	Myeloid white cell count | White blood cell count | Granulocyte count | Height | Sum neutrophil eosinophil counts	lymphocyte count | body height | basophil count | monocyte count | anthropometric measurement | leukocyte count | granulocyte count | myeloid white cell count | sum of neutrophil and eosinophil counts | eosinophil count | neutrophil count	Other measurement | Inflammatory measurement | Hematological measurement | Body measurement	ENSG00000117335 : CD46	n/a	n/a
D14>D0,D4>D0	peak11616	adipocyte-dependent	chr1:208017915	rs11118668	GT/CC	0.969898	White blood cell count	1:207991209_C/G	rs4844392-?		1e-27		30595370	Kichaev G	Am J Hum Genet	2018-12-27	1:208014922_T/C,1:207930203_G/A,1:207941191_G/T,1:208025926_T/C	White blood cell count | Febrile seizures (MMR vaccine-related) | Immune response to measles vaccine (measles-specific neutralising antibody titre) | Febrile seizures	lymphocyte count | basophil count | MMR-related febrile seizures | monocyte count | leukocyte count | myeloid white cell count | neutrophil count | Febrile seizure (within the age range of 3 months to 6 years) | response to vaccine	Hematological measurement | Inflammatory measurement | Response to drug | Other trait	ENSG00000117335 : CD46	n/a	n/a
D14>D0,D4>D0	peak11616	adipocyte-dependent	chr1:208018779	rs55935450	TA/CT	0.817416	Myeloid white cell count	1:208034329_C/T	rs4844622-T	C1orf132	6e-10	0.0260986	27863252	Astle WJ	Cell	2016-11-17	1:208037967_G/A	Myeloid white cell count | White blood cell count | Granulocyte count | Height | Sum neutrophil eosinophil counts	lymphocyte count | body height | basophil count | monocyte count | anthropometric measurement | leukocyte count | granulocyte count | myeloid white cell count | sum of neutrophil and eosinophil counts | eosinophil count | neutrophil count	Other measurement | Inflammatory measurement | Hematological measurement | Body measurement	ENSG00000117335 : CD46	n/a	n/a
D14>D0,D4>D0	peak11618	adipocyte-dependent	chr1:208027141	rs75975653	CA/TC	0.931599	Estimated glomerular filtration rate	1:208051123_T/C	rs78986840-T	CD34	5e-11	0.0045	31152163	Wuttke M	Nat Genet	2019-05-31		Estimated glomerular filtration rate	glomerular filtration rate	Other measurement	n/a	n/a	n/a
D4>D0	peak11629	other	chr1:208087568	rs2785648	CT/TA	1	Resting heart rate	1:208089292_T/C	rs2745959-C	NR	1e-11	0.3	27798624	Eppinga RN	Nat Genet	2016-10-31	1:208129065_A/G	Heart rate | Resting heart rate	resting heart rate | heart rate	Cardiovascular measurement	ENSG00000076356 : PLXNA2	n/a	n/a
D14>D0,D4>D0	peak11635	adipocyte-dependent	chr1:208133887	rs11118961	CT/TA	0.810101	Resting heart rate	1:208089292_T/C	rs2745959-C	NR	1e-11	0.3	27798624	Eppinga RN	Nat Genet	2016-10-31	1:208129065_A/G	Heart rate | Resting heart rate	resting heart rate | heart rate	Cardiovascular measurement	ENSG00000076356 : PLXNA2,ENSG00000174059 : CD34	n/a	n/a
D0>D14,D0>D4	peak11717	preadipocyte-dependent	chr1:209678533	rs4844845	CG/TA	0.805311	Adolescent idiopathic scoliosis	1:209640863_T/C	rs11119283-?	NR	2e-33		30019117	Liu J	Hum Genet	2018-07-17		Adolescent idiopathic scoliosis	scoliosis | adolescent idiopathic scoliosis	Other disease	n/a	n/a	n/a
D0>D14,D0>D4	peak11717	preadipocyte-dependent	chr1:209678575	rs4844846	CA/TG	0.805311	Adolescent idiopathic scoliosis	1:209640863_T/C	rs11119283-?	NR	2e-33		30019117	Liu J	Hum Genet	2018-07-17		Adolescent idiopathic scoliosis	scoliosis | adolescent idiopathic scoliosis	Other disease	n/a	n/a	n/a
D14>D0,D4>D0	peak11747	adipocyte-dependent	chr1:209894785	rs1000282	CC/AT	0.804808	Red blood cell count	1:209922668_A/C	rs6540549-?		5e-20		30595370	Kichaev G	Am J Hum Genet	2018-12-27		Red blood cell count	erythrocyte count | red blood cell density measurement	Hematological measurement	n/a	n/a	n/a
D14>D0,D4>D0	peak11747	adipocyte-dependent	chr1:209894661	rs1000283	CA/AG	0.804808	Red blood cell count	1:209922668_A/C	rs6540549-?		5e-20		30595370	Kichaev G	Am J Hum Genet	2018-12-27		Red blood cell count	erythrocyte count | red blood cell density measurement	Hematological measurement	n/a	n/a	n/a
D14>D0,D4>D0	peak11747	adipocyte-dependent	chr1:209894043	rs6672256	CA/AT	0.800718	Red blood cell count	1:209922668_A/C	rs6540549-?		5e-20		30595370	Kichaev G	Am J Hum Genet	2018-12-27		Red blood cell count	erythrocyte count | red blood cell density measurement	Hematological measurement	n/a	n/a	n/a
D4>D0	peak11748	other	chr1:209906819	rs12060420	CG/AT	0.804808	Red blood cell count	1:209922668_A/C	rs6540549-?		5e-20		30595370	Kichaev G	Am J Hum Genet	2018-12-27		Red blood cell count	erythrocyte count | red blood cell density measurement	Hematological measurement	n/a	ENSG00000123689 : G0S2	n/a
D0>D14,D0>D4	peak11746	preadipocyte-dependent	chr1:209881045	rs2236902	GG/TA	0.926676	Cleft lip with or without cleft palate	1:209984470_T/G	rs75477785-?	IRF6	4e-29	1.75439	28054174	Leslie EJ	Hum Genet	2017-01-04	1:209964080_C/T,1:209992501_G/A,1:209988047_A/C	Nonsyndromic cleft lip with or without cleft palate | Cleft lip | Orofacial clefts | Cleft lip with or without cleft palate	orofacial clefting syndrome | progranulin measurement | cleft lip | oral cleft | cleft palate	Other measurement | Other disease | Other trait	ENSG00000009790 : TRAF3IP3	n/a	n/a
D14>D0,D4>D0	peak11763	adipocyte-dependent	chr1:210042983	rs2206043	CA/TG	0.992035	Adolescent idiopathic scoliosis	1:210047618_T/C	rs1319435-?	NR	3e-26		30019117	Liu J	Hum Genet	2018-07-17	1:210048819_G/T	Adolescent idiopathic scoliosis | Nonsyndromic cleft lip with cleft palate	cleft lip | scoliosis | cleft palate | adolescent idiopathic scoliosis	Other disease | Other trait	n/a	n/a	n/a
D14>D0,D4>D0	peak11763	adipocyte-dependent	chr1:210044089	rs76101197	CC/TT	1	Adolescent idiopathic scoliosis	1:210047618_T/C	rs1319435-?	NR	3e-26		30019117	Liu J	Hum Genet	2018-07-17	1:210048819_G/T	Adolescent idiopathic scoliosis | Nonsyndromic cleft lip with cleft palate	cleft lip | scoliosis | cleft palate | adolescent idiopathic scoliosis	Other disease | Other trait	n/a	n/a	n/a
D0>D14,D0>D4	peak11769	preadipocyte-dependent	chr1:210099759	rs986057	CT/TA	0.95274	Body mass index	1:210095527_C/T	rs6661316-T	NA	2e-13	0.012	30239722	Pulit SL	Hum Mol Genet	2018-09-14	1:210216731_A/G,1:210293333_C/T	Body mass index | Insomnia | Alcohol consumption	alcohol drinking | body mass index | insomnia measurement | longitudinal BMI measurement | alcohol consumption measurement | insomnia | physical activity measurement	Other measurement | Biological process | Body measurement | Neurological disorder	n/a	n/a	n/a
D0>D14,D0>D4	peak11773	preadipocyte-dependent	chr1:210297597	rs10863811	CA/TT	0.909251	Body mass index	1:210095527_C/T	rs6661316-T	NA	2e-13	0.012	30239722	Pulit SL	Hum Mol Genet	2018-09-14	1:210216731_A/G,1:210293333_C/T	Body mass index | Insomnia | Alcohol consumption	alcohol drinking | body mass index | insomnia measurement | longitudinal BMI measurement | alcohol consumption measurement | insomnia | physical activity measurement	Other measurement | Biological process | Body measurement | Neurological disorder	n/a	n/a	n/a
D4>D0	peak11895	other	chr1:212399062	rs951623	TC/AT	0.850668	Red cell distribution width	1:212366053_A/T	rs12038888-?		9e-15		30595370	Kichaev G	Am J Hum Genet	2018-12-27		Red cell distribution width	red blood cell distribution width	Hematological measurement	n/a	n/a	n/a
D4>D0	peak11895	other	chr1:212399062	rs951623	AC/GT	0.93214	Red blood cell count	1:212402580_G/A	rs1472226-?		8e-10		30595370	Kichaev G	Am J Hum Genet	2018-12-27		Red blood cell count	erythrocyte count | red blood cell density measurement	Hematological measurement	n/a	n/a	n/a
D0>D14,D0>D4	peak11896	preadipocyte-dependent	chr1:212403190	rs2884512	AT/GC	1	Red blood cell count	1:212402580_G/A	rs1472226-?		8e-10		30595370	Kichaev G	Am J Hum Genet	2018-12-27		Red blood cell count	erythrocyte count | red blood cell density measurement	Hematological measurement	n/a	n/a	n/a
D0>D4	peak11905	other	chr1:212476519	rs351393	TG/CA	0.924331	Waist-to-hip ratio adjusted for BMI	1:212437442_C/T	rs351407-T	NR	7e-10	0.0114	30239722	Pulit SL	Hum Mol Genet	2018-09-14		Waist-to-hip ratio adjusted for BMI	BMI-adjusted waist-hip ratio	Body measurement	ENSG00000226251 : RP11-15I11.3,ENSG00000143493 : INTS7,ENSG00000264358 : MIR3122	ENSG00000143476 : DTL,ENSG00000117650 : NEK2,ENSG00000066027 : PPP2R5A	n/a
D0>D4	peak11905	other	chr1:212476651	rs34447409	AA/GG	0.994018	Waist-hip ratio	1:212467847_G/A	rs10863961-?		2e-10		30595370	Kichaev G	Am J Hum Genet	2018-12-27		Waist-hip ratio	waist-hip ratio | anthropometric measurement	Other measurement | Body measurement	ENSG00000226251 : RP11-15I11.3,ENSG00000143493 : INTS7,ENSG00000264358 : MIR3122	ENSG00000143476 : DTL,ENSG00000117650 : NEK2,ENSG00000066027 : PPP2R5A	n/a
D14>D0,D4>D0	peak11901	adipocyte-dependent	chr1:212430815	rs12747025	AT/GC	0.95287	Waist-hip ratio	1:212467847_G/A	rs10863961-?		2e-10		30595370	Kichaev G	Am J Hum Genet	2018-12-27		Waist-hip ratio	waist-hip ratio | anthropometric measurement	Other measurement | Body measurement	ENSG00000264358 : MIR3122,ENSG00000226251 : RP11-15I11.3	n/a	n/a
D14>D0,D4>D0	peak11901	adipocyte-dependent	chr1:212430756	rs12728266	AG/GA	0.95287	Waist-hip ratio	1:212467847_G/A	rs10863961-?		2e-10		30595370	Kichaev G	Am J Hum Genet	2018-12-27		Waist-hip ratio	waist-hip ratio | anthropometric measurement	Other measurement | Body measurement	ENSG00000264358 : MIR3122,ENSG00000226251 : RP11-15I11.3	n/a	n/a
D4>D0	peak11902	other	chr1:212435062	rs17721302	AG/GT	0.95287	Waist-hip ratio	1:212467847_G/A	rs10863961-?		2e-10		30595370	Kichaev G	Am J Hum Genet	2018-12-27		Waist-hip ratio	waist-hip ratio | anthropometric measurement	Other measurement | Body measurement	ENSG00000226251 : RP11-15I11.3,ENSG00000264358 : MIR3122	n/a	n/a
D0>D4	peak11946	other	chr1:212866463	rs882410	GC/AG	0.90699	Eczema	1:212864992_A/G	rs12068304-?		9e-15		30595370	Kichaev G	Am J Hum Genet	2018-12-27		Eczema	Eczema	Other trait	ENSG00000162772 : ATF3,ENSG00000260805 : RP11-61J19.4	n/a	n/a
D0>D14,D0>D4	peak12021	preadipocyte-dependent	chr1:214626321	rs11120326	GC/AT	0.996008	Height	1:214629616_A/G	rs12757404-?		1e-39		30595370	Kichaev G	Am J Hum Genet	2018-12-27	1:214618185_C/T	Height	anthropometric measurement | body height	Other measurement | Body measurement	n/a	n/a	n/a
D0>D14,D0>D4	peak12021	preadipocyte-dependent	chr1:214626397	rs11120327	GA/AG	0.996008	Height	1:214629616_A/G	rs12757404-?		1e-39		30595370	Kichaev G	Am J Hum Genet	2018-12-27	1:214618185_C/T	Height	anthropometric measurement | body height	Other measurement | Body measurement	n/a	n/a	n/a
D0>D14,D0>D4	peak12022	preadipocyte-dependent	chr1:214628200	rs11120328	GA/AG	0.996008	Height	1:214629616_A/G	rs12757404-?		1e-39		30595370	Kichaev G	Am J Hum Genet	2018-12-27	1:214618185_C/T	Height	anthropometric measurement | body height	Other measurement | Body measurement	n/a	n/a	n/a
D0>D14,D0>D4	peak12022	preadipocyte-dependent	chr1:214628635	rs4072973	GC/AA	0.996008	Height	1:214629616_A/G	rs12757404-?		1e-39		30595370	Kichaev G	Am J Hum Genet	2018-12-27	1:214618185_C/T	Height	anthropometric measurement | body height	Other measurement | Body measurement	n/a	n/a	n/a
D14>D0,D4>D0	peak12030	adipocyte-dependent	chr1:214689396	rs17023144	CG/TC	0.867704	Male-pattern baldness	1:214678564_T/C	rs79225222-C	NR	4e-12	0.0444636	30573740	Yap CX	Nat Commun	2018-12-20		Male-pattern baldness	Alopecia | androgenetic alopecia | balding measurement	Other measurement | Other disease	n/a	n/a	n/a
D14>D0,D4>D0	peak12030	adipocyte-dependent	chr1:214688982	rs76907635	CT/TC	0.844223	Male-pattern baldness	1:214678564_T/C	rs79225222-C	NR	4e-12	0.0444636	30573740	Yap CX	Nat Commun	2018-12-20		Male-pattern baldness	Alopecia | androgenetic alopecia | balding measurement	Other measurement | Other disease	n/a	n/a	n/a
D14>D0,D4>D0	peak12030	adipocyte-dependent	chr1:214689055	rs77826871	CA/TC	0.867704	Male-pattern baldness	1:214678564_T/C	rs79225222-C	NR	4e-12	0.0444636	30573740	Yap CX	Nat Commun	2018-12-20		Male-pattern baldness	Alopecia | androgenetic alopecia | balding measurement	Other measurement | Other disease	n/a	n/a	n/a
D0>D4	peak12226	other	chr1:218833890	rs17048367	AA/GG	1	Lung function (FEV1/FVC)	1:218833890_A/G	rs17048367-?		8e-18		30595370	Kichaev G	Am J Hum Genet	2018-12-27		Lung function (FEV1/FVC)	FEV/FEC ratio	Other measurement	n/a	n/a	n/a
D4>D0,D4>D14	peak12243	other	chr1:219047869	rs11118171	AT/GA	0.940824	Height	1:219009835_G/A	rs2647116-?		3e-35		30595370	Kichaev G	Am J Hum Genet	2018-12-27	1:218975475_G/A,1:218995273_C/T	Height	anthropometric measurement | body height	Other measurement | Body measurement	n/a	n/a	n/a
D4>D0	peak12249	other	chr1:219126770	rs3885898	AC/CT	0.93175	Intraocular pressure	1:219222850_C/A	rs73111535-C	MIR548F3	2e-27	0.2902	29617998	Gao XR	Hum Mol Genet	2018-03-28	1:219182858_A/G,1:219111028_A/C,1:219147419_A/G,1:219122393_T/A	Intraocular pressure | Male-pattern baldness	Alopecia | intraocular pressure measurement | androgenetic alopecia | balding measurement	Other measurement | Other disease	n/a	n/a	n/a
D4>D0	peak12249	other	chr1:219127037	rs715685	AC/CG	0.93175	Intraocular pressure	1:219222850_C/A	rs73111535-C	MIR548F3	2e-27	0.2902	29617998	Gao XR	Hum Mol Genet	2018-03-28	1:219182858_A/G,1:219111028_A/C,1:219147419_A/G,1:219122393_T/A	Intraocular pressure | Male-pattern baldness	Alopecia | intraocular pressure measurement | androgenetic alopecia | balding measurement	Other measurement | Other disease	n/a	n/a	n/a
D4>D0	peak12249	other	chr1:219127046	rs589217	AG/CA	0.871191	Intraocular pressure	1:219222850_C/A	rs73111535-C	MIR548F3	2e-27	0.2902	29617998	Gao XR	Hum Mol Genet	2018-03-28	1:219182858_A/G,1:219111028_A/C,1:219147419_A/G,1:219122393_T/A	Intraocular pressure | Male-pattern baldness	Alopecia | intraocular pressure measurement | androgenetic alopecia | balding measurement	Other measurement | Other disease	n/a	n/a	n/a
D0>D14	peak12253	other	chr1:219214464	rs1256670	TA/CG	0.925813	Balding type 1	1:219247211_C/T	rs12041410-?		3e-10		30595370	Kichaev G	Am J Hum Genet	2018-12-27		Balding type 1	balding measurement	Other measurement	n/a	n/a	n/a
D0>D14	peak12253	other	chr1:219215137	rs6667536	AA/CG	1	Intraocular pressure	1:219222850_C/A	rs73111535-C	MIR548F3	2e-27	0.2902	29617998	Gao XR	Hum Mol Genet	2018-03-28	1:219182858_A/G,1:219111028_A/C,1:219147419_A/G,1:219122393_T/A	Intraocular pressure | Male-pattern baldness	Alopecia | intraocular pressure measurement | androgenetic alopecia | balding measurement	Other measurement | Other disease	n/a	n/a	n/a
D4>D0	peak12254	other	chr1:219222850	rs73111535	AA/CC	1	Intraocular pressure	1:219222850_C/A	rs73111535-C	MIR548F3	2e-27	0.2902	29617998	Gao XR	Hum Mol Genet	2018-03-28	1:219182858_A/G,1:219111028_A/C,1:219147419_A/G,1:219122393_T/A	Intraocular pressure | Male-pattern baldness	Alopecia | intraocular pressure measurement | androgenetic alopecia | balding measurement	Other measurement | Other disease	n/a	n/a	n/a
D0>D14,D0>D4	peak12280	preadipocyte-dependent	chr1:219483874	rs76877325	AA/GG	1	Lung function (FEV1/FVC)	1:219483218_G/A	rs75128958-A	LYPLAL1	2e-23	0.0445	30804560	Shrine N	Nat Genet	2019-02-25		Lung function (FEV1/FVC) | Heel bone mineral density	FEV/FEC ratio | heel bone mineral density	Other measurement	n/a	n/a	n/a
D0>D14,D0>D4	peak12283	preadipocyte-dependent	chr1:219503157	rs73095580	TT/CG	1	Lung function (FEV1/FVC)	1:219504140_C/T	rs17525033-?		2e-27		30595370	Kichaev G	Am J Hum Genet	2018-12-27		Lung function (FEV1/FVC)	FEV/FEC ratio	Other measurement	n/a	n/a	n/a
D14>D0,D4>D0	peak12298	adipocyte-dependent	chr1:219636793	rs7546202	TC/CT	0.923869	Waist-to-hip ratio adjusted for BMI (adjusted for smoking behaviour)	1:219669226_T/C	rs765751-C	LYPLA1	9e-31	0.031	28443625	Justice AE	Nat Commun	2017-04-26	1:219659668_A/T	Triglycerides | Waist-to-hip ratio adjusted for BMI (joint analysis main effects and smoking interaction) | Waist-to-hip ratio adjusted for BMI (adjusted for smoking behaviour) | Waist-to-hip ratio adjusted for BMI in non-smokers	triglyceride measurement | smoking behavior | BMI-adjusted waist-hip ratio	Body measurement | Biological process | Lipid or lipoprotein measurement	ENSG00000143353 : LYPLAL1,ENSG00000092969 : TGFB2	n/a	n/a
D14>D0,D4>D0	peak12303	adipocyte-dependent	chr1:219673705	rs2820468	AA/GG	0.885424	Waist-to-hip ratio adjusted for BMI (joint analysis for main effect and physical activity interaction)	1:219722104_G/A	rs4846565-?	LYPLAL1	2e-26		28448500	Graff M	PLoS Genet	2017-04-27	1:219673705_A/G,1:219687432_C/T,1:219700519_T/C,1:219727779_T/C	Adiponectin levels | Waist-hip ratio | Triglyceride levels | Waist-to-hip ratio adjusted for BMI in active individuals | Body fat percentage | Fasting blood insulin (BMI interaction) | Waist-to-hip ratio adjusted for BMI (joint analysis for main effect and physical activity interaction) | Fasting blood insulin | Body fat percentage variance	fasting blood insulin measurement | BMI-adjusted waist-hip ratio | body mass index | triglyceride measurement | anthropometric measurement | waist-hip ratio | adiponectin measurement | body fat percentage | physical activity measurement	Body measurement | Lipid or lipoprotein measurement | Other measurement	ENSG00000143353 : LYPLAL1	n/a	n/a
D14>D0,D4>D0	peak12310	adipocyte-dependent	chr1:219707048	rs9431171	AG/GC	1	Waist-to-hip ratio adjusted for BMI (joint analysis for main effect and physical activity interaction)	1:219722104_G/A	rs4846565-?	LYPLAL1	2e-26		28448500	Graff M	PLoS Genet	2017-04-27	1:219673705_A/G,1:219687432_C/T,1:219700519_T/C,1:219727779_T/C	Adiponectin levels | Waist-hip ratio | Triglyceride levels | Waist-to-hip ratio adjusted for BMI in active individuals | Body fat percentage | Fasting blood insulin (BMI interaction) | Waist-to-hip ratio adjusted for BMI (joint analysis for main effect and physical activity interaction) | Fasting blood insulin | Body fat percentage variance	fasting blood insulin measurement | BMI-adjusted waist-hip ratio | body mass index | triglyceride measurement | anthropometric measurement | waist-hip ratio | adiponectin measurement | body fat percentage | physical activity measurement	Body measurement | Lipid or lipoprotein measurement | Other measurement	ENSG00000143353 : LYPLAL1	n/a	n/a
D4>D0	peak12313	other	chr1:219717774	rs2785981	AC/GA	1	Waist-to-hip ratio adjusted for BMI (joint analysis for main effect and physical activity interaction)	1:219722104_G/A	rs4846565-?	LYPLAL1	2e-26		28448500	Graff M	PLoS Genet	2017-04-27	1:219673705_A/G,1:219687432_C/T,1:219700519_T/C,1:219727779_T/C	Adiponectin levels | Waist-hip ratio | Triglyceride levels | Waist-to-hip ratio adjusted for BMI in active individuals | Body fat percentage | Fasting blood insulin (BMI interaction) | Waist-to-hip ratio adjusted for BMI (joint analysis for main effect and physical activity interaction) | Fasting blood insulin | Body fat percentage variance	fasting blood insulin measurement | BMI-adjusted waist-hip ratio | body mass index | triglyceride measurement | anthropometric measurement | waist-hip ratio | adiponectin measurement | body fat percentage | physical activity measurement	Body measurement | Lipid or lipoprotein measurement | Other measurement	ENSG00000092969 : TGFB2,ENSG00000143353 : LYPLAL1	n/a	n/a
D4>D0	peak12314	other	chr1:219722104	rs4846565	AA/GG	1	Waist-to-hip ratio adjusted for BMI (joint analysis for main effect and physical activity interaction)	1:219722104_G/A	rs4846565-?	LYPLAL1	2e-26		28448500	Graff M	PLoS Genet	2017-04-27	1:219673705_A/G,1:219687432_C/T,1:219700519_T/C,1:219727779_T/C	Adiponectin levels | Waist-hip ratio | Triglyceride levels | Waist-to-hip ratio adjusted for BMI in active individuals | Body fat percentage | Fasting blood insulin (BMI interaction) | Waist-to-hip ratio adjusted for BMI (joint analysis for main effect and physical activity interaction) | Fasting blood insulin | Body fat percentage variance	fasting blood insulin measurement | BMI-adjusted waist-hip ratio | body mass index | triglyceride measurement | anthropometric measurement | waist-hip ratio | adiponectin measurement | body fat percentage | physical activity measurement	Body measurement | Lipid or lipoprotein measurement | Other measurement	ENSG00000092969 : TGFB2,ENSG00000143353 : LYPLAL1	n/a	n/a
D14>D0,D4>D0	peak12316	adipocyte-dependent	chr1:219727779	rs3001032	AC/GT	0.867383	Waist-to-hip ratio adjusted for BMI (joint analysis for main effect and physical activity interaction)	1:219722104_G/A	rs4846565-?	LYPLAL1	2e-26		28448500	Graff M	PLoS Genet	2017-04-27	1:219673705_A/G,1:219687432_C/T,1:219700519_T/C,1:219727779_T/C	Adiponectin levels | Waist-hip ratio | Triglyceride levels | Waist-to-hip ratio adjusted for BMI in active individuals | Body fat percentage | Fasting blood insulin (BMI interaction) | Waist-to-hip ratio adjusted for BMI (joint analysis for main effect and physical activity interaction) | Fasting blood insulin | Body fat percentage variance	fasting blood insulin measurement | BMI-adjusted waist-hip ratio | body mass index | triglyceride measurement | anthropometric measurement | waist-hip ratio | adiponectin measurement | body fat percentage | physical activity measurement	Body measurement | Lipid or lipoprotein measurement | Other measurement	ENSG00000143353 : LYPLAL1,ENSG00000092969 : TGFB2	n/a	n/a
D14>D0,D4>D0	peak12316	adipocyte-dependent	chr1:219727779	rs3001032	CC/TT	0.803857	Hip circumference adjusted for BMI	1:219753509_T/C	rs2820443-T	ZC3H11B	1e-35	0.0482	25673412	Shungin D	Nature	2015-02-12	1:219750717_G/T,1:219734960_A/C,1:219741820_G/A,1:219744138_C/A,1:219730006_A/T	Body fat distribution (trunk fat ratio) | Waist-to-hip ratio adjusted for BMI x sex interaction | Osteoarthritis (hip) | Triglycerides | Waist-to-hip ratio adjusted for BMI | Systolic blood pressure | Sexual dimorphism in anthropometric traits | Waist-hip ratio | Type 2 diabetes | Waist-to-hip ratio adjusted for BMI (joint analysis main effects and smoking interaction) | Waist-to-hip ratio adjust…	age at assessment | smoking behavior | triglyceride measurement | systolic blood pressure change measurement | sex interaction measurement | osteoarthritis, knee | sexual dimorphism | systolic blood pressure | anthropometric measurement | osteoarthritis | waist-hip ratio | BMI-adjusted hip circumference | BMI-adjusted waist-hip ratio | pulse pressure measurement | osteoarthritis, hip | body fat p…	Other measurement | Cardiovascular measurement | Other disease | Biological process | Body measurement | Lipid or lipoprotein measurement | Metabolic disorder | Other trait	ENSG00000143353 : LYPLAL1,ENSG00000092969 : TGFB2	n/a	n/a
D4>D0	peak12319	other	chr1:219739966	rs4428898	TA/CG	1	Height	1:219743719_C/T	rs11118346-T	LYPLAL1	2e-12	0.025	20881960	Lango Allen H	Nature	2010-09-29		Height	anthropometric measurement | body height	Other measurement | Body measurement	ENSG00000143353 : LYPLAL1,ENSG00000092969 : TGFB2	n/a	n/a
D4>D0	peak12319	other	chr1:219739664	rs17544942	TT/CC	1	Height	1:219743719_C/T	rs11118346-T	LYPLAL1	2e-12	0.025	20881960	Lango Allen H	Nature	2010-09-29		Height	anthropometric measurement | body height	Other measurement | Body measurement	ENSG00000143353 : LYPLAL1,ENSG00000092969 : TGFB2	n/a	n/a
D4>D0	peak12319	other	chr1:219739907	rs11118343	GG/TT	0.921078	Corneal astigmatism	1:219778959_T/G	rs12032649-T	ZC3H11B	5e-14	0.022	30306274	Shah RL	Hum Genet	2018-10-10	1:219768131_A/G	Corneal astigmatism	astigmatism | corneal astigmatism	Other disease | Other trait	ENSG00000143353 : LYPLAL1,ENSG00000092969 : TGFB2	n/a	n/a
D0>D4	peak12320	other	chr1:219742545	rs1415288	CC/TA	0.985719	Hip circumference adjusted for BMI	1:219753509_T/C	rs2820443-T	ZC3H11B	1e-35	0.0482	25673412	Shungin D	Nature	2015-02-12	1:219750717_G/T,1:219734960_A/C,1:219741820_G/A,1:219744138_C/A,1:219730006_A/T	Body fat distribution (trunk fat ratio) | Waist-to-hip ratio adjusted for BMI x sex interaction | Osteoarthritis (hip) | Triglycerides | Waist-to-hip ratio adjusted for BMI | Systolic blood pressure | Sexual dimorphism in anthropometric traits | Waist-hip ratio | Type 2 diabetes | Waist-to-hip ratio adjusted for BMI (joint analysis main effects and smoking interaction) | Waist-to-hip ratio adjust…	age at assessment | smoking behavior | triglyceride measurement | systolic blood pressure change measurement | sex interaction measurement | osteoarthritis, knee | sexual dimorphism | systolic blood pressure | anthropometric measurement | osteoarthritis | waist-hip ratio | BMI-adjusted hip circumference | BMI-adjusted waist-hip ratio | pulse pressure measurement | osteoarthritis, hip | body fat p…	Other measurement | Cardiovascular measurement | Other disease | Biological process | Body measurement | Lipid or lipoprotein measurement | Metabolic disorder | Other trait	ENSG00000092969 : TGFB2	n/a	n/a
D0>D4	peak12320	other	chr1:219742537	rs1415287	CT/TC	0.985719	Hip circumference adjusted for BMI	1:219753509_T/C	rs2820443-T	ZC3H11B	1e-35	0.0482	25673412	Shungin D	Nature	2015-02-12	1:219750717_G/T,1:219734960_A/C,1:219741820_G/A,1:219744138_C/A,1:219730006_A/T	Body fat distribution (trunk fat ratio) | Waist-to-hip ratio adjusted for BMI x sex interaction | Osteoarthritis (hip) | Triglycerides | Waist-to-hip ratio adjusted for BMI | Systolic blood pressure | Sexual dimorphism in anthropometric traits | Waist-hip ratio | Type 2 diabetes | Waist-to-hip ratio adjusted for BMI (joint analysis main effects and smoking interaction) | Waist-to-hip ratio adjust…	age at assessment | smoking behavior | triglyceride measurement | systolic blood pressure change measurement | sex interaction measurement | osteoarthritis, knee | sexual dimorphism | systolic blood pressure | anthropometric measurement | osteoarthritis | waist-hip ratio | BMI-adjusted hip circumference | BMI-adjusted waist-hip ratio | pulse pressure measurement | osteoarthritis, hip | body fat p…	Other measurement | Cardiovascular measurement | Other disease | Biological process | Body measurement | Lipid or lipoprotein measurement | Metabolic disorder | Other trait	ENSG00000092969 : TGFB2	n/a	n/a
D4>D0	peak12321	other	chr1:219753509	rs2820443	CC/TT	1	Hip circumference adjusted for BMI	1:219753509_T/C	rs2820443-T	ZC3H11B	1e-35	0.0482	25673412	Shungin D	Nature	2015-02-12	1:219750717_G/T,1:219734960_A/C,1:219741820_G/A,1:219744138_C/A,1:219730006_A/T	Body fat distribution (trunk fat ratio) | Waist-to-hip ratio adjusted for BMI x sex interaction | Osteoarthritis (hip) | Triglycerides | Waist-to-hip ratio adjusted for BMI | Systolic blood pressure | Sexual dimorphism in anthropometric traits | Waist-hip ratio | Type 2 diabetes | Waist-to-hip ratio adjusted for BMI (joint analysis main effects and smoking interaction) | Waist-to-hip ratio adjust…	age at assessment | smoking behavior | triglyceride measurement | systolic blood pressure change measurement | sex interaction measurement | osteoarthritis, knee | sexual dimorphism | systolic blood pressure | anthropometric measurement | osteoarthritis | waist-hip ratio | BMI-adjusted hip circumference | BMI-adjusted waist-hip ratio | pulse pressure measurement | osteoarthritis, hip | body fat p…	Other measurement | Cardiovascular measurement | Other disease | Biological process | Body measurement | Lipid or lipoprotein measurement | Metabolic disorder | Other trait	ENSG00000143353 : LYPLAL1,ENSG00000092969 : TGFB2	n/a	n/a
D0>D14,D0>D4	peak12332	preadipocyte-dependent	chr1:219964513	rs7535061	AG/GC	0.941063	Male-pattern baldness	1:219962548_A/G	rs7518186-A	NR	2e-13	0.0264185	30573740	Yap CX	Nat Commun	2018-12-20		Balding type 1 | Male-pattern baldness	Alopecia | androgenetic alopecia | balding measurement	Other measurement | Other disease	n/a	n/a	n/a
D0>D14,D0>D4	peak12332	preadipocyte-dependent	chr1:219964496	rs12118160	AT/GC	0.941063	Male-pattern baldness	1:219962548_A/G	rs7518186-A	NR	2e-13	0.0264185	30573740	Yap CX	Nat Commun	2018-12-20		Balding type 1 | Male-pattern baldness	Alopecia | androgenetic alopecia | balding measurement	Other measurement | Other disease	n/a	n/a	n/a
D0>D14,D0>D4	peak12332	preadipocyte-dependent	chr1:219964598	rs12749631	AC/GT	0.941063	Male-pattern baldness	1:219962548_A/G	rs7518186-A	NR	2e-13	0.0264185	30573740	Yap CX	Nat Commun	2018-12-20		Balding type 1 | Male-pattern baldness	Alopecia | androgenetic alopecia | balding measurement	Other measurement | Other disease	n/a	n/a	n/a
D0>D14,D0>D4	peak12332	preadipocyte-dependent	chr1:219964872	rs7537543	AG/GA	0.941063	Male-pattern baldness	1:219962548_A/G	rs7518186-A	NR	2e-13	0.0264185	30573740	Yap CX	Nat Commun	2018-12-20		Balding type 1 | Male-pattern baldness	Alopecia | androgenetic alopecia | balding measurement	Other measurement | Other disease	n/a	n/a	n/a
D14>D0,D4>D0	peak12400	adipocyte-dependent	chr1:221174323	rs1335924	CG/AA	0.995767	Lung function (FVC)	1:221204299_A/C	rs17009288-?		1e-30		30595370	Kichaev G	Am J Hum Genet	2018-12-27		Lung function (FVC) | FEV1	forced expiratory volume | vital capacity	Other measurement	n/a	n/a	n/a
D14>D0	peak12454	other	chr1:221741449	rs2009200	GC/AT	0.979969	Lung function (FVC)	1:221761335_A/G	rs10779447-?		2e-18		30595370	Kichaev G	Am J Hum Genet	2018-12-27	1:221759456_T/C	Lung function (FVC) | Height	anthropometric measurement | body height | vital capacity	Other measurement | Body measurement	n/a	n/a	n/a
D0>D14,D0>D4	peak12456	preadipocyte-dependent	chr1:221748582	rs953400	GT/AC	0.97605	Lung function (FVC)	1:221761335_A/G	rs10779447-?		2e-18		30595370	Kichaev G	Am J Hum Genet	2018-12-27	1:221759456_T/C	Lung function (FVC) | Height	anthropometric measurement | body height | vital capacity	Other measurement | Body measurement	n/a	n/a	n/a
D0>D14,D0>D4	peak12457	preadipocyte-dependent	chr1:221749712	rs9727407	GT/AC	0.979969	Lung function (FVC)	1:221761335_A/G	rs10779447-?		2e-18		30595370	Kichaev G	Am J Hum Genet	2018-12-27	1:221759456_T/C	Lung function (FVC) | Height	anthropometric measurement | body height | vital capacity	Other measurement | Body measurement	n/a	n/a	n/a
D14>D0,D4>D0	peak12478	adipocyte-dependent	chr1:221954835	rs3010839	GC/AT	0.947203	Educational attainment (years of education)	1:221967817_G/A	rs4846724-A		3e-12	0.0098	30038396	Lee JJ	Nat Genet	2018-07-23	1:221957199_C/T	Cognitive ability, years of educational attainment or schizophrenia (pleiotropy) | Educational attainment (years of education) | Educational attainment (MTAG)	self reported educational attainment | intelligence | schizophrenia	Other measurement | Biological process | Neurological disorder	n/a	n/a	n/a
D14>D0,D4>D0	peak12478	adipocyte-dependent	chr1:221954870	rs3010840	GC/AA	0.947203	Educational attainment (years of education)	1:221967817_G/A	rs4846724-A		3e-12	0.0098	30038396	Lee JJ	Nat Genet	2018-07-23	1:221957199_C/T	Cognitive ability, years of educational attainment or schizophrenia (pleiotropy) | Educational attainment (years of education) | Educational attainment (MTAG)	self reported educational attainment | intelligence | schizophrenia	Other measurement | Biological process | Neurological disorder	n/a	n/a	n/a
D0>D4	peak12505	other	chr1:222164948	rs6687758	GG/AA	0.864202	Colorectal cancer or advanced adenoma	1:222112634_A/G	rs17011141-G	DUSP10	6e-16	1.09	30510241	Huyghe JR	Nat Genet	2018-12-03	1:222162373_C/A,1:222164948_A/G	Colorectal cancer | Colorectal cancer or advanced adenoma	colorectal cancer | colorectal adenoma	Cancer	n/a	n/a	n/a
D4>D0	peak12510	other	chr1:222183189	rs12739936	GG/AA	0.840554	Colorectal cancer or advanced adenoma	1:222112634_A/G	rs17011141-G	DUSP10	6e-16	1.09	30510241	Huyghe JR	Nat Genet	2018-12-03	1:222162373_C/A,1:222164948_A/G	Colorectal cancer | Colorectal cancer or advanced adenoma	colorectal cancer | colorectal adenoma	Cancer	n/a	n/a	n/a
D0>D14	peak12668	other	chr1:224565821	rs6701145	CT/TA	0.995201	Height	1:224570425_C/T	rs10916606-?		2e-29		30595370	Kichaev G	Am J Hum Genet	2018-12-27	1:224614625_C/T,1:224559936_C/T	Mean corpuscular hemoglobin | White blood cell count | Height	lymphocyte count | basophil count | body height | hemoglobin measurement | monocyte count | anthropometric measurement | leukocyte count | myeloid white cell count | mean corpuscular hemoglobin concentration | neutrophil count | mean corpuscular hemoglobin	Hematological measurement | Body measurement | Inflammatory measurement | Other measurement	ENSG00000143771 : CNIH4	n/a	n/a
D4>D0	peak12669	other	chr1:224566216	rs11586729	CG/TA	0.995201	Height	1:224570425_C/T	rs10916606-?		2e-29		30595370	Kichaev G	Am J Hum Genet	2018-12-27	1:224614625_C/T,1:224559936_C/T	Mean corpuscular hemoglobin | White blood cell count | Height	lymphocyte count | basophil count | body height | hemoglobin measurement | monocyte count | anthropometric measurement | leukocyte count | myeloid white cell count | mean corpuscular hemoglobin concentration | neutrophil count | mean corpuscular hemoglobin	Hematological measurement | Body measurement | Inflammatory measurement | Other measurement	ENSG00000143771 : CNIH4	n/a	n/a
D14>D0,D4>D0	peak12841	adipocyte-dependent	chr1:226790001	rs41314284	TT/CC	1	Self-reported math ability (MTAG)	1:226790001_C/T	rs41314284-T	Intergenic	9e-11	0.0196	30038396	Lee JJ	Nat Genet	2018-07-23		Self-reported math ability (MTAG) | Self-reported math ability	mathematical ability	Biological process	ENSG00000143801 : PSEN2,ENSG00000143776 : CDC42BPA	n/a	n/a
D14>D0,D4>D0	peak12884	adipocyte-dependent	chr1:227249624	rs78002062	TA/CG	0.982361	Hair color	1:227381056_C/T	rs112779011-?		7e-11		30595370	Kichaev G	Am J Hum Genet	2018-12-27		Hair color	hair colour measurement | hair color	Other measurement | Other trait	n/a	n/a	n/a
D0>D4	peak12892	other	chr1:227414176	rs75377233	TC/CG	0.991164	Hair color	1:227381056_C/T	rs112779011-?		7e-11		30595370	Kichaev G	Am J Hum Genet	2018-12-27		Hair color	hair colour measurement | hair color	Other measurement | Other trait	n/a	n/a	n/a
D0>D4	peak12892	other	chr1:227413996	rs76346861	TC/CT	0.991164	Hair color	1:227381056_C/T	rs112779011-?		7e-11		30595370	Kichaev G	Am J Hum Genet	2018-12-27		Hair color	hair colour measurement | hair color	Other measurement | Other trait	n/a	n/a	n/a
D0>D4	peak12892	other	chr1:227413438	rs7547092	AC/CT	0.895689	Optic disc area	1:227581520_C/A	rs11811982-A	CDC42BPA	4e-16	0.062	28073927	Springelkamp H	Hum Mol Genet	2017-01-10	1:227386971_G/A,1:227515049_G/A	Optic disc area | Smoking status (ever vs never smokers)	optic disc area measurement | smoking status measurement | smoking behavior | optic disc size measurement	Other measurement | Biological process	n/a	n/a	n/a
D0>D4	peak12892	other	chr1:227414167	rs78502410	TG/CC	0.991164	Hair color	1:227381056_C/T	rs112779011-?		7e-11		30595370	Kichaev G	Am J Hum Genet	2018-12-27		Hair color	hair colour measurement | hair color	Other measurement | Other trait	n/a	n/a	n/a
D0>D14,D0>D4	peak12891	preadipocyte-dependent	chr1:227404012	rs79892036	AC/CT	0.895689	Optic disc area	1:227581520_C/A	rs11811982-A	CDC42BPA	4e-16	0.062	28073927	Springelkamp H	Hum Mol Genet	2017-01-10	1:227386971_G/A,1:227515049_G/A	Optic disc area | Smoking status (ever vs never smokers)	optic disc area measurement | smoking status measurement | smoking behavior | optic disc size measurement	Other measurement | Biological process	n/a	n/a	n/a
D14>D0,D4>D0	peak12899	adipocyte-dependent	chr1:227530925	rs116657151	AG/CA	0.879937	Optic disc area	1:227581520_C/A	rs11811982-A	CDC42BPA	4e-16	0.062	28073927	Springelkamp H	Hum Mol Genet	2017-01-10	1:227386971_G/A,1:227515049_G/A	Optic disc area | Smoking status (ever vs never smokers)	optic disc area measurement | smoking status measurement | smoking behavior | optic disc size measurement	Other measurement | Biological process	n/a	n/a	n/a
D0>D14	peak12987	other	chr1:228997482	rs9919218	GA/TC	0.967868	Basal cell carcinoma	1:228997835_T/G	rs801114-G	RHOU	8e-14	1.23	25855136	Stacey SN	Nat Commun	2015-04-09		Basal cell carcinoma	basal cell carcinoma	Cancer	n/a	n/a	n/a
D0>D14	peak12987	other	chr1:228997165	rs6426519	GC/TT	1	Basal cell carcinoma	1:228997835_T/G	rs801114-G	RHOU	8e-14	1.23	25855136	Stacey SN	Nat Commun	2015-04-09		Basal cell carcinoma	basal cell carcinoma	Cancer	n/a	n/a	n/a
D0>D14	peak12987	other	chr1:228997835	rs801114	GG/TT	1	Basal cell carcinoma	1:228997835_T/G	rs801114-G	RHOU	8e-14	1.23	25855136	Stacey SN	Nat Commun	2015-04-09		Basal cell carcinoma	basal cell carcinoma	Cancer	n/a	n/a	n/a
D0>D14	peak12987	other	chr1:228997307	rs6426520	GT/TC	0.991804	Basal cell carcinoma	1:228997835_T/G	rs801114-G	RHOU	8e-14	1.23	25855136	Stacey SN	Nat Commun	2015-04-09		Basal cell carcinoma	basal cell carcinoma	Cancer	n/a	n/a	n/a
D0>D14	peak12987	other	chr1:228997469	rs10916373	TA/CG	0.906587	Basal cell carcinoma	1:228994388_C/T	rs12070203-T	RP4-799G3.2	8e-72	1.18	31174203	Liyanage UE	Hum Mol Genet	2019-06-07		Basal cell carcinoma | Non-melanoma skin cancer | Keratinocyte cancer (MTAG)	keratinocyte carcinoma | non-melanoma skin carcinoma | skin pigmentation | basal cell carcinoma	Cancer | Other trait	n/a	n/a	n/a
D0>D14,D0>D4	peak13065	preadipocyte-dependent	chr1:229765151	rs12130523	TG/CA	0.996061	Mean corpuscular hemoglobin	1:229770364_T/C	rs59428852-?		5e-16		30595370	Kichaev G	Am J Hum Genet	2018-12-27		Mean corpuscular hemoglobin	mean corpuscular hemoglobin concentration | mean corpuscular hemoglobin | hemoglobin measurement	Hematological measurement	ENSG00000135776 : ABCB10	n/a	n/a
D4>D0	peak13086	other	chr1:230237540	rs10864690	AA/GT	0.980506	Blood protein levels	1:230253406_G/A	rs7549029-A	NR	7e-14	0.19	29875488	Sun BB	Nature	2018-06-06	1:230237282_C/T,1:230239259_T/C	Blood protein levels | Depressive symptoms | Neuroticism | Well-being spectrum (multivariate analysis)	serum alpha-1-antitrypsin measurement | alpha-1-antichymotrypsin measurement | fibronectin fragment 4 measurement | matrix metalloproteinase 1 measurement | matrilysin measurement | galactoside 34-L-fucosyltransferase measurement | C-C motif chemokine 25 measurement | plasma kallikrein measurement | apolipoprotein B measurement | carbonic anhydrase 13 measurement | endothelial cell-selective adhe…	Other measurement | Inflammatory measurement | Hematological measurement | Cardiovascular measurement | Liver enzyme measurement | Lipid or lipoprotein measurement | Neurological disorder	n/a	n/a	n/a
D14>D0,D4>D0	peak13150	adipocyte-dependent	chr1:231043380	rs7542185	CT/TC	0.83024	Height	1:231050719_C/T	rs6687367-?		2e-11		30595370	Kichaev G	Am J Hum Genet	2018-12-27		Height	anthropometric measurement | body height	Other measurement | Body measurement	n/a	n/a	n/a
D4>D0	peak13153	other	chr1:231075788	rs7511745	CC/TT	0.988193	Height	1:231050719_C/T	rs6687367-?		2e-11		30595370	Kichaev G	Am J Hum Genet	2018-12-27		Height	anthropometric measurement | body height	Other measurement | Body measurement	n/a	n/a	n/a
D14>D0,D4>D0	peak13295	adipocyte-dependent	chr1:234852204	rs526936	GG/AA	0.996112	LDL cholesterol levels x alcohol consumption (drinkers vs non-drinkers) interaction (2df)	1:234848609_G/A	rs486142-A	LOC101927787, LINC01132	4e-36		30698716	de Vries PS	Am J Epidemiol	2019-01-29	1:234853059_C/T,1:234857676_T/C,1:234853406_A/G,1:234849339_G/A,1:234851216_A/C,1:234853268_A/C,1:234858597_A/T,1:234852760_C/T	Total cholesterol levels | LDL cholesterol | Cholesterol, total | LDL cholesterol levels in current drinkers | Low density lipoprotein cholesterol levels | LDL cholesterol levels x alcohol consumption (drinkers vs non-drinkers) interaction (2df) | LDL cholesterol levels | LDL cholesterol x physical activity interaction (2df test) | LDL cholesterol levels x alcohol consumption (regular vs non-regu…	lipid measurement | alcohol drinking | low density lipoprotein cholesterol measurement | alcohol consumption measurement | total cholesterol measurement | physical activity | LDL cholesterol change measurement	Other measurement | Biological process | Lipid or lipoprotein measurement	ENSG00000168264 : IRF2BP2	n/a	n/a
D14>D0,D4>D0	peak13295	adipocyte-dependent	chr1:234853059	rs556107	GC/AT	0.969453	LDL cholesterol levels x alcohol consumption (drinkers vs non-drinkers) interaction (2df)	1:234848609_G/A	rs486142-A	LOC101927787, LINC01132	4e-36		30698716	de Vries PS	Am J Epidemiol	2019-01-29	1:234853059_C/T,1:234857676_T/C,1:234853406_A/G,1:234849339_G/A,1:234851216_A/C,1:234853268_A/C,1:234858597_A/T,1:234852760_C/T	Total cholesterol levels | LDL cholesterol | Cholesterol, total | LDL cholesterol levels in current drinkers | Low density lipoprotein cholesterol levels | LDL cholesterol levels x alcohol consumption (drinkers vs non-drinkers) interaction (2df) | LDL cholesterol levels | LDL cholesterol x physical activity interaction (2df test) | LDL cholesterol levels x alcohol consumption (regular vs non-regu…	lipid measurement | alcohol drinking | low density lipoprotein cholesterol measurement | alcohol consumption measurement | total cholesterol measurement | physical activity | LDL cholesterol change measurement	Other measurement | Biological process | Lipid or lipoprotein measurement	ENSG00000168264 : IRF2BP2	n/a	n/a
D14>D0,D4>D0	peak13295	adipocyte-dependent	chr1:234852760	rs553427	GC/AT	0.992252	LDL cholesterol levels x alcohol consumption (drinkers vs non-drinkers) interaction (2df)	1:234848609_G/A	rs486142-A	LOC101927787, LINC01132	4e-36		30698716	de Vries PS	Am J Epidemiol	2019-01-29	1:234853059_C/T,1:234857676_T/C,1:234853406_A/G,1:234849339_G/A,1:234851216_A/C,1:234853268_A/C,1:234858597_A/T,1:234852760_C/T	Total cholesterol levels | LDL cholesterol | Cholesterol, total | LDL cholesterol levels in current drinkers | Low density lipoprotein cholesterol levels | LDL cholesterol levels x alcohol consumption (drinkers vs non-drinkers) interaction (2df) | LDL cholesterol levels | LDL cholesterol x physical activity interaction (2df test) | LDL cholesterol levels x alcohol consumption (regular vs non-regu…	lipid measurement | alcohol drinking | low density lipoprotein cholesterol measurement | alcohol consumption measurement | total cholesterol measurement | physical activity | LDL cholesterol change measurement	Other measurement | Biological process | Lipid or lipoprotein measurement	ENSG00000168264 : IRF2BP2	n/a	n/a
D0>D4	peak13319	other	chr1:235035447	rs2802999	CA/TG	0.924678	Adolescent idiopathic scoliosis	1:235041319_C/T	rs2802993-?	NR	4e-14		30019117	Liu J	Hum Genet	2018-07-17		Adolescent idiopathic scoliosis	scoliosis | adolescent idiopathic scoliosis	Other disease	n/a	n/a	n/a
D0>D4	peak13319	other	chr1:235035331	rs2803001	CA/TG	0.924678	Adolescent idiopathic scoliosis	1:235041319_C/T	rs2802993-?	NR	4e-14		30019117	Liu J	Hum Genet	2018-07-17		Adolescent idiopathic scoliosis	scoliosis | adolescent idiopathic scoliosis	Other disease	n/a	n/a	n/a
D0>D4	peak13319	other	chr1:235035398	rs2803000	CC/TG	0.924678	Adolescent idiopathic scoliosis	1:235041319_C/T	rs2802993-?	NR	4e-14		30019117	Liu J	Hum Genet	2018-07-17		Adolescent idiopathic scoliosis	scoliosis | adolescent idiopathic scoliosis	Other disease	n/a	n/a	n/a
D4>D0	peak13355	other	chr1:235470695	rs11804525	AA/GG	0.932536	Height	1:235506853_G/A	rs2803841-?		3e-20		30595370	Kichaev G	Am J Hum Genet	2018-12-27		Height	anthropometric measurement | body height	Other measurement | Body measurement	n/a	n/a	n/a
D14>D0,D4>D0	peak13404	adipocyte-dependent	chr1:236105910	rs1886654	GT/AC	0.989756	Basophil percentage of white cells	1:236102886_G/A	rs6701752-A	RP5-940F7.2	3e-82	0.108039	27863252	Astle WJ	Cell	2016-11-17	1:236104981_A/T,1:236107241_A/C	Monocyte count | Basophil percentage of white cells | White blood cell count | Neutrophil percentage of granulocytes | White blood cell count (basophil) | Monocyte percentage of white cells | Basophil percentage of granulocytes	lymphocyte count | basophil count | neutrophil percentage of granulocytes | monocyte count | leukocyte count | basophil percentage of leukocytes | myeloid white cell count | monocyte percentage of leukocytes | basophil percentage of granulocytes | neutrophil count	Hematological measurement | Inflammatory measurement	ENSG00000252056 : RNU5E-2P	n/a	n/a
D0>D14,D0>D4	peak13405	preadipocyte-dependent	chr1:236107241	rs6429432	GA/AC	1	Basophil percentage of white cells	1:236102886_G/A	rs6701752-A	RP5-940F7.2	3e-82	0.108039	27863252	Astle WJ	Cell	2016-11-17	1:236104981_A/T,1:236107241_A/C	Monocyte count | Basophil percentage of white cells | White blood cell count | Neutrophil percentage of granulocytes | White blood cell count (basophil) | Monocyte percentage of white cells | Basophil percentage of granulocytes	lymphocyte count | basophil count | neutrophil percentage of granulocytes | monocyte count | leukocyte count | basophil percentage of leukocytes | myeloid white cell count | monocyte percentage of leukocytes | basophil percentage of granulocytes | neutrophil count	Hematological measurement | Inflammatory measurement	ENSG00000252056 : RNU5E-2P	n/a	n/a
D14>D0,D4>D0	peak13417	adipocyte-dependent	chr1:236203697	rs4659621	TC/CA	0.966896	Blood protein levels	1:236218004_C/T	rs72765466-C	NID1	2e-15	0.227	30072576	Emilsson V	Science	2018-08-02		Blood protein levels	serum alpha-1-antitrypsin measurement | alpha-1-antichymotrypsin measurement | fibronectin fragment 4 measurement | matrix metalloproteinase 1 measurement | matrilysin measurement | galactoside 34-L-fucosyltransferase measurement | C-C motif chemokine 25 measurement | plasma kallikrein measurement | apolipoprotein B measurement | carbonic anhydrase 13 measurement | endothelial cell-selective adhe…	Other measurement | Inflammatory measurement | Hematological measurement | Cardiovascular measurement | Liver enzyme measurement | Lipid or lipoprotein measurement	ENSG00000252056 : RNU5E-2P,ENSG00000143669 : LYST	n/a	n/a
D14>D0,D4>D0	peak13417	adipocyte-dependent	chr1:236203503	rs3768087	TC/CG	0.972318	Blood protein levels	1:236218004_C/T	rs72765466-C	NID1	2e-15	0.227	30072576	Emilsson V	Science	2018-08-02		Blood protein levels	serum alpha-1-antitrypsin measurement | alpha-1-antichymotrypsin measurement | fibronectin fragment 4 measurement | matrix metalloproteinase 1 measurement | matrilysin measurement | galactoside 34-L-fucosyltransferase measurement | C-C motif chemokine 25 measurement | plasma kallikrein measurement | apolipoprotein B measurement | carbonic anhydrase 13 measurement | endothelial cell-selective adhe…	Other measurement | Inflammatory measurement | Hematological measurement | Cardiovascular measurement | Liver enzyme measurement | Lipid or lipoprotein measurement	ENSG00000252056 : RNU5E-2P,ENSG00000143669 : LYST	n/a	n/a
D0>D14	peak13440	other	chr1:236697521	rs819424	TA/CG	0.995595	Total cholesterol levels	1:236718620_T/C	rs1126627-T	HEATR1	9e-10	0.0118	30275531	Klarin D	Nat Genet	2018-10-01		Total cholesterol levels	total cholesterol measurement	Lipid or lipoprotein measurement	n/a	n/a	n/a
D0>D14	peak13440	other	chr1:236697551	rs819426	TT/CC	1	Total cholesterol levels	1:236718620_T/C	rs1126627-T	HEATR1	9e-10	0.0118	30275531	Klarin D	Nat Genet	2018-10-01		Total cholesterol levels	total cholesterol measurement	Lipid or lipoprotein measurement	n/a	n/a	n/a
D0>D14	peak13440	other	chr1:236697667	rs819427	TT/CG	0.995567	Total cholesterol levels	1:236718620_T/C	rs1126627-T	HEATR1	9e-10	0.0118	30275531	Klarin D	Nat Genet	2018-10-01		Total cholesterol levels	total cholesterol measurement	Lipid or lipoprotein measurement	n/a	n/a	n/a
D0>D14,D0>D4	peak13556	preadipocyte-dependent	chr1:240776222	rs1934339	TA/GG	0.885315	Lung function (FEV1/FVC)	1:240778057_G/T	rs2153288-?		3e-11		30595370	Kichaev G	Am J Hum Genet	2018-12-27		Lung function (FEV1/FVC)	FEV/FEC ratio	Other measurement	n/a	n/a	n/a
D0>D14,D0>D4	peak13628	preadipocyte-dependent	chr1:243368709	rs12067429	GC/AG	0.815431	Educational attainment (MTAG)	1:243420388_A/G	rs3897821-A	Intergenic	7e-28	0.0152	30038396	Lee JJ	Nat Genet	2018-07-23	1:243428152_T/G,1:243492567_A/G,1:243458502_C/T,1:243383635_G/T,1:243425689_T/G,1:243388370_A/T	Diastolic blood pressure x alcohol consumption interaction (2df test) | Diastolic blood pressure | Cognitive performance (MTAG) | Diastolic blood pressure x smoking status (current vs non-current) interaction (2df test) | Highest math class taken (MTAG) | Red cell distribution width | Educational attainment (years of education) | Diastolic blood pressure x smoking status (ever vs never) interacti…	self reported educational attainment | alcohol drinking | mathematical ability | smoking status measurement | diastolic blood pressure | cognitive function measurement | diastolic blood pressure change measurement | red blood cell distribution width	Other measurement | Biological process | Hematological measurement	ENSG00000054282 : SDCCAG8	n/a	n/a
D0>D14,D0>D4	peak13639	preadipocyte-dependent	chr1:243435622	rs10803131	GG/AA	0.941743	Educational attainment (MTAG)	1:243420388_A/G	rs3897821-A	Intergenic	7e-28	0.0152	30038396	Lee JJ	Nat Genet	2018-07-23	1:243428152_T/G,1:243492567_A/G,1:243458502_C/T,1:243383635_G/T,1:243425689_T/G,1:243388370_A/T	Diastolic blood pressure x alcohol consumption interaction (2df test) | Diastolic blood pressure | Cognitive performance (MTAG) | Diastolic blood pressure x smoking status (current vs non-current) interaction (2df test) | Highest math class taken (MTAG) | Red cell distribution width | Educational attainment (years of education) | Diastolic blood pressure x smoking status (ever vs never) interacti…	self reported educational attainment | alcohol drinking | mathematical ability | smoking status measurement | diastolic blood pressure | cognitive function measurement | diastolic blood pressure change measurement | red blood cell distribution width	Other measurement | Biological process | Hematological measurement	n/a	n/a	n/a
D0>D14,D0>D4	peak13643	preadipocyte-dependent	chr1:243458502	rs3943093	GT/AC	0.920836	Educational attainment (MTAG)	1:243420388_A/G	rs3897821-A	Intergenic	7e-28	0.0152	30038396	Lee JJ	Nat Genet	2018-07-23	1:243428152_T/G,1:243492567_A/G,1:243458502_C/T,1:243383635_G/T,1:243425689_T/G,1:243388370_A/T	Diastolic blood pressure x alcohol consumption interaction (2df test) | Diastolic blood pressure | Cognitive performance (MTAG) | Diastolic blood pressure x smoking status (current vs non-current) interaction (2df test) | Highest math class taken (MTAG) | Red cell distribution width | Educational attainment (years of education) | Diastolic blood pressure x smoking status (ever vs never) interacti…	self reported educational attainment | alcohol drinking | mathematical ability | smoking status measurement | diastolic blood pressure | cognitive function measurement | diastolic blood pressure change measurement | red blood cell distribution width	Other measurement | Biological process | Hematological measurement	n/a	n/a	n/a
D4>D0	peak13645	other	chr1:243467236	rs12084733	GA/AG	0.845878	Educational attainment (MTAG)	1:243420388_A/G	rs3897821-A	Intergenic	7e-28	0.0152	30038396	Lee JJ	Nat Genet	2018-07-23	1:243428152_T/G,1:243492567_A/G,1:243458502_C/T,1:243383635_G/T,1:243425689_T/G,1:243388370_A/T	Diastolic blood pressure x alcohol consumption interaction (2df test) | Diastolic blood pressure | Cognitive performance (MTAG) | Diastolic blood pressure x smoking status (current vs non-current) interaction (2df test) | Highest math class taken (MTAG) | Red cell distribution width | Educational attainment (years of education) | Diastolic blood pressure x smoking status (ever vs never) interacti…	self reported educational attainment | alcohol drinking | mathematical ability | smoking status measurement | diastolic blood pressure | cognitive function measurement | diastolic blood pressure change measurement | red blood cell distribution width	Other measurement | Biological process | Hematological measurement	n/a	n/a	n/a
D0>D14,D0>D4	peak13642	preadipocyte-dependent	chr1:243451405	rs10926981	AA/GC	0.883726	Highest math class taken	1:243421404_A/G	rs10803130-A	Intergenic	4e-11	0.0151	30038396	Lee JJ	Nat Genet	2018-07-23		Highest math class taken	mathematical ability	Biological process	n/a	n/a	n/a
D14>D0,D4>D0	peak13644	adipocyte-dependent	chr1:243464416	rs2636321	AA/CG	0.911394	Estimated glomerular filtration rate	1:243469669_A/C	rs2490391-A	SDCCAG8	9e-23	0.0024	31152163	Wuttke M	Nat Genet	2019-05-31	1:243471192_A/G,1:243458922_A/G	Chronic kidney disease | Self-reported math ability (MTAG) | Diastolic blood pressure | Estimated glomerular filtration rate	mathematical ability | diastolic blood pressure | creatinine measurement | cystatin c measurement | diastolic blood pressure change measurement | chronic kidney disease | glomerular filtration rate	Other measurement | Other disease | Biological process	n/a	n/a	n/a
D0>D14	peak13662	other	chr1:243743474	rs6688135	TC/CA	0.922307	Body mass index	1:243684019_T/C	rs946824-T	NA	5e-15	0.0197	30239722	Pulit SL	Hum Mol Genet	2018-09-14		Body mass index	physical activity measurement | body mass index | longitudinal BMI measurement	Body measurement | Other measurement	n/a	n/a	n/a
D0>D4	peak13664	other	chr1:243760328	rs2345284	TC/CT	0.9229	Body mass index	1:243684019_T/C	rs946824-T	NA	5e-15	0.0197	30239722	Pulit SL	Hum Mol Genet	2018-09-14		Body mass index	physical activity measurement | body mass index | longitudinal BMI measurement	Body measurement | Other measurement	n/a	n/a	n/a
D0>D14,D0>D4	peak13665	preadipocyte-dependent	chr1:243761735	rs320302	TG/CA	0.930685	Body mass index	1:243684019_T/C	rs946824-T	NA	5e-15	0.0197	30239722	Pulit SL	Hum Mol Genet	2018-09-14		Body mass index	physical activity measurement | body mass index | longitudinal BMI measurement	Body measurement | Other measurement	n/a	n/a	n/a
D0>D14,D0>D4	peak13912	preadipocyte-dependent	chr1:247457854	rs17721193	CC/TG	0.953577	Monocyte percentage of white cells	1:247427617_T/C	rs1578862-C	intergenic	5e-12	0.02537	27863252	Astle WJ	Cell	2016-11-17		Monocyte percentage of white cells	monocyte percentage of leukocytes	Hematological measurement	n/a	n/a	n/a
D0>D14,D0>D4	peak66821	preadipocyte-dependent	chr2:8745998	rs3856444	TC/CG	0.904879	Red cell distribution width	2:8756183_C/T	rs6730558-?		1e-171		30595370	Kichaev G	Am J Hum Genet	2018-12-27	2:8762414_T/G,2:8750266_A/G,2:8752238_G/A,2:8754206_G/A,2:8740722_C/A	Red cell distribution width | Mean corpuscular hemoglobin | High light scatter reticulocyte percentage of red cells | Reticulocyte count | High light scatter reticulocyte count | PR interval | Red blood cell count | Mean corpuscular volume | Reticulocyte fraction of red cells	mean corpuscular volume | red blood cell density measurement | hemoglobin measurement | reticulocyte measurement | mean corpuscular hemoglobin concentration | PR interval | red blood cell distribution width | erythrocyte count | mean corpuscular hemoglobin | reticulocyte count	Hematological measurement | Cardiovascular measurement	n/a	n/a	n/a
D0>D4	peak66890	other	chr2:9376062	rs11686324	GT/AC	0.822603	Chronic inflammatory diseases (ankylosing spondylitis, Crohn's disease, psoriasis, primary sclerosing cholangitis, ulcerative colitis) (pleiotropy)	2:9402988_A/G	rs2666218-?	ASAP2	9e-10		26974007	Ellinghaus D	Nat Genet	2016-03-14		Chronic inflammatory diseases (ankylosing spondylitis, Crohn's disease, psoriasis, primary sclerosing cholangitis, ulcerative colitis) (pleiotropy)	ulcerative colitis | crohn's disease | psoriasis | ankylosing spondylitis | sclerosing cholangitis	Immune system disorder | Digestive system disorder	n/a	n/a	n/a
D0>D14,D0>D4	peak66920	preadipocyte-dependent	chr2:9624794	rs17524376	CT/GA	1	Height	2:9619777_C/G	rs4511696-?		1e-19		30595370	Kichaev G	Am J Hum Genet	2018-12-27		Height	anthropometric measurement | body height	Other measurement | Body measurement	n/a	n/a	n/a
D4>D0	peak66922	other	chr2:9629367	rs13008101	CT/GG	0.995821	Height	2:9619777_C/G	rs4511696-?		1e-19		30595370	Kichaev G	Am J Hum Genet	2018-12-27		Height	anthropometric measurement | body height	Other measurement | Body measurement	n/a	n/a	n/a
D0>D14,D0>D4	peak66973	preadipocyte-dependent	chr2:10120786	rs1820964	CC/TT	0.985559	Blood urea nitrogen levels	2:10118424_T/C	rs3791760-T	GRHL1	1e-10	0.005	31152163	Wuttke M	Nat Genet	2019-05-31		Blood urea nitrogen levels	blood urea nitrogen measurement	Other measurement	n/a	n/a	n/a
D0>D14,D0>D4	peak66973	preadipocyte-dependent	chr2:10120841	rs1897165	CG/TA	0.995173	Blood urea nitrogen levels	2:10118424_T/C	rs3791760-T	GRHL1	1e-10	0.005	31152163	Wuttke M	Nat Genet	2019-05-31		Blood urea nitrogen levels	blood urea nitrogen measurement	Other measurement	n/a	n/a	n/a
D0>D14,D0>D4	peak66973	preadipocyte-dependent	chr2:10120985	rs2033326	CC/TG	0.995173	Blood urea nitrogen levels	2:10118424_T/C	rs3791760-T	GRHL1	1e-10	0.005	31152163	Wuttke M	Nat Genet	2019-05-31		Blood urea nitrogen levels	blood urea nitrogen measurement	Other measurement	n/a	n/a	n/a
D0>D14,D0>D4	peak66973	preadipocyte-dependent	chr2:10120605	rs2011516	CG/TA	0.985559	Blood urea nitrogen levels	2:10118424_T/C	rs3791760-T	GRHL1	1e-10	0.005	31152163	Wuttke M	Nat Genet	2019-05-31		Blood urea nitrogen levels	blood urea nitrogen measurement	Other measurement	n/a	n/a	n/a
D0>D14,D0>D4	peak66973	preadipocyte-dependent	chr2:10120795	rs2011523	CG/TA	0.855973	Blood urea nitrogen levels	2:10118424_T/C	rs3791760-T	GRHL1	1e-10	0.005	31152163	Wuttke M	Nat Genet	2019-05-31		Blood urea nitrogen levels	blood urea nitrogen measurement	Other measurement	n/a	n/a	n/a
D4>D0	peak67156	other	chr2:12564429	rs12990104	GA/AG	0.926089	Height	2:12567937_A/G	rs13022088-?		3e-12		30595370	Kichaev G	Am J Hum Genet	2018-12-27		Height	anthropometric measurement | body height	Other measurement | Body measurement	n/a	n/a	n/a
D0>D14,D0>D4	peak67163	preadipocyte-dependent	chr2:12644736	rs1534430	TT/CC	1	Medication use (thyroid preparations)	2:12644736_C/T	rs1534430-T	AC096559.1	2e-18	0.0820701	31015401	Wu Y	Nat Commun	2019-04-23		Autoimmune traits | Heel bone mineral density | Hypothyroidism | Medication use (thyroid preparations)	heel bone mineral density | autoimmune disease | hypothyroidism | Thyroid preparation use measurement	Other measurement | Other disease | Immune system disorder	n/a	n/a	n/a
D0>D4	peak67186	other	chr2:12928971	rs6432335	TT/CG	0.859739	White blood cell count	2:12916919_T/C	rs7581972-?		2e-21		30595370	Kichaev G	Am J Hum Genet	2018-12-27	2:12964497_A/G,2:12910084_G/A	Pericardial fat | White blood cell count | Pericardial adipose tissue adjusted for height and weight | Heel bone mineral density	lymphocyte count | basophil count | body height | heel bone mineral density | monocyte count | pericardial adipose tissue measurement | leukocyte count | body weight | myeloid white cell count | neutrophil count	Hematological measurement | Body measurement | Inflammatory measurement | Other measurement	n/a	n/a	n/a
D0>D4	peak67186	other	chr2:12928927	rs6432334	TT/CG	1	White blood cell count	2:12916919_T/C	rs7581972-?		2e-21		30595370	Kichaev G	Am J Hum Genet	2018-12-27	2:12964497_A/G,2:12910084_G/A	Pericardial fat | White blood cell count | Pericardial adipose tissue adjusted for height and weight | Heel bone mineral density	lymphocyte count | basophil count | body height | heel bone mineral density | monocyte count | pericardial adipose tissue measurement | leukocyte count | body weight | myeloid white cell count | neutrophil count	Hematological measurement | Body measurement | Inflammatory measurement | Other measurement	n/a	n/a	n/a
D14>D0,D4>D0	peak67189	adipocyte-dependent	chr2:12948146	rs12692486	TT/CC	0.996341	White blood cell count	2:12916919_T/C	rs7581972-?		2e-21		30595370	Kichaev G	Am J Hum Genet	2018-12-27	2:12964497_A/G,2:12910084_G/A	Pericardial fat | White blood cell count | Pericardial adipose tissue adjusted for height and weight | Heel bone mineral density	lymphocyte count | basophil count | body height | heel bone mineral density | monocyte count | pericardial adipose tissue measurement | leukocyte count | body weight | myeloid white cell count | neutrophil count	Hematological measurement | Body measurement | Inflammatory measurement | Other measurement	n/a	n/a	n/a
D14>D0,D4>D0	peak67189	adipocyte-dependent	chr2:12948901	rs732805	TG/CA	0.996341	White blood cell count	2:12916919_T/C	rs7581972-?		2e-21		30595370	Kichaev G	Am J Hum Genet	2018-12-27	2:12964497_A/G,2:12910084_G/A	Pericardial fat | White blood cell count | Pericardial adipose tissue adjusted for height and weight | Heel bone mineral density	lymphocyte count | basophil count | body height | heel bone mineral density | monocyte count | pericardial adipose tissue measurement | leukocyte count | body weight | myeloid white cell count | neutrophil count	Hematological measurement | Body measurement | Inflammatory measurement | Other measurement	n/a	n/a	n/a
D14>D0,D4>D0	peak67189	adipocyte-dependent	chr2:12948372	rs6736328	TA/CC	0.996341	White blood cell count	2:12916919_T/C	rs7581972-?		2e-21		30595370	Kichaev G	Am J Hum Genet	2018-12-27	2:12964497_A/G,2:12910084_G/A	Pericardial fat | White blood cell count | Pericardial adipose tissue adjusted for height and weight | Heel bone mineral density	lymphocyte count | basophil count | body height | heel bone mineral density | monocyte count | pericardial adipose tissue measurement | leukocyte count | body weight | myeloid white cell count | neutrophil count	Hematological measurement | Body measurement | Inflammatory measurement | Other measurement	n/a	n/a	n/a
D0>D14	peak67190	other	chr2:12949773	rs7601980	TG/CC	0.996341	White blood cell count	2:12916919_T/C	rs7581972-?		2e-21		30595370	Kichaev G	Am J Hum Genet	2018-12-27	2:12964497_A/G,2:12910084_G/A	Pericardial fat | White blood cell count | Pericardial adipose tissue adjusted for height and weight | Heel bone mineral density	lymphocyte count | basophil count | body height | heel bone mineral density | monocyte count | pericardial adipose tissue measurement | leukocyte count | body weight | myeloid white cell count | neutrophil count	Hematological measurement | Body measurement | Inflammatory measurement | Other measurement	n/a	n/a	n/a
D0>D14,D0>D4	peak67191	preadipocyte-dependent	chr2:12957120	rs6751241	TT/CC	0.996341	White blood cell count	2:12916919_T/C	rs7581972-?		2e-21		30595370	Kichaev G	Am J Hum Genet	2018-12-27	2:12964497_A/G,2:12910084_G/A	Pericardial fat | White blood cell count | Pericardial adipose tissue adjusted for height and weight | Heel bone mineral density	lymphocyte count | basophil count | body height | heel bone mineral density | monocyte count | pericardial adipose tissue measurement | leukocyte count | body weight | myeloid white cell count | neutrophil count	Hematological measurement | Body measurement | Inflammatory measurement | Other measurement	n/a	n/a	n/a
D0>D14,D0>D4	peak67191	preadipocyte-dependent	chr2:12956675	rs6432337	TC/CT	0.992722	White blood cell count	2:12916919_T/C	rs7581972-?		2e-21		30595370	Kichaev G	Am J Hum Genet	2018-12-27	2:12964497_A/G,2:12910084_G/A	Pericardial fat | White blood cell count | Pericardial adipose tissue adjusted for height and weight | Heel bone mineral density	lymphocyte count | basophil count | body height | heel bone mineral density | monocyte count | pericardial adipose tissue measurement | leukocyte count | body weight | myeloid white cell count | neutrophil count	Hematological measurement | Body measurement | Inflammatory measurement | Other measurement	n/a	n/a	n/a
D0>D4	peak67203	other	chr2:13092016	rs779396	TA/CG	0.982316	Waist-hip ratio	2:13088063_T/C	rs779390-?		3e-25		30595370	Kichaev G	Am J Hum Genet	2018-12-27	2:13085166_C/T,2:13092016_A/G	Waist-to-hip ratio adjusted for BMI | Balding type 1 | Waist-hip ratio	waist-hip ratio | anthropometric measurement | BMI-adjusted waist-hip ratio | balding measurement	Other measurement | Body measurement	ENSG00000265172 : MIR4262	n/a	n/a
D0>D4,D14>D4	peak67237	other	chr2:15775210	rs16862823	GC/TT	0.957594	Wilms tumor	2:15729820_T/G	rs3755132-G	MYCN, DDX1	1e-14	1.45	22544364	Turnbull C	Nat Genet	2012-04-29		Wilms tumor	nephroblastoma	Cancer	n/a	n/a	n/a
D14>D0,D4>D0	peak67319	adipocyte-dependent	chr2:18580434	rs9678808	AC/CG	0.831439	FEV1	2:18570024_C/A	rs6751968-A	RDH14	1e-17	0.0258	30804560	Shrine N	Nat Genet	2019-02-25	2:18594509_A/T	Peak expiratory flow | Lung function (FVC) | FEV1	forced expiratory volume | peak expiratory flow | vital capacity	Other measurement	ENSG00000143867 : OSR1	n/a	n/a
D14>D0,D4>D0	peak67319	adipocyte-dependent	chr2:18580130	rs6731858	AC/CT	0.95506	FEV1	2:18570024_C/A	rs6751968-A	RDH14	1e-17	0.0258	30804560	Shrine N	Nat Genet	2019-02-25	2:18594509_A/T	Peak expiratory flow | Lung function (FVC) | FEV1	forced expiratory volume | peak expiratory flow | vital capacity	Other measurement	ENSG00000143867 : OSR1	n/a	n/a
D14>D0,D4>D0	peak67319	adipocyte-dependent	chr2:18580069	rs6728709	AG/CA	0.95506	FEV1	2:18570024_C/A	rs6751968-A	RDH14	1e-17	0.0258	30804560	Shrine N	Nat Genet	2019-02-25	2:18594509_A/T	Peak expiratory flow | Lung function (FVC) | FEV1	forced expiratory volume | peak expiratory flow | vital capacity	Other measurement	ENSG00000143867 : OSR1	n/a	n/a
D4>D0	peak67321	other	chr2:18592968	rs13431037	AG/CA	0.942392	FEV1	2:18570024_C/A	rs6751968-A	RDH14	1e-17	0.0258	30804560	Shrine N	Nat Genet	2019-02-25	2:18594509_A/T	Peak expiratory flow | Lung function (FVC) | FEV1	forced expiratory volume | peak expiratory flow | vital capacity	Other measurement	ENSG00000183891 : TTC32,ENSG00000143867 : OSR1	n/a	n/a
D4>D0	peak67321	other	chr2:18593052	rs16984932	AG/CA	0.936028	FEV1	2:18570024_C/A	rs6751968-A	RDH14	1e-17	0.0258	30804560	Shrine N	Nat Genet	2019-02-25	2:18594509_A/T	Peak expiratory flow | Lung function (FVC) | FEV1	forced expiratory volume | peak expiratory flow | vital capacity	Other measurement	ENSG00000183891 : TTC32,ENSG00000143867 : OSR1	n/a	n/a
D4>D0	peak67321	other	chr2:18592920	rs13389147	AA/CG	0.942392	FEV1	2:18570024_C/A	rs6751968-A	RDH14	1e-17	0.0258	30804560	Shrine N	Nat Genet	2019-02-25	2:18594509_A/T	Peak expiratory flow | Lung function (FVC) | FEV1	forced expiratory volume | peak expiratory flow | vital capacity	Other measurement	ENSG00000183891 : TTC32,ENSG00000143867 : OSR1	n/a	n/a
D4>D0	peak67338	other	chr2:18682584	rs17694095	GG/AA	0.963638	Estimated glomerular filtration rate	2:18676276_A/G	rs4491726-A	RDH14	1e-25	0.0032	31152163	Wuttke M	Nat Genet	2019-05-31	2:18676265_G/A,2:18681330_C/T,2:18681365_G/A	Estimated glomerular filtration rate in non-diabetics | Estimated glomerular filtration rate	glomerular filtration rate	Other measurement	n/a	n/a	n/a
D4>D0	peak67338	other	chr2:18682345	rs17750431	GT/AG	0.972735	Estimated glomerular filtration rate	2:18676276_A/G	rs4491726-A	RDH14	1e-25	0.0032	31152163	Wuttke M	Nat Genet	2019-05-31	2:18676265_G/A,2:18681330_C/T,2:18681365_G/A	Estimated glomerular filtration rate in non-diabetics | Estimated glomerular filtration rate	glomerular filtration rate	Other measurement	n/a	n/a	n/a
D0>D14,D0>D4	peak67398	preadipocyte-dependent	chr2:19324049	rs4233763	GG/TA	0.987611	Breast cancer	2:19310918_G/T	rs11684853-T	NR	1e-12	0.0442	29059683	Michailidou K	Nature	2017-10-23		Breast cancer	breast carcinoma	Cancer	n/a	n/a	n/a
D0>D14,D0>D4	peak67398	preadipocyte-dependent	chr2:19324055	rs4233764	GA/TG	0.987611	Breast cancer	2:19310918_G/T	rs11684853-T	NR	1e-12	0.0442	29059683	Michailidou K	Nature	2017-10-23		Breast cancer	breast carcinoma	Cancer	n/a	n/a	n/a
D4>D0	peak67466	other	chr2:20035567	rs10181220	TT/CC	0.996075	Height	2:20036711_C/T	rs11683203-?		5e-10		30595370	Kichaev G	Am J Hum Genet	2018-12-27		Height	anthropometric measurement | body height	Other measurement | Body measurement	n/a	n/a	n/a
D4>D0	peak67466	other	chr2:20035911	rs6725359	TT/CC	0.965553	Height	2:20036711_C/T	rs11683203-?		5e-10		30595370	Kichaev G	Am J Hum Genet	2018-12-27		Height	anthropometric measurement | body height	Other measurement | Body measurement	n/a	n/a	n/a
D0>D14,D0>D4	peak67495	preadipocyte-dependent	chr2:20367135	rs11895352	AT/TC	0.95628	Total cholesterol levels	2:20369701_T/A	rs870527-T	NR	9e-10	0.026	29507422	Hoffmann TJ	Nat Genet	2018-03-05	2:20367973_G/C	Total cholesterol levels	total cholesterol measurement	Lipid or lipoprotein measurement	n/a	n/a	n/a
D0>D4	peak67510	other	chr2:20513364	rs72787433	CA/TG	0.94961	Hair color	2:20571631_T/C	rs11096659-?		1e-12		30595370	Kichaev G	Am J Hum Genet	2018-12-27	2:20437384_C/T,2:20433218_T/C	Body mass index | Male-pattern baldness | Hair color	body mass index | hair colour measurement | hair color | longitudinal BMI measurement | androgenetic alopecia | balding measurement | Alopecia | physical activity measurement	Body measurement | Other disease | Other trait | Other measurement	n/a	n/a	n/a
D0>D14,D0>D4	peak67511	preadipocyte-dependent	chr2:20514312	rs10175853	CG/TA	0.827277	Hair color	2:20571631_T/C	rs11096659-?		1e-12		30595370	Kichaev G	Am J Hum Genet	2018-12-27	2:20437384_C/T,2:20433218_T/C	Body mass index | Male-pattern baldness | Hair color	body mass index | hair colour measurement | hair color | longitudinal BMI measurement | androgenetic alopecia | balding measurement | Alopecia | physical activity measurement	Body measurement | Other disease | Other trait | Other measurement	n/a	n/a	n/a
D14>D0,D14>D4,D4>D0	peak67598	adipocyte-dependent	chr2:21261507	rs579826	GT/AC	0.874732	Low density lipoprotein cholesterol levels	2:21241505_A/G	rs12713956-?	NR	6e-16	3.3625	31217584	Wojcik GL	Nature	2019-06-19		Total cholesterol levels | Low density lipoprotein cholesterol levels | LDL cholesterol	total cholesterol measurement | lipid measurement | low density lipoprotein cholesterol measurement	Other measurement | Lipid or lipoprotein measurement	n/a	n/a	n/a
D0>D4	peak67667	other	chr2:24238928	rs72781680	TT/CC	1	Lymphocyte counts	2:24238928_C/T	rs72781680-T	MFSD2B	9e-40	0.0693065	27863252	Astle WJ	Cell	2016-11-17	2:24230633_A/G,2:24007122_T/C,2:24021231_T/C,2:24036222_A/G,2:24211550_T/C,2:24087095_G/A,2:24180104_A/G,2:24066183_A/C,2:24098321_A/C,2:24062566_G/A,2:24198342_A/C,2:23933626_G/A	Glycated hemoglobin levels | Feeling miserable | Lymphocyte counts | Feeling guilty | White blood cell count | Mean corpuscular hemoglobin | Depressed affect | Monocyte percentage of white cells | Feeling fed-up | Smoking cessation (MTAG)	feeling miserable measurement | lymphocyte count | mood disorder | basophil count | smoking cessation | hemoglobin measurement | feeling "fed-up" measurement | guilt measurement | monocyte count | leukocyte count | unipolar depression | myeloid white cell count | monocyte percentage of leukocytes | HbA1c measurement | mean corpuscular hemoglobin concentration | neutrophil count | mean corpuscular…	Other measurement | Inflammatory measurement | Hematological measurement | Biological process | Neurological disorder	n/a	n/a	n/a
D4>D0	peak67665	other	chr2:24167751	rs4665248	AC/GA	0.939998	High light scatter reticulocyte percentage of red cells	2:24247818_A/G	rs7561675-G	MFSD2B	1e-29	0.0477745	27863252	Astle WJ	Cell	2016-11-17	2:24246679_A/G	Reticulocyte count | Immature fraction of reticulocytes | High light scatter reticulocyte percentage of red cells | High light scatter reticulocyte count | Reticulocyte fraction of red cells	reticulocyte measurement | reticulocyte count	Hematological measurement	n/a	n/a	n/a
D14>D0,D4>D0	peak67708	adipocyte-dependent	chr2:24782836	rs11125673	AA/GG	1	Body mass index	2:24737833_G/A	rs2044148-G	NR	3e-10	0.02	30108127	Hoffmann TJ	Genetics	2018-08-14		Body mass index | Waist circumference adjusted for body mass index	BMI-adjusted waist circumference | physical activity measurement | body mass index | longitudinal BMI measurement	Body measurement | Other measurement	n/a	n/a	n/a
D0>D14,D0>D4	peak67743	preadipocyte-dependent	chr2:25226485	rs112066538	AT/CC	0.815011	Systolic blood pressure	2:25134011_C/A	rs56073414-A	ADCY3	9e-13	0.4144	30578418	Giri A	Nat Genet	2018-12-21	2:25139596_T/G	Systolic blood pressure | Diastolic blood pressure	systolic blood pressure change measurement | diastolic blood pressure | systolic blood pressure | diastolic blood pressure change measurement	Other measurement	n/a	n/a	n/a
D0>D14,D0>D4	peak67745	preadipocyte-dependent	chr2:25301755	rs478222	CT/TA	0.991959	Height	2:25333735_T/C	rs519111-T	EFR3B	1e-13	0.0479	28552196	Tachmazidou I	Am J Hum Genet	2017-06-01	2:25301755_A/T	Type 1 diabetes | Height	body height | anthropometric measurement | type i diabetes mellitus | type ii diabetes mellitus	Other measurement | Body measurement | Metabolic disorder	n/a	n/a	n/a
D4>D0	peak67790	other	chr2:26042515	rs4063544	TC/CA	0.854985	Hair color	2:25999211_C/T	rs28562485-?		6e-10		30595370	Kichaev G	Am J Hum Genet	2018-12-27		Hair color | Red cell distribution width	hair colour measurement | hair color | red blood cell distribution width	Other measurement | Hematological measurement | Other trait	n/a	n/a	n/a
D4>D0	peak67793	other	chr2:26067686	rs13022069	TT/CC	0.994753	Hair color	2:25999211_C/T	rs28562485-?		6e-10		30595370	Kichaev G	Am J Hum Genet	2018-12-27		Hair color | Red cell distribution width	hair colour measurement | hair color | red blood cell distribution width	Other measurement | Hematological measurement | Other trait	n/a	n/a	n/a
D4>D0	peak67793	other	chr2:26067439	rs13021454	TT/CC	0.994753	Hair color	2:25999211_C/T	rs28562485-?		6e-10		30595370	Kichaev G	Am J Hum Genet	2018-12-27		Hair color | Red cell distribution width	hair colour measurement | hair color | red blood cell distribution width	Other measurement | Hematological measurement | Other trait	n/a	n/a	n/a
D4>D0	peak67787	other	chr2:25985771	rs56069012	AT/GC	0.826024	Heel bone mineral density	2:26120853_G/A	rs116504838-G	ASXL2	6e-10	0.036191	30598549	Morris JA	Nat Genet	2018-12-31		Heel bone mineral density	heel bone mineral density	Other measurement	n/a	n/a	n/a
D4>D0	peak67787	other	chr2:25986242	rs113304336	AA/GC	0.826024	Heel bone mineral density	2:26120853_G/A	rs116504838-G	ASXL2	6e-10	0.036191	30598549	Morris JA	Nat Genet	2018-12-31		Heel bone mineral density	heel bone mineral density	Other measurement	n/a	n/a	n/a
D14>D0,D4>D0	peak67792	adipocyte-dependent	chr2:26052766	rs11884158	AA/GG	0.826024	Heel bone mineral density	2:26120853_G/A	rs116504838-G	ASXL2	6e-10	0.036191	30598549	Morris JA	Nat Genet	2018-12-31		Heel bone mineral density	heel bone mineral density	Other measurement	n/a	n/a	n/a
D14>D0,D4>D0	peak67805	adipocyte-dependent	chr2:26159940	rs6546620	TT/CC	1	Atrial fibrillation	2:26159940_T/C	rs6546620-C	KIF3C	3e-14	1.07	29892015	Roselli C	Nat Genet	2018-06-11	2:26165528_C/T	Atrial fibrillation	atrial fibrillation	Cardiovascular disease	n/a	n/a	n/a
D0>D14	peak67823	other	chr2:26291493	rs4233709	CT/TC	0.927418	Mean corpuscular hemoglobin	2:26357294_C/T	rs28699126-T	RAB10	9e-13	0.0309303	27863252	Astle WJ	Cell	2016-11-17		Mean corpuscular hemoglobin	mean corpuscular hemoglobin concentration | mean corpuscular hemoglobin | hemoglobin measurement	Hematological measurement	n/a	n/a	n/a
D0>D14	peak67823	other	chr2:26291146	rs2384322	CC/TG	0.911195	Mean corpuscular hemoglobin	2:26357294_C/T	rs28699126-T	RAB10	9e-13	0.0309303	27863252	Astle WJ	Cell	2016-11-17		Mean corpuscular hemoglobin	mean corpuscular hemoglobin concentration | mean corpuscular hemoglobin | hemoglobin measurement	Hematological measurement	n/a	n/a	n/a
D0>D14	peak67823	other	chr2:26291565	rs4233710	CG/TA	0.911195	Mean corpuscular hemoglobin	2:26357294_C/T	rs28699126-T	RAB10	9e-13	0.0309303	27863252	Astle WJ	Cell	2016-11-17		Mean corpuscular hemoglobin	mean corpuscular hemoglobin concentration | mean corpuscular hemoglobin | hemoglobin measurement	Hematological measurement	n/a	n/a	n/a
D0>D14	peak67823	other	chr2:26291345	rs4233708	CC/TT	0.927418	Mean corpuscular hemoglobin	2:26357294_C/T	rs28699126-T	RAB10	9e-13	0.0309303	27863252	Astle WJ	Cell	2016-11-17		Mean corpuscular hemoglobin	mean corpuscular hemoglobin concentration | mean corpuscular hemoglobin | hemoglobin measurement	Hematological measurement	n/a	n/a	n/a
D0>D14,D0>D4	peak67825	preadipocyte-dependent	chr2:26309073	rs4665819	CA/TG	0.921486	Mean corpuscular hemoglobin	2:26357294_C/T	rs28699126-T	RAB10	9e-13	0.0309303	27863252	Astle WJ	Cell	2016-11-17		Mean corpuscular hemoglobin	mean corpuscular hemoglobin concentration | mean corpuscular hemoglobin | hemoglobin measurement	Hematological measurement	n/a	n/a	n/a
D0>D14,D0>D4	peak67825	preadipocyte-dependent	chr2:26309150	rs4665820	CT/TC	0.921486	Mean corpuscular hemoglobin	2:26357294_C/T	rs28699126-T	RAB10	9e-13	0.0309303	27863252	Astle WJ	Cell	2016-11-17		Mean corpuscular hemoglobin	mean corpuscular hemoglobin concentration | mean corpuscular hemoglobin | hemoglobin measurement	Hematological measurement	n/a	n/a	n/a
D14>D0,D4>D0	peak67866	adipocyte-dependent	chr2:26837395	rs1731240	CA/GG	0.944469	Lung function (FVC)	2:26842146_C/G	rs732990-C	CIB4	4e-11	0.0155	30804560	Shrine N	Nat Genet	2019-02-25		Lung function (FVC)	vital capacity	Other measurement	n/a	n/a	n/a
D0>D14	peak67911	other	chr2:27211212	rs722911	CA/AG	0.995761	Highest math class taken (MTAG)	2:27229079_A/C	rs12997235-A	Intergenic	8e-10	0.0104	30038396	Lee JJ	Nat Genet	2018-07-23		Highest math class taken (MTAG)	mathematical ability	Biological process	ENSG00000272056 : RP11-503P10.1,ENSG00000084764 : MAPRE3	ENSG00000138030 : KHK	n/a
D14>D0,D4>D0	peak67917	adipocyte-dependent	chr2:27243364	rs7606840	CA/AG	0.925376	Highest math class taken (MTAG)	2:27229079_A/C	rs12997235-A	Intergenic	8e-10	0.0104	30038396	Lee JJ	Nat Genet	2018-07-23		Highest math class taken (MTAG)	mathematical ability	Biological process	ENSG00000138080 : EMILIN1,ENSG00000157851 : DPYSL5,ENSG00000272056 : RP11-503P10.1	ENSG00000084764 : MAPRE3	ENSG00000138030 : KHK
D14>D0,D4>D0	peak67939	adipocyte-dependent	chr2:27398196	rs2580754	GT/AA	0.858594	Blood metabolite levels	2:27424636_G/A	rs1395-A	SLC5A6	8e-11	0.017	24816252	Shin SY	Nat Genet	2014-05-11		Blood metabolite levels	cystathionine measurement | X12063 measurement | mannose measurement | urate measurement | S-adenosylhomocysteine measurement | blood metabolite measurement | homocysteine measurement	Other measurement | Cardiovascular measurement	ENSG00000138028 : CGREF1,ENSG00000163792 : TCF23,ENSG00000138080 : EMILIN1,ENSG00000138073 : PREB	ENSG00000138030 : KHK	n/a
D4>D0	peak67942	other	chr2:27409140	rs2439074	GT/AA	0.908313	Blood metabolite levels	2:27424636_G/A	rs1395-A	SLC5A6	8e-11	0.017	24816252	Shin SY	Nat Genet	2014-05-11		Blood metabolite levels	cystathionine measurement | X12063 measurement | mannose measurement | urate measurement | S-adenosylhomocysteine measurement | blood metabolite measurement | homocysteine measurement	Other measurement | Cardiovascular measurement	ENSG00000138028 : CGREF1,ENSG00000138080 : EMILIN1,ENSG00000138073 : PREB,ENSG00000163792 : TCF23	ENSG00000138030 : KHK	n/a
D4>D0	peak67942	other	chr2:27409182	rs141159520	CA/GC	1	Age-related diseases, mortality and associated endophenotypes	2:27486595_G/C	rs6759518-?	NR	8e-10		27790247	He L	Front Genet	2016-11-03		Age-related diseases, mortality and associated endophenotypes	coronary artery disease | stroke | body mass index | hematocrit | cancer | triglyceride measurement | systolic blood pressure | high density lipoprotein cholesterol measurement | diastolic blood pressure | heart failure | atrial fibrillation | diabetes mellitus | ventricular rate measurement | total cholesterol measurement | mortality | glucose measurement	Other measurement | Cancer | Hematological measurement | Cardiovascular measurement | Cardiovascular disease | Body measurement | Lipid or lipoprotein measurement | Metabolic disorder	ENSG00000138028 : CGREF1,ENSG00000138080 : EMILIN1,ENSG00000138073 : PREB,ENSG00000163792 : TCF23	ENSG00000138030 : KHK	n/a
D14>D0,D4>D0	peak67944	adipocyte-dependent	chr2:27432642	rs6547496	CA/GC	1	Age-related diseases, mortality and associated endophenotypes	2:27486595_G/C	rs6759518-?	NR	8e-10		27790247	He L	Front Genet	2016-11-03		Age-related diseases, mortality and associated endophenotypes	coronary artery disease | stroke | body mass index | hematocrit | cancer | triglyceride measurement | systolic blood pressure | high density lipoprotein cholesterol measurement | diastolic blood pressure | heart failure | atrial fibrillation | diabetes mellitus | ventricular rate measurement | total cholesterol measurement | mortality | glucose measurement	Other measurement | Cancer | Hematological measurement | Cardiovascular measurement | Cardiovascular disease | Body measurement | Lipid or lipoprotein measurement | Metabolic disorder	ENSG00000163794 : UCN,ENSG00000115204 : MPV17,ENSG00000084764 : MAPRE3,ENSG00000084774 : CAD,ENSG00000138080 : EMILIN1,ENSG00000138028 : CGREF1,ENSG00000138100 : TRIM54,ENSG00000228474 : OST4,ENSG00000115207 : GTF3C2,ENSG00000138073 : PREB,ENSG00000119777 : TMEM214	ENSG00000138030 : KHK,ENSG00000143994 : ABHD1	n/a
D14>D0,D4>D0	peak67944	adipocyte-dependent	chr2:27432547	rs1275530	GA/AG	0.917585	Blood metabolite levels	2:27424636_G/A	rs1395-A	SLC5A6	8e-11	0.017	24816252	Shin SY	Nat Genet	2014-05-11		Blood metabolite levels	cystathionine measurement | X12063 measurement | mannose measurement | urate measurement | S-adenosylhomocysteine measurement | blood metabolite measurement | homocysteine measurement	Other measurement | Cardiovascular measurement	ENSG00000163794 : UCN,ENSG00000115204 : MPV17,ENSG00000084764 : MAPRE3,ENSG00000084774 : CAD,ENSG00000138080 : EMILIN1,ENSG00000138028 : CGREF1,ENSG00000138100 : TRIM54,ENSG00000228474 : OST4,ENSG00000115207 : GTF3C2,ENSG00000138073 : PREB,ENSG00000119777 : TMEM214	ENSG00000138030 : KHK,ENSG00000143994 : ABHD1	n/a
D0>D14,D0>D4	peak67973	preadipocyte-dependent	chr2:27789861	rs965813	AA/GT	0.969422	Red blood cell count	2:27835082_G/A	rs78170284-?		1e-20		30595370	Kichaev G	Am J Hum Genet	2018-12-27		Red blood cell count	erythrocyte count | red blood cell density measurement	Hematological measurement	n/a	n/a	n/a
D0>D14,D0>D4	peak67976	preadipocyte-dependent	chr2:27830067	rs6719960	AG/GA	0.9759	Red blood cell count	2:27835082_G/A	rs78170284-?		1e-20		30595370	Kichaev G	Am J Hum Genet	2018-12-27		Red blood cell count	erythrocyte count | red blood cell density measurement	Hematological measurement	n/a	n/a	n/a
D0>D4	peak68004	other	chr2:28022675	rs7570730	TA/CG	0.98879	Blood urea nitrogen levels	2:28023284_C/T	rs11127126-T	RBKS	5e-13	0.0057	31152163	Wuttke M	Nat Genet	2019-05-31	2:28019175_G/A,2:28020157_C/T	Blood urea nitrogen levels | Schizophrenia | Hematocrit	blood urea nitrogen measurement | schizophrenia | hematocrit	Other measurement | Hematological measurement | Neurological disorder	ENSG00000270640 : AC104695.3,ENSG00000075426 : FOSL2	n/a	n/a
D0>D4	peak68004	other	chr2:28021845	rs6745545	TG/CC	0.934289	Blood urea nitrogen levels	2:28023284_C/T	rs11127126-T	RBKS	5e-13	0.0057	31152163	Wuttke M	Nat Genet	2019-05-31	2:28019175_G/A,2:28020157_C/T	Blood urea nitrogen levels | Schizophrenia | Hematocrit	blood urea nitrogen measurement | schizophrenia | hematocrit	Other measurement | Hematological measurement | Neurological disorder	ENSG00000270640 : AC104695.3,ENSG00000075426 : FOSL2	n/a	n/a
D0>D14,D0>D4	peak68005	preadipocyte-dependent	chr2:28033538	rs12474906	TC/CA	0.817303	Blood urea nitrogen levels	2:28023284_C/T	rs11127126-T	RBKS	5e-13	0.0057	31152163	Wuttke M	Nat Genet	2019-05-31	2:28019175_G/A,2:28020157_C/T	Blood urea nitrogen levels | Schizophrenia | Hematocrit	blood urea nitrogen measurement | schizophrenia | hematocrit	Other measurement | Hematological measurement | Neurological disorder	ENSG00000075426 : FOSL2,ENSG00000270640 : AC104695.3	n/a	n/a
D14>D0,D4>D0	peak68019	adipocyte-dependent	chr2:28189280	rs1902966	TG/CA	0.899562	Blood urea nitrogen levels	2:28023284_C/T	rs11127126-T	RBKS	5e-13	0.0057	31152163	Wuttke M	Nat Genet	2019-05-31	2:28019175_G/A,2:28020157_C/T	Blood urea nitrogen levels | Schizophrenia | Hematocrit	blood urea nitrogen measurement | schizophrenia | hematocrit	Other measurement | Hematological measurement | Neurological disorder	ENSG00000075426 : FOSL2,ENSG00000270640 : AC104695.3	n/a	n/a
D0>D14,D0>D4	peak68014	preadipocyte-dependent	chr2:28155679	rs55973179	TT/GC	1	Male-pattern baldness	2:28118763_G/T	rs68118529-T	NR	3e-10	0.050711	30573740	Yap CX	Nat Commun	2018-12-20		Male-pattern baldness	Alopecia | androgenetic alopecia | balding measurement	Other measurement | Other disease	ENSG00000075426 : FOSL2,ENSG00000270640 : AC104695.3	n/a	n/a
D0>D14	peak68020	other	chr2:28201314	rs56403309	TT/GC	0.809549	Male-pattern baldness	2:28118763_G/T	rs68118529-T	NR	3e-10	0.050711	30573740	Yap CX	Nat Commun	2018-12-20		Male-pattern baldness	Alopecia | androgenetic alopecia | balding measurement	Other measurement | Other disease	ENSG00000075426 : FOSL2,ENSG00000270640 : AC104695.3	n/a	n/a
D0>D14,D0>D4	peak68031	preadipocyte-dependent	chr2:28351881	rs6712135	AT/GC	0.990707	Intraocular pressure	2:28365914_G/A	rs17006576-G	BABAM2	2e-15	0.124	29617998	Gao XR	Hum Mol Genet	2018-03-28	2:28369436_C/T,2:28358751_C/T	Intraocular pressure	intraocular pressure measurement	Other measurement	ENSG00000270640 : AC104695.3,ENSG00000075426 : FOSL2	n/a	n/a
D0>D14,D0>D4	peak68037	preadipocyte-dependent	chr2:28389846	rs17006590	AC/GA	0.892479	Intraocular pressure	2:28365914_G/A	rs17006576-G	BABAM2	2e-15	0.124	29617998	Gao XR	Hum Mol Genet	2018-03-28	2:28369436_C/T,2:28358751_C/T	Intraocular pressure	intraocular pressure measurement	Other measurement	n/a	n/a	n/a
D0>D14,D0>D4	peak68062	preadipocyte-dependent	chr2:28632191	rs931949	AA/GG	0.86302	Blond vs. brown/black hair color	2:28614304_G/A	rs11680860-A	FLJ31356, FOSL2	9e-35	1.119	30531825	Morgan MD	Nat Commun	2018-12-10		Blond vs. brown/black hair color	hair color	Other trait	ENSG00000243147 : MRPL33,ENSG00000171174 : RBKS	n/a	n/a
D0>D14,D0>D4	peak68062	preadipocyte-dependent	chr2:28632377	rs7606480	GA/AG	0.849965	Inflammatory bowel disease	2:28636740_A/G	rs2279990-?	NR	3e-15		26192919	Liu JZ	Nat Genet	2015-07-20	2:28632377_G/A	Inflammatory bowel disease | Eczema	Eczema | inflammatory bowel disease | ulcerative colitis | crohn's disease	Immune system disorder | Digestive system disorder | Other trait	ENSG00000243147 : MRPL33,ENSG00000171174 : RBKS	n/a	n/a
D0>D14,D0>D4	peak68065	preadipocyte-dependent	chr2:28647032	rs1509393	CT/TA	0.8857	Systolic blood pressure	2:28640327_C/T	rs2048240-C	FOSL2	2e-12	0.2328	30578418	Giri A	Nat Genet	2018-12-21	2:28635740_T/C	Systolic blood pressure	systolic blood pressure change measurement | systolic blood pressure	Other measurement	ENSG00000075426 : FOSL2,ENSG00000171174 : RBKS	n/a	n/a
D0>D14,D0>D4	peak68065	preadipocyte-dependent	chr2:28647084	rs1509394	CC/TT	0.828971	Systolic blood pressure	2:28640327_C/T	rs2048240-C	FOSL2	2e-12	0.2328	30578418	Giri A	Nat Genet	2018-12-21	2:28635740_T/C	Systolic blood pressure	systolic blood pressure change measurement | systolic blood pressure	Other measurement	ENSG00000075426 : FOSL2,ENSG00000171174 : RBKS	n/a	n/a
D0>D14,D0>D4	peak68065	preadipocyte-dependent	chr2:28647084	rs1509394	GC/AT	0.800642	Inflammatory bowel disease	2:28636740_A/G	rs2279990-?	NR	3e-15		26192919	Liu JZ	Nat Genet	2015-07-20	2:28632377_G/A	Inflammatory bowel disease | Eczema	Eczema | inflammatory bowel disease | ulcerative colitis | crohn's disease	Immune system disorder | Digestive system disorder | Other trait	ENSG00000075426 : FOSL2,ENSG00000171174 : RBKS	n/a	n/a
D0>D4	peak68079	other	chr2:28819826	rs55815151	CC/TT	1	Heel bone mineral density	2:28819826_C/T	rs55815151-?		4e-13	0.0149854	30048462	Kim SK	PLoS One	2018-07-26		Heel bone mineral density	heel bone mineral density	Other measurement	ENSG00000213639 : PPP1CB,ENSG00000163806 : SPDYA	n/a	n/a
D0>D4	peak68079	other	chr2:28819614	rs10194528	CA/TG	0.846953	Heel bone mineral density	2:28819826_C/T	rs55815151-?		4e-13	0.0149854	30048462	Kim SK	PLoS One	2018-07-26		Heel bone mineral density	heel bone mineral density	Other measurement	ENSG00000213639 : PPP1CB,ENSG00000163806 : SPDYA	n/a	n/a
D14>D0,D4>D0	peak68087	adipocyte-dependent	chr2:28858069	rs13024654	CT/AG	0.845115	Heel bone mineral density	2:28865101_A/C	rs34780912-A	PLB1	1e-12	0.0135243	30598549	Morris JA	Nat Genet	2018-12-31		Heel bone mineral density	heel bone mineral density	Other measurement	n/a	n/a	n/a
D14>D0,D4>D0	peak68087	adipocyte-dependent	chr2:28858359	rs6729802	CC/AT	0.888911	Heel bone mineral density	2:28865101_A/C	rs34780912-A	PLB1	1e-12	0.0135243	30598549	Morris JA	Nat Genet	2018-12-31		Heel bone mineral density	heel bone mineral density	Other measurement	n/a	n/a	n/a
D0>D4	peak68106	other	chr2:28988083	rs6707848	GT/AC	0.977067	Body mass index	2:28996295_G/A	rs7579277-A	NA	4e-12	0.0125	30239722	Pulit SL	Hum Mol Genet	2018-09-14	2:28978074_C/T	Body mass index	physical activity measurement | body mass index | longitudinal BMI measurement	Body measurement | Other measurement	ENSG00000226833 : AC097724.3	n/a	n/a
D14>D0,D4>D0	peak68107	adipocyte-dependent	chr2:29025479	rs3190	AA/CG	0.806474	Educational attainment (MTAG)	2:29100646_C/A	rs4289133-A	Intergenic	1e-11	0.0089	30038396	Lee JJ	Nat Genet	2018-07-23	2:29100642_A/C	Educational attainment (years of education) | Educational attainment (MTAG)	self reported educational attainment	Other measurement	ENSG00000171103 : TRMT61B	n/a	n/a
D4>D0	peak68274	other	chr2:31783752	rs2268797	CC/TT	0.919229	Interleukin-18 levels	2:31854454_C/T	rs518600-C	NR	3e-15	0.1887	27989323	Ahola-Olli AV	Am J Hum Genet	2016-12-13		Interleukin-18 levels	interleukin 18 measurement | blood protein measurement	Other measurement | Inflammatory measurement	n/a	n/a	n/a
D0>D4	peak68299	other	chr2:32704186	rs10182170	CG/TA	0.861752	Height	2:32743084_C/T	rs2069213-?		6e-10		30595370	Kichaev G	Am J Hum Genet	2018-12-27		Height	anthropometric measurement | body height	Other measurement | Body measurement	n/a	n/a	n/a
D0>D14,D0>D4	peak68369	preadipocyte-dependent	chr2:33449367	rs4671035	AC/GG	0.856322	Osteoarthritis of the hip or knee	2:33461375_A/G	rs4630744-A	NR	2e-12	1.06	30664745	Tachmazidou I	Nat Genet	2019-01-21		Osteoarthritis of the hip or knee	osteoarthritis, knee | osteoarthritis, hip	Other disease	n/a	n/a	n/a
D0>D4	peak68379	other	chr2:33516152	rs4670408	AT/GC	0.849488	Height	2:33506357_G/A	rs6739725-?		1e-25		30595370	Kichaev G	Am J Hum Genet	2018-12-27		Height	anthropometric measurement | body height	Other measurement | Body measurement	n/a	n/a	n/a
D14>D0,D4>D0	peak68383	adipocyte-dependent	chr2:33541787	rs723043	AA/GC	0.822589	Height	2:33506357_G/A	rs6739725-?		1e-25		30595370	Kichaev G	Am J Hum Genet	2018-12-27		Height	anthropometric measurement | body height	Other measurement | Body measurement	n/a	n/a	n/a
D0>D14,D0>D4	peak68443	preadipocyte-dependent	chr2:36607186	rs3755221	AC/GT	0.872274	Lung function (FEV1/FVC)	2:36605304_G/A	rs4670546-?		2e-10		30595370	Kichaev G	Am J Hum Genet	2018-12-27		Lung function (FEV1/FVC)	FEV/FEC ratio	Other measurement	n/a	n/a	n/a
D0>D14,D0>D4	peak68443	preadipocyte-dependent	chr2:36606782	rs6544008	AC/GT	0.867864	Lung function (FEV1/FVC)	2:36605304_G/A	rs4670546-?		2e-10		30595370	Kichaev G	Am J Hum Genet	2018-12-27		Lung function (FEV1/FVC)	FEV/FEC ratio	Other measurement	n/a	n/a	n/a
D14>D0,D4>D0	peak68450	adipocyte-dependent	chr2:36644133	rs2216099	GA/TG	0.815246	QRS duration	2:36673555_T/G	rs7562790-G	CRIM1	7e-23	0.32484	30012220	Prins BP	Genome Biol	2018-07-17	2:36644133_G/A	QRS duration | Lung function (FVC)	QRS duration | QRS complex | heart function measurement | vital capacity	Other measurement | Cardiovascular measurement	n/a	ENSG00000150938 : CRIM1	n/a
D14>D0,D4>D0	peak68462	adipocyte-dependent	chr2:36700580	rs848552	CC/GG	1	Chronotype	2:36700580_C/G	rs848552-G	CRIM1	5e-14	1.0286	30696823	Jones SE	Nat Commun	2019-01-29		Morning person | Morningness | Chronotype	chronotype measurement | circadian rhythm	Other measurement | Biological process	n/a	ENSG00000150938 : CRIM1	n/a
D14>D0,D4>D0	peak68462	adipocyte-dependent	chr2:36700580	rs848552	CC/GG	1	Morning person	2:36700580_C/G	rs848552-G	CRIM1	5e-14	1.02775	30696823	Jones SE	Nat Commun	2019-01-29		Morning person | Morningness | Chronotype	chronotype measurement | circadian rhythm	Other measurement | Biological process	n/a	ENSG00000150938 : CRIM1	n/a
D0>D4	peak68475	other	chr2:36790013	rs2110987	GC/AT	0.978183	Body mass index	2:36788616_A/G	rs3770799-A	NA	1e-10	0.0114	30239722	Pulit SL	Hum Mol Genet	2018-09-14	2:36789166_A/G	Body mass index | Body fat percentage	body fat percentage | physical activity measurement | body mass index | longitudinal BMI measurement	Body measurement | Other measurement	n/a	ENSG00000150938 : CRIM1	n/a
D0>D4	peak68475	other	chr2:36789757	rs11686443	GG/AA	0.970939	Body mass index	2:36788616_A/G	rs3770799-A	NA	1e-10	0.0114	30239722	Pulit SL	Hum Mol Genet	2018-09-14	2:36789166_A/G	Body mass index | Body fat percentage	body fat percentage | physical activity measurement | body mass index | longitudinal BMI measurement	Body measurement | Other measurement	n/a	ENSG00000150938 : CRIM1	n/a
D0>D4	peak68475	other	chr2:36789166	rs13410783	GG/AA	1	Body mass index	2:36788616_A/G	rs3770799-A	NA	1e-10	0.0114	30239722	Pulit SL	Hum Mol Genet	2018-09-14	2:36789166_A/G	Body mass index | Body fat percentage	body fat percentage | physical activity measurement | body mass index | longitudinal BMI measurement	Body measurement | Other measurement	n/a	ENSG00000150938 : CRIM1	n/a
[truncated: 7,273 more rows]
