# Supplementary material for: Chromatin accessibility and gene expression during adipocyte differentiation identify context-dependent effects at cardiometabolic GWAS loci
Source: PLoS Genet. 2021 Oct 26;17(10):e1009865. doi: 10.1371/journal.pgen.1009865 (PMC8570510; doi:10.1371/journal.pgen.1009865)
Supplement: S16 Table — Target Gene is identified if linked by two or more approaches. A plot of allelic imbalance at the NR1H3 locus is shown in S6 Fig. (XLSX) [file pgen.1009865.s025.xlsx]

## Sheet: Sheet1
S16 Table: Allelic Imbalance. Target Gene is identified if linked by two or more approaches. A plot of allelic imbalance at the NR1H3 locus is shown in S6 Fig.
Allelic Imbalance (AI) Variant	AI Days	Peak ID	Timepoints Peak Was Context-dependent	Target Gene IDs	Target Gene Names	D0 Mean Count	D4 Mean Count	D14 Mean Count	D0 Alt Allele Fraction	D0 P-val	D0 Q-val	D4 Alt Allele Fraction	D4 P-val	D4 Q-val	D14 Alt Allele Fraction	D14 P-val	D14 Q-val
10:124060802_G/A	D0	peak20665	D0>D4	n/a	n/a	27	n/a	n/a	0.293048	8.13459e-05	0.0024474	n/a	n/a	n/a	n/a	n/a	n/a
10:127748265_C/G	D0	peak20876	D0>D14,D0>D4	n/a	n/a	27.9	n/a	n/a	0.172423	4.67055e-09	4.06827e-07	n/a	n/a	n/a	n/a	n/a	n/a
10:14029639_G/A	D0	peak14671	D0>D14,D0>D4	n/a	n/a	23.7	n/a	n/a	0.705548	0.000451332	0.0110804	n/a	n/a	n/a	n/a	n/a	n/a
10:17010742_T/C	D0	peak14860	D0>D4	n/a	n/a	23	n/a	n/a	0.297146	0.000431939	0.0106759	n/a	n/a	n/a	n/a	n/a	n/a
10:17010798_T/C	D0	peak14860	D0>D4	n/a	n/a	25	n/a	n/a	0.256898	3.66991e-07	1.98193e-05	n/a	n/a	n/a	n/a	n/a	n/a
10:30096628_A/G	D0,D14	peak15453	D0>D4	n/a	n/a	44.5	n/a	26.2	0.344306	0.000398418	0.00996136	n/a	n/a	n/a	0.247001	0.000787771	0.0285055
10:45210690_T/G	D0	peak16277	D0>D14,D0>D4	n/a	n/a	31.9	n/a	n/a	0.657948	0.00114647	0.024376	n/a	n/a	n/a	n/a	n/a	n/a
10:62175024_T/G	D0	peak16900	D0>D4	n/a	n/a	27.5	n/a	n/a	0.768729	1.41573e-06	6.59108e-05	n/a	n/a	n/a	n/a	n/a	n/a
10:62175060_C/T	D0	peak16900	D0>D4	n/a	n/a	25.5	n/a	n/a	0.784689	2.42106e-09	2.23504e-07	n/a	n/a	n/a	n/a	n/a	n/a
10:64112473_A/G	D0	peak17051	D0>D14,D0>D4	n/a	n/a	32.3	n/a	n/a	0.661215	0.00111862	0.0239252	n/a	n/a	n/a	n/a	n/a	n/a
10:91022696_G/A	D0	peak18717	D0>D14,D0>D4	ENSG00000185745,ENSG00000119922	IFIT1,IFIT2	48.4	n/a	n/a	0.648527	0.00171927	0.03471	n/a	n/a	n/a	n/a	n/a	n/a
11:10476689_A/G	D0,D4	peak21857	D0>D14,D0>D4	n/a	n/a	81.2	36.7	n/a	0.627328	0.000462492	0.0113018	0.678917	7.87623e-05	0.00191758	n/a	n/a	n/a
11:10476919_T/G	D0	peak21857	D0>D14,D0>D4	n/a	n/a	44.3	n/a	n/a	0.222327	1.2789e-11	1.74854e-09	n/a	n/a	n/a	n/a	n/a	n/a
11:109303077_T/C	D0	peak26862	D0>D14,D0>D4	n/a	n/a	25.2	n/a	n/a	0.700763	0.000160026	0.00440928	n/a	n/a	n/a	n/a	n/a	n/a
11:113546032_C/T	D0	peak27176	D0>D14,D0>D4	n/a	n/a	53.2	n/a	n/a	0.321196	1.77614e-06	8.06055e-05	n/a	n/a	n/a	n/a	n/a	n/a
11:116663966_G/A	D0	peak27273	D0>D14,D0>D4	n/a	n/a	39	n/a	n/a	0.32511	2.99208e-05	0.00099413	n/a	n/a	n/a	n/a	n/a	n/a
11:116664040_G/A	D0	peak27273	D0>D14,D0>D4	n/a	n/a	46.7	n/a	n/a	0.683663	3.60091e-06	0.000149714	n/a	n/a	n/a	n/a	n/a	n/a
11:12009960_G/A	D0	peak21962	D0>D14,D0>D4	n/a	n/a	22.3	n/a	n/a	0.312801	0.0012831	0.026858	n/a	n/a	n/a	n/a	n/a	n/a
11:12112127_T/C	D0	peak21981	D0>D14,D0>D4	n/a	n/a	28.9	n/a	n/a	0.21007	7.3935e-11	8.77552e-09	n/a	n/a	n/a	n/a	n/a	n/a
11:15128346_C/A	D0	peak22242	D0>D14,D0>D4	n/a	n/a	33.3	n/a	n/a	0.222682	9.91204e-09	8.1106e-07	n/a	n/a	n/a	n/a	n/a	n/a
11:15149132_T/G	D0	peak22247	D0>D14,D0>D4	n/a	n/a	26.9	n/a	n/a	0.71023	2.43177e-05	0.000828565	n/a	n/a	n/a	n/a	n/a	n/a
11:33467601_T/C	D0	peak23031	D0>D4	n/a	n/a	39.8	n/a	n/a	0.293668	2.37707e-06	0.000104369	n/a	n/a	n/a	n/a	n/a	n/a
11:33643927_G/A	D0	peak23052	D0>D4	n/a	n/a	34.2	n/a	n/a	0.672708	0.000364981	0.00921065	n/a	n/a	n/a	n/a	n/a	n/a
11:35548213_G/A	D0	peak23264	D0>D14,D0>D4	n/a	n/a	39.5	n/a	n/a	0.326918	0.000597232	0.0141153	n/a	n/a	n/a	n/a	n/a	n/a
11:35548216_C/A	D0	peak23264	D0>D14,D0>D4	n/a	n/a	39.1	n/a	n/a	0.319261	0.000150085	0.00418882	n/a	n/a	n/a	n/a	n/a	n/a
11:43959120_C/A	D0	peak23496	D0>D4	n/a	n/a	32.3	n/a	n/a	0.316567	0.000139344	0.00391942	n/a	n/a	n/a	n/a	n/a	n/a
11:6343486_T/C	D0	peak21543	D0>D14,D0>D4	n/a	n/a	32.6	n/a	n/a	0.688404	8.65054e-05	0.00258821	n/a	n/a	n/a	n/a	n/a	n/a
11:7987045_C/T	D0	peak21632	D0>D4	n/a	n/a	39.6	n/a	n/a	0.321756	6.74198e-05	0.00206875	n/a	n/a	n/a	n/a	n/a	n/a
11:8037597_A/C	D0	peak21638	D0>D14,D0>D4	n/a	n/a	31.2	n/a	n/a	0.196887	1.31352e-12	1.99822e-10	n/a	n/a	n/a	n/a	n/a	n/a
12:43150954_T/C	D0	peak30614	D0>D14,D0>D4	n/a	n/a	29.1	n/a	n/a	0.663016	0.00101884	0.0220531	n/a	n/a	n/a	n/a	n/a	n/a
12:5205585_C/T	D0	peak28910	D0>D14,D0>D4	n/a	n/a	25.8	n/a	n/a	0.7277	2.09169e-05	0.000726442	n/a	n/a	n/a	n/a	n/a	n/a
12:69127500_C/T	D0	peak32459	D0>D14,D0>D4	n/a	n/a	25	n/a	n/a	0.25514	5.61672e-07	2.85886e-05	n/a	n/a	n/a	n/a	n/a	n/a
12:74843756_C/A	D0	peak32662	D0>D14,D0>D4	n/a	n/a	24.2	n/a	n/a	0.265371	3.6039e-06	0.000149714	n/a	n/a	n/a	n/a	n/a	n/a
13:105998672_A/G	D0	peak39366	D0>D14,D0>D4	n/a	n/a	35.3	n/a	n/a	0.300933	0.000119155	0.00340475	n/a	n/a	n/a	n/a	n/a	n/a
13:27033540_T/C	D0	peak36221	D0>D14,D0>D4	n/a	n/a	24.9	n/a	n/a	0.221494	4.37331e-08	3.12822e-06	n/a	n/a	n/a	n/a	n/a	n/a
13:32052286_A/G	D0	peak36589	D0>D14,D0>D4	n/a	n/a	35	n/a	n/a	0.257042	7.00244e-08	4.64009e-06	n/a	n/a	n/a	n/a	n/a	n/a
13:32544803_A/G	D0	peak36629	D0>D4	n/a	n/a	48.9	n/a	n/a	0.654488	0.000640005	0.014995	n/a	n/a	n/a	n/a	n/a	n/a
13:32544867_T/C	D0	peak36629	D0>D4	n/a	n/a	51.9	n/a	n/a	0.643387	0.00105901	0.0227857	n/a	n/a	n/a	n/a	n/a	n/a
13:32544869_C/T	D0	peak36629	D0>D4	n/a	n/a	53.3	n/a	n/a	0.65292	0.000340164	0.00866536	n/a	n/a	n/a	n/a	n/a	n/a
13:33823414_T/G	D0	peak36716	D0>D14,D0>D4	n/a	n/a	22.4	n/a	n/a	0.297379	0.000368312	0.00927305	n/a	n/a	n/a	n/a	n/a	n/a
13:43270517_C/T	D0	peak37243	D0>D14,D0>D4	n/a	n/a	28.1	n/a	n/a	0.722011	4.57818e-06	0.0001866	n/a	n/a	n/a	n/a	n/a	n/a
13:43571021_A/G	D0	peak37270	D0>D4	n/a	n/a	40.2	n/a	n/a	0.245501	7.72901e-10	8.02702e-08	n/a	n/a	n/a	n/a	n/a	n/a
13:44887242_T/G	D0	peak37386	D0>D14,D0>D4	n/a	n/a	38.9	n/a	n/a	0.309824	3.72122e-05	0.00121063	n/a	n/a	n/a	n/a	n/a	n/a
13:59660451_T/C	D0	peak37997	D0>D14,D0>D4	n/a	n/a	36.1	n/a	n/a	0.841155	1.34904e-13	2.51224e-11	n/a	n/a	n/a	n/a	n/a	n/a
13:59660510_G/C	D0	peak37997	D0>D14,D0>D4	n/a	n/a	33.7	n/a	n/a	0.840811	9.83152e-14	1.89625e-11	n/a	n/a	n/a	n/a	n/a	n/a
14:20980845_C/G	D0	peak39819	D0>D14,D0>D4	n/a	n/a	23	n/a	n/a	0.745844	1.10807e-05	0.000417014	n/a	n/a	n/a	n/a	n/a	n/a
14:63622659_A/G	D0	peak41712	D0>D14,D0>D4	n/a	n/a	17.8	n/a	n/a	0.725461	0.000131343	0.00373325	n/a	n/a	n/a	n/a	n/a	n/a
14:66258528_T/C	D0	peak41916	D0>D14,D0>D4	n/a	n/a	53.1	n/a	n/a	0.66895	3.37517e-05	0.00110806	n/a	n/a	n/a	n/a	n/a	n/a
14:66258535_C/G	D0	peak41916	D0>D14,D0>D4	n/a	n/a	57.6	n/a	n/a	0.66985	2.67495e-05	0.000897271	n/a	n/a	n/a	n/a	n/a	n/a
14:66258683_C/T	D0	peak41916	D0>D14,D0>D4	n/a	n/a	43.3	n/a	n/a	0.681583	1.16059e-05	0.000433757	n/a	n/a	n/a	n/a	n/a	n/a
14:66259394_T/C	D0	peak41916	D0>D14,D0>D4	n/a	n/a	30.6	n/a	n/a	0.746341	4.84814e-06	0.00019686	n/a	n/a	n/a	n/a	n/a	n/a
14:67688610_A/G	D0	peak41972	D0>D14,D0>D4,D14>D4	n/a	n/a	31.4	n/a	n/a	0.238836	3.03401e-09	2.75381e-07	n/a	n/a	n/a	n/a	n/a	n/a
14:69931743_T/C	D0	peak42218	D0>D14,D0>D4	ENSG00000100626	GALNT16	82.9	n/a	n/a	0.694527	8.80084e-10	8.92473e-08	n/a	n/a	n/a	n/a	n/a	n/a
14:90007637_T/C	D0	peak43190	D0>D14,D0>D4	n/a	n/a	25.8	n/a	n/a	0.274054	5.03874e-06	0.000203072	n/a	n/a	n/a	n/a	n/a	n/a
15:31726802_G/A	D0	peak44451	D0>D4	n/a	n/a	38.7	n/a	n/a	0.296581	1.78432e-06	8.0638e-05	n/a	n/a	n/a	n/a	n/a	n/a
15:32951871_A/G	D0,D14	peak44475	D0>D14,D0>D4	ENSG00000248905	FMN1	54.3	n/a	22.6	0.226916	2.73937e-14	5.80155e-12	n/a	n/a	n/a	0.13068	1.31965e-06	0.00016713
15:36883460_C/T	D0	peak44721	D0>D14,D0>D4	n/a	n/a	52.6	n/a	n/a	0.320213	3.74966e-05	0.00121622	n/a	n/a	n/a	n/a	n/a	n/a
15:39006798_T/C	D0	peak44849	D0>D4	ENSG00000137801	THBS1	32.3	n/a	n/a	0.251864	3.79404e-07	2.0088e-05	n/a	n/a	n/a	n/a	n/a	n/a
15:39007171_C/T	D0	peak44849	D0>D4	ENSG00000137801	THBS1	56.7	n/a	n/a	0.791681	3.9671e-20	2.14243e-17	n/a	n/a	n/a	n/a	n/a	n/a
15:39288527_G/C	D0	peak44872	D0>D4	ENSG00000137801	THBS1	49.3	n/a	n/a	0.316075	2.80213e-06	0.000119628	n/a	n/a	n/a	n/a	n/a	n/a
15:39288601_A/C	D0	peak44872	D0>D4	ENSG00000137801	THBS1	37.2	n/a	n/a	0.278331	3.22255e-06	0.00013491	n/a	n/a	n/a	n/a	n/a	n/a
15:58182673_T/C	D0	peak46109	D0>D14,D0>D4	n/a	n/a	22.6	n/a	n/a	0.214804	1.24171e-07	7.53467e-06	n/a	n/a	n/a	n/a	n/a	n/a
15:61675803_T/C	D0	peak46348	D0>D14,D0>D4	n/a	n/a	30	n/a	n/a	0.690561	0.000770282	0.0174786	n/a	n/a	n/a	n/a	n/a	n/a
15:67442596_C/T	D0	peak46925	D0>D14,D0>D4	n/a	n/a	31.2	n/a	n/a	0.197824	8.67597e-11	1.00762e-08	n/a	n/a	n/a	n/a	n/a	n/a
15:82452471_C/A	D0,D4	peak48161	D0>D14,D0>D4	n/a	n/a	102.8	33.8	n/a	0.618111	0.00259749	0.0491302	0.770731	2.52887e-10	2.15491e-08	n/a	n/a	n/a
15:83781598_C/T	D0	peak48202	D0>D4	n/a	n/a	48.2	n/a	n/a	0.346098	0.000945231	0.0206251	n/a	n/a	n/a	n/a	n/a	n/a
16:10965115_T/C	D0	peak49758	D0>D14,D0>D4	n/a	n/a	26	n/a	n/a	0.143173	4.69094e-12	6.66669e-10	n/a	n/a	n/a	n/a	n/a	n/a
16:54407804_A/G	D0	peak51271	D0>D4	n/a	n/a	24.5	n/a	n/a	0.763423	7.75592e-08	4.98641e-06	n/a	n/a	n/a	n/a	n/a	n/a
16:58721097_A/G	D0	peak51573	D0>D14,D0>D4	n/a	n/a	31.6	n/a	n/a	0.319932	0.000191585	0.00517326	n/a	n/a	n/a	n/a	n/a	n/a
16:68836421_T/C	D0	peak52044	D0>D14,D0>D4	n/a	n/a	71.4	n/a	n/a	0.330313	5.24108e-06	0.000208889	n/a	n/a	n/a	n/a	n/a	n/a
16:68836491_C/G	D0	peak52044	D0>D14,D0>D4	n/a	n/a	28.6	n/a	n/a	0.180655	3.75763e-13	6.34159e-11	n/a	n/a	n/a	n/a	n/a	n/a
16:86632434_G/A	D0	peak53134	D0>D4	n/a	n/a	36	n/a	n/a	0.275358	5.15704e-06	0.000206301	n/a	n/a	n/a	n/a	n/a	n/a
17:40066926_C/T	D0,D4	peak56221	D0>D14,D0>D4	n/a	n/a	88.8	31.2	n/a	0.226435	8.00046e-13	1.28975e-10	0.155931	3.55761e-11	3.58835e-09	n/a	n/a	n/a
17:64510613_C/T	D0	peak58138	D0>D14,D0>D4	n/a	n/a	27.1	n/a	n/a	0.672834	0.000820399	0.0183841	n/a	n/a	n/a	n/a	n/a	n/a
17:76297272_T/C	D0	peak59062	D0>D14,D0>D4	n/a	n/a	27.1	n/a	n/a	0.266206	1.9651e-06	8.69877e-05	n/a	n/a	n/a	n/a	n/a	n/a
17:78487931_G/A	D0	peak59249	D0>D4	n/a	n/a	28.8	n/a	n/a	0.72256	2.87757e-06	0.000122365	n/a	n/a	n/a	n/a	n/a	n/a
17:78488002_A/G	D0	peak59249	D0>D4	n/a	n/a	27.6	n/a	n/a	0.720107	2.60114e-05	0.000880719	n/a	n/a	n/a	n/a	n/a	n/a
17:78865546_T/C	D0	peak59291	D0>D14,D0>D4	n/a	n/a	85.5	n/a	n/a	0.376279	0.000880421	0.0194467	n/a	n/a	n/a	n/a	n/a	n/a
17:78865630_A/G	D0,D4	peak59291	D0>D14,D0>D4	n/a	n/a	75.5	29.1	n/a	0.340925	2.25372e-05	0.000775235	0.299182	7.27815e-05	0.00179258	n/a	n/a	n/a
17:78865824_A/G	D0,D4	peak59291	D0>D14,D0>D4	n/a	n/a	39.6	26.8	n/a	0.265938	2.69538e-07	1.51629e-05	0.269754	1.69652e-05	0.00051758	n/a	n/a	n/a
17:78865950_C/T	D0,D14,D4	peak59291	D0>D14,D0>D4	n/a	n/a	86.4	58.5	61.2	0.302745	1.09815e-09	1.08817e-07	0.21838	1.09729e-16	3.12875e-14	0.183241	4.32251e-11	2.0871e-08
17:78865999_A/C	D0,D14,D4	peak59291	D0>D14,D0>D4	n/a	n/a	95	68.5	73.2	0.318925	1.21398e-07	7.40804e-06	0.218107	1.52138e-17	4.60357e-15	0.159988	1.30823e-13	1.34756e-10
18:2302770_C/T	D0	peak59640	D0>D14,D0>D4	n/a	n/a	29.2	n/a	n/a	0.67623	0.000451383	0.0110804	n/a	n/a	n/a	n/a	n/a	n/a
18:3649963_C/T	D0	peak59746	D0>D4	ENSG00000118680	MYL12B	39	n/a	n/a	0.344894	0.000797176	0.0180132	n/a	n/a	n/a	n/a	n/a	n/a
18:3650044_G/A	D0	peak59746	D0>D4	ENSG00000118680	MYL12B	48.4	n/a	n/a	0.341409	0.000233024	0.00619925	n/a	n/a	n/a	n/a	n/a	n/a
18:9731545_G/C	D0	peak60099	D0>D14,D0>D4	n/a	n/a	31.9	n/a	n/a	0.698265	1.9849e-05	0.000693816	n/a	n/a	n/a	n/a	n/a	n/a
19:41091821_C/G	D0	peak65275	D0>D14,D0>D4	ENSG00000197019	SERTAD1	30.9	n/a	n/a	0.761438	2.46526e-08	1.86205e-06	n/a	n/a	n/a	n/a	n/a	n/a
19:41091857_G/T	D0	peak65275	D0>D14,D0>D4	ENSG00000197019	SERTAD1	31	n/a	n/a	0.761194	1.39439e-09	1.32113e-07	n/a	n/a	n/a	n/a	n/a	n/a
19:55582701_G/C	D0,D14	peak66448	D0>D4	n/a	n/a	27.8	n/a	20.6	0.791117	4.87703e-11	6.049e-09	n/a	n/a	n/a	0.764735	0.00143004	0.0459367
1:157360752_C/A	D0	peak8695	D0>D4	n/a	n/a	28	n/a	n/a	0.289297	1.33771e-05	0.00049145	n/a	n/a	n/a	n/a	n/a	n/a
1:163793655_C/T	D0	peak9087	D0>D4	n/a	n/a	30.2	n/a	n/a	0.698085	4.35451e-05	0.00139564	n/a	n/a	n/a	n/a	n/a	n/a
1:17560389_T/A	D0	peak1185	D0>D14,D0>D4	n/a	n/a	73.2	n/a	n/a	0.662579	0.000156884	0.00434489	n/a	n/a	n/a	n/a	n/a	n/a
1:203528810_A/G	D0	peak11222	D0>D14,D0>D4	n/a	n/a	53.2	n/a	n/a	0.721104	1.63708e-10	1.8229e-08	n/a	n/a	n/a	n/a	n/a	n/a
1:203539366_G/A	D0	peak11225	D0>D14,D0>D4	n/a	n/a	44.2	n/a	n/a	0.898321	1.45436e-21	1.30904e-18	n/a	n/a	n/a	n/a	n/a	n/a
1:20930759_T/C	D0	peak1429	D0>D14,D0>D4	ENSG00000158825	CDA	42.6	n/a	n/a	0.280381	1.33816e-08	1.055e-06	n/a	n/a	n/a	n/a	n/a	n/a
1:210436110_G/A	D0	peak11782	D0>D4	n/a	n/a	68.7	n/a	n/a	0.648502	1.49282e-05	0.000542893	n/a	n/a	n/a	n/a	n/a	n/a
1:215075258_A/T	D0	peak12066	D0>D14,D0>D4	ENSG00000082482	KCNK2	50.1	n/a	n/a	0.682745	4.01402e-06	0.000164225	n/a	n/a	n/a	n/a	n/a	n/a
1:215075343_T/C	D0	peak12066	D0>D14,D0>D4	ENSG00000082482	KCNK2	42.3	n/a	n/a	0.274851	1.27653e-08	1.02132e-06	n/a	n/a	n/a	n/a	n/a	n/a
1:223673932_A/G	D0	peak12598	D0>D14,D0>D4	n/a	n/a	35.4	n/a	n/a	0.320214	6.54982e-05	0.00201551	n/a	n/a	n/a	n/a	n/a	n/a
1:240476387_A/G	D0	peak13531	D0>D4	n/a	n/a	35.2	n/a	n/a	0.260646	1.08588e-06	5.19149e-05	n/a	n/a	n/a	n/a	n/a	n/a
1:45085282_T/C	D0	peak3520	D0>D14,D0>D4	ENSG00000126106	TMEM53	48.8	n/a	n/a	0.228543	6.95937e-15	1.566e-12	n/a	n/a	n/a	n/a	n/a	n/a
1:46395089_G/A	D0	peak3618	D0>D14,D0>D4	n/a	n/a	32.9	n/a	n/a	0.732589	1.2546e-07	7.57037e-06	n/a	n/a	n/a	n/a	n/a	n/a
20:24653399_G/A	D0	peak80516	D0>D14,D0>D4	n/a	n/a	46.9	n/a	n/a	0.320733	0.000109751	0.00316957	n/a	n/a	n/a	n/a	n/a	n/a
20:24653681_T/G	D0,D4	peak80516	D0>D14,D0>D4	n/a	n/a	96	28	n/a	0.351563	1.39549e-06	6.53528e-05	0.225182	8.33508e-09	5.34996e-07	n/a	n/a	n/a
20:24653687_T/C	D0,D4	peak80516	D0>D14,D0>D4	n/a	n/a	92.8	26.5	n/a	0.339323	1.45001e-07	8.60523e-06	0.214925	3.25355e-09	2.26481e-07	n/a	n/a	n/a
20:24653797_A/G	D0	peak80516	D0>D14,D0>D4	n/a	n/a	60.3	n/a	n/a	0.305347	1.60119e-07	9.45049e-06	n/a	n/a	n/a	n/a	n/a	n/a
20:24653909_G/A	D0	peak80516	D0>D14,D0>D4	n/a	n/a	26.1	n/a	n/a	0.279528	5.16689e-05	0.00162231	n/a	n/a	n/a	n/a	n/a	n/a
21:36675655_T/C	D0	peak83762	D0>D14,D0>D4	n/a	n/a	41.7	n/a	n/a	0.35156	0.00126415	0.0265644	n/a	n/a	n/a	n/a	n/a	n/a
21:36984290_G/A	D0	peak83799	D0>D14,D0>D4	n/a	n/a	31	n/a	n/a	0.780572	7.24795e-10	7.6005e-08	n/a	n/a	n/a	n/a	n/a	n/a
21:36984295_G/T	D0	peak83799	D0>D14,D0>D4	n/a	n/a	30.8	n/a	n/a	0.789466	1.24959e-08	1.00723e-06	n/a	n/a	n/a	n/a	n/a	n/a
21:47929835_A/G	D0	peak84566	D0>D14,D0>D4	n/a	n/a	47.9	n/a	n/a	0.740329	2.36691e-09	2.20388e-07	n/a	n/a	n/a	n/a	n/a	n/a
21:47930079_G/A	D0	peak84566	D0>D14,D0>D4	n/a	n/a	30.5	n/a	n/a	0.747462	8.45458e-08	5.30918e-06	n/a	n/a	n/a	n/a	n/a	n/a
22:26718641_A/T	D0	peak85140	D0>D4	n/a	n/a	44.4	n/a	n/a	0.0950324	2.58552e-21	1.99473e-18	n/a	n/a	n/a	n/a	n/a	n/a
22:28619218_A/C	D0	peak85338	D0>D4	n/a	n/a	24.2	n/a	n/a	0.676144	0.00102499	0.0221089	n/a	n/a	n/a	n/a	n/a	n/a
2:118717943_C/T	D0	peak72603	D0>D14,D0>D4	n/a	n/a	27.7	n/a	n/a	0.691912	0.00018431	0.00500183	n/a	n/a	n/a	n/a	n/a	n/a
2:122618218_C/T	D0	peak72916	D0>D14,D0>D4	n/a	n/a	31.6	n/a	n/a	0.243675	1.29024e-08	1.0247e-06	n/a	n/a	n/a	n/a	n/a	n/a
2:122618243_C/G	D0	peak72916	D0>D14,D0>D4	n/a	n/a	23.7	n/a	n/a	0.236462	5.005e-07	2.58656e-05	n/a	n/a	n/a	n/a	n/a	n/a
2:180882928_G/A	D0	peak75464	D0>D14,D0>D4	n/a	n/a	31.5	n/a	n/a	0.739563	1.349e-06	6.36269e-05	n/a	n/a	n/a	n/a	n/a	n/a
2:33652102_G/T	D0	peak68399	D0>D14,D0>D4	n/a	n/a	30	n/a	n/a	0.279691	3.79458e-06	0.000157031	n/a	n/a	n/a	n/a	n/a	n/a
2:33652104_T/G	D0	peak68399	D0>D14,D0>D4	n/a	n/a	29.4	n/a	n/a	0.261799	3.13856e-07	1.72079e-05	n/a	n/a	n/a	n/a	n/a	n/a
2:40326505_C/T	D0	peak68831	D0>D14,D0>D4	n/a	n/a	26.4	n/a	n/a	0.286575	6.1776e-05	0.00190641	n/a	n/a	n/a	n/a	n/a	n/a
3:122694400_C/T	D0	peak93012	D0>D14,D0>D4	n/a	n/a	31.3	n/a	n/a	0.331578	0.00127283	0.0266949	n/a	n/a	n/a	n/a	n/a	n/a
3:141052830_T/A	D0	peak94171	D0>D14,D0>D4	n/a	n/a	52.8	n/a	n/a	0.701518	5.19421e-08	3.61953e-06	n/a	n/a	n/a	n/a	n/a	n/a
3:148441620_G/A	D0	peak94526	D0>D4	n/a	n/a	30	n/a	n/a	0.316751	9.7184e-05	0.00287585	n/a	n/a	n/a	n/a	n/a	n/a
3:160191236_C/A	D0	peak95432	D0>D14,D0>D4	n/a	n/a	39.8	n/a	n/a	0.674593	4.15947e-05	0.00134109	n/a	n/a	n/a	n/a	n/a	n/a
3:160191374_C/T	D0	peak95432	D0>D14,D0>D4	n/a	n/a	34.6	n/a	n/a	0.667036	0.000699826	0.0161859	n/a	n/a	n/a	n/a	n/a	n/a
3:16115969_A/G	D0	peak87851	D0>D14,D0>D4	ENSG00000131386	GALNT15	28.8	n/a	n/a	0.330971	0.000833029	0.01859	n/a	n/a	n/a	n/a	n/a	n/a
3:161572451_C/T	D0	peak95468	D0>D14,D0>D4	n/a	n/a	29.3	n/a	n/a	0.233616	7.60544e-09	6.31895e-07	n/a	n/a	n/a	n/a	n/a	n/a
3:161608193_T/C	D0	peak95469	D0>D14,D0>D4	n/a	n/a	47.7	n/a	n/a	0.363556	0.0023061	0.0446383	n/a	n/a	n/a	n/a	n/a	n/a
3:183492617_G/A	D0	peak96385	D0>D14,D0>D4	n/a	n/a	42.9	n/a	n/a	0.640788	0.00242759	0.0464901	n/a	n/a	n/a	n/a	n/a	n/a
3:184177368_A/G	D0	peak96449	D0>D14,D0>D4	n/a	n/a	38	n/a	n/a	0.177753	2.35628e-17	7.71245e-15	n/a	n/a	n/a	n/a	n/a	n/a
3:184183207_T/A	D0	peak96450	D0>D14,D0>D4	n/a	n/a	44.8	n/a	n/a	0.661802	0.000216656	0.00579232	n/a	n/a	n/a	n/a	n/a	n/a
3:194319529_G/C	D0	peak97198	D0>D14,D0>D4	n/a	n/a	37.4	n/a	n/a	0.122778	1.81518e-21	1.50814e-18	n/a	n/a	n/a	n/a	n/a	n/a
3:194319545_G/T	D0	peak97198	D0>D14,D0>D4	n/a	n/a	38	n/a	n/a	0.127375	1.25796e-19	5.66134e-17	n/a	n/a	n/a	n/a	n/a	n/a
3:194319547_G/A	D0	peak97198	D0>D14,D0>D4	n/a	n/a	37.8	n/a	n/a	0.127491	9.31784e-21	5.92012e-18	n/a	n/a	n/a	n/a	n/a	n/a
3:194319694_C/A	D0,D4	peak97198	D0>D14,D0>D4	n/a	n/a	84.6	33.8	n/a	0.16326	1.21857e-23	1.46242e-20	0.189331	2.0769e-14	4.05187e-12	n/a	n/a	n/a
3:194319787_G/A	D0,D14,D4	peak97198	D0>D14,D0>D4	n/a	n/a	62.6	42.3	46.8	0.174783	3.21379e-25	4.95888e-22	0.291438	2.94008e-07	1.43396e-05	0.221328	7.38318e-07	9.66759e-05
3:194319793_G/C	D0,D14,D4	peak97198	D0>D14,D0>D4	n/a	n/a	70.4	43	45.4	0.175132	1.65605e-29	8.94351e-26	0.302903	1.59726e-06	6.47064e-05	0.222458	6.73776e-07	9.05262e-05
3:194319882_C/T	D0,D14,D4	peak97198	D0>D14,D0>D4	n/a	n/a	68.9	40.7	40	0.85096	1.15699e-30	1.24966e-26	0.716727	7.74892e-08	4.2396e-06	0.829845	5.83364e-08	1.06042e-05
3:30789359_C/T	D0	peak88523	D0>D14,D0>D4	n/a	n/a	28.9	n/a	n/a	0.659183	0.00243793	0.0466045	n/a	n/a	n/a	n/a	n/a	n/a
3:55194450_T/C	D0	peak90100	D0>D14,D0>D4	n/a	n/a	90.9	n/a	n/a	0.626209	0.000100924	0.00297252	n/a	n/a	n/a	n/a	n/a	n/a
4:150085543_T/C	D0	peak103385	D0>D4	n/a	n/a	42.5	n/a	n/a	0.293379	8.36107e-08	5.28116e-06	n/a	n/a	n/a	n/a	n/a	n/a
4:16764544_C/T	D0	peak98384	D0>D14,D0>D4	n/a	n/a	29.6	n/a	n/a	0.779402	1.7263e-10	1.90262e-08	n/a	n/a	n/a	n/a	n/a	n/a
4:170203848_A/C	D0	peak104229	D0>D14,D0>D4	n/a	n/a	25.4	n/a	n/a	0.183362	3.44682e-11	4.43204e-09	n/a	n/a	n/a	n/a	n/a	n/a
4:170935754_T/C	D0	peak104279	D0>D14,D0>D4	n/a	n/a	32.6	n/a	n/a	0.738962	8.8528e-06	0.000340281	n/a	n/a	n/a	n/a	n/a	n/a
4:170935854_G/A	D0	peak104279	D0>D14,D0>D4	n/a	n/a	25.7	n/a	n/a	0.694285	0.000347847	0.00884023	n/a	n/a	n/a	n/a	n/a	n/a
4:38031790_A/T	D0	peak99043	D0>D14,D0>D4	ENSG00000169299	PGM2	38	n/a	n/a	0.807577	3.09921e-14	6.43741e-12	n/a	n/a	n/a	n/a	n/a	n/a
5:138032464_C/T	D0	peak111115	D0>D14,D0>D4	n/a	n/a	25.8	n/a	n/a	0.303021	7.46911e-05	0.00226612	n/a	n/a	n/a	n/a	n/a	n/a
5:142413700_G/A	D0	peak111522	D0>D4	n/a	n/a	34.2	n/a	n/a	0.700796	1.01223e-05	0.000383618	n/a	n/a	n/a	n/a	n/a	n/a
5:142413778_T/A	D0	peak111522	D0>D4	n/a	n/a	22.9	n/a	n/a	0.731462	1.89304e-05	0.000668193	n/a	n/a	n/a	n/a	n/a	n/a
5:657832_A/G	D0	peak105076	D0>D14,D0>D4	ENSG00000071539	TRIP13	35.2	n/a	n/a	0.660249	0.00237532	0.0456509	n/a	n/a	n/a	n/a	n/a	n/a
5:78102639_C/T	D0	peak108309	D0>D14,D0>D4	n/a	n/a	27	n/a	n/a	0.197881	3.39518e-09	3.03069e-07	n/a	n/a	n/a	n/a	n/a	n/a
5:78102648_C/G	D0	peak108309	D0>D14,D0>D4	n/a	n/a	29.3	n/a	n/a	0.189944	2.09825e-10	2.2623e-08	n/a	n/a	n/a	n/a	n/a	n/a
5:9047029_C/G	D0	peak105280	D0>D14,D0>D4	n/a	n/a	88.3	n/a	n/a	0.756739	1.08962e-23	1.46242e-20	n/a	n/a	n/a	n/a	n/a	n/a
5:97750910_T/A	D0	peak109223	D0>D14,D0>D4	n/a	n/a	42.5	n/a	n/a	0.649589	0.00173931	0.0349837	n/a	n/a	n/a	n/a	n/a	n/a
6:128391766_C/A	D0	peak120181	D0>D14,D0>D4	n/a	n/a	40.4	n/a	n/a	0.274678	3.32538e-08	2.4601e-06	n/a	n/a	n/a	n/a	n/a	n/a
6:26336696_G/T	D0	peak115492	D0>D4	ENSG00000112763	BTN2A1	32.5	n/a	n/a	0.30499	3.32742e-05	0.00109907	n/a	n/a	n/a	n/a	n/a	n/a
6:31093947_A/G	D0	peak115854	D0>D4	n/a	n/a	38.7	n/a	n/a	0.304732	1.96625e-05	0.000691774	n/a	n/a	n/a	n/a	n/a	n/a
6:31093948_C/T	D0	peak115854	D0>D4	n/a	n/a	38.3	n/a	n/a	0.701127	5.83736e-06	0.000230107	n/a	n/a	n/a	n/a	n/a	n/a
6:31528326_G/C	D0	peak115888	D0>D14,D0>D4	n/a	n/a	23.2	n/a	n/a	0.75908	0.000109168	0.00316119	n/a	n/a	n/a	n/a	n/a	n/a
6:37685962_G/A	D0	peak116518	D0>D4	n/a	n/a	40.7	n/a	n/a	0.672409	0.000114123	0.00328706	n/a	n/a	n/a	n/a	n/a	n/a
6:44548984_A/G	D0	peak117038	D0>D14,D0>D4	n/a	n/a	32.6	n/a	n/a	0.671369	0.000599792	0.0141449	n/a	n/a	n/a	n/a	n/a	n/a
7:37947818_A/C	D0	peak124844	D0>D14,D0>D4	n/a	n/a	53.8	n/a	n/a	0.667937	4.6586e-05	0.00148429	n/a	n/a	n/a	n/a	n/a	n/a
7:75400779_T/C	D0	peak126358	D0>D4	n/a	n/a	20.2	n/a	n/a	0.296156	0.00018921	0.00512196	n/a	n/a	n/a	n/a	n/a	n/a
8:106290434_C/A	D0	peak135274	D0>D14,D0>D4	n/a	n/a	26.2	n/a	n/a	0.249423	1.84438e-07	1.05964e-05	n/a	n/a	n/a	n/a	n/a	n/a
8:106290456_C/A	D0	peak135274	D0>D14,D0>D4	n/a	n/a	31	n/a	n/a	0.251986	1.07839e-08	8.75764e-07	n/a	n/a	n/a	n/a	n/a	n/a
8:106290466_A/G	D0	peak135274	D0>D14,D0>D4	n/a	n/a	35.1	n/a	n/a	0.258516	6.81068e-09	5.70249e-07	n/a	n/a	n/a	n/a	n/a	n/a
8:106290578_T/C	D0	peak135274	D0>D14,D0>D4	n/a	n/a	45.6	n/a	n/a	0.257209	4.97339e-09	4.22973e-07	n/a	n/a	n/a	n/a	n/a	n/a
8:120007708_C/G	D0	peak135922	D0>D14,D0>D4	n/a	n/a	32	n/a	n/a	0.318891	0.000266475	0.0069354	n/a	n/a	n/a	n/a	n/a	n/a
8:13234726_A/G	D0	peak130885	D0>D14,D0>D4	ENSG00000164741	DLC1	25.3	n/a	n/a	0.727149	2.50637e-06	0.000109158	n/a	n/a	n/a	n/a	n/a	n/a
8:134595455_A/G	D0	peak137187	D0>D14,D0>D4	n/a	n/a	32.1	n/a	n/a	0.767385	5.11693e-07	2.61933e-05	n/a	n/a	n/a	n/a	n/a	n/a
8:134595922_G/A	D0	peak137187	D0>D14,D0>D4	n/a	n/a	51.8	n/a	n/a	0.692661	2.65643e-05	0.000893834	n/a	n/a	n/a	n/a	n/a	n/a
8:134595935_T/C	D0	peak137187	D0>D14,D0>D4	n/a	n/a	47	n/a	n/a	0.694902	3.85883e-05	0.00124788	n/a	n/a	n/a	n/a	n/a	n/a
8:23184852_G/C	D0,D14	peak131414	D0>D4	n/a	n/a	59.1	n/a	24.8	0.928003	4.7763e-29	1.28972e-25	n/a	n/a	n/a	0.8483	2.29139e-06	0.000268214
8:23184926_G/A	D0	peak131414	D0>D4	n/a	n/a	62.4	n/a	n/a	0.937399	5.64419e-27	1.01605e-23	n/a	n/a	n/a	n/a	n/a	n/a
8:41054165_T/A	D0	peak132547	D0>D14,D0>D4	ENSG00000104332	SFRP1	34.6	n/a	n/a	0.120721	1.96431e-19	7.97783e-17	n/a	n/a	n/a	n/a	n/a	n/a
8:54426695_T/C	D0	peak132941	D0>D14,D0>D4	n/a	n/a	75.5	n/a	n/a	0.684217	4.88044e-09	4.18362e-07	n/a	n/a	n/a	n/a	n/a	n/a
8:54426896_A/T	D0	peak132941	D0>D14,D0>D4	n/a	n/a	73.1	n/a	n/a	0.642781	0.000160544	0.00441229	n/a	n/a	n/a	n/a	n/a	n/a
8:90628008_T/C	D0	peak134214	D0>D14,D0>D4	ENSG00000156103	MMP16	27	n/a	n/a	0.136326	4.20871e-15	9.67197e-13	n/a	n/a	n/a	n/a	n/a	n/a
9:111230367_C/T	D0	peak141605	D0>D4	n/a	n/a	33.4	n/a	n/a	0.72398	8.5893e-07	4.23621e-05	n/a	n/a	n/a	n/a	n/a	n/a
9:111230403_T/A	D0	peak141605	D0>D4	n/a	n/a	33.9	n/a	n/a	0.30051	8.28023e-06	0.000321708	n/a	n/a	n/a	n/a	n/a	n/a
9:117970918_T/C	D0	peak142279	D0>D14,D0>D4	n/a	n/a	26.6	n/a	n/a	0.69861	5.64971e-05	0.0017485	n/a	n/a	n/a	n/a	n/a	n/a
9:132431625_G/A	D0	peak143373	D0>D14,D0>D4	n/a	n/a	41.5	n/a	n/a	0.690377	5.51215e-06	0.000218885	n/a	n/a	n/a	n/a	n/a	n/a
11:35575495_G/A	D0,D4	peak23269	D0>D14	n/a	n/a	35.2	26.5	n/a	0.296827	4.1982e-05	0.00134955	0.208707	2.80962e-10	2.36694e-08	n/a	n/a	n/a
11:35575550_G/A	D0	peak23269	D0>D14	n/a	n/a	31.9	n/a	n/a	0.333466	0.00138073	0.0287346	n/a	n/a	n/a	n/a	n/a	n/a
11:5388699_T/A	D0	peak21505	D0>D14	n/a	n/a	30.8	n/a	n/a	0.840895	2.1496e-13	3.8062e-11	n/a	n/a	n/a	n/a	n/a	n/a
11:5388739_G/C	D0	peak21505	D0>D14	n/a	n/a	37.4	n/a	n/a	0.785242	9.60784e-13	1.50397e-10	n/a	n/a	n/a	n/a	n/a	n/a
11:5388760_T/C	D0,D4	peak21505	D0>D14	n/a	n/a	44	23.4	n/a	0.783589	1.15232e-14	2.48924e-12	0.816899	3.90283e-10	3.21485e-08	n/a	n/a	n/a
11:5388902_G/C	D0,D4	peak21505	D0>D14	n/a	n/a	67.7	41.4	n/a	0.772651	2.53129e-15	6.21373e-13	0.801627	2.99177e-13	4.4807e-11	n/a	n/a	n/a
11:5389102_T/A	D0,D4	peak21505	D0>D14	n/a	n/a	52.6	30	n/a	0.345827	0.000102102	0.00297252	0.224885	9.55824e-11	8.64146e-09	n/a	n/a	n/a
13:27516043_G/A	D0	peak36258	D0>D14	n/a	n/a	50.1	n/a	n/a	0.349688	0.000713952	0.0164422	n/a	n/a	n/a	n/a	n/a	n/a
13:38222943_G/A	D0	peak36957	D0>D14	n/a	n/a	44.7	n/a	n/a	0.298688	2.3285e-07	1.32369e-05	n/a	n/a	n/a	n/a	n/a	n/a
17:13249477_T/C	D0	peak54444	D0>D14	n/a	n/a	49	n/a	n/a	0.635498	0.00236469	0.0455276	n/a	n/a	n/a	n/a	n/a	n/a
1:228997165_T/C	D0	peak12987	D0>D14	n/a	n/a	51.2	n/a	n/a	0.652418	0.00013261	0.00375936	n/a	n/a	n/a	n/a	n/a	n/a
22:30606564_G/A	D0	peak85513	D0>D14	n/a	n/a	37.9	n/a	n/a	0.18091	9.26546e-17	2.85932e-14	n/a	n/a	n/a	n/a	n/a	n/a
2:10423475_G/A	D0,D4	peak67000	D0>D14	n/a	n/a	54.2	30.6	n/a	0.345526	0.000924867	0.0202216	0.285457	3.39199e-06	0.000125733	n/a	n/a	n/a
2:113570493_C/T	D0,D4	peak72511	D0>D14	n/a	n/a	49.3	25.8	n/a	0.348058	0.000148572	0.00415733	0.323566	0.000614971	0.011586	n/a	n/a	n/a
2:242284646_G/A	D0	peak79260	D0>D14	n/a	n/a	27.4	n/a	n/a	0.672491	0.0011004	0.0236291	n/a	n/a	n/a	n/a	n/a	n/a
2:65427247_C/T	D0	peak70394	D0>D14,D4>D14	n/a	n/a	28.1	n/a	n/a	0.746291	5.13778e-08	3.60345e-06	n/a	n/a	n/a	n/a	n/a	n/a
3:124731072_T/A	D0	peak93196	D0>D14	ENSG00000221955,ENSG00000144909	SLC12A8,OSBPL11	26.9	n/a	n/a	0.237171	1.09171e-07	6.77676e-06	n/a	n/a	n/a	n/a	n/a	n/a
4:84437331_C/T	D0,D14,D4	peak100663	D0>D14,D4>D14	n/a	n/a	33.7	27.6	15	0.0997034	1.00762e-21	9.89395e-19	0.192726	1.48026e-11	1.6379e-09	0.171966	0.000533166	0.0211229
5:158474257_G/A	D0	peak112647	D0>D14	n/a	n/a	33.2	n/a	n/a	0.318358	0.000285039	0.00734774	n/a	n/a	n/a	n/a	n/a	n/a
6:106629690_T/C	D0	peak118969	D0>D14	n/a	n/a	30.6	n/a	n/a	0.272541	3.78389e-07	2.0088e-05	n/a	n/a	n/a	n/a	n/a	n/a
6:106629696_A/G	D0	peak118969	D0>D14	n/a	n/a	32	n/a	n/a	0.288246	2.05825e-06	9.07396e-05	n/a	n/a	n/a	n/a	n/a	n/a
6:141171671_G/T	D0	peak121141	D0>D14	n/a	n/a	24	n/a	n/a	0.766527	2.01214e-07	1.1499e-05	n/a	n/a	n/a	n/a	n/a	n/a
6:158984681_A/G	D0,D14	peak122291	D0>D14	n/a	n/a	30.2	n/a	23.6	0.275308	2.91313e-07	1.62189e-05	n/a	n/a	n/a	0.22905	0.000795936	0.0286667
6:35138917_A/C	D0	peak116207	D0>D14	n/a	n/a	32.5	n/a	n/a	0.693646	4.74626e-05	0.00150335	n/a	n/a	n/a	n/a	n/a	n/a
8:10924698_G/C	D0	peak130732	D0>D14	n/a	n/a	29.3	n/a	n/a	0.153628	9.64913e-15	2.12694e-12	n/a	n/a	n/a	n/a	n/a	n/a
9:127581004_G/A	D0	peak142882	D0>D14	n/a	n/a	29.8	n/a	n/a	0.29287	5.3992e-05	0.00168511	n/a	n/a	n/a	n/a	n/a	n/a
9:3895074_T/C	D0,D4	peak137824	D0>D14,D4>D14	n/a	n/a	26.5	22.9	n/a	0.756683	5.0362e-07	2.59029e-05	0.746072	1.04816e-06	4.4787e-05	n/a	n/a	n/a
9:6932013_A/G	D0	peak138051	D0>D14	n/a	n/a	35.8	n/a	n/a	0.304722	6.82499e-06	0.000266125	n/a	n/a	n/a	n/a	n/a	n/a
13:114781202_T/G	D0,D14,D4	peak39756	D4>D0	n/a	n/a	41.4	146.7	99.2	0.744648	2.85031e-09	2.609e-07	0.599833	0.00173019	0.0284091	0.672777	0.000716631	0.0264465
13:114781251_A/G	D0,D14,D4	peak39756	D4>D0	n/a	n/a	37.2	119	122.6	0.737213	4.12512e-07	2.15244e-05	0.618087	0.000225454	0.00483764	0.667837	0.000160425	0.00854733
14:35806152_C/T	D0,D14,D4	peak40523	D4>D0	n/a	n/a	42.5	108.6	85.2	0.729208	3.15852e-06	0.000132744	0.685838	2.71602e-12	3.47158e-10	0.740749	1.98826e-08	4.20829e-06
14:35811312_T/G	D0,D4	peak40524	D4>D0	n/a	n/a	35.4	132.5	n/a	0.672267	0.000194739	0.0052193	0.640852	1.06422e-07	5.61538e-06	n/a	n/a	n/a
20:33724221_C/T	D0	peak80934	D4>D0	n/a	n/a	23.7	n/a	n/a	0.234325	1.08627e-06	5.19149e-05	n/a	n/a	n/a	n/a	n/a	n/a
5:150593825_C/T	D0	peak112219	D4>D0	n/a	n/a	35.3	n/a	n/a	0.333172	0.000412722	0.0102478	n/a	n/a	n/a	n/a	n/a	n/a
10:105869915_A/G	D4	peak19769	D0>D14,D0>D4	n/a	n/a	n/a	58.9	n/a	n/a	n/a	n/a	0.642932	0.000209683	0.00454528	n/a	n/a	n/a
1:103385653_G/A	D4	peak6821	D0>D14,D0>D4	n/a	n/a	n/a	20.5	n/a	n/a	n/a	n/a	0.273862	9.9145e-05	0.00235204	n/a	n/a	n/a
2:80329431_T/C	D4	peak71206	D0>D14,D0>D4	n/a	n/a	n/a	21.8	n/a	n/a	n/a	n/a	0.800227	7.98493e-09	5.16998e-07	n/a	n/a	n/a
4:21889983_T/C	D4	peak98592	D0>D14,D0>D4	n/a	n/a	n/a	22.6	n/a	n/a	n/a	n/a	0.16061	5.63655e-12	6.85026e-10	n/a	n/a	n/a
9:2655520_G/A	D4	peak137747	D0>D14,D0>D4	n/a	n/a	n/a	24.5	n/a	n/a	n/a	n/a	0.66937	0.00139019	0.0236652	n/a	n/a	n/a
10:729570_C/T	D4	peak13999	D0>D14	n/a	n/a	n/a	25	n/a	n/a	n/a	n/a	0.335533	0.00281003	0.0430861	n/a	n/a	n/a
12:76414678_G/T	D14,D4	peak32755	D0>D14	n/a	n/a	n/a	43.3	39.6	n/a	n/a	n/a	0.266617	7.18582e-09	4.71434e-07	0.271941	0.000336457	0.0150684
15:34081492_C/T	D4	peak44560	D0>D14	n/a	n/a	n/a	38.1	n/a	n/a	n/a	n/a	0.34194	0.00029215	0.00608022	n/a	n/a	n/a
17:64271989_A/C	D4	peak58112	D0>D14	n/a	n/a	n/a	24.2	n/a	n/a	n/a	n/a	0.275312	8.79574e-06	0.00028981	n/a	n/a	n/a
1:18092615_T/C	D4	peak1243	D0>D14	n/a	n/a	n/a	39.7	n/a	n/a	n/a	n/a	0.696313	1.29961e-06	5.3526e-05	n/a	n/a	n/a
1:18095269_G/T	D14,D4	peak1244	D0>D14	n/a	n/a	n/a	61.2	56.2	n/a	n/a	n/a	0.725618	8.80849e-11	8.11202e-09	0.782044	8.83633e-08	1.517e-05
2:201630190_G/C	D4	peak76566	D0>D14	n/a	n/a	n/a	36	n/a	n/a	n/a	n/a	0.294521	2.09018e-05	0.000611264	n/a	n/a	n/a
3:70911271_T/A	D4	peak90999	D0>D14	n/a	n/a	n/a	29.1	n/a	n/a	n/a	n/a	0.313432	0.000177978	0.00396228	n/a	n/a	n/a
4:187751154_C/T	D4	peak104991	D0>D14	n/a	n/a	n/a	32.8	n/a	n/a	n/a	n/a	0.319899	0.000113763	0.00265214	n/a	n/a	n/a
8:38970749_C/T	D4	peak132452	D0>D14	n/a	n/a	n/a	34.2	n/a	n/a	n/a	n/a	0.774971	3.90353e-11	3.8844e-09	n/a	n/a	n/a
8:59742639_G/C	D4	peak133188	D0>D14	n/a	n/a	n/a	26.3	n/a	n/a	n/a	n/a	0.752013	2.92253e-07	1.43011e-05	n/a	n/a	n/a
10:129142417_G/A	D4	peak20972	D4>D0	n/a	n/a	n/a	36.8	n/a	n/a	n/a	n/a	0.669705	0.000523435	0.0100531	n/a	n/a	n/a
10:15519095_G/C	D4	peak14791	D14>D0,D4>D0	ENSG00000077943	ITGA8	n/a	28.3	n/a	n/a	n/a	n/a	0.757195	3.10506e-08	1.81971e-06	n/a	n/a	n/a
10:27670129_C/A	D4	peak15290	D14>D0,D4>D0	n/a	n/a	n/a	24.3	n/a	n/a	n/a	n/a	0.228959	2.01867e-08	1.20689e-06	n/a	n/a	n/a
10:28999601_C/G	D4	peak15350	D14>D0,D4>D0	n/a	n/a	n/a	33.6	n/a	n/a	n/a	n/a	0.233767	1.63745e-08	9.95022e-07	n/a	n/a	n/a
10:31080284_G/C	D4	peak15558	D14>D0,D4>D0	n/a	n/a	n/a	30.1	n/a	n/a	n/a	n/a	0.216048	1.50565e-08	9.26321e-07	n/a	n/a	n/a
10:44516421_G/A	D14,D4	peak16210	D14>D0,D4>D0	n/a	n/a	n/a	28.3	36.4	n/a	n/a	n/a	0.14047	4.09846e-14	7.2229e-12	0.215524	1.28504e-05	0.00109094
10:5085182_C/T	D4	peak14249	D14>D0,D4>D0	ENSG00000196139	AKR1C3	n/a	36.7	n/a	n/a	n/a	n/a	0.67604	8.5232e-05	0.00206016	n/a	n/a	n/a
10:63847731_C/A	D4	peak17033	D14>D0,D4>D0	n/a	n/a	n/a	30.6	n/a	n/a	n/a	n/a	0.774308	5.14466e-10	4.1683e-08	n/a	n/a	n/a
10:63847883_C/T	D14,D4	peak17033	D14>D0,D4>D0	n/a	n/a	n/a	43.2	29.2	n/a	n/a	n/a	0.824497	3.95339e-19	1.54255e-16	0.879342	2.45961e-07	3.72582e-05
10:63847888_C/T	D4	peak17033	D14>D0,D4>D0	n/a	n/a	n/a	41	n/a	n/a	n/a	n/a	0.828789	3.23455e-19	1.29618e-16	n/a	n/a	n/a
10:63847895_A/G	D14,D4	peak17033	D14>D0,D4>D0	n/a	n/a	n/a	44.1	31.6	n/a	n/a	n/a	0.837426	6.42157e-21	2.97539e-18	0.893745	2.37343e-08	4.95565e-06
10:63847904_G/A	D14,D4	peak17033	D14>D0,D4>D0	n/a	n/a	n/a	48.4	37	n/a	n/a	n/a	0.829183	6.21805e-21	2.97403e-18	0.876748	1.86248e-09	5.64258e-07
10:78204376_A/T	D14,D4	peak17974	D4>D0	n/a	n/a	n/a	78.9	49.6	n/a	n/a	n/a	0.213098	7.97101e-24	5.62791e-21	0.125059	3.21636e-12	2.36648e-09
10:95934764_T/C	D4	peak19064	D14>D0,D4>D0	n/a	n/a	n/a	35.9	n/a	n/a	n/a	n/a	0.280301	2.53071e-07	1.25076e-05	n/a	n/a	n/a
11:105891999_A/G	D4	peak26696	D14>D0,D4>D0	n/a	n/a	n/a	29.2	n/a	n/a	n/a	n/a	0.665987	0.000790582	0.0145253	n/a	n/a	n/a
11:107146900_A/G	D4	peak26747	D14>D0,D4>D0	n/a	n/a	n/a	55.7	n/a	n/a	n/a	n/a	0.342775	6.35466e-05	0.00161061	n/a	n/a	n/a
11:107146999_C/T	D4	peak26747	D14>D0,D4>D0	n/a	n/a	n/a	69.4	n/a	n/a	n/a	n/a	0.317549	6.23982e-07	2.83797e-05	n/a	n/a	n/a
11:10915468_T/C	D4	peak21899	D4>D0	n/a	n/a	n/a	43.9	n/a	n/a	n/a	n/a	0.330804	4.91736e-05	0.00128137	n/a	n/a	n/a
11:130384299_T/C	D14,D4	peak28303	D14>D0,D4>D0	n/a	n/a	n/a	38.9	42.2	n/a	n/a	n/a	0.303544	7.23961e-06	0.000241951	0.22784	4.16375e-06	0.000420484
11:130384422_G/A	D14,D4	peak28303	D14>D0,D4>D0	n/a	n/a	n/a	45.7	50.6	n/a	n/a	n/a	0.673454	6.9309e-05	0.00172424	0.720567	0.000335187	0.0150552
11:1480023_G/A	D4	peak21261	D4>D0	n/a	n/a	n/a	36.1	n/a	n/a	n/a	n/a	0.71657	9.59201e-06	0.000313953	n/a	n/a	n/a
11:19420920_C/T	D4	peak22427	D14>D0,D4>D0	n/a	n/a	n/a	50	n/a	n/a	n/a	n/a	0.343654	6.82723e-05	0.00170704	n/a	n/a	n/a
11:19420936_C/T	D4	peak22427	D14>D0,D4>D0	n/a	n/a	n/a	48.4	n/a	n/a	n/a	n/a	0.364758	0.00170931	0.0280975	n/a	n/a	n/a
11:33668284_C/T	D14,D4	peak23057	D4>D0	ENSG00000110427	KIAA1549L	n/a	36.1	22.8	n/a	n/a	n/a	0.316719	0.00022945	0.00491626	0.220503	0.00117435	0.0390214
11:35192279_A/G	D4	peak23210	D4>D0	n/a	n/a	n/a	38.9	n/a	n/a	n/a	n/a	0.675114	9.7549e-05	0.0023216	n/a	n/a	n/a
11:47276675_A/G	D14,D4	peak23801	D4>D0	ENSG00000025434	NR1H3	n/a	152.2	131	n/a	n/a	n/a	0.636521	8.44966e-07	3.69567e-05	0.712378	3.44377e-05	0.00249811
11:76492446_C/A	D4	peak25505	D14>D0,D4>D0	ENSG00000261578,ENSG00000182704	RP11-21L23.2,TSKU	n/a	69.7	n/a	n/a	n/a	n/a	0.647653	2.22971e-05	0.000644443	n/a	n/a	n/a
11:76762764_G/A	D4	peak25531	D4>D0	n/a	n/a	n/a	23.9	n/a	n/a	n/a	n/a	0.187124	2.72382e-11	2.86426e-09	n/a	n/a	n/a
11:86332357_C/T	D14,D4	peak25948	D14>D0,D4>D0	ENSG00000150687	PRSS23	n/a	28.7	21.2	n/a	n/a	n/a	0.267912	1.67567e-06	6.73311e-05	0.201285	0.000136831	0.00755065
12:10337166_C/T	D14,D4	peak29248	D4>D0	n/a	n/a	n/a	36.1	44.6	n/a	n/a	n/a	0.676583	4.6381e-05	0.0012202	0.712284	0.000702177	0.0260801
12:124975676_G/A	D4	peak35673	D14>D0,D4>D0	n/a	n/a	n/a	25.9	n/a	n/a	n/a	n/a	0.222478	2.9732e-09	2.08927e-07	n/a	n/a	n/a
12:27001594_T/A	D4	peak30125	D4>D0	n/a	n/a	n/a	21.1	n/a	n/a	n/a	n/a	0.750881	4.51904e-06	0.000161455	n/a	n/a	n/a
12:3834824_C/T	D4	peak28849	D14>D0,D4>D0	n/a	n/a	n/a	46.7	n/a	n/a	n/a	n/a	0.332531	2.93663e-05	0.000807817	n/a	n/a	n/a
12:50267335_C/T	D4	peak31080	D14>D0,D4>D0	ENSG00000110881	ASIC1	n/a	33.3	n/a	n/a	n/a	n/a	0.234722	4.61691e-09	3.11158e-07	n/a	n/a	n/a
12:56403577_C/T	D4	peak31677	D14>D0,D4>D0	ENSG00000139531	SUOX	n/a	29.4	n/a	n/a	n/a	n/a	0.654507	0.0032363	0.0485183	n/a	n/a	n/a
12:6292975_A/G	D4	peak28991	D4>D0	n/a	n/a	n/a	29.8	n/a	n/a	n/a	n/a	0.813154	7.95908e-13	1.1347e-10	n/a	n/a	n/a
12:6293155_T/C	D4	peak28991	D4>D0	n/a	n/a	n/a	26.7	n/a	n/a	n/a	n/a	0.820648	8.75665e-10	6.90611e-08	n/a	n/a	n/a
12:6293163_G/A	D4	peak28991	D4>D0	n/a	n/a	n/a	25.9	n/a	n/a	n/a	n/a	0.825175	5.31339e-10	4.28161e-08	n/a	n/a	n/a
12:70038508_G/A	D4	peak32544	D4>D0	n/a	n/a	n/a	22.5	n/a	n/a	n/a	n/a	0.264971	1.03884e-05	0.000334845	n/a	n/a	n/a
12:726849_G/A	D4	peak28559	D14>D0,D4>D0	ENSG00000177406	RP11-218M22.1	n/a	46.8	n/a	n/a	n/a	n/a	0.682904	2.19807e-06	8.53162e-05	n/a	n/a	n/a
12:94121314_T/C	D14,D4	peak33692	D14>D0,D4>D0	n/a	n/a	n/a	26.6	26.8	n/a	n/a	n/a	0.837361	1.05713e-11	1.21504e-09	0.791026	0.000101399	0.00593453
13:114591051_G/A	D4	peak39739	D14>D0,D4>D0	n/a	n/a	n/a	27.3	n/a	n/a	n/a	n/a	0.700612	2.76773e-05	0.000769029	n/a	n/a	n/a
13:24255594_T/C	D14,D4	peak36098	D4>D0	n/a	n/a	n/a	44.8	22.4	n/a	n/a	n/a	0.317379	3.75788e-06	0.000137237	0.203277	0.000315453	0.0145495
13:24255600_G/T	D14,D4	peak36098	D4>D0	n/a	n/a	n/a	45.4	21.6	n/a	n/a	n/a	0.6731	2.21378e-05	0.000642342	0.790872	0.000315122	0.0145495
13:24255691_T/C	D4	peak36098	D4>D0	n/a	n/a	n/a	29.8	n/a	n/a	n/a	n/a	0.29464	9.26848e-06	0.000304035	n/a	n/a	n/a
13:41015643_G/A	D4	peak37098	D14>D0,D4>D0	n/a	n/a	n/a	26.7	n/a	n/a	n/a	n/a	0.331403	0.00240005	0.0376373	n/a	n/a	n/a
13:43559768_A/G	D14,D4	peak37267	D14>D0,D4>D0	n/a	n/a	n/a	69.1	48.8	n/a	n/a	n/a	0.256198	2.12584e-11	2.30071e-09	0.141865	9.88525e-12	6.10948e-09
13:43559804_G/A	D14,D4	peak37267	D14>D0,D4>D0	n/a	n/a	n/a	74.3	50	n/a	n/a	n/a	0.281244	2.46133e-11	2.62547e-09	0.165128	5.07378e-11	2.23986e-08
13:45226631_T/C	D4	peak37411	D14>D0,D4>D0	n/a	n/a	n/a	18.8	n/a	n/a	n/a	n/a	0.687632	0.00224906	0.0357414	n/a	n/a	n/a
13:94119050_G/A	D4	peak38784	D14>D0,D4>D0	n/a	n/a	n/a	29.8	n/a	n/a	n/a	n/a	0.658902	0.00181825	0.0297228	n/a	n/a	n/a
14:100595278_T/A	D4	peak43754	D4>D0	n/a	n/a	n/a	54.4	n/a	n/a	n/a	n/a	0.643457	0.00148943	0.0250667	n/a	n/a	n/a
14:35811592_A/C	D4	peak40524	D4>D0	n/a	n/a	n/a	122.3	n/a	n/a	n/a	n/a	0.632196	1.40142e-05	0.000437449	n/a	n/a	n/a
14:35811699_C/T	D4	peak40524	D4>D0	n/a	n/a	n/a	92.9	n/a	n/a	n/a	n/a	0.344277	5.06452e-07	2.36486e-05	n/a	n/a	n/a
14:54914017_C/A	D4	peak41167	D4>D0	n/a	n/a	n/a	24.2	n/a	n/a	n/a	n/a	0.689683	0.000399058	0.00795444	n/a	n/a	n/a
14:76014243_A/G	D4	peak42721	D14>D0,D4>D0	ENSG00000119638	NEK9	n/a	33.3	n/a	n/a	n/a	n/a	0.261466	2.49725e-06	9.49404e-05	n/a	n/a	n/a
14:76015041_G/C	D14,D4	peak42721	D14>D0,D4>D0	ENSG00000119638	NEK9	n/a	93.7	40.8	n/a	n/a	n/a	0.300831	6.26201e-14	1.04322e-11	0.275706	0.000859591	0.0305323
14:85550933_C/G	D4	peak43028	D14>D0,D4>D0	n/a	n/a	n/a	21.5	n/a	n/a	n/a	n/a	0.717617	4.69719e-05	0.00122988	n/a	n/a	n/a
15:40215061_A/C	D4	peak45007	D4>D0	n/a	n/a	n/a	35.6	n/a	n/a	n/a	n/a	0.729616	3.42403e-08	1.98313e-06	n/a	n/a	n/a
15:61157926_C/T	D14,D4	peak46322	D4>D0	n/a	n/a	n/a	39.4	19.4	n/a	n/a	n/a	0.65233	0.000918148	0.0165126	0.771772	0.00132941	0.0433348
15:61947280_C/G	D4	peak46354	D14>D0,D4>D0	n/a	n/a	n/a	35.8	n/a	n/a	n/a	n/a	0.291023	7.71764e-07	3.43632e-05	n/a	n/a	n/a
15:67468285_A/G	D4	peak46928	D4>D0	n/a	n/a	n/a	38.8	n/a	n/a	n/a	n/a	0.234463	1.37508e-11	1.54457e-09	n/a	n/a	n/a
15:76441982_T/C	D4	peak47714	D14>D0,D4>D0	n/a	n/a	n/a	40.8	n/a	n/a	n/a	n/a	0.309379	8.30941e-06	0.000275008	n/a	n/a	n/a
15:86161277_G/A	D4	peak48365	D4>D0	n/a	n/a	n/a	20	n/a	n/a	n/a	n/a	0.31991	0.00240135	0.0376373	n/a	n/a	n/a
15:93224599_T/C	D4	peak48803	D14>D0,D4>D0	n/a	n/a	n/a	33.8	n/a	n/a	n/a	n/a	0.352976	0.00247442	0.0386192	n/a	n/a	n/a
15:96158885_T/C	D4	peak48867	D14>D0,D4>D0	n/a	n/a	n/a	41.5	n/a	n/a	n/a	n/a	0.293024	1.38035e-07	7.15612e-06	n/a	n/a	n/a
15:96158994_C/T	D4	peak48867	D14>D0,D4>D0	n/a	n/a	n/a	29.1	n/a	n/a	n/a	n/a	0.199621	7.30951e-11	6.90306e-09	n/a	n/a	n/a
15:96159270_C/T	D4	peak48867	D14>D0,D4>D0	n/a	n/a	n/a	20.7	n/a	n/a	n/a	n/a	0.217136	2.38025e-07	1.18474e-05	n/a	n/a	n/a
16:11822066_T/C	D4	peak49854	D14>D0,D4>D0	n/a	n/a	n/a	37.9	n/a	n/a	n/a	n/a	0.668742	0.00157046	0.0261925	n/a	n/a	n/a
16:81170741_G/A	D4	peak52645	D14>D0,D4>D0	ENSG00000140905,ENSG00000166473,ENSG00000260643	GCSH,PKD1L2,RP11-303E16.8	n/a	21.6	n/a	n/a	n/a	n/a	0.20541	4.49321e-08	2.55252e-06	n/a	n/a	n/a
16:82922384_T/C	D4	peak52771	D14>D0,D4>D0	n/a	n/a	n/a	63.7	n/a	n/a	n/a	n/a	0.111387	6.33259e-31	1.17367e-27	n/a	n/a	n/a
16:82922450_T/C	D4	peak52771	D14>D0,D4>D0	n/a	n/a	n/a	61.1	n/a	n/a	n/a	n/a	0.88888	6.90639e-29	1.13779e-25	n/a	n/a	n/a
16:84785672_G/A	D4	peak52920	D4>D0	ENSG00000103196	CRISPLD2	n/a	19.8	n/a	n/a	n/a	n/a	0.271262	0.000186473	0.00412047	n/a	n/a	n/a
16:85401999_C/G	D4	peak53011	D14>D0,D4>D0	n/a	n/a	n/a	38.3	n/a	n/a	n/a	n/a	0.342048	0.000485058	0.00940125	n/a	n/a	n/a
17:1915387_T/C	D4	peak53690	D4>D0	ENSG00000185924	RTN4RL1	n/a	47.3	n/a	n/a	n/a	n/a	0.677191	2.31241e-05	0.000663486	n/a	n/a	n/a
17:2145193_T/C	D4	peak53737	D4>D0	n/a	n/a	n/a	34.7	n/a	n/a	n/a	n/a	0.313338	4.66033e-05	0.00122299	n/a	n/a	n/a
17:27439914_A/G	D4	peak55272	D4>D0	n/a	n/a	n/a	31.7	n/a	n/a	n/a	n/a	0.329438	0.000260323	0.00549048	n/a	n/a	n/a
17:42154011_C/T	D4	peak56494	D4>D0	n/a	n/a	n/a	27.2	n/a	n/a	n/a	n/a	0.671679	0.00218711	0.0348691	n/a	n/a	n/a
17:42154470_A/G	D4	peak56494	D4>D0	n/a	n/a	n/a	39.8	n/a	n/a	n/a	n/a	0.678801	8.67399e-05	0.00209121	n/a	n/a	n/a
17:53565728_C/T	D4	peak57287	D14>D0,D4>D0	ENSG00000108960	MMD	n/a	28.8	n/a	n/a	n/a	n/a	0.244386	1.04567e-07	5.5372e-06	n/a	n/a	n/a
17:59286263_G/A	D4	peak57682	D14>D0,D4>D0	n/a	n/a	n/a	34.4	n/a	n/a	n/a	n/a	0.35394	0.00237752	0.0373823	n/a	n/a	n/a
17:60837563_G/A	D14,D4	peak57797	D14>D0,D4>D0	n/a	n/a	n/a	36.4	54.2	n/a	n/a	n/a	0.169871	5.09098e-16	1.21748e-13	0.200605	1.05735e-08	2.5932e-06
17:73999632_C/T	D4	peak58809	D14>D0,D4>D0	ENSG00000132481	TRIM47	n/a	36.3	n/a	n/a	n/a	n/a	0.308356	9.00192e-05	0.00215973	n/a	n/a	n/a
17:9840501_A/G	D4	peak54301	D14>D0,D4>D0	n/a	n/a	n/a	22.8	n/a	n/a	n/a	n/a	0.739615	2.723e-06	0.000102733	n/a	n/a	n/a
17:9840707_T/C	D14,D4	peak54301	D14>D0,D4>D0	n/a	n/a	n/a	42.5	46.8	n/a	n/a	n/a	0.755702	1.04369e-11	1.21359e-09	0.74547	0.000124128	0.00697422
18:12470601_G/A	D4	peak60280	D14>D0,D4>D0	n/a	n/a	n/a	61.5	n/a	n/a	n/a	n/a	0.335017	4.803e-06	0.000170369	n/a	n/a	n/a
19:10059160_G/C	D4	peak63596	D14>D0,D4>D0	ENSG00000105088,ENSG00000090339,ENSG00000080573	OLFM2,ICAM1,COL5A3	n/a	27.6	n/a	n/a	n/a	n/a	0.720742	2.12848e-06	8.32689e-05	n/a	n/a	n/a
19:35666587_G/A	D4	peak64926	D4>D0	n/a	n/a	n/a	43.8	n/a	n/a	n/a	n/a	0.797864	3.6505e-14	6.54742e-12	n/a	n/a	n/a
19:35666629_C/T	D4	peak64926	D4>D0	n/a	n/a	n/a	54.4	n/a	n/a	n/a	n/a	0.789588	1.95701e-13	3.02256e-11	n/a	n/a	n/a
19:35666912_A/C	D14,D4	peak64926	D4>D0	n/a	n/a	n/a	69	73.2	n/a	n/a	n/a	0.769556	4.37195e-16	1.06267e-13	0.887739	7.46864e-19	2.30796e-15
19:54905214_C/T	D14,D4	peak66434	D14>D0,D4>D0	n/a	n/a	n/a	33.5	37.8	n/a	n/a	n/a	0.881212	3.50761e-20	1.48593e-17	0.82355	5.30873e-08	9.7649e-06
19:5559830_G/A	D14,D4	peak63302	D14>D0,D4>D0	n/a	n/a	n/a	31.1	54.6	n/a	n/a	n/a	0.837455	1.06051e-10	9.47242e-09	0.823792	8.93701e-10	2.93799e-07
19:5559900_G/C	D14,D4	peak63302	D14>D0,D4>D0	n/a	n/a	n/a	31.6	62.8	n/a	n/a	n/a	0.830296	1.50806e-12	2.03273e-10	0.829493	2.11036e-09	6.2706e-07
1:118653357_T/A	D4	peak7669	D14>D0,D4>D0	n/a	n/a	n/a	21.3	n/a	n/a	n/a	n/a	0.257143	6.50016e-06	0.000220544	n/a	n/a	n/a
1:156246742_A/G	D4	peak8580	D14>D0,D4>D0	ENSG00000160781	PAQR6	n/a	33.5	n/a	n/a	n/a	n/a	0.320921	6.84096e-05	0.00170759	n/a	n/a	n/a
1:163270522_C/T	D4	peak9073	D14>D0,D4>D0	ENSG00000117152	RGS4	n/a	24.5	n/a	n/a	n/a	n/a	0.27502	5.99336e-06	0.000205703	n/a	n/a	n/a
1:170187309_T/C	D4	peak9407	D4>D0	n/a	n/a	n/a	20.3	n/a	n/a	n/a	n/a	0.231781	1.13227e-07	5.95325e-06	n/a	n/a	n/a
1:170347202_A/G	D4	peak9420	D14>D0,D4>D0	n/a	n/a	n/a	26.8	n/a	n/a	n/a	n/a	0.804702	1.91859e-10	1.67335e-08	n/a	n/a	n/a
1:178657582_C/T	D4	peak9875	D14>D0,D4>D0	n/a	n/a	n/a	23.8	n/a	n/a	n/a	n/a	0.815599	8.36321e-11	7.75008e-09	n/a	n/a	n/a
1:178657616_T/C	D4	peak9875	D14>D0,D4>D0	n/a	n/a	n/a	25.9	n/a	n/a	n/a	n/a	0.821341	9.98204e-13	1.40956e-10	n/a	n/a	n/a
1:178657678_A/G	D4	peak9875	D14>D0,D4>D0	n/a	n/a	n/a	29.2	n/a	n/a	n/a	n/a	0.886381	2.56357e-16	6.55345e-14	n/a	n/a	n/a
1:183187603_C/T	D4	peak10178	D4>D0	n/a	n/a	n/a	36.5	n/a	n/a	n/a	n/a	0.64588	0.00264815	0.0410712	n/a	n/a	n/a
1:186926676_C/G	D4	peak10514	D4>D0	n/a	n/a	n/a	45.6	n/a	n/a	n/a	n/a	0.653073	0.00074464	0.013801	n/a	n/a	n/a
1:203518178_A/T	D14,D4	peak11219	D4>D0	ENSG00000058668	ATP2B4	n/a	30.1	22.2	n/a	n/a	n/a	0.327725	0.000745897	0.013807	0.199244	0.000307125	0.0142504
1:203518196_T/C	D4	peak11219	D4>D0	ENSG00000058668	ATP2B4	n/a	31.4	n/a	n/a	n/a	n/a	0.318583	0.000114444	0.00265965	n/a	n/a	n/a
1:215139887_A/T	D14,D4	peak12070	D14>D0,D4>D0	n/a	n/a	n/a	30.1	27.8	n/a	n/a	n/a	0.211551	2.60203e-11	2.75574e-09	0.18046	3.21023e-06	0.000349304
1:219047869_A/T	D4	peak12243	D4>D0,D4>D14	n/a	n/a	n/a	26.4	n/a	n/a	n/a	n/a	0.295923	0.000538945	0.0102843	n/a	n/a	n/a
1:229206079_G/A	D4	peak13012	D4>D0	n/a	n/a	n/a	22.7	n/a	n/a	n/a	n/a	0.329174	0.0023324	0.0367508	n/a	n/a	n/a
1:229374581_A/G	D14,D4	peak13037	D4>D0	n/a	n/a	n/a	38.8	64.2	n/a	n/a	n/a	0.324362	3.66701e-05	0.000988559	0.318205	0.00076422	0.027849
1:233436117_T/A	D4	peak13231	D14>D0,D4>D0	n/a	n/a	n/a	50.2	n/a	n/a	n/a	n/a	0.364661	0.003199	0.0480077	n/a	n/a	n/a
1:29307476_G/C	D4	peak2298	D4>D0	n/a	n/a	n/a	25.2	n/a	n/a	n/a	n/a	0.202736	2.41202e-09	1.72768e-07	n/a	n/a	n/a
1:43695607_T/G	D4	peak3395	D14>D0,D4>D0	ENSG00000117399	CDC20	n/a	34.3	n/a	n/a	n/a	n/a	0.655117	0.00195218	0.0313937	n/a	n/a	n/a
1:43695653_T/C	D14,D4	peak3395	D14>D0,D4>D0	ENSG00000117399	CDC20	n/a	47.5	35.6	n/a	n/a	n/a	0.676057	3.70458e-05	0.000995069	0.761049	0.000105476	0.00610376
1:57386275_T/C	D14,D4	peak4356	D4>D0	n/a	n/a	n/a	32.5	23.6	n/a	n/a	n/a	0.224581	1.99165e-08	1.20042e-06	0.150589	4.51631e-06	0.000447565
1:57386321_C/T	D14,D4	peak4356	D4>D0	n/a	n/a	n/a	43.5	29.2	n/a	n/a	n/a	0.754703	1.82851e-10	1.61377e-08	0.808022	2.63481e-05	0.00199561
1:64992561_C/T	D4	peak4871	D14>D0,D4>D0	n/a	n/a	n/a	23.3	n/a	n/a	n/a	n/a	0.666913	0.00335804	0.0499896	n/a	n/a	n/a
1:84281197_A/G	D4	peak5688	D14>D0,D4>D0	n/a	n/a	n/a	40.2	n/a	n/a	n/a	n/a	0.656718	0.00087216	0.015828	n/a	n/a	n/a
1:94050864_A/G	D14,D4	peak6279	D4>D0	n/a	n/a	n/a	30.3	26.2	n/a	n/a	n/a	0.718678	1.13477e-06	4.79353e-05	0.761701	0.000651095	0.024657
1:94050911_G/C	D4	peak6279	D4>D0	n/a	n/a	n/a	28.9	n/a	n/a	n/a	n/a	0.72559	8.28193e-07	3.66556e-05	n/a	n/a	n/a
20:16456113_C/T	D4	peak80181	D14>D0,D4>D0	n/a	n/a	n/a	21.3	n/a	n/a	n/a	n/a	0.155119	1.83614e-12	2.40925e-10	n/a	n/a	n/a
20:16456201_T/C	D4	peak80181	D14>D0,D4>D0	n/a	n/a	n/a	23.9	n/a	n/a	n/a	n/a	0.200499	2.48124e-09	1.76872e-07	n/a	n/a	n/a
20:33724758_A/G	D4	peak80934	D4>D0	n/a	n/a	n/a	60.4	n/a	n/a	n/a	n/a	0.817749	1.27871e-16	3.57724e-14	n/a	n/a	n/a
20:43368723_T/C	D4	peak81566	D14>D0,D4>D0	n/a	n/a	n/a	39.6	n/a	n/a	n/a	n/a	0.694258	0.000182909	0.00404774	n/a	n/a	n/a
20:62892739_C/T	D4	peak82841	D14>D0,D4>D0	n/a	n/a	n/a	33.2	n/a	n/a	n/a	n/a	0.819945	1.93778e-11	2.1126e-09	n/a	n/a	n/a
20:62892756_C/G	D4	peak82841	D14>D0,D4>D0	n/a	n/a	n/a	34.2	n/a	n/a	n/a	n/a	0.814747	6.76789e-13	9.74247e-11	n/a	n/a	n/a
20:8285108_T/C	D4	peak79881	D14>D0,D4>D0	n/a	n/a	n/a	31.6	n/a	n/a	n/a	n/a	0.321132	0.000159715	0.00358802	n/a	n/a	n/a
21:18080943_G/A	D4	peak82991	D14>D0,D4>D0	n/a	n/a	n/a	30.1	n/a	n/a	n/a	n/a	0.291346	3.92566e-06	0.00014162	n/a	n/a	n/a
21:32510414_A/G	D4	peak83419	D4>D0	n/a	n/a	n/a	20.8	n/a	n/a	n/a	n/a	0.710665	0.000100467	0.00236825	n/a	n/a	n/a
22:29380255_T/C	D4	peak85395	D14>D0,D4>D0	n/a	n/a	n/a	26.4	n/a	n/a	n/a	n/a	0.265744	1.00303e-05	0.000325425	n/a	n/a	n/a
22:33175883_A/G	D4	peak85734	D14>D0,D4>D0	n/a	n/a	n/a	22.2	n/a	n/a	n/a	n/a	0.300771	0.00054004	0.010292	n/a	n/a	n/a
22:38708506_G/A	D14,D4	peak86181	D14>D0,D4>D0	n/a	n/a	n/a	70.6	79.6	n/a	n/a	n/a	0.655035	8.53672e-06	0.000281902	0.792179	4.54971e-11	2.1186e-08
22:44445659_C/T	D4	peak86678	D14>D0,D4>D0	n/a	n/a	n/a	31.4	n/a	n/a	n/a	n/a	0.668487	0.00241829	0.0378627	n/a	n/a	n/a
22:44453354_G/C	D14,D4	peak86679	D14>D0,D4>D0	ENSG00000186654	PRR5	n/a	36.4	35	n/a	n/a	n/a	0.125109	1.81577e-16	4.72324e-14	0.114976	2.79245e-09	8.14078e-07
22:50326871_G/A	D4	peak86968	D14>D0,D4>D0	n/a	n/a	n/a	30.2	n/a	n/a	n/a	n/a	0.682706	0.000526598	0.0101007	n/a	n/a	n/a
22:50326882_A/G	D4	peak86968	D14>D0,D4>D0	n/a	n/a	n/a	30.4	n/a	n/a	n/a	n/a	0.684057	0.000333462	0.00680088	n/a	n/a	n/a
22:50326906_A/T	D4	peak86968	D14>D0,D4>D0	n/a	n/a	n/a	37.7	n/a	n/a	n/a	n/a	0.663784	0.000472836	0.00921254	n/a	n/a	n/a
2:101319712_G/T	D4	peak71859	D14>D0,D4>D0	n/a	n/a	n/a	33.3	n/a	n/a	n/a	n/a	0.23056	7.77951e-09	5.08136e-07	n/a	n/a	n/a
2:102573478_G/A	D4	peak71995	D14>D0,D4>D0	n/a	n/a	n/a	30.1	n/a	n/a	n/a	n/a	0.665451	0.00123907	0.0214363	n/a	n/a	n/a
2:11560323_C/A	D4	peak67091	D14>D0,D4>D0	n/a	n/a	n/a	52	n/a	n/a	n/a	n/a	0.29731	5.61981e-08	3.14434e-06	n/a	n/a	n/a
2:119467730_A/G	D4	peak72646	D14>D0,D4>D0	n/a	n/a	n/a	55.4	n/a	n/a	n/a	n/a	0.635287	0.00161439	0.0267747	n/a	n/a	n/a
2:119467783_A/C	D4	peak72646	D14>D0,D4>D0	n/a	n/a	n/a	48.5	n/a	n/a	n/a	n/a	0.669155	1.5549e-05	0.000477318	n/a	n/a	n/a
2:119467827_C/T	D4	peak72646	D14>D0,D4>D0	n/a	n/a	n/a	43.5	n/a	n/a	n/a	n/a	0.661725	0.000166966	0.00373959	n/a	n/a	n/a
2:121627175_A/G	D4	peak72833	D14>D0,D4>D0	ENSG00000074047	GLI2	n/a	19.9	n/a	n/a	n/a	n/a	0.307496	0.00112258	0.0196743	n/a	n/a	n/a
2:127557252_A/C	D4	peak72989	D14>D0,D4>D0	n/a	n/a	n/a	28.1	n/a	n/a	n/a	n/a	0.689536	0.000159583	0.00358802	n/a	n/a	n/a
2:158987439_A/G	D4	peak74157	D14>D0,D4>D0	n/a	n/a	n/a	25.3	n/a	n/a	n/a	n/a	0.665841	0.00251963	0.0392423	n/a	n/a	n/a
2:172442904_C/A	D4	peak74888	D14>D0,D4>D0	n/a	n/a	n/a	28.3	n/a	n/a	n/a	n/a	0.288971	1.23001e-05	0.000389336	n/a	n/a	n/a
2:192613455_C/A	D4	peak76133	D4>D0	n/a	n/a	n/a	24	n/a	n/a	n/a	n/a	0.688173	0.000435818	0.00860435	n/a	n/a	n/a
2:198743655_G/T	D4	peak76405	D14>D0,D4>D0	ENSG00000115896	PLCL1	n/a	23.2	n/a	n/a	n/a	n/a	0.731594	5.25616e-06	0.000184676	n/a	n/a	n/a
2:201469791_C/G	D4	peak76538	D4>D0	n/a	n/a	n/a	31.5	n/a	n/a	n/a	n/a	0.32969	0.00127033	0.0218253	n/a	n/a	n/a
2:20818454_T/A	D4	peak67574	D4>D0	n/a	n/a	n/a	119.7	n/a	n/a	n/a	n/a	0.36161	4.30522e-07	2.02646e-05	n/a	n/a	n/a
2:217413668_A/G	D14,D4	peak77398	D14>D0,D4>D0	n/a	n/a	n/a	58.6	57.6	n/a	n/a	n/a	0.833808	1.4258e-08	8.80846e-07	0.868816	2.65166e-13	2.56067e-10
2:218114695_T/C	D4	peak77480	D14>D0,D4>D0	n/a	n/a	n/a	20.1	n/a	n/a	n/a	n/a	0.697562	0.000965251	0.0172639	n/a	n/a	n/a
2:218640837_A/C	D4	peak77560	D14>D0,D4>D0	n/a	n/a	n/a	43	n/a	n/a	n/a	n/a	0.336699	0.000204645	0.00447489	n/a	n/a	n/a
2:218640843_T/G	D4	peak77560	D14>D0,D4>D0	n/a	n/a	n/a	43.3	n/a	n/a	n/a	n/a	0.322266	2.3135e-05	0.000663486	n/a	n/a	n/a
2:227750738_G/T	D4	peak78253	D4>D0	n/a	n/a	n/a	20.7	n/a	n/a	n/a	n/a	0.286226	0.000300048	0.00620475	n/a	n/a	n/a
2:234266842_C/T	D4	peak78637	D14>D0,D4>D0	n/a	n/a	n/a	36.4	n/a	n/a	n/a	n/a	0.664497	0.00229992	0.0363162	n/a	n/a	n/a
2:239510363_A/G	D14,D4	peak79084	D4>D0	n/a	n/a	n/a	52.2	30.4	n/a	n/a	n/a	0.21655	8.85068e-16	1.98832e-13	0.226153	8.65698e-05	0.0052661
2:239510786_T/A	D4	peak79084	D4>D0	n/a	n/a	n/a	27.4	n/a	n/a	n/a	n/a	0.337927	0.00227792	0.0360071	n/a	n/a	n/a
2:29175206_G/C	D14,D4	peak68115	D14>D0,D4>D0	n/a	n/a	n/a	40.6	39.4	n/a	n/a	n/a	0.346355	0.000463244	0.00903752	0.26719	0.000337753	0.0150827
2:30640273_G/A	D14,D4	peak68229	D14>D0,D4>D0	ENSG00000213626	LBH	n/a	44.6	73.2	n/a	n/a	n/a	0.290078	5.37358e-09	3.58892e-07	0.306741	0.000221315	0.0110307
2:37045086_C/T	D4	peak68503	D14>D0,D4>D0	n/a	n/a	n/a	27.1	n/a	n/a	n/a	n/a	0.67418	0.00269	0.0415898	n/a	n/a	n/a
2:37045193_T/A	D4	peak68503	D14>D0,D4>D0	n/a	n/a	n/a	30.8	n/a	n/a	n/a	n/a	0.665523	0.00132603	0.022651	n/a	n/a	n/a
2:38386033_T/C	D4	peak68658	D14>D0,D4>D0	n/a	n/a	n/a	23.4	n/a	n/a	n/a	n/a	0.70853	7.64183e-05	0.00186665	n/a	n/a	n/a
2:43104007_G/C	D4	peak69025	D14>D0,D4>D0	n/a	n/a	n/a	24.6	n/a	n/a	n/a	n/a	0.762106	2.04331e-07	1.034e-05	n/a	n/a	n/a
2:43767189_T/C	D4	peak69133	D14>D0,D4>D0	n/a	n/a	n/a	56.7	n/a	n/a	n/a	n/a	0.322599	0.000329652	0.00674172	n/a	n/a	n/a
2:43767822_G/A	D4	peak69133	D14>D0,D4>D0	n/a	n/a	n/a	61.7	n/a	n/a	n/a	n/a	0.331556	2.03991e-06	8.04407e-05	n/a	n/a	n/a
2:45513173_C/G	D4	peak69241	D4>D0,D4>D14	n/a	n/a	n/a	79.5	n/a	n/a	n/a	n/a	0.367051	0.0015939	0.0265238	n/a	n/a	n/a
2:51569502_T/C	D4	peak69644	D4>D0	n/a	n/a	n/a	22.3	n/a	n/a	n/a	n/a	0.206793	3.20163e-09	2.23917e-07	n/a	n/a	n/a
2:65290842_C/A	D4	peak70382	D4>D0	n/a	n/a	n/a	35.1	n/a	n/a	n/a	n/a	0.240451	6.06441e-10	4.86038e-08	n/a	n/a	n/a
2:67860772_A/G	D4	peak70537	D4>D0	n/a	n/a	n/a	48.1	n/a	n/a	n/a	n/a	0.319636	3.80152e-06	0.000138489	n/a	n/a	n/a
2:67893918_G/A	D4	peak70542	D14>D0,D4>D0	n/a	n/a	n/a	41.1	n/a	n/a	n/a	n/a	0.356936	0.00319115	0.0479384	n/a	n/a	n/a
2:70055505_C/A	D4	peak70725	D4>D0,D4>D14	n/a	n/a	n/a	39.7	n/a	n/a	n/a	n/a	0.726315	9.88913e-08	5.27432e-06	n/a	n/a	n/a
2:75374029_A/G	D4	peak71140	D14>D0,D4>D0	n/a	n/a	n/a	23.7	n/a	n/a	n/a	n/a	0.766423	6.55112e-08	3.63796e-06	n/a	n/a	n/a
2:75374065_C/T	D4	peak71140	D14>D0,D4>D0	n/a	n/a	n/a	29.6	n/a	n/a	n/a	n/a	0.250619	6.75004e-09	4.44813e-07	n/a	n/a	n/a
2:99125376_C/T	D4	peak71758	D4>D0	n/a	n/a	n/a	24.1	n/a	n/a	n/a	n/a	0.702903	0.000206789	0.00450605	n/a	n/a	n/a
3:111516317_C/G	D4	peak92331	D14>D0,D4>D0	n/a	n/a	n/a	29.7	n/a	n/a	n/a	n/a	0.661234	0.00179067	0.0293373	n/a	n/a	n/a
3:112491962_G/A	D4	peak92435	D4>D0	n/a	n/a	n/a	30.6	n/a	n/a	n/a	n/a	0.278998	3.81396e-06	0.000138602	n/a	n/a	n/a
3:112491975_T/A	D4	peak92435	D4>D0	n/a	n/a	n/a	30.4	n/a	n/a	n/a	n/a	0.266696	1.61767e-06	6.53546e-05	n/a	n/a	n/a
3:126013410_C/T	D4	peak93318	D4>D0	ENSG00000250934	RP11-71E19.1	n/a	28.3	n/a	n/a	n/a	n/a	0.688658	0.000356845	0.00719111	n/a	n/a	n/a
3:12894986_T/A	D14,D4	peak87596	D4>D0	n/a	n/a	n/a	70.9	63.4	n/a	n/a	n/a	0.339917	1.16167e-06	4.87934e-05	0.293997	0.000209423	0.0105745
3:152121721_A/T	D4	peak94907	D4>D0	n/a	n/a	n/a	28.2	n/a	n/a	n/a	n/a	0.765613	8.43613e-09	5.39149e-07	n/a	n/a	n/a
3:179146867_T/C	D4	peak96242	D14>D0,D4>D0	n/a	n/a	n/a	24.9	n/a	n/a	n/a	n/a	0.691207	0.000424592	0.0084389	n/a	n/a	n/a
3:191087551_G/A	D4	peak97024	D14>D0,D4>D0	n/a	n/a	n/a	57.6	n/a	n/a	n/a	n/a	0.681305	5.97616e-06	0.000205588	n/a	n/a	n/a
3:194659799_T/G	D4	peak97225	D14>D0,D4>D0	n/a	n/a	n/a	80	n/a	n/a	n/a	n/a	0.298011	6.0712e-09	4.01865e-07	n/a	n/a	n/a
3:194659832_G/C	D4	peak97225	D14>D0,D4>D0	n/a	n/a	n/a	69.2	n/a	n/a	n/a	n/a	0.317115	2.72264e-07	1.34115e-05	n/a	n/a	n/a
3:195278355_C/T	D4	peak97285	D14>D0,D4>D0	n/a	n/a	n/a	31	n/a	n/a	n/a	n/a	0.30093	2.03735e-05	0.000600551	n/a	n/a	n/a
3:195820446_A/G	D4	peak97329	D14>D0,D4>D0	n/a	n/a	n/a	29.1	n/a	n/a	n/a	n/a	0.322478	0.00169481	0.0279211	n/a	n/a	n/a
3:32671920_C/T	D4	peak88654	D14>D0,D4>D0	n/a	n/a	n/a	39	n/a	n/a	n/a	n/a	0.672238	9.81118e-05	0.00233126	n/a	n/a	n/a
3:57081830_C/G	D4	peak90205	D14>D0,D4>D0	n/a	n/a	n/a	20.6	n/a	n/a	n/a	n/a	0.692198	0.00100577	0.0178593	n/a	n/a	n/a
3:57082352_C/T	D4	peak90205	D14>D0,D4>D0	n/a	n/a	n/a	81.6	n/a	n/a	n/a	n/a	0.633753	0.000851323	0.0155068	n/a	n/a	n/a
3:71619707_T/C	D4	peak91082	D14>D0,D4>D0	n/a	n/a	n/a	25.3	n/a	n/a	n/a	n/a	0.294608	9.02984e-05	0.00216293	n/a	n/a	n/a
3:73413820_G/A	D4	peak91223	D14>D0,D4>D0	n/a	n/a	n/a	42.2	n/a	n/a	n/a	n/a	0.331039	4.30317e-05	0.00114138	n/a	n/a	n/a
4:110964362_A/G	D4	peak101707	D14>D0,D4>D0	ENSG00000170522	ELOVL6	n/a	25.3	n/a	n/a	n/a	n/a	0.284123	6.83333e-06	0.000230268	n/a	n/a	n/a
4:120401779_G/A	D4	peak102141	D14>D0,D4>D0	ENSG00000138735	PDE5A	n/a	56.6	n/a	n/a	n/a	n/a	0.363801	0.000988851	0.0176434	n/a	n/a	n/a
4:120401835_A/G	D4	peak102141	D14>D0,D4>D0	ENSG00000138735	PDE5A	n/a	46.7	n/a	n/a	n/a	n/a	0.339935	0.000399144	0.00795444	n/a	n/a	n/a
4:121751580_G/A	D4	peak102210	D4>D0	n/a	n/a	n/a	38.5	n/a	n/a	n/a	n/a	0.325525	7.1289e-05	0.00176167	n/a	n/a	n/a
4:129756904_G/T	D4	peak102606	D14>D0,D4>D0	n/a	n/a	n/a	53.4	n/a	n/a	n/a	n/a	0.243292	1.70821e-13	2.69443e-11	n/a	n/a	n/a
4:129757215_G/A	D4	peak102606	D14>D0,D4>D0	n/a	n/a	n/a	24.2	n/a	n/a	n/a	n/a	0.781288	2.04173e-08	1.21577e-06	n/a	n/a	n/a
4:174369401_A/T	D4	peak104342	D14>D0,D4>D0	n/a	n/a	n/a	22.4	n/a	n/a	n/a	n/a	0.699702	0.000447011	0.0087732	n/a	n/a	n/a
4:186086046_C/T	D4	peak104875	D4>D0	n/a	n/a	n/a	24.3	n/a	n/a	n/a	n/a	0.217653	3.63012e-09	2.48036e-07	n/a	n/a	n/a
4:186086109_C/T	D4	peak104875	D4>D0	n/a	n/a	n/a	27.7	n/a	n/a	n/a	n/a	0.271699	8.82315e-07	3.81718e-05	n/a	n/a	n/a
4:70592360_A/C	D14,D4	peak99977	D14>D0,D4>D0	n/a	n/a	n/a	47.9	24.6	n/a	n/a	n/a	0.174555	3.78513e-22	2.15855e-19	0.210523	6.39597e-05	0.0041349
4:8394376_C/T	D4	peak98090	D14>D0,D4>D0	ENSG00000170801	HTRA3	n/a	33.6	n/a	n/a	n/a	n/a	0.711259	7.39838e-06	0.000245955	n/a	n/a	n/a
4:8394552_C/G	D4	peak98090	D14>D0,D4>D0	ENSG00000170801	HTRA3	n/a	36.4	n/a	n/a	n/a	n/a	0.681704	0.000168366	0.00376526	n/a	n/a	n/a
5:10286742_C/T	D4	peak105402	D4>D0	ENSG00000164237	CMBL	n/a	58.1	n/a	n/a	n/a	n/a	0.347432	0.000165817	0.00371947	n/a	n/a	n/a
5:115607289_G/A	D4	peak109955	D4>D0,D4>D14	n/a	n/a	n/a	32.3	n/a	n/a	n/a	n/a	0.778573	3.45065e-09	2.37967e-07	n/a	n/a	n/a
5:150428871_G/A	D14,D4	peak112188	D14>D0,D4>D0	n/a	n/a	n/a	51.3	54	n/a	n/a	n/a	0.665982	5.26314e-05	0.00136427	0.819054	1.30291e-07	2.16068e-05
5:154007478_A/G	D4	peak112392	D14>D0,D4>D0	n/a	n/a	n/a	69.5	n/a	n/a	n/a	n/a	0.372185	0.00239332	0.0375908	n/a	n/a	n/a
5:158267423_T/C	D4	peak112619	D4>D0	n/a	n/a	n/a	34.5	n/a	n/a	n/a	n/a	0.687542	2.74073e-05	0.000763848	n/a	n/a	n/a
5:158267473_G/A	D4	peak112619	D4>D0	n/a	n/a	n/a	34.6	n/a	n/a	n/a	n/a	0.664675	0.000336021	0.00684365	n/a	n/a	n/a
5:158994629_C/G	D4	peak112696	D14>D0,D4>D0	n/a	n/a	n/a	62	n/a	n/a	n/a	n/a	0.333848	6.58436e-05	0.00165468	n/a	n/a	n/a
5:167877073_T/C	D4	peak112953	D4>D0	n/a	n/a	n/a	44.3	n/a	n/a	n/a	n/a	0.64108	0.00190292	0.0308753	n/a	n/a	n/a
5:171504232_G/A	D4	peak113220	D14>D0,D4>D0	ENSG00000156427	FGF18	n/a	24.3	n/a	n/a	n/a	n/a	0.334594	0.00245597	0.0384121	n/a	n/a	n/a
5:32018785_T/C	D14,D4	peak105964	D14>D0,D4>D0	ENSG00000133401	PDZD2	n/a	45.2	31	n/a	n/a	n/a	0.245666	4.92844e-13	7.23505e-11	0.180284	3.38365e-06	0.000359437
5:32018841_C/G	D14,D4	peak105964	D14>D0,D4>D0	ENSG00000133401	PDZD2	n/a	38.2	26.6	n/a	n/a	n/a	0.245032	1.07737e-06	4.5903e-05	0.15455	1.8785e-06	0.00022364
5:34865528_A/G	D4	peak106240	D14>D0,D4>D0	n/a	n/a	n/a	24.8	n/a	n/a	n/a	n/a	0.253142	4.26757e-07	2.01514e-05	n/a	n/a	n/a
5:43301893_A/C	D4	peak106693	D4>D0	ENSG00000112972	HMGCS1	n/a	21.7	n/a	n/a	n/a	n/a	0.686031	0.00100051	0.0178086	n/a	n/a	n/a
5:55395112_C/T	D4	peak107070	D14>D0,D4>D0	n/a	n/a	n/a	25.9	n/a	n/a	n/a	n/a	0.674974	0.000819412	0.0149993	n/a	n/a	n/a
5:90713259_C/T	D4	peak108849	D14>D0,D4>D0	n/a	n/a	n/a	22	n/a	n/a	n/a	n/a	0.763471	2.09499e-07	1.05654e-05	n/a	n/a	n/a
6:100936361_T/C	D4	peak118769	D14>D0,D4>D0	n/a	n/a	n/a	50.6	n/a	n/a	n/a	n/a	0.3432	0.000982912	0.0175586	n/a	n/a	n/a
6:106254673_A/T	D4	peak118929	D14>D0,D4>D0	n/a	n/a	n/a	41.7	n/a	n/a	n/a	n/a	0.74243	5.54745e-11	5.37595e-09	n/a	n/a	n/a
6:109573638_A/G	D4	peak119216	D14>D0,D4>D0	n/a	n/a	n/a	34.9	n/a	n/a	n/a	n/a	0.677931	7.03619e-05	0.00174632	n/a	n/a	n/a
6:112610724_A/G	D4	peak119488	D4>D0	n/a	n/a	n/a	75.7	n/a	n/a	n/a	n/a	0.624279	0.00110642	0.0194141	n/a	n/a	n/a
6:129768893_G/T	D4	peak120270	D4>D0,D4>D14	n/a	n/a	n/a	34.4	n/a	n/a	n/a	n/a	0.332816	0.00038761	0.00774541	n/a	n/a	n/a
6:131001101_A/C	D4	peak120375	D4>D0	ENSG00000164483,ENSG00000164484	SAMD3,TMEM200A	n/a	54.6	n/a	n/a	n/a	n/a	0.630996	0.00110597	0.0194141	n/a	n/a	n/a
6:136260450_T/C	D4	peak120753	D4>D0	n/a	n/a	n/a	23.8	n/a	n/a	n/a	n/a	0.696589	0.000763942	0.0140883	n/a	n/a	n/a
6:146077107_A/G	D4	peak121470	D4>D0	n/a	n/a	n/a	36.5	n/a	n/a	n/a	n/a	0.663163	0.00145458	0.0246108	n/a	n/a	n/a
6:146077249_G/A	D4	peak121470	D4>D0	n/a	n/a	n/a	86.1	n/a	n/a	n/a	n/a	0.671804	2.65153e-09	1.87211e-07	n/a	n/a	n/a
6:166517723_C/T	D4	peak122585	D14>D0,D4>D0	n/a	n/a	n/a	24.3	n/a	n/a	n/a	n/a	0.690312	0.000347618	0.00703156	n/a	n/a	n/a
6:166517762_A/G	D4	peak122585	D14>D0,D4>D0	n/a	n/a	n/a	26.2	n/a	n/a	n/a	n/a	0.691886	0.000501384	0.00967971	n/a	n/a	n/a
6:166517775_C/A	D4	peak122585	D14>D0,D4>D0	n/a	n/a	n/a	22.9	n/a	n/a	n/a	n/a	0.705063	0.000556335	0.0105803	n/a	n/a	n/a
6:21308903_G/A	D4	peak115219	D14>D0,D4>D0	n/a	n/a	n/a	30.9	n/a	n/a	n/a	n/a	0.250758	3.82597e-08	2.19026e-06	n/a	n/a	n/a
6:21308943_G/A	D4	peak115219	D14>D0,D4>D0	n/a	n/a	n/a	29.2	n/a	n/a	n/a	n/a	0.245417	1.02998e-07	5.47368e-06	n/a	n/a	n/a
6:21308972_T/G	D4	peak115219	D14>D0,D4>D0	n/a	n/a	n/a	27.2	n/a	n/a	n/a	n/a	0.261147	7.12703e-07	3.19252e-05	n/a	n/a	n/a
6:3026296_T/A	D4	peak113967	D4>D0	n/a	n/a	n/a	36.8	n/a	n/a	n/a	n/a	0.100335	8.56963e-19	3.258e-16	n/a	n/a	n/a
6:42013997_C/T	D4	peak116767	D14>D0,D4>D0	n/a	n/a	n/a	32.7	n/a	n/a	n/a	n/a	0.294946	2.56912e-05	0.000720082	n/a	n/a	n/a
6:43868986_A/G	D14,D4	peak116954	D14>D0,D4>D0	n/a	n/a	n/a	62.1	69.4	n/a	n/a	n/a	0.888901	2.5297e-35	1.25026e-31	0.915328	1.05579e-15	1.81255e-12
6:6631996_A/G	D4	peak114277	D14>D0,D4>D0	n/a	n/a	n/a	64.1	n/a	n/a	n/a	n/a	0.195115	2.77782e-07	1.3638e-05	n/a	n/a	n/a
7:105834325_A/G	D4	peak127980	D4>D0	n/a	n/a	n/a	20.8	n/a	n/a	n/a	n/a	0.739202	6.86267e-06	0.000230421	n/a	n/a	n/a
7:115778916_C/T	D4	peak128421	D4>D0	n/a	n/a	n/a	32.2	n/a	n/a	n/a	n/a	0.714145	1.29005e-06	5.32802e-05	n/a	n/a	n/a
7:127844057_G/A	D4	peak128851	D14>D0,D4>D0	n/a	n/a	n/a	23.3	n/a	n/a	n/a	n/a	0.318562	0.00330033	0.0492789	n/a	n/a	n/a
7:150478305_T/G	D4	peak130133	D14>D0,D4>D0	ENSG00000106565	TMEM176B	n/a	19.4	n/a	n/a	n/a	n/a	0.237526	6.54088e-07	2.94777e-05	n/a	n/a	n/a
7:31798502_C/A	D4	peak124487	D4>D0	n/a	n/a	n/a	25.2	n/a	n/a	n/a	n/a	0.770644	1.63706e-08	9.95022e-07	n/a	n/a	n/a
7:41468110_G/C	D14,D4	peak125062	D14>D0,D4>D0	n/a	n/a	n/a	37.1	42.2	n/a	n/a	n/a	0.794237	4.90172e-14	8.35378e-12	0.735413	0.000607607	0.0233536
7:44951903_G/A	D4	peak125344	D14>D0,D4>D0	n/a	n/a	n/a	33	n/a	n/a	n/a	n/a	0.322864	0.000786226	0.0144632	n/a	n/a	n/a
7:65796074_A/G	D4	peak125857	D14>D0,D4>D0	ENSG00000237310	GS1-124K5.4	n/a	24	n/a	n/a	n/a	n/a	0.285531	2.9574e-05	0.000812024	n/a	n/a	n/a
7:75247329_C/T	D4	peak126343	D14>D0,D4>D0	n/a	n/a	n/a	25.6	n/a	n/a	n/a	n/a	0.309063	0.000232162	0.00496484	n/a	n/a	n/a
7:80260023_G/A	D4	peak126703	D14>D0,D4>D0	n/a	n/a	n/a	24.1	n/a	n/a	n/a	n/a	0.147069	5.00986e-11	4.88692e-09	n/a	n/a	n/a
7:81573612_T/C	D4	peak126812	D4>D0	n/a	n/a	n/a	21.3	n/a	n/a	n/a	n/a	0.737226	1.95175e-05	0.000581095	n/a	n/a	n/a
8:106922445_T/G	D4	peak135326	D14>D0,D4>D0	n/a	n/a	n/a	23.6	n/a	n/a	n/a	n/a	0.283498	5.21963e-05	0.00135582	n/a	n/a	n/a
8:108456531_A/G	D4	peak135447	D4>D0	n/a	n/a	n/a	51.5	n/a	n/a	n/a	n/a	0.633001	0.00207801	0.0333088	n/a	n/a	n/a
8:108626828_G/A	D4	peak135465	D14>D0,D4>D0	n/a	n/a	n/a	37	n/a	n/a	n/a	n/a	0.71929	0.000223103	0.00480109	n/a	n/a	n/a
8:122224508_G/T	D4	peak136126	D4>D0	n/a	n/a	n/a	48.7	n/a	n/a	n/a	n/a	0.328214	0.000128664	0.00295311	n/a	n/a	n/a
8:128839809_G/T	D4	peak136706	D14>D0,D4>D0	n/a	n/a	n/a	48.8	n/a	n/a	n/a	n/a	0.34083	0.000122724	0.00284317	n/a	n/a	n/a
8:129948108_T/C	D4	peak136826	D14>D0,D4>D0	n/a	n/a	n/a	36	n/a	n/a	n/a	n/a	0.341064	0.000482085	0.00935585	n/a	n/a	n/a
8:16197551_G/T	D4	peak130965	D14>D0,D4>D0,D4>D14	n/a	n/a	n/a	22	n/a	n/a	n/a	n/a	0.69211	0.00149556	0.025113	n/a	n/a	n/a
8:19363963_A/C	D4	peak131169	D14>D0,D4>D0	n/a	n/a	n/a	28	n/a	n/a	n/a	n/a	0.292617	5.85669e-05	0.00149462	n/a	n/a	n/a
8:19364006_C/T	D4	peak131169	D14>D0,D4>D0	n/a	n/a	n/a	36	n/a	n/a	n/a	n/a	0.683881	3.17246e-05	0.000869466	n/a	n/a	n/a
8:41010900_C/A	D4	peak132544	D4>D0	n/a	n/a	n/a	25.6	n/a	n/a	n/a	n/a	0.290745	7.04324e-05	0.00174632	n/a	n/a	n/a
8:93293461_A/G	D4	peak134351	D4>D0	n/a	n/a	n/a	23.4	n/a	n/a	n/a	n/a	0.238377	5.35231e-07	2.47223e-05	n/a	n/a	n/a
8:97377354_C/T	D4	peak134579	D4>D0	n/a	n/a	n/a	25.6	n/a	n/a	n/a	n/a	0.777445	6.60959e-10	5.26884e-08	n/a	n/a	n/a
8:97848744_C/G	D4	peak134618	D14>D0,D4>D0	n/a	n/a	n/a	48.5	n/a	n/a	n/a	n/a	0.0793716	4.36009e-35	1.61618e-31	n/a	n/a	n/a
9:104161942_T/C	D4	peak141295	D4>D0	n/a	n/a	n/a	27.5	n/a	n/a	n/a	n/a	0.702057	3.48092e-05	0.000943538	n/a	n/a	n/a
9:110625855_A/G	D4	peak141547	D14>D0,D4>D0	n/a	n/a	n/a	46.2	n/a	n/a	n/a	n/a	0.308344	6.19503e-07	2.82627e-05	n/a	n/a	n/a
9:112556911_T/C	D4	peak141726	D14>D0,D4>D0	n/a	n/a	n/a	59.4	n/a	n/a	n/a	n/a	0.318075	8.4233e-07	3.69567e-05	n/a	n/a	n/a
9:112556945_A/G	D14,D4	peak141726	D14>D0,D4>D0	n/a	n/a	n/a	62.4	41.8	n/a	n/a	n/a	0.289067	1.25475e-09	9.54061e-08	0.21937	0.000331707	0.0149685
9:112557133_G/A	D4	peak141726	D14>D0,D4>D0	n/a	n/a	n/a	71.2	n/a	n/a	n/a	n/a	0.358812	0.000197345	0.0043413	n/a	n/a	n/a
9:112557208_C/A	D4	peak141726	D14>D0,D4>D0	n/a	n/a	n/a	48.5	n/a	n/a	n/a	n/a	0.365664	0.00272237	0.0420028	n/a	n/a	n/a
9:113830547_C/T	D14,D4	peak141870	D14>D0,D4>D0	ENSG00000198121	LPAR1	n/a	63.9	59.4	n/a	n/a	n/a	0.296921	8.98345e-11	8.22208e-09	0.213415	1.87695e-08	4.12998e-06
9:116871761_G/C	D4	peak142136	D14>D0,D4>D0	n/a	n/a	n/a	29	n/a	n/a	n/a	n/a	0.768831	2.52956e-09	1.79454e-07	n/a	n/a	n/a
9:116871831_A/G	D4	peak142136	D14>D0,D4>D0	n/a	n/a	n/a	24.7	n/a	n/a	n/a	n/a	0.775437	8.76318e-09	5.55264e-07	n/a	n/a	n/a
9:116871866_G/A	D4	peak142136	D14>D0,D4>D0	n/a	n/a	n/a	23.9	n/a	n/a	n/a	n/a	0.788564	2.53352e-08	1.49066e-06	n/a	n/a	n/a
9:137118170_G/A	D4	peak143783	D14>D0,D4>D0	ENSG00000186350	RXRA	n/a	74.9	n/a	n/a	n/a	n/a	0.794728	1.79872e-24	1.54901e-21	n/a	n/a	n/a
9:139583155_G/A	D4	peak143993	D14>D0,D4>D0	n/a	n/a	n/a	24.7	n/a	n/a	n/a	n/a	0.244399	2.48193e-06	9.46006e-05	n/a	n/a	n/a
9:16103835_G/T	D4	peak138309	D4>D0	n/a	n/a	n/a	28.1	n/a	n/a	n/a	n/a	0.265399	1.44932e-06	5.91987e-05	n/a	n/a	n/a
9:22649583_A/T	D4	peak138718	D14>D0,D4>D0	n/a	n/a	n/a	70.3	n/a	n/a	n/a	n/a	0.360071	0.000138672	0.00315352	n/a	n/a	n/a
9:22658001_T/C	D4	peak138720	D14>D0,D4>D0	n/a	n/a	n/a	44.3	n/a	n/a	n/a	n/a	0.329007	3.95084e-05	0.00105548	n/a	n/a	n/a
9:3783321_C/T	D4	peak137808	D14>D0,D4>D0	n/a	n/a	n/a	49.2	n/a	n/a	n/a	n/a	0.316339	2.79432e-06	0.000104625	n/a	n/a	n/a
9:653094_G/A	D4	peak137653	D14>D0,D4>D0	n/a	n/a	n/a	56.7	n/a	n/a	n/a	n/a	0.347817	0.000237748	0.00507208	n/a	n/a	n/a
9:86169361_G/A	D4	peak140204	D14>D0,D4>D0	n/a	n/a	n/a	59.5	n/a	n/a	n/a	n/a	0.344926	0.000253724	0.00536937	n/a	n/a	n/a
9:98911192_A/G	D14,D4	peak140983	D14>D0,D4>D0	ENSG00000165244	ZNF367	n/a	29.9	29.2	n/a	n/a	n/a	0.106646	1.14026e-13	1.83767e-11	0.150373	1.27229e-07	2.13676e-05
10:64844573_T/G	D4	peak17115	D14>D0	n/a	n/a	n/a	23.5	n/a	n/a	n/a	n/a	0.725592	2.19692e-05	0.0006387	n/a	n/a	n/a
12:3837484_C/A	D14,D4	peak28850	D14>D0	n/a	n/a	n/a	34.3	78.6	n/a	n/a	n/a	0.234009	1.58902e-09	1.18992e-07	0.173864	5.97099e-14	6.58984e-11
4:90056332_T/C	D14,D4	peak101009	D14>D0	n/a	n/a	n/a	32.2	64.8	n/a	n/a	n/a	0.680158	0.000128866	0.00295316	0.711532	4.77999e-05	0.00327596
9:129946742_T/C	D4	peak143066	D14>D0	ENSG00000136859	ANGPTL2	n/a	26.5	n/a	n/a	n/a	n/a	0.264842	2.26902e-06	8.78401e-05	n/a	n/a	n/a
16:15906130_A/G	D14	peak50093	D0>D4	n/a	n/a	n/a	n/a	32.6	n/a	n/a	n/a	n/a	n/a	n/a	0.210236	5.44499e-05	0.00365785
19:6611336_G/C	D14	peak63403	D0>D4	n/a	n/a	n/a	n/a	37.8	n/a	n/a	n/a	n/a	n/a	n/a	0.728802	0.000696052	0.0259775
2:46294981_A/G	D14	peak69344	D0>D4	n/a	n/a	n/a	n/a	35.6	n/a	n/a	n/a	n/a	n/a	n/a	0.726895	0.0013423	0.0435711
3:130209258_C/T	D14	peak93666	D0>D4	n/a	n/a	n/a	n/a	18	n/a	n/a	n/a	n/a	n/a	n/a	0.182241	0.000226376	0.0112468
3:187121796_T/C	D14	peak96689	D0>D4	n/a	n/a	n/a	n/a	30.4	n/a	n/a	n/a	n/a	n/a	n/a	0.738042	0.00113766	0.03838
6:31090945_C/T	D14	peak115852	D0>D4	n/a	n/a	n/a	n/a	28.4	n/a	n/a	n/a	n/a	n/a	n/a	0.169492	6.66228e-06	0.000620114
6:33558751_G/A	D14	peak116052	D0>D14,D0>D4	ENSG00000096433,ENSG00000161896	ITPR3,IP6K3	n/a	n/a	26.8	n/a	n/a	n/a	n/a	n/a	n/a	0.803743	2.52669e-05	0.00193267
10:116717665_T/C	D14	peak20274	D4>D0	n/a	n/a	n/a	n/a	37	n/a	n/a	n/a	n/a	n/a	n/a	0.266484	0.000949347	0.0330368
10:30170632_G/A	D14	peak15462	D14>D0,D4>D0	n/a	n/a	n/a	n/a	35.2	n/a	n/a	n/a	n/a	n/a	n/a	0.149253	1.35913e-06	0.000169354
10:30170784_A/G	D14	peak15462	D14>D0,D4>D0	n/a	n/a	n/a	n/a	19.8	n/a	n/a	n/a	n/a	n/a	n/a	0.159937	1.39328e-05	0.00116998
10:5563497_G/C	D14	peak14281	D14>D0,D4>D0	n/a	n/a	n/a	n/a	37.4	n/a	n/a	n/a	n/a	n/a	n/a	0.753318	0.000138484	0.00761464
10:72538798_C/A	D14	peak17510	D14>D0,D4>D0	n/a	n/a	n/a	n/a	30.6	n/a	n/a	n/a	n/a	n/a	n/a	0.138062	2.96119e-08	5.942e-06
11:46692689_C/T	D14	peak23751	D14>D0,D4>D0	n/a	n/a	n/a	n/a	33	n/a	n/a	n/a	n/a	n/a	n/a	0.269089	0.000977091	0.0339259
11:74843491_T/C	D14	peak25332	D14>D0,D4>D0	n/a	n/a	n/a	n/a	51.2	n/a	n/a	n/a	n/a	n/a	n/a	0.260358	0.000175653	0.00913808
12:121157535_G/A	D14	peak35331	D14>D0,D4>D0	ENSG00000122971	ACADS	n/a	n/a	16.2	n/a	n/a	n/a	n/a	n/a	n/a	0.841176	0.000128454	0.00713935
12:27001628_A/G	D14	peak30125	D4>D0	n/a	n/a	n/a	n/a	24.8	n/a	n/a	n/a	n/a	n/a	n/a	0.789139	0.000116058	0.00661702
12:51328359_T/C	D14	peak31197	D14>D0,D4>D0	n/a	n/a	n/a	n/a	26.8	n/a	n/a	n/a	n/a	n/a	n/a	0.790585	0.000101842	0.00593796
12:67021637_C/A	D14	peak32340	D14>D0,D4>D0	n/a	n/a	n/a	n/a	34.8	n/a	n/a	n/a	n/a	n/a	n/a	0.130804	1.40995e-09	4.44596e-07
12:67030795_G/A	D14	peak32342	D14>D0,D4>D0	n/a	n/a	n/a	n/a	32.4	n/a	n/a	n/a	n/a	n/a	n/a	0.127484	1.70708e-08	3.87883e-06
12:88947978_T/C	D14	peak33295	D14>D0,D4>D0	n/a	n/a	n/a	n/a	33.2	n/a	n/a	n/a	n/a	n/a	n/a	0.787067	3.19424e-05	0.0023502
14:25361916_C/T	D14	peak40150	D14>D0,D4>D0	n/a	n/a	n/a	n/a	29.2	n/a	n/a	n/a	n/a	n/a	n/a	0.819406	9.67548e-05	0.00573903
14:94564919_C/T	D14	peak43508	D14>D0,D4>D0	n/a	n/a	n/a	n/a	24.2	n/a	n/a	n/a	n/a	n/a	n/a	0.18313	7.46183e-05	0.00461171
15:40272032_C/T	D14	peak45014	D14>D0,D4>D0	n/a	n/a	n/a	n/a	25.2	n/a	n/a	n/a	n/a	n/a	n/a	0.802351	6.21524e-05	0.00408645
15:42396877_C/A	D14	peak45210	D14>D0,D4>D0	n/a	n/a	n/a	n/a	21.8	n/a	n/a	n/a	n/a	n/a	n/a	0.197447	0.000458364	0.0188356
15:49851285_C/T	D14	peak45661	D4>D0	n/a	n/a	n/a	n/a	18.8	n/a	n/a	n/a	n/a	n/a	n/a	0.21596	0.00153014	0.0485465
17:1915451_T/C	D14	peak53690	D4>D0	ENSG00000185924	RTN4RL1	n/a	n/a	35.8	n/a	n/a	n/a	n/a	n/a	n/a	0.740284	0.000402647	0.0173048
17:1915480_T/C	D14	peak53690	D4>D0	ENSG00000185924	RTN4RL1	n/a	n/a	37.2	n/a	n/a	n/a	n/a	n/a	n/a	0.768597	2.24647e-05	0.00176194
17:40582273_G/A	D14	peak56291	D14>D0,D4>D0	n/a	n/a	n/a	n/a	30.6	n/a	n/a	n/a	n/a	n/a	n/a	0.235649	0.000487434	0.0195619
17:40582296_T/C	D14	peak56291	D14>D0,D4>D0	n/a	n/a	n/a	n/a	38.2	n/a	n/a	n/a	n/a	n/a	n/a	0.769824	6.07291e-05	0.00400994
17:79531135_C/G	D14	peak59367	D14>D0,D4>D0	n/a	n/a	n/a	n/a	20.6	n/a	n/a	n/a	n/a	n/a	n/a	0.181944	7.19143e-05	0.00446244
18:3155517_C/T	D14	peak59700	D14>D0,D4>D0	n/a	n/a	n/a	n/a	23.6	n/a	n/a	n/a	n/a	n/a	n/a	0.236494	0.000428455	0.0180383
18:57339587_C/A	D14	peak62049	D14>D0,D4>D0	n/a	n/a	n/a	n/a	30	n/a	n/a	n/a	n/a	n/a	n/a	0.798711	1.79779e-05	0.00145413
19:30172934_T/A	D14	peak64664	D14>D0,D4>D0	n/a	n/a	n/a	n/a	37.2	n/a	n/a	n/a	n/a	n/a	n/a	0.145615	9.29009e-09	2.31518e-06
19:45439163_C/G	D14	peak65622	D14>D0,D4>D0	ENSG00000130203,ENSG00000130208	APOE,APOC1	n/a	n/a	27.4	n/a	n/a	n/a	n/a	n/a	n/a	0.145765	5.41179e-07	7.39978e-05
20:14593248_A/G	D14	peak80164	D14>D0,D4>D0	n/a	n/a	n/a	n/a	18.6	n/a	n/a	n/a	n/a	n/a	n/a	0.206655	0.00106178	0.0361357
20:37202173_T/G	D14	peak81275	D14>D0,D4>D0	n/a	n/a	n/a	n/a	26.8	n/a	n/a	n/a	n/a	n/a	n/a	0.776311	0.00028335	0.0132668
20:872123_C/T	D14	peak79388	D14>D0,D4>D0	ENSG00000101280	ANGPT4	n/a	n/a	22	n/a	n/a	n/a	n/a	n/a	n/a	0.204603	0.000198885	0.0101982
2:134606039_G/A	D14	peak73340	D14>D0,D4>D0	n/a	n/a	n/a	n/a	66.6	n/a	n/a	n/a	n/a	n/a	n/a	0.67442	0.00156466	0.0495401
2:134606077_T/A	D14	peak73340	D14>D0,D4>D0	n/a	n/a	n/a	n/a	55	n/a	n/a	n/a	n/a	n/a	n/a	0.276914	0.000350474	0.0154278
2:150623050_G/A	D14	peak73800	D14>D0,D4>D0	n/a	n/a	n/a	n/a	21.8	n/a	n/a	n/a	n/a	n/a	n/a	0.117541	3.92154e-07	5.55888e-05
4:157341879_G/T	D14	peak103791	D14>D0,D4>D0	n/a	n/a	n/a	n/a	35.6	n/a	n/a	n/a	n/a	n/a	n/a	0.27977	0.000981994	0.0340197
5:118735107_A/G	D14	peak110008	D14>D0,D4>D0	n/a	n/a	n/a	n/a	43.8	n/a	n/a	n/a	n/a	n/a	n/a	0.725596	0.000461569	0.0188518
5:176063549_C/G	D14	peak113509	D14>D0,D4>D0	n/a	n/a	n/a	n/a	35.2	n/a	n/a	n/a	n/a	n/a	n/a	0.858666	3.17942e-08	6.21838e-06
5:72439774_G/A	D14	peak107927	D14>D0,D4>D0	n/a	n/a	n/a	n/a	16	n/a	n/a	n/a	n/a	n/a	n/a	0.171905	0.000408046	0.0174163
6:109171986_T/C	D14	peak119175	D14>D0,D4>D0	ENSG00000080546	SESN1	n/a	n/a	22.8	n/a	n/a	n/a	n/a	n/a	n/a	0.80841	0.000100859	0.00593243
6:109172026_T/C	D14	peak119175	D14>D0,D4>D0	ENSG00000080546	SESN1	n/a	n/a	22	n/a	n/a	n/a	n/a	n/a	n/a	0.165407	3.22223e-05	0.00235956
6:123124313_G/A	D14	peak119974	D14>D0,D4>D0	n/a	n/a	n/a	n/a	23.2	n/a	n/a	n/a	n/a	n/a	n/a	0.23307	0.000549755	0.0215824
6:137637919_A/G	D14	peak120862	D14>D0,D4>D0	n/a	n/a	n/a	n/a	19.6	n/a	n/a	n/a	n/a	n/a	n/a	0.194386	0.000443799	0.0184828
6:3026250_A/G	D14	peak113967	D4>D0	n/a	n/a	n/a	n/a	30.8	n/a	n/a	n/a	n/a	n/a	n/a	0.131536	2.16673e-07	3.31466e-05
7:150478385_C/T	D14	peak130133	D14>D0,D4>D0	ENSG00000106565	TMEM176B	n/a	n/a	33.8	n/a	n/a	n/a	n/a	n/a	n/a	0.231972	6.42537e-05	0.0041366
7:150478403_C/T	D14	peak130133	D14>D0,D4>D0	ENSG00000106565	TMEM176B	n/a	n/a	27.2	n/a	n/a	n/a	n/a	n/a	n/a	0.211835	4.56461e-05	0.0031913
8:122185018_T/C	D14	peak136123	D14>D0,D4>D0	n/a	n/a	n/a	n/a	16.4	n/a	n/a	n/a	n/a	n/a	n/a	0.851892	7.08431e-05	0.00443156
8:13219667_G/T	D14	peak130880	D14>D0,D4>D0	ENSG00000164741	DLC1	n/a	n/a	61	n/a	n/a	n/a	n/a	n/a	n/a	0.687714	0.000517101	0.0205921
8:134258429_A/C	D14	peak137133	D14>D0,D4>D0	n/a	n/a	n/a	n/a	22.2	n/a	n/a	n/a	n/a	n/a	n/a	0.207181	0.000360221	0.0157498
9:116106094_A/G	D14	peak142052	D14>D0,D4>D0	n/a	n/a	n/a	n/a	19.2	n/a	n/a	n/a	n/a	n/a	n/a	0.817124	0.00012016	0.00680073
9:134195966_T/C	D14	peak143527	D14>D0,D4>D0	n/a	n/a	n/a	n/a	29.2	n/a	n/a	n/a	n/a	n/a	n/a	0.252212	0.000641677	0.0243601
9:4856019_C/G	D14	peak137933	D4>D0	n/a	n/a	n/a	n/a	24.8	n/a	n/a	n/a	n/a	n/a	n/a	0.75236	0.00105269	0.0359053
10:78310828_T/C	D14	peak17978	D14>D0	n/a	n/a	n/a	n/a	40	n/a	n/a	n/a	n/a	n/a	n/a	0.280005	0.000819985	0.0293958
11:125972495_C/T	D14	peak27982	D14>D0	ENSG00000064309	CDON	n/a	n/a	18.4	n/a	n/a	n/a	n/a	n/a	n/a	0.802891	0.000365626	0.0159135
13:39989247_T/C	D14	peak37018	D14>D0	n/a	n/a	n/a	n/a	31.6	n/a	n/a	n/a	n/a	n/a	n/a	0.201732	7.59959e-06	0.000682682
1:68054062_A/G	D14	peak5115	D14>D0	n/a	n/a	n/a	n/a	20.6	n/a	n/a	n/a	n/a	n/a	n/a	0.789741	0.000466137	0.0189208
2:43306020_G/A	D14	peak69063	D14>D0	n/a	n/a	n/a	n/a	39	n/a	n/a	n/a	n/a	n/a	n/a	0.240012	0.000109598	0.00627187
2:43306066_C/T	D14	peak69063	D14>D0	n/a	n/a	n/a	n/a	36	n/a	n/a	n/a	n/a	n/a	n/a	0.261559	0.000625069	0.0238468
3:193714609_G/A	D14	peak97119	D14>D0	n/a	n/a	n/a	n/a	24.8	n/a	n/a	n/a	n/a	n/a	n/a	0.791773	0.000246538	0.0119039
7:35789332_G/A	D14	peak124761	D14>D0	n/a	n/a	n/a	n/a	59.2	n/a	n/a	n/a	n/a	n/a	n/a	0.746548	1.54367e-06	0.00019081
