# Supplementary material for: Chromatin accessibility and gene expression during adipocyte differentiation identify context-dependent effects at cardiometabolic GWAS loci
Source: PLoS Genet. 2021 Oct 26;17(10):e1009865. doi: 10.1371/journal.pgen.1009865 (PMC8570510; doi:10.1371/journal.pgen.1009865)
Supplement: S17 Table — Experimental design for luciferase assays including primer sequences, chromosome positions, and experimental parameters. (XLSX) [file pgen.1009865.s026.xlsx]

## Sheet: Sheet1
S17 Table: Experiment design for luciferase assays. Experimental design for luciferase assays including primer sequences, chromosome positions, and experimental parameters.
Primer sequences for viral luciferase assays	5'- 3' Sequence	Chromosome Position (hg19)	Replicate 1	Replicate 2
SCD_rs603424LV_FWD	GTGAGAGCATGCGATGTTTG	>chr10:102075268+102075859	Preadipocytes: 25TU construct, 0.5TU Renilla; 72Hrs Transduction (Figure 4B)	Preadipocytes: 25TU construct, 0.5TU Renilla; 48Hrs Transduction (Figure S7A)
SCD_rs603424LV_RVRS	GTGATGAGCGCTACAGTGGA		Adipocytes: Day 9*, 200TU construct, 3TU Renilla; 72Hrs Transduction (Figure 4B)	Adipocytes: Day 4*, 100TU construct, 2TU Renilla; 72Hrs Transduction (Figure S7A)
EYA2_rs55966194LV_FWD	GCCATAGTTAAGCGCGACTG	chr20:45598798+45599216	Preadipocytes: 25TU construct, 0.5TU Renilla; 48Hrs Transduction (Figure 5B)	Preadipocytes: 25TU construct, 0.5TU Renilla; 72Hrs Transduction (Figure S8A)
EYA2_rs55966194LV_RVRS	TCAATGATGAAACGAACGTC		Adipocytes: Day 7*, 100TU construct, 3TU Renilla; 48Hrs Tranduction (Figure 5B)	Adipocytes: Day 7*, 200TU construct, 3TU Renilla; 72Hrs Transduction (Figure S8A)
EYA2_rs59791349LV_FWD	CTAGATTGCCGTGGTGGTTA	chr20:46975165+46975452	Preadipocytes: 25 TU contruct, 0.5 TU Renilla; 48 Hrs Transduction (Figure 5C)	Preadipocytes: 25 TU contruct, 0.5 TU Renilla; 48 Hrs Transduction (Figure S8B)
EYA2_rs59791349LV_RVRS	AGCAATCCTCCTGCTTTGG		Adipocytes: Day 7*, 100TU construct, 3TU Renilla; 48 Hrs Transduction (Figure 5C)	Adipocytes: Day 7*, 100TU construct, 3TU Renilla; 48 Hrs Transduction (Figure S8B)
* Day indicates days of differentiation when tranduction was started. For example Day 9 means adipocytes were differentiatied for nine days before specified transduction period. If day 9 adipocytes were transduced 72 hours, they were tested on day 12.
Primer sequences for plasmid luciferase assays	5'- 3' Sequence	Chromosome Position (hg19)	Replicate 1
SCD_rs603424pGL_FWD	GTGAGAGCATGCGATGTTTG	chr10:102075268+102075748	Preadipocytes: 28Hrs Transfection (Figure S7B)
SCD_rs603424pGL_RVRS	GTCTGGGGAAGCCCAAAGT		Adipocytes: Day 2.5 (60Hrs), 29Hrs Transfection (Figure S7B)
EYA2_rs55966194_FWD	GCCATAGTTAAGCGCGACTG	chr20:45598798+45599216	Preadipocytes: 28Hrs Transfection (Figure S8C)
EYA2_rs55966194_RVRS	TCAATGATGAAACGAACGTC		Adipocytes: Day 2.5 (60Hrs), 28Hrs Transfection (Figure S8C)
EYA2_rs59791349_FWD	TCTTTGTGGTGATGGAATCG		Preadipocytes: 28Hrs Transfection (Figure S8D)
EYA2_rs59791349_RVRS	AGCAATCCTCCTGCTTTGG	chr20:45603780+45604091	Adipocytes: Day 2.5 (60Hrs), 28Hrs Transfection (Figure S8D)
