# Supplementary material for: Chromatin accessibility and gene expression during adipocyte differentiation identify context-dependent effects at cardiometabolic GWAS loci
Source: PLoS Genet. 2021 Oct 26;17(10):e1009865. doi: 10.1371/journal.pgen.1009865 (PMC8570510; doi:10.1371/journal.pgen.1009865)
Supplement: S18 Table — Transcriptional activity measured as luciferase activity normalized to empty vector (EV) for all luciferase reporter assays performed. Visualization of results in Figs 4, 5, S7, and S8. (XLSX) [file pgen.1009865.s027.xlsx]

## Sheet: Sheet1
S18 Table: Luciferase Results. Transcriptional activity measured as luciferase activity normalized to empty vector (EV) for all luciferase reporter assays performed. Visualization of results in Figs 4, 5, S7, and S8.
Figure	Cell Context	Orientation	Allele	Transcriptional Activity (Relative luciferase activity normalized to empty vector (EV))
4B	Preadipocyte	n/a	EV	0.6987
4B	Preadipocyte	n/a	EV	0.8358
4B	Preadipocyte	n/a	EV	0.789
4B	Preadipocyte	n/a	EV	0.7897
4B	Preadipocyte	n/a	EV	1.1257
4B	Preadipocyte	n/a	EV	1.6506
4B	Preadipocyte	n/a	EV	0.6755
4B	Preadipocyte	n/a	EV	1.2297
4B	Preadipocyte	n/a	EV	1.3986
4B	Preadipocyte	n/a	EV	0.9572
4B	Preadipocyte	n/a	EV	0.8494
4B	Preadipocyte	Forward	G	0.2153
4B	Preadipocyte	Forward	G	0.129
4B	Preadipocyte	Forward	G	0.1626
4B	Preadipocyte	Forward	G	0.0906
4B	Preadipocyte	Forward	G	0.5351
4B	Preadipocyte	Forward	G	0.6167
4B	Preadipocyte	Forward	G	0.9467
4B	Preadipocyte	Forward	G	0.4246
4B	Preadipocyte	Forward	A	0.4074
4B	Preadipocyte	Forward	A	0.4242
4B	Preadipocyte	Forward	A	0.1668
4B	Preadipocyte	Forward	A	0.2392
4B	Preadipocyte	Forward	A	0.2803
4B	Preadipocyte	Forward	A	0.4172
4B	Preadipocyte	Forward	A	0.2111
4B	Preadipocyte	Forward	A	0.3144
4B	Preadipocyte	Reverse	G	2.3914
4B	Preadipocyte	Reverse	G	1.9096
4B	Preadipocyte	Reverse	G	1.4708
4B	Preadipocyte	Reverse	G	1.7692
4B	Preadipocyte	Reverse	G	1.0034
4B	Preadipocyte	Reverse	G	1.8242
4B	Preadipocyte	Reverse	G	0.7876
4B	Preadipocyte	Reverse	G	0.8128
4B	Preadipocyte	Reverse	A	0.8497
4B	Preadipocyte	Reverse	A	1.3705
4B	Preadipocyte	Reverse	A	1.5366
4B	Preadipocyte	Reverse	A	0.402
4B	Preadipocyte	Reverse	A	1.3923
4B	Preadipocyte	Reverse	A	0.6279
4B	Preadipocyte	Reverse	A	1.22
4B	Preadipocyte	Reverse	A	0.4131
4B	Adipocyte	n/a	EV	1.0855
4B	Adipocyte	n/a	EV	0.9295
4B	Adipocyte	n/a	EV	0.8525
4B	Adipocyte	n/a	EV	1.118
4B	Adipocyte	n/a	EV	1.0508
4B	Adipocyte	n/a	EV	1.0591
4B	Adipocyte	n/a	EV	0.6329
4B	Adipocyte	n/a	EV	0.6538
4B	Adipocyte	n/a	EV	1.4385
4B	Adipocyte	n/a	EV	0.9417
4B	Adipocyte	n/a	EV	1.2942
4B	Adipocyte	n/a	EV	0.9436
4B	Adipocyte	Forward	G	4.7347
4B	Adipocyte	Forward	G	3.3302
4B	Adipocyte	Forward	G	5.5621
4B	Adipocyte	Forward	G	4.5232
4B	Adipocyte	Forward	G	6.3114
4B	Adipocyte	Forward	G	7.5295
4B	Adipocyte	Forward	G	7.0715
4B	Adipocyte	Forward	G	7.4835
4B	Adipocyte	Forward	A	3.9675
4B	Adipocyte	Forward	A	3.3333
4B	Adipocyte	Forward	A	4.0671
4B	Adipocyte	Forward	A	4.5919
4B	Adipocyte	Forward	A	3.0944
4B	Adipocyte	Forward	A	3.7089
4B	Adipocyte	Forward	A	1.9803
4B	Adipocyte	Forward	A	4.5067
4B	Adipocyte	Reverse	G	15.8817
4B	Adipocyte	Reverse	G	16.5962
4B	Adipocyte	Reverse	G	10.3724
4B	Adipocyte	Reverse	G	12.17
4B	Adipocyte	Reverse	G	16.6038
4B	Adipocyte	Reverse	G	21.2258
4B	Adipocyte	Reverse	G	10.4646
4B	Adipocyte	Reverse	G	23.7805
4B	Adipocyte	Reverse	A	4.3913
4B	Adipocyte	Reverse	A	4.9304
4B	Adipocyte	Reverse	A	3.3951
4B	Adipocyte	Reverse	A	5.1952
4B	Adipocyte	Reverse	A	4.3593
4B	Adipocyte	Reverse	A	2.4373
4B	Adipocyte	Reverse	A	5.1321
4B	Adipocyte	Reverse	A	5.201
S7A	Preadipocyte	n/a	EV	0.873
S7A	Preadipocyte	n/a	EV	0.8401
S7A	Preadipocyte	n/a	EV	0.7643
S7A	Preadipocyte	n/a	EV	0.6926
S7A	Preadipocyte	n/a	EV	1.4305
S7A	Preadipocyte	n/a	EV	0.9536
S7A	Preadipocyte	n/a	EV	1.0645
S7A	Preadipocyte	n/a	EV	1.3815
S7A	Preadipocyte	Forward	G	0.2576
S7A	Preadipocyte	Forward	G	0.206
S7A	Preadipocyte	Forward	G	0.1671
S7A	Preadipocyte	Forward	G	0.1463
S7A	Preadipocyte	Forward	G	0.2327
S7A	Preadipocyte	Forward	G	0.2726
S7A	Preadipocyte	Forward	G	0.3117
S7A	Preadipocyte	Forward	G	0.2338
S7A	Preadipocyte	Forward	A	0.3494
S7A	Preadipocyte	Forward	A	0.17
S7A	Preadipocyte	Forward	A	0.1494
S7A	Preadipocyte	Forward	A	0.1805
S7A	Preadipocyte	Forward	A	0.2557
S7A	Preadipocyte	Forward	A	0.1533
S7A	Preadipocyte	Forward	A	0.1821
S7A	Preadipocyte	Forward	A	0.2184
S7A	Preadipocyte	Reverse	G	1.6881
S7A	Preadipocyte	Reverse	G	0.8698
S7A	Preadipocyte	Reverse	G	0.725
S7A	Preadipocyte	Reverse	G	0.9453
S7A	Preadipocyte	Reverse	G	0.8869
S7A	Preadipocyte	Reverse	G	0.581
S7A	Preadipocyte	Reverse	G	1.2024
S7A	Preadipocyte	Reverse	G	1.1637
S7A	Preadipocyte	Reverse	A	0.6458
S7A	Preadipocyte	Reverse	A	0.7616
S7A	Preadipocyte	Reverse	A	0.5609
S7A	Preadipocyte	Reverse	A	0.6506
S7A	Preadipocyte	Reverse	A	0.7828
S7A	Preadipocyte	Reverse	A	0.5201
S7A	Preadipocyte	Reverse	A	1.096
S7A	Preadipocyte	Reverse	A	0.2504
S7A	Adipocyte	n/a	EV	0.9748
S7A	Adipocyte	n/a	EV	0.8319
S7A	Adipocyte	n/a	EV	0.9931
S7A	Adipocyte	n/a	EV	0.9207
S7A	Adipocyte	n/a	EV	1.1467
S7A	Adipocyte	n/a	EV	1.1327
S7A	Adipocyte	Forward	G	3.9091
S7A	Adipocyte	Forward	G	2.7361
S7A	Adipocyte	Forward	G	6.3161
S7A	Adipocyte	Forward	G	3.6882
S7A	Adipocyte	Forward	G	7.8555
S7A	Adipocyte	Forward	G	6.7187
S7A	Adipocyte	Forward	G	6.5877
S7A	Adipocyte	Forward	A	4.1156
S7A	Adipocyte	Forward	A	2.3376
S7A	Adipocyte	Forward	A	3.7203
S7A	Adipocyte	Forward	A	3.2298
S7A	Adipocyte	Forward	A	3.8089
S7A	Adipocyte	Forward	A	3.05
S7A	Adipocyte	Forward	A	2.1812
S7A	Adipocyte	Forward	A	4.5752
S7A	Adipocyte	Reverse	G	19.1337
S7A	Adipocyte	Reverse	G	16.3776
S7A	Adipocyte	Reverse	G	20.7182
S7A	Adipocyte	Reverse	G	22.1393
S7A	Adipocyte	Reverse	G	17.3734
S7A	Adipocyte	Reverse	G	12.2433
S7A	Adipocyte	Reverse	G	11.0134
S7A	Adipocyte	Reverse	G	18.189
S7A	Adipocyte	Reverse	A	11.1752
S7A	Adipocyte	Reverse	A	9.0646
S7A	Adipocyte	Reverse	A	11.1871
S7A	Adipocyte	Reverse	A	17.8856
S7A	Adipocyte	Reverse	A	12.3854
S7A	Adipocyte	Reverse	A	11.4725
S7A	Adipocyte	Reverse	A	18.6134
S7B	Preadipocyte	n/a	EV	1.01206
S7B	Preadipocyte	n/a	EV	0.77857
S7B	Preadipocyte	n/a	EV	1.26396
S7B	Preadipocyte	n/a	EV	0.945403
S7B	Preadipocyte	Forward	G	0.539566
S7B	Preadipocyte	Forward	G	0.500187
S7B	Preadipocyte	Forward	G	0.962043
S7B	Preadipocyte	Forward	A	0.538343
S7B	Preadipocyte	Forward	A	0.53884
S7B	Preadipocyte	Forward	A	0.572405
S7B	Preadipocyte	Forward	A	0.719211
S7B	Preadipocyte	Reverse	G	1.04706
S7B	Preadipocyte	Reverse	G	1.03264
S7B	Preadipocyte	Reverse	G	0.857983
S7B	Preadipocyte	Reverse	G	1.16309
S7B	Preadipocyte	Reverse	A	1.00992
S7B	Preadipocyte	Reverse	A	1.12019
S7B	Preadipocyte	Reverse	A	1.1602
S7B	Preadipocyte	Reverse	A	0.970715
S7B	Adipocyte	n/a	EV	1.03017
S7B	Adipocyte	n/a	EV	0.861381
S7B	Adipocyte	n/a	EV	1.33278
S7B	Adipocyte	n/a	EV	0.775665
S7B	Adipocyte	Forward	G	4.36365
S7B	Adipocyte	Forward	G	5.62992
S7B	Adipocyte	Forward	G	4.04831
S7B	Adipocyte	Forward	G	3.41407
S7B	Adipocyte	Forward	A	1.38093
S7B	Adipocyte	Forward	A	1.24079
S7B	Adipocyte	Forward	A	1.58677
S7B	Adipocyte	Forward	A	1.17381
S7B	Adipocyte	Reverse	G	7.32643
S7B	Adipocyte	Reverse	G	6.02905
S7B	Adipocyte	Reverse	G	9.30556
S7B	Adipocyte	Reverse	A	3.21082
S7B	Adipocyte	Reverse	A	3.00952
S7B	Adipocyte	Reverse	A	2.90681
S7B	Adipocyte	Reverse	A	2.71623
5B	Preadipocyte	n/a	EV	0.8136
5B	Preadipocyte	n/a	EV	1.1026
5B	Preadipocyte	n/a	EV	1.0647
5B	Preadipocyte	n/a	EV	0.9039
5B	Preadipocyte	n/a	EV	0.9108
5B	Preadipocyte	n/a	EV	1.0208
5B	Preadipocyte	n/a	EV	0.9708
5B	Preadipocyte	n/a	EV	0.9845
5B	Preadipocyte	n/a	EV	1.123
5B	Preadipocyte	n/a	EV	1.1591
5B	Preadipocyte	n/a	EV	0.9882
5B	Preadipocyte	n/a	EV	1.0979
5B	Preadipocyte	n/a	EV	1.0653
5B	Preadipocyte	n/a	EV	0.997
5B	Preadipocyte	n/a	EV	0.967
5B	Preadipocyte	n/a	EV	0.8307
5B	Preadipocyte	n/a	EV	1
5B	Preadipocyte	Forward	C	0.1328
5B	Preadipocyte	Forward	C	0.1288
5B	Preadipocyte	Forward	C	0.159
5B	Preadipocyte	Forward	C	0.1672
5B	Preadipocyte	Forward	C	0.2482
5B	Preadipocyte	Forward	C	0.2271
5B	Preadipocyte	Forward	C	0.1899
5B	Preadipocyte	Forward	C	0.2169
5B	Preadipocyte	Forward	G	0.1352
5B	Preadipocyte	Forward	G	0.1424
5B	Preadipocyte	Forward	G	0.1769
5B	Preadipocyte	Forward	G	0.148
5B	Preadipocyte	Forward	G	0.196
5B	Preadipocyte	Forward	G	0.1955
5B	Preadipocyte	Forward	G	0.1809
5B	Preadipocyte	Forward	G	0.2355
5B	Preadipocyte	Reverse	C	0.238
5B	Preadipocyte	Reverse	C	0.217
5B	Preadipocyte	Reverse	C	0.2364
5B	Preadipocyte	Reverse	C	0.1665
5B	Preadipocyte	Reverse	C	0.2453
5B	Preadipocyte	Reverse	C	0.1979
5B	Preadipocyte	Reverse	C	0.2083
5B	Preadipocyte	Reverse	C	0.2082
5B	Preadipocyte	Reverse	G	0.1699
5B	Preadipocyte	Reverse	G	0.0942
5B	Preadipocyte	Reverse	G	0.1291
5B	Preadipocyte	Reverse	G	0.1173
5B	Preadipocyte	Reverse	G	0.104
5B	Preadipocyte	Reverse	G	0.1166
5B	Preadipocyte	Reverse	G	0.1179
5B	Preadipocyte	Reverse	G	0.1607
5B	Adipocyte	n/a	EV	1.104
5B	Adipocyte	n/a	EV	0.8202
5B	Adipocyte	n/a	EV	0.8707
5B	Adipocyte	n/a	EV	0.9564
5B	Adipocyte	n/a	EV	0.8906
5B	Adipocyte	n/a	EV	1.0823
5B	Adipocyte	n/a	EV	1.1269
5B	Adipocyte	n/a	EV	0.6418
5B	Adipocyte	n/a	EV	1.0397
5B	Adipocyte	n/a	EV	0.7501
5B	Adipocyte	n/a	EV	1.0692
5B	Adipocyte	n/a	EV	1.3236
5B	Adipocyte	n/a	EV	1.0913
5B	Adipocyte	n/a	EV	1.2332
5B	Adipocyte	Forward	C	16.0087
5B	Adipocyte	Forward	C	28.5017
5B	Adipocyte	Forward	C	19.2972
5B	Adipocyte	Forward	C	24.3177
5B	Adipocyte	Forward	C	27.9862
5B	Adipocyte	Forward	C	31.2529
5B	Adipocyte	Forward	C	31.622
5B	Adipocyte	Forward	C	33.9913
5B	Adipocyte	Forward	G	29.3201
5B	Adipocyte	Forward	G	34.1269
5B	Adipocyte	Forward	G	29.5275
5B	Adipocyte	Forward	G	22.3083
5B	Adipocyte	Forward	G	26.9142
5B	Adipocyte	Forward	G	25.2365
5B	Adipocyte	Forward	G	30.9471
5B	Adipocyte	Reverse	C	5.1335
5B	Adipocyte	Reverse	C	4.6254
5B	Adipocyte	Reverse	C	3.785
5B	Adipocyte	Reverse	C	4.1924
5B	Adipocyte	Reverse	C	5.1974
5B	Adipocyte	Reverse	C	3.6324
5B	Adipocyte	Reverse	C	4.6639
5B	Adipocyte	Reverse	C	5.6104
5B	Adipocyte	Reverse	G	2.5444
5B	Adipocyte	Reverse	G	3.5942
5B	Adipocyte	Reverse	G	4.6005
5B	Adipocyte	Reverse	G	5.0777
5B	Adipocyte	Reverse	G	3.2821
5B	Adipocyte	Reverse	G	3.1538
5B	Adipocyte	Reverse	G	4.1388
5B	Adipocyte	Reverse	G	4.3109
S8A	Preadipocyte	n/a	EV	0.7969
S8A	Preadipocyte	n/a	EV	0.8839
S8A	Preadipocyte	n/a	EV	0.8301
S8A	Preadipocyte	n/a	EV	1.1506
S8A	Preadipocyte	n/a	EV	0.9121
S8A	Preadipocyte	n/a	EV	1.2309
S8A	Preadipocyte	n/a	EV	0.8811
S8A	Preadipocyte	n/a	EV	1.248
S8A	Preadipocyte	n/a	EV	1.1159
S8A	Preadipocyte	n/a	EV	0.709
S8A	Preadipocyte	n/a	EV	0.7477
S8A	Preadipocyte	n/a	EV	1.1672
S8A	Preadipocyte	n/a	EV	1.022
S8A	Preadipocyte	n/a	EV	0.9489
S8A	Preadipocyte	n/a	EV	1.118
S8A	Preadipocyte	n/a	EV	1.0392
S8A	Preadipocyte	n/a	EV	1.1021
S8A	Preadipocyte	n/a	EV	1.037
S8A	Preadipocyte	n/a	EV	1.1348
S8A	Preadipocyte	n/a	EV	0.9404
S8A	Preadipocyte	n/a	EV	1.1406
S8A	Preadipocyte	n/a	EV	0.8717
S8A	Preadipocyte	n/a	EV	1.1589
S8A	Preadipocyte	Forward	C	0.1314
S8A	Preadipocyte	Forward	C	0.116
S8A	Preadipocyte	Forward	C	0.1038
S8A	Preadipocyte	Forward	C	0.123
S8A	Preadipocyte	Forward	C	0.2559
S8A	Preadipocyte	Forward	C	0.209
S8A	Preadipocyte	Forward	C	0.2101
S8A	Preadipocyte	Forward	C	0.2827
S8A	Preadipocyte	Forward	G	0.1962
S8A	Preadipocyte	Forward	G	0.1916
S8A	Preadipocyte	Forward	G	0.1889
S8A	Preadipocyte	Forward	G	0.2311
S8A	Preadipocyte	Forward	G	0.1602
S8A	Preadipocyte	Forward	G	0.1376
S8A	Preadipocyte	Forward	G	0.2061
S8A	Preadipocyte	Forward	G	0.1043
S8A	Preadipocyte	Reverse	C	0.1347
S8A	Preadipocyte	Reverse	C	0.1187
S8A	Preadipocyte	Reverse	C	0.1219
S8A	Preadipocyte	Reverse	C	0.1067
S8A	Preadipocyte	Reverse	C	0.1604
S8A	Preadipocyte	Reverse	C	0.1419
S8A	Preadipocyte	Reverse	C	0.1337
S8A	Preadipocyte	Reverse	C	0.1504
S8A	Preadipocyte	Reverse	G	0.1212
S8A	Preadipocyte	Reverse	G	0.0822
S8A	Preadipocyte	Reverse	G	0.0938
S8A	Preadipocyte	Reverse	G	0.0825
S8A	Preadipocyte	Reverse	G	0.1266
S8A	Preadipocyte	Reverse	G	0.1081
S8A	Preadipocyte	Reverse	G	0.0977
S8A	Preadipocyte	Reverse	G	0.1045
S8A	adipocyte	n/a	EV	1.0904
S8A	adipocyte	n/a	EV	1.0024
S8A	adipocyte	n/a	EV	1.1275
S8A	adipocyte	n/a	EV	1.0435
S8A	adipocyte	n/a	EV	0.8718
S8A	adipocyte	n/a	EV	0.7752
S8A	adipocyte	n/a	EV	0.898
S8A	adipocyte	n/a	EV	0.8306
S8A	adipocyte	n/a	EV	0.9756
S8A	adipocyte	n/a	EV	1.0104
S8A	adipocyte	n/a	EV	1.2053
S8A	adipocyte	n/a	EV	1.0102
S8A	adipocyte	n/a	EV	1.0778
S8A	adipocyte	n/a	EV	1.0164
S8A	adipocyte	n/a	EV	1.0286
S8A	adipocyte	n/a	EV	1.0363
S8A	adipocyte	Forward	C	29.3278
S8A	adipocyte	Forward	C	29.1486
S8A	adipocyte	Forward	C	33.0259
S8A	adipocyte	Forward	C	27.6165
S8A	adipocyte	Forward	C	42.822
S8A	adipocyte	Forward	C	44.5737
S8A	adipocyte	Forward	C	46.1807
S8A	adipocyte	Forward	C	43.8499
S8A	adipocyte	Forward	G	39.5182
S8A	adipocyte	Forward	G	42.5508
S8A	adipocyte	Forward	G	38.3872
S8A	adipocyte	Forward	G	36.2155
S8A	adipocyte	Forward	G	36.7659
S8A	adipocyte	Forward	G	37.886
S8A	adipocyte	Forward	G	46.6597
S8A	adipocyte	Forward	G	37.1229
S8A	adipocyte	Reverse	C	7.921
S8A	adipocyte	Reverse	C	6.9321
S8A	adipocyte	Reverse	C	7.7287
S8A	adipocyte	Reverse	C	6.6289
S8A	adipocyte	Reverse	C	8.8383
S8A	adipocyte	Reverse	C	8.1164
S8A	adipocyte	Reverse	C	7.6067
S8A	adipocyte	Reverse	C	7.9703
S8A	adipocyte	Reverse	G	5.6407
S8A	adipocyte	Reverse	G	5.4723
S8A	adipocyte	Reverse	G	5.1301
S8A	adipocyte	Reverse	G	7.17
S8A	adipocyte	Reverse	G	5.1132
S8A	adipocyte	Reverse	G	5.1852
S8A	adipocyte	Reverse	G	5.3987
S8A	adipocyte	Reverse	G	5.9741
S8C	Preadipocyte	n/a	EV	0.979799
S8C	Preadipocyte	n/a	EV	0.75143
S8C	Preadipocyte	n/a	EV	1.22316
S8C	Preadipocyte	n/a	EV	1.04561
S8C	Preadipocyte	Forward	C	0.925595
S8C	Preadipocyte	Forward	C	1.13682
S8C	Preadipocyte	Forward	C	0.990668
S8C	Preadipocyte	Forward	C	1.30238
S8C	Preadipocyte	Forward	C	1.15488
S8C	Preadipocyte	Forward	G	1.04485
S8C	Preadipocyte	Forward	G	1.37362
S8C	Preadipocyte	Forward	G	0.977963
S8C	Preadipocyte	Forward	G	1.37859
S8C	Preadipocyte	Forward	G	1.31279
S8C	Preadipocyte	Reverse	C	0.813805
S8C	Preadipocyte	Reverse	C	0.805653
S8C	Preadipocyte	Reverse	C	0.677868
S8C	Preadipocyte	Reverse	C	0.81676
S8C	Preadipocyte	Reverse	C	0.684511
S8C	Preadipocyte	Reverse	G	0.839687
S8C	Preadipocyte	Reverse	G	0.938187
S8C	Preadipocyte	Reverse	G	0.828514
S8C	Preadipocyte	Reverse	G	0.70876
S8C	Preadipocyte	Reverse	G	0.85576
S8C	Adipocyte	n/a	EV	0.911211
S8C	Adipocyte	n/a	EV	0.903395
S8C	Adipocyte	n/a	EV	1.29786
S8C	Adipocyte	n/a	EV	0.887536
S8C	Adipocyte	Forward	C	3.78084
S8C	Adipocyte	Forward	C	5.08449
S8C	Adipocyte	Forward	C	4.96691
S8C	Adipocyte	Forward	C	5.10399
S8C	Adipocyte	Forward	C	5.05578
S8C	Adipocyte	Reverse	G	4.00408
S8C	Adipocyte	Reverse	G	2.21141
S8C	Adipocyte	Reverse	G	2.68706
S8C	Adipocyte	Reverse	G	4.75932
S8C	Adipocyte	Reverse	G	3.9094
S8C	Adipocyte	Reverse	C	1.18142
S8C	Adipocyte	Reverse	C	1.09649
S8C	Adipocyte	Reverse	C	1.08806
S8C	Adipocyte	Reverse	C	1.20803
S8C	Adipocyte	Reverse	C	1.10441
S8C	Adipocyte	Reverse	G	1.16038
S8C	Adipocyte	Reverse	G	1.08382
S8C	Adipocyte	Reverse	G	0.810422
S8C	Adipocyte	Reverse	G	1.63018
S8C	Adipocyte	Reverse	G	1.35502
5C	Preadipocyte	n/a	EV	1.22
5C	Preadipocyte	n/a	EV	1.002
5C	Preadipocyte	n/a	EV	0.998
5C	Preadipocyte	n/a	EV	0.78
5C	Preadipocyte	n/a	EV	1.492
5C	Preadipocyte	n/a	EV	1.221
5C	Preadipocyte	n/a	EV	1.227
5C	Preadipocyte	n/a	EV	1.195
5C	Preadipocyte	n/a	EV	0.901
5C	Preadipocyte	n/a	EV	0.646
5C	Preadipocyte	n/a	EV	0.675
5C	Preadipocyte	n/a	EV	0.642
5C	Preadipocyte	Forward	C	0.343
5C	Preadipocyte	Forward	C	0.205
5C	Preadipocyte	Forward	C	0.193
5C	Preadipocyte	Forward	C	0.189
5C	Preadipocyte	Forward	C	0.338
5C	Preadipocyte	Forward	C	0.256
5C	Preadipocyte	Forward	C	0.213
5C	Preadipocyte	Forward	C	0.146
5C	Preadipocyte	Forward	T	0.107
5C	Preadipocyte	Forward	T	0.074
5C	Preadipocyte	Forward	T	0.111
5C	Preadipocyte	Forward	T	0.1
5C	Preadipocyte	Forward	T	0.085
5C	Preadipocyte	Forward	T	0.1
5C	Preadipocyte	Forward	T	0.088
5C	Preadipocyte	Forward	T	0.094
5C	Preadipocyte	Reverse	C	0.984
5C	Preadipocyte	Reverse	C	0.931
5C	Preadipocyte	Reverse	C	1.681
5C	Preadipocyte	Reverse	C	1.175
5C	Preadipocyte	Reverse	C	0.76
5C	Preadipocyte	Reverse	C	0.746
5C	Preadipocyte	Reverse	C	1.009
5C	Preadipocyte	Reverse	C	0.976
5C	Preadipocyte	Reverse	T	0.615
5C	Preadipocyte	Reverse	T	0.493
5C	Preadipocyte	Reverse	T	0.528
5C	Preadipocyte	Reverse	T	0.567
5C	Preadipocyte	Reverse	T	0.451
5C	Preadipocyte	Reverse	T	0.459
5C	Preadipocyte	Reverse	T	0.461
5C	Preadipocyte	Reverse	T	0.561
5C	Adipocyte	n/a	EV	1.23
5C	Adipocyte	n/a	EV	1.3
5C	Adipocyte	n/a	EV	1.29
5C	Adipocyte	n/a	EV	1.25
5C	Adipocyte	n/a	EV	0.61
5C	Adipocyte	n/a	EV	0.79
5C	Adipocyte	n/a	EV	0.81
5C	Adipocyte	n/a	EV	0.71
5C	Adipocyte	n/a	EV	1.51
5C	Adipocyte	n/a	EV	1.36
5C	Adipocyte	n/a	EV	1.12
5C	Adipocyte	n/a	EV	1.4
5C	Adipocyte	n/a	EV	0.68
5C	Adipocyte	n/a	EV	0.55
5C	Adipocyte	n/a	EV	0.64
5C	Adipocyte	n/a	EV	0.74
5C	Adipocyte	Forward	C	4.09
5C	Adipocyte	Forward	C	3.35
5C	Adipocyte	Forward	C	4.25
5C	Adipocyte	Forward	C	2.74
5C	Adipocyte	Forward	C	2.91
5C	Adipocyte	Forward	C	2.7
5C	Adipocyte	Forward	T	1.53
5C	Adipocyte	Forward	T	1.72
5C	Adipocyte	Forward	T	1.62
5C	Adipocyte	Forward	T	1.32
5C	Adipocyte	Forward	T	1.92
5C	Adipocyte	Forward	T	2.71
5C	Adipocyte	Forward	T	2.7
5C	Adipocyte	Forward	T	2.38
5C	Adipocyte	Reverse	C	4.45
5C	Adipocyte	Reverse	C	5.4
5C	Adipocyte	Reverse	C	5.04
5C	Adipocyte	Reverse	C	6
5C	Adipocyte	Reverse	C	3.64
5C	Adipocyte	Reverse	C	4.66
5C	Adipocyte	Reverse	C	4.65
5C	Adipocyte	Reverse	C	5.91
5C	Adipocyte	Reverse	T	4.2
5C	Adipocyte	Reverse	T	3.81
5C	Adipocyte	Reverse	T	4.32
5C	Adipocyte	Reverse	T	4.78
5C	Adipocyte	Reverse	T	2.83
5C	Adipocyte	Reverse	T	2.47
5C	Adipocyte	Reverse	T	2.78
5C	Adipocyte	Reverse	T	3.94
S8B	Preadipocyte	n/a	EV	0.7231
S8B	Preadipocyte	n/a	EV	1.0079
S8B	Preadipocyte	n/a	EV	1.0394
S8B	Preadipocyte	n/a	EV	0.9039
S8B	Preadipocyte	n/a	EV	1.1597
S8B	Preadipocyte	n/a	EV	1.1764
S8B	Preadipocyte	n/a	EV	0.9607
S8B	Preadipocyte	n/a	EV	1.0288
S8B	Preadipocyte	Forward	C	0.1635
S8B	Preadipocyte	Forward	C	0.2736
S8B	Preadipocyte	Forward	C	0.2371
S8B	Preadipocyte	Forward	C	0.1594
S8B	Preadipocyte	Forward	C	0.0744
S8B	Preadipocyte	Forward	C	0.0933
S8B	Preadipocyte	Forward	C	0.1113
S8B	Preadipocyte	Forward	C	0.1215
S8B	Preadipocyte	Forward	T	0.0417
S8B	Preadipocyte	Forward	T	0.043
S8B	Preadipocyte	Forward	T	0.0471
S8B	Preadipocyte	Forward	T	0.0468
S8B	Preadipocyte	Forward	T	0.0524
S8B	Preadipocyte	Forward	T	0.0537
S8B	Preadipocyte	Forward	T	0.054
S8B	Preadipocyte	Forward	T	0.0579
S8B	Preadipocyte	Reverse	C	0.5619
S8B	Preadipocyte	Reverse	C	0.8086
S8B	Preadipocyte	Reverse	C	0.9244
S8B	Preadipocyte	Reverse	C	0.7962
S8B	Preadipocyte	Reverse	C	0.7072
S8B	Preadipocyte	Reverse	C	0.7964
S8B	Preadipocyte	Reverse	C	1.0433
S8B	Preadipocyte	Reverse	C	1.2255
S8B	Preadipocyte	Reverse	T	0.4178
S8B	Preadipocyte	Reverse	T	0.3335
S8B	Preadipocyte	Reverse	T	0.339
S8B	Preadipocyte	Reverse	T	0.3562
S8B	Preadipocyte	Reverse	T	0.1882
S8B	Preadipocyte	Reverse	T	0.2045
S8B	Preadipocyte	Reverse	T	0.2081
S8B	Preadipocyte	Reverse	T	0.1907
S8B	Adipocyte	n/a	EV	2.56
S8B	Adipocyte	n/a	EV	2.75
S8B	Adipocyte	n/a	EV	2.4
S8B	Adipocyte	n/a	EV	1.94
S8B	Adipocyte	n/a	EV	2.39
S8B	Adipocyte	n/a	EV	2.12
S8B	Adipocyte	n/a	EV	1.61
S8B	Adipocyte	n/a	EV	1.93
S8B	Adipocyte	n/a	EV	1.79
S8B	Adipocyte	Forward	C	5.855
S8B	Adipocyte	Forward	C	7.272
S8B	Adipocyte	Forward	C	6.436
S8B	Adipocyte	Forward	C	6.099
S8B	Adipocyte	Forward	C	9.726
S8B	Adipocyte	Forward	C	7.512
S8B	Adipocyte	Forward	T	3.615
S8B	Adipocyte	Forward	T	4.072
S8B	Adipocyte	Forward	T	3.262
S8B	Adipocyte	Forward	T	4.882
S8B	Adipocyte	Forward	T	5.616
S8B	Adipocyte	Forward	T	4.862
S8B	Adipocyte	Reverse	C	12.187
S8B	Adipocyte	Reverse	C	12.187
S8B	Adipocyte	Reverse	C	9.562
S8B	Adipocyte	Reverse	C	12.331
S8B	Adipocyte	Reverse	C	12.039
S8B	Adipocyte	Reverse	T	15.801
S8B	Adipocyte	Reverse	T	13.351
S8B	Adipocyte	Reverse	T	14.056
S8B	Adipocyte	Reverse	T	14.94
S8B	Adipocyte	Reverse	T	11.37
S8B	Adipocyte	Reverse	T	11.656
S8D	Preadipocyte	n/a	EV	0.81743
S8D	Preadipocyte	n/a	EV	0.694792
S8D	Preadipocyte	n/a	EV	1.20691
S8D	Preadipocyte	n/a	EV	1.28087
S8D	Preadipocyte	Forward	C	1.24742
S8D	Preadipocyte	Forward	C	1.04493
S8D	Preadipocyte	Forward	C	1.17836
S8D	Preadipocyte	Forward	C	1.75228
S8D	Preadipocyte	Forward	C	1.69635
S8D	Preadipocyte	Forward	T	0.82816
S8D	Preadipocyte	Forward	T	0.899183
S8D	Preadipocyte	Forward	T	0.945386
S8D	Preadipocyte	Forward	T	1.03454
S8D	Preadipocyte	Reverse	C	1.35743
S8D	Preadipocyte	Reverse	C	0.909715
S8D	Preadipocyte	Reverse	C	0.962708
S8D	Preadipocyte	Reverse	C	1.1341
S8D	Preadipocyte	Reverse	C	1.2021
S8D	Preadipocyte	Reverse	T	0.899306
S8D	Preadipocyte	Reverse	T	0.942789
S8D	Preadipocyte	Reverse	T	0.851504
S8D	Adipocyte	n/a	EV	1.12278
S8D	Adipocyte	n/a	EV	0.982265
S8D	Adipocyte	n/a	EV	0.984901
S8D	Adipocyte	n/a	EV	0.910055
S8D	Adipocyte	Forward	C	1.85529
S8D	Adipocyte	Forward	C	1.42274
S8D	Adipocyte	Forward	C	1.51656
S8D	Adipocyte	Forward	C	1.75133
S8D	Adipocyte	Forward	C	1.7653
S8D	Adipocyte	Forward	T	1.54888
S8D	Adipocyte	Forward	T	1.26545
S8D	Adipocyte	Forward	T	1.03384
S8D	Adipocyte	Forward	T	1.40666
S8D	Adipocyte	Forward	T	1.60393
S8D	Adipocyte	Reverse	C	3.74342
S8D	Adipocyte	Reverse	C	4.96124
S8D	Adipocyte	Reverse	C	4.43865
S8D	Adipocyte	Reverse	C	4.16243
S8D	Adipocyte	Reverse	C	3.68022
S8D	Adipocyte	Reverse	T	1.63713
S8D	Adipocyte	Reverse	T	2.79873
S8D	Adipocyte	Reverse	T	2.66849
S8D	Adipocyte	Reverse	T	2.36753
S8D	Adipocyte	Reverse	T	2.98134
